# Supplementary material for: The Ability to Regulate Transmembrane Potassium Transport in Root Is Critical for Drought Tolerance in Barley
Source: Int J Mol Sci. 2019 Aug 22;20(17):4111. doi: 10.3390/ijms20174111 (PMC6747136; doi:10.3390/ijms20174111)
Supplement: Supplementary file 1 [file ijms-20-04111-s001.zip]

Archive with 4 entries (4 files):
- Supplementary Figures.pptx
- Supplementary Table 1.xlsx
- Supplementary Table 2.xlsx
- Supplementary Table 3.xlsx
