# Supplementary material for: The Ability to Regulate Transmembrane Potassium Transport in Root Is Critical for Drought Tolerance in Barley
Source: Int J Mol Sci. 2019 Aug 22;20(17):4111. doi: 10.3390/ijms20174111 (PMC6747136; doi:10.3390/ijms20174111)
Supplement: Supplementary file 1 [file ijms-20-04111-s001.zip › Supplementary Table 1.xlsx]

## Sheet: Sheet1
Protein IDs	Majority protein IDs	Protein Description	Student's T-test Significant Control_MSP	Unique peptides	Sequence coverage [%]	Unique + razor sequence coverage [%]	Unique sequence coverage [%]	Mol. weight [kDa]	Q-value	Score	Control_Rep1	Control_Rep2	Control_Rep3	Control_Rep4	MSP_Rep1	MSP_Rep2	MSP_Rep3	MSP_Rep4
LOC_Os05g22940.1	LOC_Os05g22940.1	acetyl-CoA carboxylase 2	+	66	40.7	40.7	39.1	267.78	0	323.31	0.103562	0.101402	0.104002	0.103107	0.0940344	0.0946444	0.0944234	0.0955663
LOC_Os12g01390.1;LOC_Os11g01380.1	LOC_Os12g01390.1	Clathrin, heavy chain	+	60	40.9	40.9	40.9	193.35	0	323.31	0.110821	0.111826	0.111362	0.10973	0.104292	0.103637	0.105232	0.104692
LOC_Os01g38970.1	LOC_Os01g38970.1	carbamoyl phosphate synthetase B	+	47	46.4	46.4	46.4	127.77	0	323.31	0.119879	0.117769	0.118701	0.119655	0.114268	0.115548	0.11564	0.115955
LOC_Os10g10244.1	LOC_Os10g10244.1	Alanyl-tRNA synthetase	+	36	40.9	40.9	40.9	109.41	0	308.77	0.0648146	0.0639008	0.0638977	0.0644832	0.0611618	0.0615638	0.060398	0.0612033
LOC_Os11g32260.2;LOC_Os11g32260.1	LOC_Os11g32260.2	Glycosyl hydrolase family 38 protein	+	35	37.9	37.9	37.9	114	0	323.31	0.0891162	0.0871423	0.0881775	0.0880482	0.0867476	0.0857961	0.0856606	0.0856028
LOC_Os04g45490.1	LOC_Os04g45490.1	Translation elongation factor EFG/EF2 protein	+	33	65.4	65.4	64.3	75.411	0	323.31	0.261078	0.263126	0.261964	0.263851	0.250865	0.254817	0.251003	0.253608
LOC_Os02g39160.1	LOC_Os02g39160.1	4-hydroxy-3-methylbut-2-enyl diphosphate synthase	+	33	51.1	51.1	51.1	82.16	0	323.31	0.110888	0.111331	0.110162	0.110994	0.108961	0.107512	0.108173	0.109381
LOC_Os09g38030.1;LOC_Os09g38030.2;LOC_Os02g02560.1	LOC_Os09g38030.1	UDP-glucose pyrophosphorylase 2	+	32	71.9	71.9	71.9	51.682	0	323.31	0.234975	0.233954	0.231103	0.231467	0.22979	0.227448	0.227713	0.226344
LOC_Os10g21910.1;LOC_Os10g21910.2	LOC_Os10g21910.1	acetyl-CoA carboxylase 1	+	31	18.4	16.7	16.7	254.39	0	128.69	0.0286008	0.0283159	0.0289861	0.0291711	0.0241318	0.0238294	0.024224	0.024948
LOC_Os01g25484.2;LOC_Os01g25484.1;LOC_Os01g25484.3;LOC_Os02g52730.1;LOC_Os01g25520.1	LOC_Os01g25484.2	nitrite reductase 1	+	31	61.1	61.1	61.1	66.142	0	323.31	0.131137	0.132091	0.130525	0.130725	0.128668	0.127242	0.126474	0.127838
LOC_Os03g28330.4;LOC_Os03g28330.3;LOC_Os03g28330.2;LOC_Os03g28330.1;LOC_Os03g28330.5;LOC_Os07g42490.2;LOC_Os07g42490.1;LOC_Os04g17650.1;LOC_Os04g24430.1	LOC_Os03g28330.4	sucrose synthase 4	+	30	51.2	51.2	42.4	92.907	0	323.31	0.312955	0.311793	0.309691	0.309441	0.204661	0.204623	0.204863	0.207948
LOC_Os11g09280.2;LOC_Os11g09280.1	LOC_Os11g09280.2	PDI-like 1-2	+	30	63.7	63.7	62.1	56.854	0	206.28	0.164888	0.166041	0.163936	0.165018	0.159896	0.160706	0.15918	0.161381
LOC_Os11g47970.1;LOC_Os11g47980.1	LOC_Os11g47970.1	rubisco activase	+	29	68	68	63.3	52.085	0	323.31	2.16752	2.1816	2.16277	2.14221	2.13964	2.12618	2.13479	2.1251
LOC_Os08g34210.1;LOC_Os08g34210.2	LOC_Os08g34210.1	aldehyde dehydrogenase 11A3	+	28	72.3	72.3	72.3	53.369	0	323.31	0.165757	0.164539	0.166174	0.166246	0.157614	0.157776	0.157468	0.156772
LOC_Os12g35630.1	LOC_Os12g35630.1	elongation factor Ts family protein	+	28	46.7	46.7	25.8	121.09	0	323.31	0.187627	0.187349	0.18643	0.186845	0.184923	0.185417	0.185324	0.185134
LOC_Os03g52460.1;LOC_Os07g13980.1;LOC_Os01g44220.6;LOC_Os01g44220.5;LOC_Os01g44220.4;LOC_Os01g44220.3;LOC_Os01g44220.2;LOC_Os01g44220.1	LOC_Os03g52460.1	ADP glucose pyrophosphorylase large subunit 1	+	28	64	64	64	55.426	0	306.42	0.13301	0.133052	0.135157	0.135148	0.136633	0.13616	0.137469	0.136098
LOC_Os01g08560.2;LOC_Os01g08560.1	LOC_Os01g08560.2	Heat shock protein 70 (Hsp 70) family protein	+	27	47	47	38.2	93.107	0	259.66	0.0718569	0.0716918	0.0713197	0.0720755	0.0653098	0.0668753	0.0657609	0.0661076
LOC_Os03g50480.1;LOC_Os03g50480.2	LOC_Os03g50480.1	Phosphoglucomutase/phosphomannomutase family protein	+	27	54.3	54.3	54.3	62.948	0	323.31	0.213124	0.215502	0.213521	0.214163	0.209827	0.21022	0.209129	0.207952
LOC_Os11g26850.2;LOC_Os11g26850.3	LOC_Os11g26850.2	S-adenosyl-L-homocysteine hydrolase	+	26	57.6	57.6	57.6	49.298	0	323.31	0.292854	0.292955	0.287061	0.290742	0.255595	0.255412	0.251872	0.255128
LOC_Os06g02380.2;LOC_Os06g02380.1	LOC_Os06g02380.2	chaperonin 60 beta	+	26	63.6	63.6	46.1	64.085	0	323.31	0.554191	0.555779	0.548506	0.54753	0.493715	0.490904	0.489581	0.491833
LOC_Os02g40830.2;LOC_Os02g40830.1;LOC_Os02g40830.3	LOC_Os02g40830.2	ATP citrate lyase (ACL) family protein	+	26	63.4	63.4	63.4	44.635	0	272.97	0.115992	0.11566	0.115619	0.116986	0.113194	0.113688	0.113136	0.1136
LOC_Os04g53230.1	LOC_Os04g53230.1	Glycine cleavage T-protein family	+	26	66.4	66.4	66.4	43.968	0	323.31	0.388618	0.389114	0.389248	0.385601	0.410122	0.407869	0.410098	0.409097
LOC_Os02g41630.2	LOC_Os02g41630.2	PHE ammonia lyase 1	+	25	56.8	56.8	41.8	75.497	0	323.31	0.238664	0.239161	0.239182	0.237277	0.165323	0.165898	0.165091	0.164991
LOC_Os06g09450.7;LOC_Os06g09450.6;LOC_Os06g09450.5;LOC_Os06g09450.4;LOC_Os06g09450.3;LOC_Os06g09450.2;LOC_Os06g09450.1;LOC_Os06g09450.8	LOC_Os06g09450.7	sucrose synthase 4	+	25	48.1	40.5	40.5	92.128	0	311.24	0.0829091	0.083045	0.0850124	0.0839822	0.078564	0.076996	0.0768591	0.0765788
LOC_Os05g06920.1;LOC_Os05g06940.1;LOC_Os05g06890.1	LOC_Os05g06920.1	Ca2+-activated RelA/spot homolog	+	25	63.7	63.7	63.7	60.273	0	323.31	0.0702707	0.0702541	0.0703857	0.0699023	0.0658702	0.067074	0.06638	0.0661407
LOC_Os12g25710.3;LOC_Os12g25710.2;LOC_Os12g25710.1;LOC_Os12g25710.4	LOC_Os12g25710.3	Class II aaRS and biotin synthetases superfamily protein	+	25	56.1	56.1	56.1	57.95	0	230.11	0.0367886	0.0364538	0.0361652	0.0362261	0.0345268	0.0348778	0.0347974	0.0351894
LOC_Os08g44860.8;LOC_Os08g44860.7;LOC_Os08g44860.6;LOC_Os08g44860.5;LOC_Os08g44860.4;LOC_Os08g44860.3;LOC_Os08g44860.2	LOC_Os08g44860.8	Peptidase M1 family protein	+	25	66.7	66.7	66.7	55.122	0	263.16	0.0792762	0.0808734	0.0803531	0.0786585	0.0771368	0.0781264	0.0776481	0.0776618
LOC_Os02g55140.1	LOC_Os02g55140.1	Cytosol aminopeptidase family protein	+	25	50.7	50.7	50.7	61.818	0	323.31	0.181063	0.181166	0.181328	0.183067	0.184991	0.18492	0.186025	0.184105
LOC_Os08g27840.1;LOC_Os08g27840.2	LOC_Os08g27840.1	phosphoenolpyruvate carboxylase 1	+	25	60.9	60.9	31.6	110.05	0	323.31	0.204517	0.202037	0.203282	0.202204	0.207399	0.205857	0.208414	0.206339
LOC_Os02g55420.1	LOC_Os02g55420.1	aspartate aminotransferase 5	+	25	58.7	58.7	58.7	50.35	0	238.92	0.170973	0.170736	0.168414	0.170411	0.17503	0.174367	0.172541	0.174892
LOC_Os05g22614.1;LOC_Os05g22614.3;LOC_Os05g22614.4	LOC_Os05g22614.1	plastid transcriptionally active 16	+	25	56	56	56	52.345	0	323.31	0.0851068	0.0858644	0.0872762	0.0863778	0.098498	0.0990915	0.0982867	0.0970652
LOC_Os12g37260.1;LOC_Os12g37350.1;LOC_Os12g37320.2;LOC_Os12g37320.1	LOC_Os12g37260.1	lipoxygenase 2	+	25	33.5	33.5	33.5	104.69	0	242.25	0.0426948	0.0427868	0.0437278	0.0434956	0.0794456	0.0784834	0.0788278	0.0777605
LOC_Os03g60090.2;LOC_Os03g60090.1	LOC_Os03g60090.2	methylenetetrahydrofolate reductase 2	+	24	53.2	53.2	53.2	64.069	0	209.75	0.08387	0.0857438	0.0842164	0.0844107	0.0776075	0.0781202	0.0768039	0.078177
LOC_Os02g32350.2;LOC_Os02g32350.1	LOC_Os02g32350.2	TUDOR-SN protein 1	+	24	35.5	35.5	35.5	108.18	0	123.87	0.0296152	0.0296529	0.0303566	0.0299421	0.0284707	0.0288191	0.0285626	0.0287418
LOC_Os04g16680.1	LOC_Os04g16680.1	sedoheptulose-bisphosphatase	+	24	63	63	63	42.245	0	323.31	0.759835	0.76509	0.754537	0.756204	0.746709	0.744766	0.736314	0.73813
LOC_Os06g51029.1;LOC_Os06g51029.2	LOC_Os06g51029.1	FTSH protease 1	+	24	46.9	46.9	46.9	72.702	0	323.31	0.129486	0.129258	0.128296	0.129645	0.136201	0.133644	0.133918	0.133786
LOC_Os03g52840.1;LOC_Os03g52840.3;LOC_Os03g52840.2	LOC_Os03g52840.1	serine transhydroxymethyltransferase 1	+	23	55.9	55.9	55.9	56.415	0	323.31	0.304051	0.305622	0.302306	0.301247	0.279676	0.276909	0.276782	0.278962
LOC_Os02g18450.1	LOC_Os02g18450.1	elongation factor family protein	+	23	48.9	48.9	48.9	73.51	0	256.03	0.0290618	0.0281083	0.0282425	0.0288352	0.0274138	0.027616	0.0268456	0.0270355
LOC_Os09g27420.1;LOC_Os09g27420.2	LOC_Os09g27420.1	10-formyltetrahydrofolate synthetase	+	23	38.5	38.5	38.5	75.518	0	253.61	0.142656	0.141918	0.141975	0.142616	0.141412	0.140722	0.141165	0.141457
LOC_Os06g45820.1;LOC_Os06g45820.2;LOC_Os06g45820.4;LOC_Os06g45820.3;LOC_Os06g12370.1;LOC_Os04g39190.1	LOC_Os06g45820.1	FtsH extracellular protease family	+	23	43.3	43.3	41.6	72.537	0	323.31	0.107504	0.105238	0.106801	0.108787	0.111546	0.111686	0.111125	0.113
LOC_Os01g70170.1	LOC_Os01g70170.1	Aldolase-type TIM barrel family protein	+	22	55.3	55.3	55.3	46.43	0	114.38	0.0832342	0.0840826	0.0832794	0.0840104	0.0750743	0.0756168	0.0741181	0.0756479
LOC_Os12g17910.1	LOC_Os12g17910.1	chaperonin-60alpha	+	22	59.5	59.5	49.8	61.129	0	323.31	0.345793	0.347904	0.342093	0.344505	0.31906	0.314009	0.320539	0.31789
LOC_Os04g54810.1;LOC_Os11g44950.1;LOC_Os11g44950.2;LOC_Os11g47350.1	LOC_Os04g54810.1	beta-D-xylosidase 4	+	22	36.1	36.1	36.1	80.92	0	229.59	0.0935666	0.0937346	0.091579	0.0924414	0.0850538	0.085808	0.0851792	0.0863159
LOC_Os04g56400.1;LOC_Os04g56400.4;LOC_Os04g56400.3	LOC_Os04g56400.1	glutamine synthetase 2	+	22	60.7	60.7	53.5	46.642	0	323.31	0.471657	0.476092	0.472857	0.478191	0.503552	0.506765	0.503809	0.50494
LOC_Os02g47020.1;LOC_Os04g50880.1	LOC_Os02g47020.1	phosphoribulokinase	+	21	60.8	60.8	60.8	44.864	0	323.31	0.675084	0.6784	0.678926	0.682226	0.696399	0.699273	0.700342	0.701232
LOC_Os04g16740.1;LOC_Os10g21240.1;LOC_Os03g48471.1	LOC_Os04g16740.1	ATP synthase subunit alpha	+	21	51.3	51.3	38.9	55.664	0	323.31	0.847214	0.838171	0.833655	0.834762	0.876113	0.863227	0.859759	0.861573
LOC_Os03g52170.1	LOC_Os03g52170.1	4-hydroxy-3-methylbut-2-enyl diphosphate reductase	+	21	45.3	45.3	45.3	51.063	0	154.2	0.0458536	0.0447915	0.0450893	0.0452788	0.0462328	0.0473703	0.0464428	0.0467536
LOC_Os04g42140.1;LOC_Os02g39840.1;LOC_Os02g39840.3	LOC_Os04g42140.1	MIF4G domain-containing protein / MA3 domain-containing protein	+	21	33.4	33.4	33.4	87.021	0	105.31	0.0158121	0.0154302	0.0160266	0.0160133	0.0164703	0.0163486	0.0162786	0.0166005
LOC_Os08g06100.1	LOC_Os08g06100.1	O-methyltransferase 1	+	20	76.6	76.6	76.6	39.749	0	323.31	0.139637	0.141171	0.141494	0.140556	0.0931106	0.0932907	0.0932996	0.0950197
LOC_Os03g61220.2;LOC_Os03g61220.1	LOC_Os03g61220.2	DEAD box RNA helicase (RH3)	+	20	34.6	34.6	34.6	81.527	0	203.13	0.0375697	0.03612	0.0369858	0.0371548	0.0337737	0.0333806	0.0339891	0.0332971
LOC_Os01g19450.1;LOC_Os01g19450.2	LOC_Os01g19450.1	ATP citrate lyase subunit B 2	+	20	44.4	44.4	44.4	66.069	0	213.78	0.0390236	0.0388797	0.0396682	0.0387973	0.0360878	0.0344524	0.0361713	0.0355455
LOC_Os09g12290.1	LOC_Os09g12290.1	aspartate kinase-homoserine dehydrogenase ii	+	20	34.4	34.4	27.3	99.663	0	124.97	0.0272829	0.026646	0.0272561	0.0264583	0.0261396	0.0244003	0.0252972	0.0251825
LOC_Os08g25390.1;LOC_Os08g25390.2;LOC_Os09g21490.1	LOC_Os08g25390.1	aspartate kinase-homoserine dehydrogenase ii	+	20	35.5	28.4	28.4	99.972	0	120.4	0.023479	0.0236157	0.0242199	0.023619	0.0226843	0.0219297	0.0222771	0.0223604
LOC_Os03g63430.1;LOC_Os03g63430.2	LOC_Os03g63430.1	26S proteasome regulatory subunit, putative (RPN5)	+	20	51.7	51.7	51.7	50.648	0	116.21	0.0404091	0.0394965	0.0407704	0.0392407	0.0385383	0.0372962	0.0383178	0.0371535
LOC_Os04g58110.1	LOC_Os04g58110.1	Pyruvate kinase family protein	+	20	54.8	54.8	54.8	55.226	0	113.12	0.102761	0.101127	0.101415	0.101352	0.0964996	0.0975544	0.0974114	0.0986794
LOC_Os06g02144.2;LOC_Os06g02144.1	LOC_Os06g02144.2	6-phosphogluconate dehydrogenase family protein	+	20	66.9	66.9	63.5	52.721	0	323.31	0.124155	0.123198	0.121572	0.124387	0.119915	0.118782	0.117705	0.118914
LOC_Os05g07030.2;LOC_Os05g07030.1;LOC_Os01g06510.1;LOC_Os05g07030.3	LOC_Os05g07030.2	Arginyl-tRNA synthetase, class Ic	+	20	38.4	38.4	38.4	68.289	0	127.33	0.0349587	0.0342123	0.0345782	0.0345718	0.0332382	0.0329471	0.0340023	0.0337892
LOC_Os04g32020.1;LOC_Os04g32020.2;LOC_Os04g32020.3	LOC_Os04g32020.1	2-oxoglutarate dehydrogenase, E1 component	+	20	35	35	28.8	103.25	0	211.65	0.0525775	0.0513645	0.0512571	0.0510539	0.0502261	0.0499814	0.0497001	0.0500758
LOC_Os08g09940.1	LOC_Os08g09940.1	GTP binding	+	20	60.4	60.4	60.4	44.332	0	196.81	0.0420294	0.0423187	0.0429087	0.0425917	0.0408801	0.0414916	0.0417499	0.0410091
LOC_Os04g52130.1	LOC_Os04g52130.1	Coproporphyrinogen III oxidase	+	20	48.4	48.4	48.4	43.871	0	188.72	0.0680331	0.0679105	0.0674596	0.0687413	0.0666601	0.0662378	0.066239	0.0674054
LOC_Os10g35030.1;LOC_Os10g35030.3;LOC_Os10g35030.2	LOC_Os10g35030.1	translocon at the inner envelope membrane of chloroplasts 110	+	20	49.8	49.8	49.8	47.219	0	322.31	0.282678	0.279244	0.279513	0.278303	0.288992	0.286109	0.286326	0.286454
LOC_Os02g52940.2;LOC_Os02g52940.3;LOC_Os02g52940.1	LOC_Os02g52940.2	pyrophosphorylase 6	+	20	60.5	60.5	60.5	31.781	0	160.09	0.148162	0.149656	0.147247	0.147481	0.152292	0.154542	0.152121	0.154657
LOC_Os02g13970.2;LOC_Os02g13970.1	LOC_Os02g13970.2	NAD(P)-binding Rossmann-fold superfamily protein	+	20	52.6	52.6	52.6	63.848	0	150.86	0.0305462	0.0305456	0.0313384	0.0311923	0.0325562	0.0316875	0.0323767	0.0319004
LOC_Os07g07540.1	LOC_Os07g07540.1	protein containing PDZ domain, a K-box domain, and a TPR region	+	20	55.5	55.5	55.5	37.51	0	319.42	0.130485	0.132219	0.132275	0.130533	0.151654	0.148641	0.148604	0.147617
LOC_Os01g31690.1;LOC_Os01g31690.2	LOC_Os01g31690.1	photosystem II subunit O-2	+	20	62.8	62.8	62.8	34.861	0	323.31	0.604059	0.613965	0.611557	0.611938	0.737886	0.741717	0.749666	0.74232
LOC_Os08g36480.1;LOC_Os08g36500.1	LOC_Os08g36480.1	nitrate reductase 1	+	19	29.3	29.3	29.3	101.51	0	111.09	0.0158024	0.0157072	0.0157766	0.0152304	0.0143944	0.0143321	0.0143664	0.0144123
LOC_Os03g38980.2;LOC_Os03g38980.1;LOC_Os03g38980.3	LOC_Os03g38980.2	lysyl-tRNA synthetase 1	+	19	36.5	36.5	36.5	67.591	0	88.788	0.0256471	0.0260267	0.0265855	0.0258702	0.0246052	0.0240264	0.0237644	0.0243217
LOC_Os05g38150.2;LOC_Os05g38150.1;LOC_Os01g62900.1	LOC_Os05g38150.2	delta 1-pyrroline-5-carboxylate synthase 2	+	19	34.9	34.9	34.9	77.744	0	139.63	0.0238514	0.0237322	0.0232678	0.0241786	0.0217529	0.022221	0.0226841	0.022048
LOC_Os02g01340.2;LOC_Os02g01340.1	LOC_Os02g01340.2	ferredoxin-NADP(+)-oxidoreductase 2	+	19	60.1	60.1	48.1	40.664	0	257.12	0.41759	0.420534	0.419077	0.422119	0.390879	0.394207	0.394858	0.394637
LOC_Os06g49110.3;LOC_Os06g49110.1;LOC_Os06g49110.2	LOC_Os06g49110.3	Aldolase superfamily protein	+	19	58	58	58	46.285	0	242.06	0.0623586	0.0628169	0.0642194	0.0651577	0.0593492	0.060721	0.0614749	0.0607849
LOC_Os07g10540.1;LOC_Os07g10540.2	LOC_Os07g10540.1	Metallopeptidase M24 family protein	+	19	31.8	31.8	31.8	78.593	0	155.58	0.0286681	0.028524	0.0293084	0.02936	0.0299041	0.0309611	0.0306171	0.0298658
LOC_Os06g13810.1;LOC_Os06g13810.3	LOC_Os06g13810.1	Phosphofructokinase family protein	+	18	43.9	43.9	43.9	61.261	0	89.515	0.0298557	0.0304925	0.0304535	0.0308009	0.0253998	0.0257566	0.0260922	0.0253044
LOC_Os03g08050.1;LOC_Os03g08020.1;LOC_Os03g08010.1	LOC_Os03g08050.1	GTP binding Elongation factor Tu family protein	+	18	45.2	45.2	45.2	49.292	0	183.64	0.373767	0.378444	0.369373	0.371278	0.345882	0.340884	0.339809	0.341143
LOC_Os03g59020.1;LOC_Os11g36950.1	LOC_Os03g59020.1	TCP-1/cpn60 chaperonin family protein	+	18	41.8	41.8	41.8	58.783	0	102.11	0.0290335	0.0289497	0.0297187	0.0287938	0.0267466	0.0267982	0.026771	0.0268494
LOC_Os08g02120.1	LOC_Os08g02120.1	pfkB-like carbohydrate kinase family protein	+	18	71.1	71.1	71.1	35.516	0	213.8	0.116837	0.114682	0.114121	0.114079	0.107599	0.106215	0.105683	0.106319
LOC_Os08g41390.2;LOC_Os08g41390.1;LOC_Os04g28420.2;LOC_Os04g28420.1;LOC_Os02g28980.1	LOC_Os08g41390.2	rotamase FKBP 1	+	18	31.2	31.2	31.2	64.121	0	49.613	0.0466876	0.0480159	0.0468895	0.0470244	0.0451398	0.0450976	0.0440568	0.0444012
LOC_Os05g28280.1	LOC_Os05g28280.1	metallopeptidase M24 family protein	+	18	47.1	47.1	44.5	43.197	0	83.813	0.0690958	0.0696977	0.0694405	0.0696674	0.0657794	0.0665818	0.0662084	0.0660047
LOC_Os02g24354.1	LOC_Os02g24354.1	Pyridoxal-dependent decarboxylase family protein	+	18	44.5	44.5	44.5	53.214	0	128.97	0.071841	0.0722137	0.0725972	0.0722433	0.0693356	0.0690551	0.0695818	0.0690603
LOC_Os01g46610.1;LOC_Os05g49760.1	LOC_Os01g46610.1	cytosolic NADP+-dependent isocitrate dehydrogenase	+	18	56.8	56.8	43.9	46.042	0	218.69	0.148871	0.150336	0.148295	0.149845	0.143106	0.144292	0.142841	0.144902
LOC_Os01g74650.3;LOC_Os01g74650.1;LOC_Os01g74650.2	LOC_Os01g74650.3	O-acetylserine (thiol) lyase isoform C	+	18	65.7	65.7	57.6	41.788	0	323.31	0.420426	0.420531	0.417785	0.420051	0.417253	0.412982	0.416432	0.413704
LOC_Os07g09060.1;LOC_Os07g09060.3;LOC_Os07g09060.2	LOC_Os07g09060.1	aldehyde dehydrogenase 6B2	+	18	48.9	48.9	48.9	57.246	0	298.11	0.05312	0.0526686	0.0520925	0.0535607	0.0555128	0.0537826	0.05458	0.0550206
LOC_Os03g56840.1;LOC_Os03g56840.2	LOC_Os03g56840.1	GTP-binding protein-related	+	18	52	52	52	46.71	0	163.74	0.0563006	0.0558745	0.0565752	0.0559764	0.0579584	0.0588556	0.0585827	0.0590234
LOC_Os04g41340.1;LOC_Os12g23150.1	LOC_Os04g41340.1	2-phosphoglycolate phosphatase 1	+	18	51.5	51.5	48.2	39.494	0	323.31	0.284485	0.283074	0.286198	0.28577	0.294747	0.295622	0.306405	0.29758
LOC_Os06g12600.1	LOC_Os06g12600.1	pfkB-like carbohydrate kinase family protein	+	18	43.8	43.8	41.6	42.249	0	151.09	0.0614922	0.0609173	0.0616431	0.0633357	0.0654406	0.0658832	0.0645559	0.0651735
LOC_Os11g18730.1;LOC_Os11g19210.1;LOC_Os11g19160.1;LOC_Os11g18690.1	LOC_Os11g18730.1	Glycosyl hydrolase family protein	+	17	28.5	28.5	27.4	82.608	0	64.654	0.0201014	0.0196552	0.0197693	0.0197488	0.0168459	0.0171073	0.0170967	0.0165541
LOC_Os07g37750.1	LOC_Os07g37750.1	HOPM interactor 7	+	17	14.8	14.8	14.8	185.55	0	88.581	0.0075423	0.00716666	0.00749395	0.00724028	0.00644433	0.0066294	0.00701785	0.00679076
LOC_Os03g48850.2;LOC_Os03g48850.1;LOC_Os03g02100.1;LOC_Os03g02100.2;LOC_Os10g36210.1	LOC_Os03g48850.2	valyl-tRNA synthetase / valine--tRNA ligase (VALRS)	+	17	21.8	21.8	20	119.66	0	117.31	0.0104213	0.0110963	0.0108982	0.0108651	0.00979982	0.0101519	0.0101416	0.00989113
LOC_Os01g45274.4;LOC_Os01g45274.3;LOC_Os01g45274.2;LOC_Os01g45274.1	LOC_Os01g45274.4	carbonic anhydrase 2	+	17	90.6	90.6	90.6	22.161	0	323.31	0.896679	0.908986	0.907662	0.902522	0.843119	0.854282	0.859547	0.857123
LOC_Os08g42560.1	LOC_Os08g42560.1	glycyl-tRNA synthetase / glycine--tRNA ligase	+	17	36.4	26.8	26.8	81.669	0	161.68	0.0222494	0.0218226	0.0228203	0.0218576	0.0211998	0.0206865	0.0214817	0.0210528
LOC_Os09g32976.1;LOC_Os08g23710.1;LOC_Os09g32976.2;LOC_Os01g70010.1	LOC_Os09g32976.1	Ribosomal protein L7Ae/L30e/S12e/Gadd45 family protein	+	17	44.2	44.2	44.2	29.304	0	59.713	0.12041	0.119538	0.118563	0.119083	0.113564	0.114103	0.113915	0.113532
LOC_Os12g04440.1;LOC_Os11g04670.1;LOC_Os11g04670.2;LOC_Os12g04440.2	LOC_Os12g04440.1	2-isopropylmalate synthase 1	+	17	40.8	40.8	40.8	68.46	0	283.63	0.030472	0.0302176	0.0306754	0.0315719	0.0290845	0.0289582	0.0297737	0.0296192
LOC_Os10g35370.1;LOC_Os10g35370.2	LOC_Os10g35370.1	protochlorophyllide oxidoreductase A	+	17	50.5	50.5	50.5	42.765	0	323.31	0.0680736	0.0697468	0.0694664	0.0702007	0.0658827	0.0663667	0.0663086	0.0670416
LOC_Os06g47320.1	LOC_Os06g47320.1	TCP-1/cpn60 chaperonin family protein	+	17	43.9	43.9	43.9	60.264	0	90.87	0.016633	0.0162095	0.0164915	0.0165145	0.0159683	0.0158934	0.0158119	0.0156171
LOC_Os04g32560.2;LOC_Os04g32560.1;REV__LOC_Os03g38410.1;LOC_Os04g33210.1;LOC_Os02g32520.2;LOC_Os02g32520.1	LOC_Os04g32560.2	CLPC homologue 1	+	17	58.5	26.3	26.3	101.8	0	234.52	0.0519767	0.0524439	0.0526627	0.0525631	0.0511132	0.0511024	0.0516637	0.0509868
LOC_Os07g32880.1	LOC_Os07g32880.1	ATPase, F1 complex, gamma subunit protein	+	17	49.4	49.4	49.4	39.706	0	263.07	0.218223	0.218028	0.218443	0.220484	0.22694	0.224042	0.226103	0.225309
LOC_Os07g11110.1	LOC_Os07g11110.1	chloroplast stem-loop binding protein of 41 kDa	+	17	56.6	56.6	56.6	41.008	0	323.31	0.243204	0.245378	0.244881	0.243089	0.256139	0.256362	0.254287	0.256603
LOC_Os08g29170.1	LOC_Os08g29170.1	Oxidoreductase, zinc-binding dehydrogenase family protein	+	17	59.2	59.2	59.2	39.582	0	323.31	0.241607	0.242879	0.239959	0.243022	0.25765	0.254625	0.250041	0.252518
LOC_Os03g19760.1;LOC_Os03g19760.2	LOC_Os03g19760.1	haloacid dehalogenase-like hydrolase family protein	+	17	21	21	21	116.37	0	232.07	0.0358547	0.0359649	0.0357023	0.0357922	0.0378776	0.0377565	0.037859	0.0375568
LOC_Os08g29370.2;LOC_Os08g29370.1	LOC_Os08g29370.2	cyclophilin 38	+	17	52.3	52.3	52.3	46.481	0	323.31	0.103486	0.103072	0.102277	0.101881	0.109319	0.107794	0.107931	0.108201
LOC_Os03g10510.1;LOC_Os03g10510.2	LOC_Os03g10510.1	voltage dependent anion channel 2	+	17	55.2	55.2	55.2	29.474	0	85.642	0.0316847	0.0313174	0.032572	0.0323878	0.0360326	0.0350323	0.0354047	0.0351358
LOC_Os01g09010.1	LOC_Os01g09010.1	HXXXD-type acyl-transferase family protein	+	16	48.9	48.9	48.9	46.166	0	127.37	0.0272604	0.0274919	0.0280608	0.0277813	0.025294	0.02482	0.025499	0.0249884
LOC_Os06g18670.1;LOC_Os06g18790.1	LOC_Os06g18670.1	UDP-glucosyl transferase 88A1	+	16	46.2	46.2	46.2	51.482	0	314.31	0.0619647	0.063172	0.0633262	0.0631546	0.05793	0.0577154	0.0579157	0.0581994
LOC_Os12g41400.1;LOC_Os12g07740.1	LOC_Os12g41400.1	eukaryotic translation initiation factor 2 gamma subunit	+	16	45.5	45.5	45.5	50.737	0	154.33	0.0203113	0.0200055	0.0208677	0.0204555	0.0188451	0.0195241	0.0193243	0.0185744
LOC_Os01g36920.2;LOC_Os01g36890.2	LOC_Os01g36920.2	DEAD/DEAH box RNA helicase family protein	+	16	54.1	54.1	54.1	39.062	0	126.09	0.0499314	0.0506138	0.0496868	0.0497996	0.0471091	0.0468096	0.0469803	0.0473276
LOC_Os02g22780.2;LOC_Os02g22780.1;LOC_Os10g37060.1	LOC_Os02g22780.2	TCP-1/cpn60 chaperonin family protein	+	16	41.3	41.3	41.3	54.46	0	112.94	0.0180295	0.018263	0.0187074	0.018745	0.0173993	0.0174766	0.0175735	0.0175005
LOC_Os05g35460.1	LOC_Os05g35460.1	SEC14 cytosolic factor family protein / phosphoglyceride transfer family protein	+	16	46	46	35.4	63.947	0	163.9	0.0378034	0.0379332	0.037057	0.0371723	0.0359837	0.0354599	0.0352157	0.0356683
LOC_Os03g53860.4;LOC_Os03g53860.3;LOC_Os03g53860.2;LOC_Os03g53860.1;LOC_Os03g53860.5;LOC_Os01g56510.5;LOC_Os01g56510.4;LOC_Os01g56510.3;LOC_Os01g56510.2;LOC_Os01g56510.1	LOC_Os03g53860.4	Glycosyl hydrolase family protein	+	16	39.5	39.5	38	67.621	0	323.31	0.0766456	0.0769304	0.077673	0.076425	0.0742051	0.0732353	0.0726654	0.0729361
LOC_Os08g30810.1	LOC_Os08g30810.1	aminopeptidase M1	+	16	26.6	25.8	22.4	97.902	0	61.815	0.0309132	0.0305918	0.0309665	0.0311996	0.02968	0.0295066	0.0297433	0.0295782
LOC_Os03g59640.1;REV__LOC_Os10g42610.2;REV__LOC_Os10g42610.1	LOC_Os03g59640.1	ALBINA 1	+	16	28.4	28.4	28.4	81.878	0	67.439	0.022609	0.0225141	0.0226403	0.0222005	0.0217455	0.0220368	0.0215266	0.0211962
LOC_Os01g37837.1;LOC_Os03g10190.1;LOC_Os01g37837.2;LOC_Os01g37837.3	LOC_Os01g37837.1	seryl-tRNA synthetase / serine--tRNA ligase	+	16	47.6	47.6	47.6	50.605	0	136.16	0.0212594	0.0213064	0.0211115	0.0212582	0.0207791	0.0203072	0.0202947	0.0203639
LOC_Os06g29180.1;LOC_Os06g29220.1	LOC_Os06g29180.1	formate dehydrogenase	+	16	48.4	48.4	48.4	41.341	0	173.24	0.103989	0.105155	0.105466	0.107497	0.10083	0.101157	0.10292	0.102564
LOC_Os01g48990.2;LOC_Os01g48990.1	LOC_Os01g48990.2	P-loop containing nucleoside triphosphate hydrolases superfamily protein	+	16	53.3	53.3	53.3	44.129	0	300.65	0.100472	0.0986799	0.100636	0.101791	0.102949	0.10284	0.103502	0.103077
LOC_Os01g60190.2;LOC_Os01g60190.1	LOC_Os01g60190.2	Phosphoglycerate mutase, 2,3-bisphosphoglycerate-independent	+	16	66	66	44.5	60.789	0	258.02	0.195531	0.193105	0.191873	0.193935	0.20066	0.199089	0.199396	0.199437
LOC_Os03g49220.1;LOC_Os03g49220.2	LOC_Os03g49220.1	adenylosuccinate synthase	+	16	40.9	40.9	40.9	52.674	0	184.33	0.0349408	0.0350148	0.0348557	0.0352084	0.0361029	0.0357734	0.0366108	0.0359528
LOC_Os02g56850.3;LOC_Os02g56850.2;LOC_Os02g56850.1;LOC_Os02g56850.4	LOC_Os02g56850.3	glutathione-disulfide reductase	+	16	48.2	48.2	48.2	53.506	0	120.8	0.0284353	0.0284272	0.0285099	0.0280939	0.0292615	0.0293205	0.0294306	0.0291142
LOC_Os03g59310.1;LOC_Os07g10660.1	LOC_Os03g59310.1	Ribosomal protein S5 family protein	+	16	51.8	51.8	51.8	29.975	0	157.23	0.10683	0.105807	0.106729	0.107362	0.109438	0.112048	0.108892	0.111988
LOC_Os10g35960.1;LOC_Os10g35960.2	LOC_Os10g35960.1	NAD-dependent malic enzyme 2	+	16	33.2	33.2	33.2	68.279	0	98.255	0.0150127	0.0150885	0.0153383	0.0152845	0.0155852	0.0159637	0.0161072	0.015829
LOC_Os04g51300.1	LOC_Os04g51300.1	ascorbate peroxidase 4	+	16	48.4	48.4	48.4	38.181	0	138.31	0.10862	0.110209	0.109227	0.107318	0.119148	0.117127	0.115071	0.116879
LOC_Os10g21290.1;LOC_Os01g65902.1;LOC_Os02g24596.1;LOC_Os08g15280.1;LOC_Os06g39738.1	LOC_Os10g21290.1	photosynthetic electron transfer A	+	16	57.8	57.8	57.8	35.467	0	265.78	0.102644	0.102765	0.103662	0.103478	0.111221	0.111733	0.111223	0.11045
LOC_Os08g19140.1	LOC_Os08g19140.1	adenylate kinase family protein	+	16	34	34	32.6	66.883	0	113.37	0.0291203	0.0289212	0.0290769	0.0287939	0.0318528	0.0315518	0.0316196	0.0311677
LOC_Os06g01850.1	LOC_Os06g01850.1	ferredoxin-NADP(+)-oxidoreductase 2	+	16	55.2	43.1	43.1	40.008	0	223.58	0.202766	0.206436	0.207728	0.207913	0.22412	0.224213	0.226898	0.226465
LOC_Os03g16980.2;LOC_Os03g16980.1;LOC_Os03g16980.3;LOC_Os03g16980.4;LOC_Os03g16980.5	LOC_Os03g16980.2	UDP-XYL synthase 6	+	15	64	64	64	39.309	0	144.22	0.0574482	0.0568538	0.0566992	0.0566762	0.0448962	0.044991	0.0449312	0.0450247
LOC_Os02g37690.1;LOC_Os06g11270.1;LOC_Os03g49550.1;LOC_Os10g03320.1;LOC_Os03g49524.1	LOC_Os02g37690.1	UDP-Glycosyltransferase superfamily protein	+	15	52.9	52.9	52.9	46.106	0	200.97	0.0379507	0.0372291	0.0367789	0.0367588	0.0364747	0.0342673	0.0339619	0.0342892
LOC_Os01g43030.1;LOC_Os01g43030.2	LOC_Os01g43030.1	tetratricopeptide repeat (TPR)-containing protein	+	15	22.7	22.7	22.7	103.72	0	67.47	0.0134693	0.0135018	0.0137661	0.0134008	0.0126827	0.0127826	0.0130072	0.012802
LOC_Os05g05830.1;LOC_Os05g05830.2	LOC_Os05g05830.1	Amino acid dehydrogenase family protein	+	15	59.6	59.6	59.6	30.733	0	178.25	0.0490082	0.0488229	0.0493438	0.0503188	0.0472322	0.0466551	0.0474369	0.0462956
LOC_Os02g07230.1;LOC_Os02g07230.2;LOC_Os02g07230.3	LOC_Os02g07230.1	hydroxymethylbilane synthase	+	15	56.7	56.7	56.7	38.397	0	323.31	0.0811212	0.0790331	0.0796688	0.0801801	0.0766062	0.0763907	0.0760488	0.0761107
LOC_Os07g08330.1	LOC_Os07g08330.1	Ribosomal protein L4/L1 family	+	15	59	59	42.7	44.738	0	273.67	0.127936	0.127692	0.12834	0.128498	0.12108	0.121942	0.123758	0.123455
LOC_Os03g12020.1	LOC_Os03g12020.1	ribosomal protein L15	+	15	48.7	48.7	48.7	27.877	0	116.14	0.129978	0.129454	0.129747	0.131841	0.124565	0.125311	0.124855	0.125215
LOC_Os03g20100.1	LOC_Os03g20100.1	ribosomal protein S1	+	15	52.7	52.7	52.7	43.309	0	246.07	0.137363	0.135899	0.136992	0.13655	0.132638	0.131834	0.132475	0.132366
LOC_Os05g02520.1;LOC_Os05g02520.2;LOC_Os05g02520.3;LOC_Os01g74480.1	LOC_Os05g02520.1	RmlC-like cupins superfamily protein	+	15	46	46	46	38.194	0	186.24	0.0540776	0.0537484	0.0529457	0.0538539	0.0546502	0.0547192	0.0547316	0.0548562
LOC_Os09g36450.1;LOC_Os09g36450.2;LOC_Os01g62420.2;LOC_Os01g62420.3;LOC_Os01g62420.1	LOC_Os09g36450.1	triosephosphate isomerase	+	15	53.9	53.9	51.3	32.393	0	178.13	0.137024	0.136256	0.138906	0.137406	0.142136	0.1421	0.142386	0.143101
LOC_Os08g43560.1;LOC_Os08g43560.3;LOC_Os08g43560.2	LOC_Os08g43560.1	ascorbate peroxidase 3	+	15	48.5	48.5	48.5	31.738	0	102.87	0.0657502	0.0647339	0.0644494	0.0655153	0.0674244	0.0673853	0.0670361	0.068228
LOC_Os09g02700.1	LOC_Os09g02700.1	poly(A) binding protein 8	+	15	37.9	37.9	30.4	71.63	0	116.67	0.0305087	0.0298418	0.0298593	0.0305069	0.0312413	0.0313743	0.0315663	0.0312593
LOC_Os03g41510.3;LOC_Os03g41510.2;LOC_Os03g41510.1;LOC_Os03g41510.7;LOC_Os03g41510.6;LOC_Os03g41510.5;LOC_Os03g41510.8;LOC_Os03g41510.4	LOC_Os03g41510.3	NAD(P)-linked oxidoreductase superfamily protein	+	15	43	43	43	45.192	0	138.99	0.0505243	0.0516111	0.0509302	0.0510455	0.0537168	0.0530344	0.0518899	0.0534876
LOC_Os10g38234.1;LOC_Os10g21248.1;LOC_Os01g57962.1	LOC_Os10g38234.1	Photosystem I, PsaA/PsaB protein	+	15	23.6	23.6	23.6	82.587	0	323.31	0.182415	0.18204	0.179756	0.177244	0.189139	0.188782	0.185291	0.187698
LOC_Os03g62370.1;LOC_Os04g20930.1	LOC_Os03g62370.1	DPP6 N-terminal domain-like protein	+	15	33.7	33.7	33.7	73.674	0	101.7	0.0169049	0.016401	0.016995	0.0164753	0.0176138	0.0173537	0.0179558	0.0171707
LOC_Os01g67120.1;LOC_Os01g67120.2	LOC_Os01g67120.1	Rhodanese/Cell cycle control phosphatase superfamily protein	+	15	28.9	28.9	28.9	65.047	0	59.992	0.0201109	0.01915	0.0197381	0.0194913	0.0219317	0.0215662	0.0219445	0.0217423
LOC_Os12g08760.1	LOC_Os12g08760.1	Phosphoenolpyruvate carboxylase family protein	+	14	49.4	49.4	49.4	37.55	0	183.03	0.101242	0.099284	0.100854	0.10032	0.0842356	0.0835073	0.0840852	0.0852414
LOC_Os02g41590.1	LOC_Os02g41590.1	adenosine kinase 2	+	14	74.2	74.2	68	36.993	0	299.97	0.0999865	0.100423	0.101178	0.102076	0.0922744	0.0941452	0.0938226	0.0958901
LOC_Os02g46130.1;LOC_Os02g04700.2;LOC_Os02g04700.1	LOC_Os02g46130.1	Class II aminoacyl-tRNA and biotin synthetases superfamily protein	+	14	35.7	35.7	30.2	60.862	0	70.355	0.0246374	0.0244577	0.0238545	0.0235213	0.0228806	0.0227599	0.0223073	0.0228083
LOC_Os04g35570.1;LOC_Os04g35570.2;LOC_Os04g35570.3;LOC_Os02g34860.1	LOC_Os04g35570.1	Regulator of chromosome condensation (RCC1) family protein	+	14	39.5	39.5	39.5	48.172	0	129.88	0.0312758	0.0308626	0.0316362	0.031748	0.0294978	0.0297371	0.0300175	0.0298309
LOC_Os11g06750.1;LOC_Os12g07010.1	LOC_Os11g06750.1	ribosomal protein 1	+	14	30.8	30.8	30.8	44.49	0	106.05	0.11837	0.119301	0.119378	0.120856	0.114301	0.112746	0.113221	0.115917
LOC_Os01g52500.3;LOC_Os01g52500.2;LOC_Os01g52500.5;LOC_Os01g52500.4;LOC_Os01g52500.1;LOC_Os02g44550.1;LOC_Os01g09320.1	LOC_Os01g52500.3	NADP-malic enzyme 3	+	14	42.5	42.5	28.8	65.396	0	323.31	0.0877627	0.0883029	0.0902942	0.0911216	0.0858623	0.0851738	0.0858278	0.0858006
LOC_Os01g42880.1	LOC_Os01g42880.1	HXXXD-type acyl-transferase family protein	+	14	42.7	42.7	40.8	45.705	0	76.053	0.0279631	0.0276795	0.0277698	0.0277305	0.0263379	0.0265161	0.0269032	0.0268764
LOC_Os03g36750.1	LOC_Os03g36750.1	Haloacid dehalogenase-like hydrolase (HAD) superfamily protein	+	14	49.7	49.7	49.7	33.702	0	225.67	0.213857	0.214529	0.214592	0.21423	0.206322	0.204564	0.206342	0.206478
LOC_Os06g45120.1;LOC_Os06g45120.2	LOC_Os06g45120.1	vacuolar ATP synthase subunit A	+	14	67.3	67.3	30	68.468	0	323.31	0.123811	0.125166	0.124218	0.123224	0.121964	0.120285	0.120244	0.119814
LOC_Os11g07020.1;LOC_Os11g07020.4;LOC_Os11g07020.5;LOC_Os11g07020.6	LOC_Os11g07020.1	fructose-bisphosphate aldolase 2	+	14	59.3	59.3	35.6	42.005	0	323.31	1.5719	1.56062	1.5462	1.54495	1.58572	1.58203	1.57774	1.57612
LOC_Os03g03910.1	LOC_Os03g03910.1	catalase 2	+	14	49.2	47.6	43.3	56.763	0	323.31	0.295563	0.296802	0.297384	0.297492	0.30232	0.301185	0.302718	0.303271
LOC_Os02g17920.1	LOC_Os02g17920.1	Glyoxalase/Bleomycin resistance protein/Dioxygenase superfamily protein	+	14	45.9	45.9	40.6	41.142	0	135.43	0.144984	0.142876	0.142081	0.145086	0.14895	0.14889	0.146557	0.148104
LOC_Os01g03020.1;LOC_Os01g03020.2	LOC_Os01g03020.1	tRNA synthetase class I (I, L, M and V) family protein	+	14	23.8	23.8	23.8	107.17	0	89.69	0.0134924	0.0135678	0.0139061	0.013375	0.0141539	0.014052	0.0142736	0.0143081
LOC_Os03g11410.1	LOC_Os03g11410.1	Insulinase (Peptidase family M16) protein	+	14	34.3	34.3	34.3	58.751	0	111.85	0.0286127	0.0279366	0.0285063	0.0287177	0.0300298	0.0296789	0.0302721	0.0303449
LOC_Os02g33450.2;LOC_Os02g33450.1;LOC_Os04g33970.1	LOC_Os02g33450.2	2-cysteine peroxiredoxin B	+	14	45.6	45.6	45.6	28.097	0	276.86	0.535004	0.537805	0.535447	0.536471	0.589301	0.590304	0.588702	0.589054
LOC_Os08g02230.1	LOC_Os08g02230.1	D-arabinono-1,4-lactone oxidase family protein	+	13	33.6	33.6	33.6	63.601	0	59.689	0.00793824	0.0074691	0.007546	0.0073048	0.00646133	0.00657585	0.00639546	0.00679878
LOC_Os07g10150.1	LOC_Os07g10150.1	coatomer gamma-2 subunit, putative / gamma-2 coat protein, putative / gamma-2 COP, putative	+	13	26.8	26.8	19.1	98.553	0	112.27	0.0199314	0.0199758	0.0198033	0.0198354	0.0189789	0.0186088	0.0182715	0.0180012
LOC_Os03g47610.8;LOC_Os03g47610.6;LOC_Os03g47610.5;LOC_Os03g47610.4;LOC_Os03g47610.3;LOC_Os03g47610.2;LOC_Os03g47610.1	LOC_Os03g47610.8	thiaminC	+	13	25.4	25.4	25.4	71.295	0	54.521	0.0122992	0.0122256	0.0121824	0.0123836	0.0116529	0.0114919	0.0116569	0.0113174
LOC_Os08g44530.1	LOC_Os08g44530.1	dehydratase family	+	13	35.2	35.2	35.2	63.65	0	96.995	0.0174324	0.0173607	0.0181127	0.0173323	0.0166074	0.0168707	0.0162948	0.0166346
LOC_Os08g37790.1;LOC_Os10g41480.1	LOC_Os08g37790.1	Class-II DAHP synthetase family protein	+	13	40.2	40.2	32.1	56.434	0	138.09	0.041739	0.0415977	0.0413227	0.0418565	0.0397135	0.0390175	0.0395079	0.0396918
LOC_Os03g63480.1;LOC_Os08g42690.1	LOC_Os03g63480.1	ankyrin repeat-containing protein 2	+	13	57.7	57.7	57.7	37.234	0	250.99	0.0337367	0.0342256	0.0336878	0.033847	0.0332755	0.0328339	0.0332658	0.0328993
LOC_Os03g17470.1	LOC_Os03g17470.1	glutathione transferase lambda 2	+	13	68.6	68.6	68.6	27.534	0	127.15	0.0366001	0.0360073	0.0366384	0.0363606	0.0378836	0.0368754	0.0373412	0.0380735
LOC_Os04g32330.2;LOC_Os04g32330.1;LOC_Os02g31040.1	LOC_Os04g32330.2	Dihydrolipoamide succinyltransferase	+	13	35.8	35.8	35.8	48.127	0	115.26	0.0323883	0.0327323	0.0326621	0.0322962	0.0342097	0.0328872	0.0336701	0.0338625
LOC_Os03g24020.1;LOC_Os03g54040.1	LOC_Os03g24020.1	Ribosomal protein L6 family	+	13	53.5	53.5	53.5	24.885	0	66.087	0.113618	0.112507	0.112188	0.113239	0.117089	0.116996	0.117156	0.116531
LOC_Os08g44000.1	LOC_Os08g44000.1	NAD(P)-binding Rossmann-fold superfamily protein	+	13	34.7	34.7	34.7	42.822	0	55.989	0.0337398	0.0330669	0.0336454	0.0332379	0.0344221	0.0349867	0.034464	0.0351806
LOC_Os09g10760.1	LOC_Os09g10760.1	RNA-binding (RRM/RBD/RNP motifs) family protein	+	13	55.5	55.5	55.5	26.681	0	263.61	0.10338	0.103923	0.104508	0.104505	0.109845	0.109819	0.110781	0.109243
LOC_Os10g38229.1;LOC_Os10g21250.1;LOC_Os05g01675.1;LOC_Os04g16760.1;LOC_Os01g57964.1	LOC_Os10g38229.1	Photosystem I, PsaA/PsaB protein	+	13	13.9	13.9	13.9	83.094	0	48.41	0.269012	0.269238	0.268728	0.267131	0.285793	0.285609	0.283833	0.283047
LOC_Os04g45290.1;LOC_Os04g45290.2	LOC_Os04g45290.1	Glycosyl hydrolases family 32 protein	+	13	45.5	45.5	43.4	51.973	0	88.57	0.0112604	0.0112784	0.0114487	0.0116979	0.0120411	0.0120713	0.0124601	0.0123965
LOC_Os02g34810.1	LOC_Os02g34810.1	thylakoidal ascorbate peroxidase	+	13	46.7	46.7	41	51.187	0	269.7	0.0993888	0.103079	0.0995569	0.100007	0.109522	0.109325	0.108186	0.107625
LOC_Os08g37320.1	LOC_Os08g37320.1	ATP synthase D chain, mitochondrial	+	13	68	68	68	19.725	0	43.614	0.0291791	0.0294078	0.030074	0.0295062	0.0318126	0.032194	0.0323182	0.0325083
LOC_Os07g38300.1;LOC_Os07g38300.5;LOC_Os07g38300.2	LOC_Os07g38300.1	ribosome recycling factor, chloroplast precursor	+	13	43.2	43.2	43.2	29.652	0	117.3	0.0875432	0.0885171	0.0864686	0.0882029	0.0968007	0.097657	0.0962455	0.0959539
LOC_Os06g39708.1;LOC_Os10g21310.1;LOC_Os09g04680.1;LOC_Os12g10600.1	LOC_Os06g39708.1	photosystem II reaction center protein B	+	13	29.9	29.9	29.9	56.233	0	323.31	0.230602	0.232213	0.233499	0.232487	0.26457	0.266289	0.266484	0.26312
LOC_Os06g12630.2;LOC_Os06g12630.1;LOC_Os06g12630.3	LOC_Os06g12630.2	dehydroascorbate reductase 1	+	13	63.6	63.6	63.6	29.682	0	164.06	0.0617822	0.0617264	0.0639911	0.0624048	0.0703212	0.0714866	0.0724535	0.072026
LOC_Os10g21346.1;LOC_Os09g24416.1;LOC_Os04g16824.1;LOC_Os08g15272.1	LOC_Os10g21346.1	structural constituent of ribosome	+	12	43.1	43.1	43.1	27.517	0	57.25	0.113607	0.11305	0.111252	0.113491	0.104553	0.104139	0.106295	0.106343
LOC_Os09g39390.1	LOC_Os09g39390.1	NAD(P)-linked oxidoreductase superfamily protein	+	12	33	33	33	42.217	0	97.331	0.0629551	0.063698	0.0658226	0.0657552	0.0589584	0.0603731	0.0608046	0.0619217
LOC_Os03g05730.1	LOC_Os03g05730.1	ATPase, AAA-type, CDC48 protein	+	12	63.5	63.5	21.1	89.743	0	323.31	0.10476	0.103698	0.105073	0.105326	0.099283	0.0982047	0.0985376	0.0990225
LOC_Os02g37862.1	LOC_Os02g37862.1	Ribosomal protein L6 family protein	+	12	58	58	43.4	24.258	0	81.366	0.144127	0.143004	0.141438	0.141378	0.13596	0.13448	0.134447	0.136313
LOC_Os05g05470.1	LOC_Os05g05470.1	TCP-1/cpn60 chaperonin family protein	+	12	30.3	30.3	30.3	59.233	0	82.398	0.0241671	0.0244386	0.0244811	0.0252528	0.0231325	0.0236732	0.0231883	0.0235908
LOC_Os01g05490.1;LOC_Os01g05490.2	LOC_Os01g05490.1	triosephosphate isomerase	+	12	54.9	51.8	51.8	27.063	0	322.53	0.187487	0.18454	0.184722	0.184687	0.191497	0.190267	0.189505	0.188229
LOC_Os08g03290.3;LOC_Os08g03290.2;LOC_Os08g03290.1;LOC_Os08g03290.4	LOC_Os08g03290.3	glyceraldehyde-3-phosphate dehydrogenase C subunit 1	+	12	79.1	54.5	54.5	31.457	0	220.68	0.0691301	0.0693347	0.0691374	0.06915	0.0718741	0.0708362	0.0713935	0.0710631
LOC_Os11g29370.1	LOC_Os11g29370.1	haloacid dehalogenase-like hydrolase family protein	+	12	33.4	33.4	33.4	56.959	0	101.99	0.0168711	0.0164337	0.0165724	0.0171236	0.0171683	0.0175616	0.0176434	0.017715
LOC_Os07g37830.2;LOC_Os07g37830.1	LOC_Os07g37830.2	Cyclophilin-like peptidyl-prolyl cis-trans isomerase family protein	+	12	31.2	31.2	31.2	46.09	0	148.43	0.0483804	0.0473162	0.0476046	0.0486551	0.0507601	0.0502725	0.0504941	0.0504683
LOC_Os06g09610.1;LOC_Os06g09610.2	LOC_Os06g09610.1	Thioredoxin superfamily protein	+	12	40.4	40.4	40.4	28.926	0	165.67	0.051872	0.0517927	0.0514753	0.0515804	0.055148	0.0549465	0.0545304	0.0547345
LOC_Os07g36080.3;LOC_Os07g36080.1;LOC_Os07g36080.2	LOC_Os07g36080.3	photosystem II subunit QA	+	12	71.2	71.2	71.2	17.101	0	175.89	0.349562	0.347958	0.345874	0.342763	0.37439	0.372383	0.369001	0.368458
LOC_Os02g53330.2;LOC_Os02g53330.1;LOC_Os02g53330.4;LOC_Os02g53330.3	LOC_Os02g53330.2	D-cysteine desulfhydrase	+	12	33.8	33.8	33.8	45.494	0	96.774	0.0298337	0.0303088	0.0305886	0.0313436	0.0322253	0.0328445	0.0331988	0.0329353
LOC_Os01g59090.1	LOC_Os01g59090.1	Mog1/PsbP/DUF1795-like photosystem II reaction center PsbP family protein	+	12	64	64	64	28.804	0	191.31	0.0658089	0.065651	0.064309	0.0653614	0.0698991	0.0703511	0.0702359	0.0704781
LOC_Os02g49680.1	LOC_Os02g49680.1	calcium sensing receptor	+	12	36.4	36.4	36.4	39.308	0	92.172	0.0230295	0.0231493	0.0232448	0.0238041	0.0253604	0.0255592	0.0259252	0.0246852
LOC_Os03g17580.1	LOC_Os03g17580.1	Ribosomal protein L10 family protein	+	12	65.5	65.5	65.5	24.221	0	164.5	0.0562039	0.0558333	0.057419	0.0576449	0.0615755	0.0616886	0.0625209	0.0621529
LOC_Os08g44680.1	LOC_Os08g44680.1	photosystem I subunit D-2	+	12	52.2	52.2	52.2	22.034	0	94.847	0.196164	0.196467	0.196341	0.195597	0.2146	0.21504	0.214236	0.215383
LOC_Os07g08030.1	LOC_Os07g08030.1	Ribose 5-phosphate isomerase, type A protein	+	12	47.1	47.1	47.1	29.197	0	274.7	0.190576	0.190263	0.190034	0.18692	0.211545	0.208778	0.208806	0.204859
LOC_Os07g04990.1;LOC_Os07g04990.2	LOC_Os07g04990.1	NAD(P)-linked oxidoreductase superfamily protein	+	12	46.5	46.5	44.7	40.553	0	123.8	0.0525359	0.0522186	0.0515797	0.0524615	0.0583152	0.0582021	0.05877	0.060042
LOC_Os01g67000.1	LOC_Os01g67000.1	plastid transcriptionally active 4	+	12	47.6	47.6	47.6	35.088	0	129.57	0.0293055	0.0285866	0.0294009	0.0288188	0.0335158	0.0324384	0.0325276	0.0327525
LOC_Os11g13890.1;LOC_Os11g13890.4;LOC_Os11g13890.5;LOC_Os11g13890.2;LOC_Os11g13890.6	LOC_Os11g13890.1	light harvesting complex of photosystem II 5	+	12	54.4	54.4	54.4	30.283	0	323.31	0.1593	0.160164	0.159922	0.159838	0.180122	0.18488	0.18571	0.185241
LOC_Os07g37240.1	LOC_Os07g37240.1	light harvesting complex photosystem II	+	12	44.5	44.5	44.5	31.349	0	198.84	0.215479	0.220175	0.216722	0.215128	0.257877	0.257553	0.259425	0.256624
LOC_Os05g45950.1;LOC_Os01g51770.1	LOC_Os05g45950.1	voltage dependent anion channel 3	+	12	61.4	61.4	61.4	29.602	0	122.93	0.0210412	0.0207764	0.020647	0.0210397	0.0250755	0.025088	0.0255855	0.0256385
LOC_Os10g38580.1	LOC_Os10g38580.1	glutathione S-transferase TAU 18	+	11	53.9	49	45.3	26.491	0	70.33	0.0327156	0.0317075	0.0316143	0.0322382	0.0268907	0.0270466	0.0263951	0.0267968
LOC_Os02g33610.1;LOC_Os02g33610.2	LOC_Os02g33610.1	RNA-metabolising metallo-beta-lactamase family protein	+	11	14.9	14.9	14.9	97.367	0	42.784	0.0248219	0.0241864	0.0244024	0.0248973	0.0231458	0.0218438	0.0220774	0.022572
LOC_Os06g36700.1	LOC_Os06g36700.1	TCP-1/cpn60 chaperonin family protein	+	11	25.6	25.6	22.8	59.131	0	32.324	0.0176309	0.0176799	0.0179886	0.017919	0.0160941	0.0162502	0.016556	0.0162322
LOC_Os10g30580.1;LOC_Os10g30580.2	LOC_Os10g30580.1	ATPase, AAA-type, CDC48 protein	+	11	62.3	19.8	19.8	89.81	0	150.48	0.00996715	0.0101794	0.0108049	0.0104711	0.00955818	0.00947181	0.00959129	0.00960094
LOC_Os05g13950.1;LOC_Os05g13950.2	LOC_Os05g13950.1	RNA polymerase I-associated factor PAF67	+	11	23.4	23.4	23.4	61.328	0	38.539	0.0115021	0.0108809	0.0110189	0.0110168	0.0100731	0.0105517	0.0103204	0.010456
LOC_Os05g33380.1;LOC_Os10g08022.1	LOC_Os05g33380.1	Aldolase superfamily protein	+	11	64.5	44.1	44.1	38.863	0	173.75	0.0246981	0.0246834	0.024981	0.0253782	0.0230284	0.0234203	0.0234625	0.0231437
LOC_Os03g20300.3;LOC_Os03g20300.2;LOC_Os03g20300.1	LOC_Os03g20300.3	glucose-6-phosphate dehydrogenase 4	+	11	28.8	26.6	26.6	62.839	0	69.899	0.0210814	0.0203287	0.0205197	0.0207521	0.0196011	0.0190553	0.0193045	0.0194224
LOC_Os03g21040.2;LOC_Os03g21040.3;LOC_Os07g48500.1	LOC_Os03g21040.2	hydroxyproline-rich glycoprotein family protein	+	11	50.9	50.9	44.5	38.822	0	124.36	0.0176314	0.0173778	0.0180327	0.0176207	0.0168742	0.016631	0.0165178	0.0162623
LOC_Os01g34480.1;LOC_Os01g34480.2;LOC_Os01g34480.3	LOC_Os01g34480.1	NAD(P)-binding Rossmann-fold superfamily protein	+	11	37.5	37.5	37.5	36.892	0	55.985	0.0166263	0.0161662	0.0162707	0.0165053	0.0151712	0.0150858	0.0157788	0.015478
LOC_Os05g48240.1;LOC_Os05g48240.4	LOC_Os05g48240.1	dynamin-like protein	+	11	28.7	28.7	25.1	68.683	0	48.396	0.0152017	0.0147162	0.0150781	0.015008	0.0139612	0.0140385	0.0145714	0.0143071
LOC_Os07g34570.1;LOC_Os07g34570.2	LOC_Os07g34570.1	thiazole biosynthetic enzyme, chloroplast (ARA6) (THI1) (THI4)	+	11	40.6	40.6	40.6	37.224	0	179.94	0.0444612	0.0450149	0.0440271	0.0448489	0.0421463	0.0426015	0.041973	0.0425078
LOC_Os10g32550.1	LOC_Os10g32550.1	heat shock protein 60	+	11	56.8	56.8	24.9	67.307	0	242.2	0.172753	0.172541	0.170562	0.171861	0.163132	0.164906	0.161688	0.162842
LOC_Os06g34690.1	LOC_Os06g34690.1	TCP-1/cpn60 chaperonin family protein	+	11	30.3	30.3	21.3	60.898	0	39.663	0.0278578	0.0278921	0.0283737	0.0291626	0.0268382	0.027172	0.0266558	0.0273222
LOC_Os09g29840.1;LOC_Os09g29840.2	LOC_Os09g29840.1	Chaperone protein htpG family protein	+	11	46	46	18.2	89.219	0	323.31	0.0921409	0.0930243	0.0926566	0.0926632	0.0880197	0.0879046	0.089166	0.0885687
LOC_Os07g25420.1;LOC_Os07g25420.2	LOC_Os07g25420.1	regulatory particle non-ATPase 12A	+	11	57.3	57.3	57.3	30.772	0	49.34	0.0181358	0.0176507	0.018206	0.0182659	0.0174294	0.0173911	0.0171715	0.017336
LOC_Os03g50290.3;LOC_Os03g50290.2;LOC_Os03g50290.1	LOC_Os03g50290.3	general regulatory factor 7	+	11	74.2	74.2	53.5	29.177	0	323.31	0.28203	0.280162	0.275071	0.27643	0.271973	0.266596	0.263727	0.26728
LOC_Os01g65260.1	LOC_Os01g65260.1	GLN phosphoribosyl pyrophosphate amidotransferase 1	+	11	40.7	40.7	30.1	58.854	0	209.71	0.0291226	0.0283653	0.0291273	0.0287129	0.0277902	0.027716	0.0277724	0.027609
LOC_Os05g05840.1	LOC_Os05g05840.1	Class II aaRS and biotin synthetases superfamily protein	+	11	16.2	16.2	16.2	94.779	0	66.36	0.0105623	0.0104116	0.0104422	0.010674	0.0100386	0.0102182	0.0101258	0.0101456
LOC_Os02g57040.1;LOC_Os02g57040.2;LOC_Os02g57040.3	LOC_Os02g57040.1	GroES-like zinc-binding dehydrogenase family protein	+	11	33.6	33.6	33.6	40.822	0	151	0.0506662	0.0510422	0.0502857	0.050414	0.048723	0.0485457	0.0492446	0.0484131
LOC_Os10g28200.1;LOC_Os10g28200.2	LOC_Os10g28200.1	GDP-D-mannose 3\',5\'-epimerase	+	11	57.1	57.1	29.1	42.778	0	263.82	0.114928	0.114686	0.11517	0.114712	0.110726	0.109881	0.11087	0.111813
LOC_Os02g41470.3;LOC_Os02g41470.2;LOC_Os02g41470.1	LOC_Os02g41470.3	Lysyl-tRNA synthetase, class II	+	11	22.4	22.4	22.4	65.832	0	70.248	0.0138463	0.0135046	0.0134296	0.0135213	0.013278	0.0129748	0.0132675	0.0130177
LOC_Os08g33370.2;LOC_Os08g33370.1	LOC_Os08g33370.2	general regulatory factor 7	+	11	71.1	61.3	42.6	28.826	0	279.52	0.103543	0.102376	0.103332	0.104225	0.0994356	0.0999653	0.100685	0.100558
LOC_Os02g47590.1	LOC_Os02g47590.1	ornithine carbamoyltransferase	+	11	40.9	40.9	40.9	39.668	0	163.73	0.0559815	0.0564755	0.0562436	0.055302	0.0549556	0.0537734	0.0548299	0.054697
LOC_Os05g35470.1	LOC_Os05g35470.1	alpha/beta-Hydrolases superfamily protein	+	11	51.4	51.4	51.4	32.525	0	151.27	0.0224861	0.0221115	0.0224953	0.0222631	0.022754	0.0228531	0.0228435	0.0232599
LOC_Os09g36680.1	LOC_Os09g36680.1	ribonuclease 3	+	11	51.6	51.6	51.6	28.398	0	125.61	0.153117	0.153884	0.15579	0.15207	0.160432	0.160484	0.158683	0.158121
LOC_Os02g33110.1;LOC_Os02g33110.2;LOC_Os02g33110.3;LOC_Os01g73580.1;LOC_Os04g33740.1	LOC_Os02g33110.1	cell wall invertase 2	+	11	30.8	30.8	30.8	43.907	0	34.431	0.0106053	0.0108392	0.0109523	0.0108683	0.0110508	0.0115308	0.0114964	0.0114198
LOC_Os10g38700.1	LOC_Os10g38700.1	Glutathione S-transferase family protein	+	11	62.2	62.2	46.1	25.671	0	91.909	0.136172	0.135807	0.136802	0.136278	0.143001	0.144756	0.142234	0.143332
LOC_Os02g22260.1;LOC_Os02g22260.2;LOC_Os01g03050.1	LOC_Os02g22260.1	FAD/NAD(P)-binding oxidoreductase	+	11	50.5	50.5	50.5	30.696	0	204.28	0.112356	0.111302	0.109732	0.110147	0.117928	0.117417	0.116885	0.11638
LOC_Os07g29410.1	LOC_Os07g29410.1	chloroplastic drought-induced stress protein of 32 kD	+	11	51.5	51.5	51.5	32.155	0	80.693	0.0335607	0.0325793	0.0337616	0.0335304	0.0354752	0.0352493	0.0355484	0.0360626
LOC_Os09g36520.1	LOC_Os09g36520.1	PLC-like phosphodiesterases superfamily protein	+	11	37.7	37.7	37.7	37.501	0	37.686	0.00727051	0.0072838	0.00729698	0.00736642	0.00790022	0.00768511	0.00762004	0.00832445
LOC_Os05g01970.5;LOC_Os05g01970.4;LOC_Os05g01970.3;LOC_Os05g01970.2;LOC_Os05g01970.1	LOC_Os05g01970.5	NAD(P)-binding Rossmann-fold superfamily protein	+	11	52.9	52.9	49.8	31.274	0	191.86	0.0423537	0.0441027	0.0443687	0.0435222	0.046552	0.0473633	0.0478486	0.0469499
LOC_Os05g47560.1	LOC_Os05g47560.1	STT7 homolog STN7	+	11	23.3	23.3	23.3	62.386	0	87.553	0.0219582	0.0218641	0.021875	0.0217969	0.0242556	0.0245274	0.0247012	0.0239391
LOC_Os09g19734.3;LOC_Os09g19734.2;LOC_Os09g19734.1;LOC_Os09g19734.4	LOC_Os09g19734.3	voltage dependent anion channel 1	+	11	50	50	50	29.219	0	111.69	0.0248072	0.023497	0.0247	0.0241739	0.0278595	0.0277012	0.0269976	0.0273802
LOC_Os04g41960.1;LOC_Os12g12514.1;LOC_Os12g12590.1;LOC_Os12g12560.1;LOC_Os01g66720.1	LOC_Os04g41960.1	alkenal reductase	+	11	43.5	43.5	43.5	37.56	0	87.212	0.0168819	0.01705	0.0174301	0.0173823	0.019789	0.0195165	0.019733	0.0200643
LOC_Os07g04840.1	LOC_Os07g04840.1	photosystem II subunit P-1	+	11	53.9	53.9	53.9	26.939	0	323.31	0.294079	0.294071	0.295124	0.289558	0.364138	0.361801	0.364589	0.357258
LOC_Os01g01650.1	LOC_Os01g01650.1	NAD(P)-binding Rossmann-fold superfamily protein	+	10	44	44	40.3	34.305	0	79.025	0.0283717	0.0285611	0.0284026	0.02887	0.025389	0.0255865	0.0248201	0.0247388
LOC_Os01g69080.1;LOC_Os04g31070.1	LOC_Os01g69080.1	Plant stearoyl-acyl-carrier-protein desaturase family protein	+	10	29.5	29.5	29.5	45.32	0	47.971	0.0109231	0.010407	0.0109081	0.0109547	0.0096354	0.00958632	0.00979758	0.00960738
LOC_Os05g47540.2;LOC_Os05g47540.1;LOC_Os05g47545.1;LOC_Os05g47540.5;LOC_Os05g47540.4;LOC_Os05g47540.3;LOC_Os01g50030.1;LOC_Os01g50032.1	LOC_Os05g47540.2	S-adenosyl-L-methionine-dependent methyltransferases superfamily protein	+	10	22.6	22.6	22.6	56.136	0	43.755	0.00823844	0.00792123	0.00841808	0.00831665	0.00694099	0.0076928	0.00740985	0.00758674
LOC_Os07g14270.3;LOC_Os07g14270.2;LOC_Os07g14270.1	LOC_Os07g14270.3	calreticulin 1a	+	10	52.4	52.4	36.1	48.308	0	80.876	0.0430601	0.0426976	0.0429731	0.0426445	0.0392542	0.0383996	0.0393874	0.038738
LOC_Os03g40270.1	LOC_Os03g40270.1	reversibly glycosylated polypeptide 2	+	10	59.9	59.9	32.4	41.348	0	184.28	0.0838025	0.0844306	0.083922	0.0846054	0.0779954	0.0785036	0.0758451	0.0773228
LOC_Os11g39020.1	LOC_Os11g39020.1	general control non-repressible 5	+	10	22.9	22.9	22.9	77.65	0	42.535	0.0074318	0.00728463	0.00738443	0.00749802	0.00691016	0.00684936	0.00650972	0.00706297
LOC_Os03g18510.1;LOC_Os07g49220.1	LOC_Os03g18510.1	Eukaryotic translation initiation factor 2 subunit 1	+	10	31	31	31	38.234	0	93.711	0.016988	0.0157411	0.0163724	0.0165849	0.0151347	0.0154952	0.0150803	0.0150965
LOC_Os02g56130.1	LOC_Os02g56130.1	proliferating cell nuclear antigen 2	+	10	52.5	52.5	52.5	29.271	0	138.84	0.0144242	0.0142248	0.0145507	0.0144928	0.0133967	0.0131569	0.0137123	0.0131621
LOC_Os03g14980.2;LOC_Os03g14980.1	LOC_Os03g14980.2	TOPLESS-related 1	+	10	19.2	19.2	14.2	125.2	0	46.917	0.0278233	0.0273349	0.027281	0.0278963	0.0249012	0.0259495	0.0255627	0.0258187
LOC_Os06g13820.2;LOC_Os06g13820.1;LOC_Os02g50550.1;LOC_Os08g32920.1	LOC_Os06g13820.2	dynamin-like 3	+	10	15.7	15.7	14.1	99.24	0	38.505	0.00516963	0.00529945	0.00506196	0.00506022	0.00468188	0.00465309	0.00482078	0.00495732
LOC_Os01g65090.1;LOC_Os01g65090.2	LOC_Os01g65090.1	aspartate aminotransferase	+	10	31.9	31.9	31.9	48.908	0	75.26	0.0154263	0.0155062	0.015702	0.0153932	0.014613	0.0142653	0.0144982	0.0144799
LOC_Os01g67860.1;LOC_Os09g02540.1	LOC_Os01g67860.1	Aldolase superfamily protein	+	10	64.2	64.2	41.9	38.823	0	246.53	0.347434	0.347676	0.342235	0.345923	0.323802	0.326379	0.321687	0.327566
LOC_Os03g06220.1	LOC_Os03g06220.1	P-loop containing nucleoside triphosphate hydrolases superfamily protein	+	10	23.2	23.2	23.2	55.854	0	25.237	0.0121327	0.0117031	0.0119017	0.0122036	0.0110942	0.0112418	0.0113381	0.0113848
LOC_Os05g34320.2;LOC_Os05g34320.1;LOC_Os05g34320.3	LOC_Os05g34320.2	beta-hexosaminidase 3	+	10	24.9	24.9	24.9	58.964	0	40.583	0.00985602	0.00984593	0.0100238	0.00982587	0.00947484	0.00932362	0.00929038	0.00935368
LOC_Os06g37440.1	LOC_Os06g37440.1	Translation elongation factor EF1B, gamma chain	+	10	44.2	44.2	26.9	47.39	0	160.21	0.0832297	0.0829158	0.083638	0.0830288	0.0789676	0.078655	0.078537	0.0793002
LOC_Os05g44310.1	LOC_Os05g44310.1	AAA-type ATPase family protein	+	10	19.2	19.2	17.6	81.128	0	54.173	0.00767128	0.00764201	0.0076787	0.00787733	0.00718757	0.00751656	0.00730526	0.00733385
LOC_Os08g09250.2;LOC_Os08g09250.1;LOC_Os08g09250.3	LOC_Os08g09250.2	glyoxalase I homolog	+	10	44.3	39.9	39.9	32.553	0	115.92	0.0862152	0.0868588	0.0855045	0.0846443	0.0823834	0.083096	0.0814464	0.083383
LOC_Os08g39140.1;LOC_Os08g39140.2;LOC_Os08g39140.3;LOC_Os08g39140.4	LOC_Os08g39140.1	HEAT SHOCK PROTEIN 81.4	+	10	52.5	13.6	13.6	80.193	0	139.71	0.0351846	0.0344653	0.0342642	0.0351465	0.0331696	0.0338644	0.0336065	0.0337678
LOC_Os07g07340.1;LOC_Os05g45860.1;LOC_Os06g39060.1;LOC_Os03g57880.3;LOC_Os03g57880.2;LOC_Os03g57880.1	LOC_Os07g07340.1	O-Glycosyl hydrolases family 17 protein	+	10	25.9	25.9	23.6	51.314	0	40.19	0.0287533	0.0281323	0.0287098	0.0284237	0.02775	0.0276592	0.0275812	0.0273005
LOC_Os03g16860.1;LOC_Os03g16860.2	LOC_Os03g16860.1	heat shock protein 70	+	10	57.7	30.3	23.8	71.1	0	216.85	0.0698186	0.0701078	0.0709218	0.0708393	0.0684223	0.0686429	0.0683209	0.0676405
LOC_Os03g18590.1	LOC_Os03g18590.1	catalytics;transferases;[acyl-carrier-protein] S-malonyltransferases;binding	+	10	36.2	36.2	36.2	40.456	0	68.563	0.0464416	0.0461226	0.0452452	0.0462161	0.0449922	0.0442817	0.044499	0.0450355
LOC_Os03g34040.1;LOC_Os03g34040.3;LOC_Os03g34040.2	LOC_Os03g34040.1	Ribosomal protein S5 family protein	+	10	27.9	27.9	27.9	34.885	0	136.1	0.0807924	0.0788976	0.0790327	0.0801078	0.078321	0.0767276	0.0772401	0.0779496
LOC_Os07g07709.1;LOC_Os03g58050.1;LOC_Os07g07719.1;LOC_Os07g07770.1	LOC_Os07g07709.1	Ribosomal protein S13/S18 family	+	10	57.9	57.9	57.9	17.662	0	41.588	0.0664649	0.0669051	0.0660468	0.0675407	0.0649869	0.0649648	0.0650932	0.0649433
LOC_Os04g55180.2;LOC_Os04g55180.1	LOC_Os04g55180.2	alpha/beta-Hydrolases superfamily protein	+	10	41.8	41.8	41.8	42.607	0	161.56	0.0272494	0.02744	0.0273506	0.027838	0.0280264	0.0288452	0.0282713	0.0282431
LOC_Os04g35180.1;LOC_Os04g35180.2	LOC_Os04g35180.1	Co-chaperone GrpE family protein	+	10	53.6	53.6	53.6	26.652	0	143.47	0.0336043	0.0339529	0.0338924	0.0328677	0.0347276	0.0345351	0.0352529	0.0347015
LOC_Os02g24020.1	LOC_Os02g24020.1	Dihydrodipicolinate reductase, bacterial/plant	+	10	30	30	30	37.381	0	63.156	0.0140031	0.0141889	0.0141234	0.0137167	0.0147167	0.0143943	0.0143604	0.0146607
LOC_Os11g05260.1	LOC_Os11g05260.1	phosphoglycerate/bisphosphoglycerate mutase family protein	+	10	31.7	31.7	31.7	54.225	0	121.27	0.0248813	0.0251759	0.0245651	0.0244697	0.0262581	0.0256775	0.0255652	0.0258861
LOC_Os06g45370.1	LOC_Os06g45370.1	Inositol monophosphatase family protein	+	10	28.7	28.7	28.7	43.24	0	142.84	0.0276154	0.0286717	0.0289579	0.0282793	0.0295708	0.0298548	0.0300421	0.0292218
LOC_Os07g49400.2;LOC_Os07g49400.1;LOC_Os07g49400.3;LOC_Os07g49400.4	LOC_Os07g49400.2	ascorbate peroxidase 1	+	10	68.1	60.6	60.6	27.117	0	216.52	0.0793236	0.0803841	0.080698	0.0807519	0.084609	0.0834936	0.0847094	0.083489
LOC_Os06g09679.2;LOC_Os06g09679.1;LOC_Os06g09679.3;LOC_Os06g09688.1	LOC_Os06g09679.2	chaperonin 20	+	10	56	56	49.6	26.319	0	63.999	0.0515972	0.0519412	0.0509637	0.0501747	0.0542201	0.0540476	0.0534339	0.0529535
LOC_Os07g23520.2;LOC_Os07g23520.1	LOC_Os07g23520.2	Unknown	+	10	52.4	52.4	52.4	30.54	0	107.17	0.0420061	0.0413881	0.0408752	0.0403096	0.0431927	0.0442768	0.0429552	0.0431521
LOC_Os05g01270.1	LOC_Os05g01270.1	cyclophilin 20-2	+	10	43.2	43.2	40.4	26.59	0	102.56	0.156161	0.155769	0.15407	0.157443	0.166659	0.167411	0.168043	0.167267
LOC_Os06g43850.1	LOC_Os06g43850.1	delta subunit of Mt ATP synthase	+	10	42.2	42.2	42.2	25.065	0	75.842	0.0324522	0.0327571	0.0327896	0.0326744	0.0354957	0.0348863	0.0357362	0.0349665
LOC_Os02g51470.3;LOC_Os02g51470.2;LOC_Os02g51470.1	LOC_Os02g51470.3	ATP synthase delta-subunit gene	+	10	56.4	56.4	56.4	26.217	0	221.44	0.103883	0.101144	0.1014	0.103267	0.11361	0.110948	0.11138	0.113156
LOC_Os09g04790.1	LOC_Os09g04790.1	fibrillin	+	10	44.8	44.8	44.8	33.919	0	127.01	0.0248184	0.0248128	0.0264527	0.0247128	0.0280238	0.0273635	0.0286801	0.0277333
LOC_Os03g17070.1	LOC_Os03g17070.1	ATPase, F0 complex, subunit B/B\', bacterial/chloroplast	+	10	37	37	37	22.729	0	124.18	0.15915	0.158656	0.158104	0.159406	0.176196	0.176132	0.176394	0.178316
LOC_Os02g09940.1	LOC_Os02g09940.1	Thioredoxin superfamily protein	+	10	63.6	63.6	54.7	23.179	0	280.44	0.157978	0.158605	0.158326	0.160209	0.176918	0.177126	0.175179	0.177618
LOC_Os03g21370.1	LOC_Os03g21370.1	Unknown	+	10	63.6	63.6	63.6	23.596	0	149.1	0.0252957	0.0254706	0.0249058	0.025284	0.0294366	0.0288263	0.0296148	0.0299528
LOC_Os04g38410.1	LOC_Os04g38410.1	light harvesting complex photosystem II subunit 6	+	10	36.9	36.9	36.9	27.06	0	87.326	0.169111	0.167472	0.169718	0.167941	0.201302	0.200533	0.20127	0.200108
LOC_Os06g08032.1;LOC_Os06g07932.2;LOC_Os06g07932.1;LOC_Os02g17940.6;LOC_Os02g17940.5;LOC_Os02g17940.4;LOC_Os02g17940.3;LOC_Os02g17940.2;LOC_Os02g17940.1	LOC_Os06g08032.1	2-oxoglutarate (2OG) and Fe(II)-dependent oxygenase superfamily protein	+	10	31.7	31.7	31.7	39.933	0	71.241	0.0178081	0.0168528	0.0178215	0.0169448	0.0222429	0.0210089	0.0215633	0.0217753
LOC_Os08g33190.1	LOC_Os08g33190.1	high mobility group A	+	9	23.6	23.6	23.6	49.247	0	57.133	0.0159098	0.0162362	0.0156129	0.0161167	0.012458	0.0128832	0.0127539	0.0131874
LOC_Os02g48900.2;LOC_Os02g48900.1	LOC_Os02g48900.2	Eukaryotic aspartyl protease family protein	+	9	48.3	48.3	48.3	34.409	0	127.12	0.0109538	0.0108229	0.0109553	0.0109175	0.00956837	0.00913429	0.00921159	0.00958376
LOC_Os06g04280.1	LOC_Os06g04280.1	RNA 3\'-terminal phosphate cyclase/enolpyruvate transferase, alpha/beta	+	9	21.9	21.9	21.9	54.345	0	50.459	0.00784788	0.00768141	0.00755053	0.00788153	0.0065079	0.0067997	0.00677248	0.00698385
LOC_Os01g73170.1;LOC_Os01g73190.1	LOC_Os01g73170.1	Peroxidase superfamily protein	+	9	40.1	40.1	33.2	39.638	0	96.251	0.0270753	0.0272368	0.0275467	0.0272951	0.0232885	0.0237694	0.0243832	0.0247855
LOC_Os05g49890.2;LOC_Os05g49890.1;LOC_Os05g49890.3;LOC_Os06g39875.1	LOC_Os05g49890.2	RAN GTPase 3	+	9	47.7	47.7	47.7	22.737	0	81.737	0.0503835	0.0513077	0.0497273	0.0493365	0.044746	0.045437	0.0437152	0.0439545
LOC_Os11g26860.1	LOC_Os11g26860.1	serine hydroxymethyltransferase 4	+	9	47.7	44.1	44.1	28.026	0	143.54	0.0294201	0.0299429	0.0299377	0.0300072	0.0262966	0.0272452	0.0269258	0.0271246
LOC_Os10g08550.1;LOC_Os10g08550.3;LOC_Os10g08550.5	LOC_Os10g08550.1	Enolase	+	9	66.9	66.9	34.4	51.582	0	323.31	0.252754	0.253283	0.249104	0.247845	0.231682	0.227615	0.225692	0.227514
LOC_Os09g23730.1	LOC_Os09g23730.1	high mobility group A	+	9	47.4	47.4	47.4	21.753	0	87.924	0.0116817	0.0119711	0.0118765	0.011748	0.0108215	0.010908	0.0111536	0.0106327
LOC_Os01g01302.1	LOC_Os01g01302.1	shikimate kinase like 1	+	9	37.2	37.2	37.2	29.617	0	111.85	0.0296835	0.0295854	0.0291807	0.0291222	0.0271205	0.027288	0.0278155	0.0267918
LOC_Os04g55230.1	LOC_Os04g55230.1	Tetratricopeptide repeat (TPR)-like superfamily protein	+	9	7	6.2	6.2	189.29	0	31.832	0.00472963	0.0048269	0.00478439	0.00473046	0.00427851	0.00447327	0.00453911	0.00460481
LOC_Os03g19280.1	LOC_Os03g19280.1	L-Aspartase-like family protein	+	9	26.8	26.8	26.8	57.429	0	94.351	0.00996955	0.0103168	0.0102508	0.0103117	0.00966401	0.00982563	0.00936584	0.00947827
LOC_Os01g43390.1;LOC_Os01g43390.2	LOC_Os01g43390.1	Uroporphyrinogen decarboxylase	+	9	29.4	29.4	29.4	43.981	0	108.14	0.0326206	0.0320311	0.0321332	0.032063	0.030221	0.0306594	0.0300564	0.0303701
LOC_Os03g62780.1;LOC_Os03g62780.2	LOC_Os03g62780.1	Nucleic acid-binding proteins superfamily	+	9	28	28	28	41.137	0	37.455	0.0220122	0.0221705	0.0222148	0.0222026	0.0210967	0.0211829	0.0213831	0.0216297
LOC_Os12g41500.1	LOC_Os12g41500.1	mercaptopyruvate sulfurtransferase 1	+	9	34.8	34.8	34.8	43.448	0	59.864	0.00814398	0.00813187	0.00787851	0.00809584	0.00780822	0.00774046	0.00769853	0.00787558
LOC_Os10g38272.1;LOC_Os10g21238.1;LOC_Os04g16748.1;LOC_Os09g08464.1	LOC_Os10g38272.1	ATPase, F0 complex, subunit B/B\', bacterial/chloroplast	+	9	47.5	47.5	47.5	20.956	0	58.069	0.12117	0.123232	0.120869	0.122732	0.124499	0.12467	0.124934	0.125931
LOC_Os02g57670.1	LOC_Os02g57670.1	ribosomal protein L9	+	9	46.5	46.5	46.5	20.784	0	70.303	0.0940887	0.0946085	0.0942361	0.0946391	0.097976	0.0957472	0.096287	0.0974349
LOC_Os08g01770.1;LOC_Os08g01770.2	LOC_Os08g01770.1	adenosine monophosphate kinase	+	9	37.2	34.1	34.1	31.816	0	47.12	0.0218553	0.0219748	0.0217969	0.0216896	0.0223102	0.022855	0.0221165	0.0227304
LOC_Os03g55164.1	LOC_Os03g55164.1	Domain of unknown function (DUF3598)	+	9	11.7	11.7	11.7	109.04	0	63.509	0.0103742	0.0104706	0.0102757	0.0104144	0.0107027	0.010624	0.0109999	0.0106366
LOC_Os04g45070.1	LOC_Os04g45070.1	Remorin family protein	+	9	56.3	56.3	52.9	22.415	0	171.39	0.0879667	0.0873587	0.0845914	0.0877682	0.0899884	0.0917975	0.0902022	0.0919481
LOC_Os09g36130.1	LOC_Os09g36130.1	Unknown	+	9	31.9	31.9	31.9	37.129	0	45.009	0.0182702	0.0184017	0.018362	0.0184292	0.0195133	0.0195827	0.0193461	0.0186357
LOC_Os05g44760.1;LOC_Os05g45590.1;LOC_Os07g26540.1	LOC_Os05g44760.1	hexokinase 1	+	9	32.9	30	27.6	54.658	0	79.677	0.010809	0.0105631	0.0108362	0.010805	0.0112828	0.0113144	0.0112416	0.0113782
LOC_Os08g42850.1;LOC_Os08g42850.4;LOC_Os08g42850.2;LOC_Os08g42850.3	LOC_Os08g42850.1	FKBP-like peptidyl-prolyl cis-trans isomerase family protein	+	9	32.2	32.2	32.2	27.118	0	67.963	0.0630162	0.0627648	0.0617804	0.0628328	0.0653444	0.0662811	0.0655937	0.066008
LOC_Os01g01120.1	LOC_Os01g01120.1	haloacid dehalogenase-like hydrolase family protein	+	9	40.1	40.1	40.1	33.825	0	82.979	0.0324081	0.0311797	0.0318239	0.0318395	0.0334938	0.0337402	0.0335556	0.0332857
LOC_Os11g20790.1	LOC_Os11g20790.1	adenylate kinase 1	+	9	61.7	61.7	48.6	26.675	0	190.51	0.0372333	0.037263	0.036447	0.036823	0.0392428	0.038464	0.0398944	0.0383152
LOC_Os12g01530.2;LOC_Os12g01530.1;LOC_Os11g01530.2;LOC_Os11g01530.1;LOC_Os12g01530.3	LOC_Os12g01530.2	ferritin 4	+	9	38.8	38.8	38.8	28.166	0	105.13	0.0309838	0.0306644	0.0308425	0.0307425	0.0333836	0.0334892	0.0330464	0.0336936
LOC_Os04g01540.1	LOC_Os04g01540.1	Unknown	+	9	40.2	40.2	40.2	28.736	0	74.709	0.0211992	0.021293	0.021235	0.0214411	0.0235018	0.0232292	0.0227625	0.0229009
LOC_Os02g58650.1	LOC_Os02g58650.1	Unknown	+	9	28.3	28.3	28.3	36.931	0	82.622	0.00843671	0.00887772	0.00859882	0.00852447	0.00936737	0.00962339	0.00925304	0.0094531
LOC_Os07g04240.1	LOC_Os07g04240.1	succinate dehydrogenase 1-1	+	9	16.7	16.7	16.7	68.853	0	28.196	0.0129043	0.0128492	0.012463	0.0129955	0.0149137	0.0139984	0.0137449	0.0134477
LOC_Os03g17600.1;LOC_Os02g35960.1	LOC_Os03g17600.1	Thioredoxin superfamily protein	+	9	45.4	45.4	41.8	26.785	0	24.825	0.0139959	0.0139475	0.0138573	0.0142713	0.0156429	0.0151826	0.0156397	0.0155346
LOC_Os09g29200.1	LOC_Os09g29200.1	glutathione S-transferase TAU 8	+	9	35.4	35.4	35.4	25.186	0	43.251	0.0225413	0.0225612	0.0224143	0.0220659	0.0249725	0.0252217	0.0247167	0.0242336
LOC_Os09g07300.1	LOC_Os09g07300.1	auxin transport protein (BIG)	+	9	2.6	2.6	2.6	486.31	0	42.039	0.00301741	0.00298863	0.00295238	0.00294518	0.00326239	0.00320156	0.00337241	0.00334249
LOC_Os09g29490.1	LOC_Os09g29490.1	Peroxidase superfamily protein	+	9	33.6	33.6	33.6	38.553	0	79.439	0.0110354	0.0112735	0.0112668	0.0115183	0.0126751	0.0126375	0.0125808	0.0132111
LOC_Os02g10390.3;LOC_Os02g10390.2;LOC_Os02g10390.1	LOC_Os02g10390.3	photosystem I light harvesting complex gene 3	+	9	51.3	51.3	51.3	25.696	0	198.34	0.243964	0.24776	0.246173	0.241978	0.279051	0.27943	0.278672	0.274275
LOC_Os08g39430.1	LOC_Os08g39430.1	Mog1/PsbP/DUF1795-like photosystem II reaction center PsbP family protein	+	9	42.4	42.4	42.4	25.51	0	231.84	0.0169095	0.0170858	0.0173491	0.0170497	0.0193417	0.0194095	0.0199852	0.0190043
LOC_Os10g21192.1;LOC_Os08g35420.1;LOC_Os04g16770.1;LOC_Os10g39880.1;LOC_Os12g19580.1	LOC_Os10g21192.1	photosystem II reaction center protein A	+	9	31.4	31.4	31.4	38.99	0	146.48	0.0782629	0.0767698	0.0787892	0.0777654	0.0899228	0.0896368	0.0895401	0.0891794
LOC_Os05g02530.1	LOC_Os05g02530.1	dehydroascorbate reductase 2	+	9	40.1	40.1	40.1	32.598	0	244.21	0.102408	0.102872	0.101637	0.102664	0.123445	0.121472	0.122105	0.122601
LOC_Os01g48420.1	LOC_Os01g48420.1	thioredoxin-dependent peroxidase 2	+	9	84	84	84	17.291	0	119.91	0.0716493	0.0712622	0.0696292	0.0704296	0.0880654	0.08801	0.0868005	0.0863835
LOC_Os04g58200.2;LOC_Os04g58200.1;LOC_Os04g58200.3	LOC_Os04g58200.2	protochlorophyllide oxidoreductase A	+	8	21.4	21.4	21.4	40.414	0	39.807	0.016622	0.0161737	0.0161218	0.0164605	0.00980231	0.00973543	0.00992241	0.00981883
LOC_Os11g14220.1;LOC_Os03g51600.1;LOC_Os03g51600.2	LOC_Os11g14220.1	Tubulin/FtsZ family protein	+	8	52.3	52.3	29	49.736	0	158.84	0.063184	0.0643122	0.0636091	0.0640001	0.0467179	0.0469825	0.0478012	0.0473923
LOC_Os12g10580.1;LOC_Os04g16728.1;LOC_Os12g34550.1	LOC_Os12g10580.1	ribulose-bisphosphate carboxylases	+	8	41.1	13.6	12	56.069	0	82.331	1.43757	1.43881	1.45232	1.43995	1.1267	1.11721	1.1254	1.12825
LOC_Os08g38900.1;LOC_Os08g38900.3	LOC_Os08g38900.1	S-adenosyl-L-methionine-dependent methyltransferases superfamily protein	+	8	48	48	48	27.771	0	142.61	0.0205715	0.0204	0.0216817	0.0216693	0.0165493	0.017026	0.0175074	0.0178245
LOC_Os02g48360.1;LOC_Os02g48360.2	LOC_Os02g48360.1	Phosphofructokinase family protein	+	8	22.7	22.7	16.4	67.098	0	55.969	0.0109516	0.0107213	0.0106613	0.0104888	0.00938985	0.00912161	0.00921929	0.00912708
LOC_Os02g14160.1	LOC_Os02g14160.1	Peroxidase superfamily protein	+	8	37.4	37.4	37.4	33.321	0	71.582	0.0125392	0.0131033	0.0128852	0.0133536	0.0115047	0.0109647	0.0112999	0.0111978
LOC_Os07g08340.2;LOC_Os07g08340.1;LOC_Os03g46910.1	LOC_Os07g08340.2	Pyruvate kinase family protein	+	8	19.8	19.8	19.8	50.536	0	33.811	0.0087598	0.00886296	0.0088667	0.00892079	0.00763176	0.00772853	0.0078499	0.00772799
LOC_Os03g15020.1;LOC_Os03g15020.2;LOC_Os03g15020.3	LOC_Os03g15020.1	beta-galactosidase 8	+	8	11.8	11.8	11.8	103.7	0	54.269	0.00700484	0.00688061	0.00726714	0.00709887	0.00607172	0.00611836	0.00622536	0.00637136
LOC_Os11g34350.1	LOC_Os11g34350.1	RNAse l inhibitor protein 2	+	8	15.6	15.6	15.6	68.102	0	54.004	0.0061308	0.00625773	0.00617226	0.00605133	0.00562878	0.00551397	0.00531963	0.00543607
LOC_Os11g10480.1;LOC_Os11g10480.2;LOC_Os11g10480.4;LOC_Os11g10510.1	LOC_Os11g10480.1	alcohol dehydrogenase 1	+	8	26.4	26.4	26.4	40.984	0	22.888	0.0111415	0.0110605	0.0111733	0.0107368	0.0100147	0.0100742	0.0100768	0.00978807
LOC_Os01g21034.1;LOC_Os01g21034.3;LOC_Os01g21034.2	LOC_Os01g21034.1	pectin methylesterase 3	+	8	22.8	22.8	22.8	46.148	0	43.268	0.00742436	0.00746024	0.00727233	0.00760116	0.00636294	0.00706404	0.00676407	0.00679894
LOC_Os06g15420.1	LOC_Os06g15420.1	asparagine synthetase 3	+	8	17.8	17.8	17.8	66.227	0	97.314	0.00906485	0.00859096	0.00932893	0.00912121	0.0082468	0.00823058	0.00811003	0.00817583
LOC_Os05g40420.1;LOC_Os05g40420.2;LOC_Os05g40420.3;LOC_Os03g21260.1	LOC_Os05g40420.1	Phosphoglycerate mutase, 2,3-bisphosphoglycerate-independent	+	8	49.6	28.1	25.6	60.812	0	31.903	0.00705175	0.00726353	0.00707366	0.00733644	0.00633091	0.00656728	0.00661373	0.0065892
LOC_Os02g11830.2;LOC_Os02g11840.2;LOC_Os02g11840.1	LOC_Os02g11830.2	Coatomer, beta\' subunit	+	8	10.7	10.7	10.7	102.57	0	25.639	0.00884266	0.00898298	0.00930403	0.00914859	0.00829489	0.00830643	0.00825592	0.00841037
LOC_Os05g31750.1	LOC_Os05g31750.1	annexin 4	+	8	28.2	28.2	28.2	35.369	0	31.836	0.016061	0.016028	0.0161368	0.0163692	0.0145757	0.0147747	0.0149399	0.014962
LOC_Os01g38229.2;LOC_Os01g38229.1;LOC_Os01g38229.4;LOC_Os01g38229.3	LOC_Os01g38229.2	rotamase FKBP 1	+	8	16.1	16.1	16.1	72.873	0	41.317	0.00654722	0.00653384	0.00658958	0.00667861	0.00600989	0.00604724	0.00603019	0.00608312
LOC_Os12g03090.1;LOC_Os11g03400.1	LOC_Os12g03090.1	Ribosomal protein S5 domain 2-like superfamily protein	+	8	57.7	57.7	57.7	16.819	0	71.847	0.0770453	0.0770127	0.0763881	0.0783709	0.0722015	0.0734643	0.072358	0.0725533
LOC_Os01g70950.1;LOC_Os01g70950.2	LOC_Os01g70950.1	catalytics	+	8	18.6	18.6	18.6	58.318	0	15.887	0.0033951	0.00320265	0.00320754	0.00321253	0.0030924	0.00301488	0.00307877	0.00307506
LOC_Os10g32920.1;LOC_Os03g04590.1;LOC_Os02g56960.1;LOC_Os03g04590.3;LOC_Os03g04590.2	LOC_Os10g32920.1	Ribosomal protein L14p/L23e family protein	+	8	56.4	56.4	56.4	15.031	0	75.712	0.0599261	0.0592093	0.058729	0.0590263	0.0563659	0.0565563	0.0553497	0.0556497
LOC_Os01g64630.4;LOC_Os01g64630.1;LOC_Os01g64630.2	LOC_Os01g64630.4	actin 7	+	8	72.9	72.9	38.8	41.614	0	323.31	0.147854	0.147801	0.147529	0.146485	0.138965	0.137262	0.144267	0.13784
LOC_Os04g50990.1;LOC_Os02g47140.2;LOC_Os02g47140.1	LOC_Os04g50990.1	Ribosomal protein L11 family protein	+	8	60.8	60.8	60.8	17.747	0	100.26	0.0721236	0.0705194	0.0698697	0.0714711	0.0684269	0.068461	0.0664734	0.0676252
LOC_Os04g40950.1;LOC_Os04g40950.2;LOC_Os04g40950.3	LOC_Os04g40950.1	glyceraldehyde-3-phosphate dehydrogenase C2	+	8	76.9	76.9	40.9	36.773	0	323.31	0.61109	0.612829	0.600902	0.60999	0.579437	0.576171	0.581568	0.587112
LOC_Os03g40010.1	LOC_Os03g40010.1	DEK domain-containing chromatin associated protein	+	8	16.5	16.5	16.5	77.887	0	25.476	0.00668079	0.00673736	0.00693753	0.00682022	0.00654955	0.00645441	0.0065171	0.00651365
LOC_Os03g31090.1	LOC_Os03g31090.1	Ribosomal protein S19e family protein	+	8	47.9	47.9	47.9	16.387	0	30.063	0.0881975	0.0854361	0.086623	0.0876118	0.0833428	0.0845182	0.0829793	0.0839522
LOC_Os04g33460.1	LOC_Os04g33460.1	starch branching enzyme 2.2	+	8	37.6	35.5	35.5	40.918	0	47.417	0.0166631	0.0163292	0.016502	0.0164595	0.0157503	0.0159418	0.0160559	0.0159516
LOC_Os02g32660.1;LOC_Os02g32660.2	LOC_Os02g32660.1	starch branching enzyme 2.2	+	8	10.2	10.2	9.2	92.756	0	43.817	0.030774	0.0310143	0.0304669	0.0303707	0.0296338	0.0298679	0.0295549	0.029481
LOC_Os05g51700.2;LOC_Os05g51700.1;LOC_Os05g51700.3	LOC_Os05g51700.2	Nucleoside diphosphate kinase family protein	+	8	35.9	35.9	35.9	23.463	0	44.301	0.0710629	0.0700925	0.0705033	0.0703464	0.0731436	0.0720166	0.0722265	0.0727019
LOC_Os02g02990.1	LOC_Os02g02990.1	Translation initiation factor eIF3 subunit	+	8	43.7	43.7	43.7	25.789	0	31.228	0.00616832	0.00638751	0.00639354	0.00645566	0.00659224	0.00655186	0.00667887	0.00663985
LOC_Os02g07350.1	LOC_Os02g07350.1	myo-inositol monophosphatase like 1	+	8	25.3	25.3	25.3	38.91	0	105.2	0.0353492	0.03543	0.0351582	0.0351364	0.0368827	0.037046	0.0369052	0.0367234
LOC_Os01g51410.1;LOC_Os01g51410.2	LOC_Os01g51410.1	glycine decarboxylase P-protein 2	+	8	60.9	11.4	11.4	111.43	0	89.776	0.0514151	0.0515016	0.0525462	0.0532369	0.0537886	0.0549647	0.0547457	0.0550715
LOC_Os08g44400.1;LOC_Os08g44400.3;LOC_Os08g44400.2	LOC_Os08g44400.1	Thioredoxin family protein	+	8	34.3	34.3	34.3	37.218	0	139.43	0.0243362	0.0239634	0.024282	0.0239844	0.0255751	0.0255036	0.0252465	0.0248322
LOC_Os12g33610.1	LOC_Os12g33610.1	PHE ammonia lyase 1	+	8	44.7	44.7	14.3	73.6	0	226.36	0.0710181	0.069486	0.0714868	0.0707001	0.0748434	0.0752939	0.0734697	0.072547
LOC_Os06g15360.2;LOC_Os06g15360.1;LOC_Os06g15360.4;LOC_Os06g15360.3	LOC_Os06g15360.2	Rad23 UV excision repair protein family	+	8	36.2	36.2	36.2	42.989	0	148.9	0.0130677	0.0129103	0.0125921	0.0129082	0.0133931	0.013675	0.0132297	0.0137335
LOC_Os03g32314.1;LOC_Os01g09252.1	LOC_Os03g32314.1	allene oxide cyclase 3	+	8	35.4	35.4	35.4	26.05	0	66.707	0.0200844	0.0201215	0.0205898	0.0200846	0.0211968	0.0217324	0.0213198	0.0211771
LOC_Os05g25850.1;LOC_Os05g25850.2	LOC_Os05g25850.1	manganese superoxide dismutase 1	+	8	43.7	43.7	43.7	24.997	0	81.343	0.0660587	0.0678674	0.0679051	0.0693794	0.0701927	0.0715028	0.0725764	0.0726216
LOC_Os03g14280.1	LOC_Os03g14280.1	Double Clp-N motif protein	+	8	47	47	47	24.327	0	84.745	0.02226	0.0223818	0.0225386	0.0223599	0.0238271	0.0239344	0.023696	0.0237016
LOC_Os01g64960.1;LOC_Os01g64960.2;LOC_Os04g59440.1	LOC_Os01g64960.1	Chlorophyll A-B binding family protein	+	8	33.6	33.6	33.6	27.903	0	133.63	0.105626	0.105991	0.104042	0.10353	0.111769	0.111134	0.111746	0.110935
LOC_Os05g26926.1;LOC_Os05g26902.1	LOC_Os05g26926.1	DNAJ heat shock family protein	+	8	14.3	14.3	14.3	48.214	0	16.845	0.00987473	0.00970477	0.0102185	0.0101099	0.010504	0.0109809	0.010709	0.0105337
LOC_Os01g02080.1	LOC_Os01g02080.1	Cyclophilin-like peptidyl-prolyl cis-trans isomerase family protein	+	8	34.2	34.2	34.2	31.411	0	38.532	0.0161357	0.0155283	0.0156194	0.0161157	0.0170218	0.0170844	0.0168938	0.0169997
LOC_Os12g02380.1;LOC_Os11g02450.1	LOC_Os12g02380.1	elongation factor P (EF-P) family protein	+	8	43.2	43.2	43.2	25.088	0	38.393	0.0315853	0.0318662	0.0323387	0.0324355	0.0343095	0.0347744	0.033822	0.0346249
LOC_Os04g38640.2;LOC_Os04g38640.1;LOC_Os04g38640.3	LOC_Os04g38640.2	Trypsin family protein with PDZ domain	+	8	29.2	29.2	29.2	40.821	0	95.822	0.0202765	0.0199341	0.0205483	0.0204047	0.0219269	0.0217361	0.0222099	0.0216937
LOC_Os02g02890.1;LOC_Os06g11320.2;LOC_Os06g11320.1;LOC_Os02g52360.1	LOC_Os02g02890.1	Cyclophilin-like peptidyl-prolyl cis-trans isomerase family protein	+	8	51.7	47.7	47.7	18.361	0	51.886	0.122581	0.122328	0.120847	0.121836	0.13226	0.130357	0.132704	0.131478
LOC_Os08g19610.3;LOC_Os08g19610.2;LOC_Os08g19610.1;LOC_Os08g19610.4	LOC_Os08g19610.3	Cyclophilin-like peptidyl-prolyl cis-trans isomerase family protein	+	8	28.1	28.1	28.1	35.887	0	49.834	0.0120322	0.0120753	0.0124827	0.012386	0.0133288	0.0131316	0.0132809	0.0132135
LOC_Os06g40080.1	LOC_Os06g40080.1	Plant haem oxygenase (decyclizing) family protein	+	8	35.6	35.6	35.6	31.918	0	44.423	0.0142524	0.0141172	0.0138497	0.0134709	0.0150614	0.0149324	0.0152747	0.0150252
LOC_Os05g32230.1;LOC_Os01g72710.1	LOC_Os05g32230.1	Protein of unknown function (DUF3411)	+	8	22	22	22	40.403	0	26.452	0.010486	0.0102695	0.0101485	0.0104679	0.011308	0.0112351	0.0110447	0.0112493
LOC_Os12g08830.1;LOC_Os12g08830.2	LOC_Os12g08830.1	Mog1/PsbP/DUF1795-like photosystem II reaction center PsbP family protein	+	8	38.1	38.1	38.1	29.546	0	62.37	0.017801	0.0179377	0.018411	0.0175632	0.0193223	0.0194097	0.0197537	0.0193688
LOC_Os05g47890.1	LOC_Os05g47890.1	receptor for activated C kinase 1C	+	8	50.3	39.6	39.6	36.452	0	51.581	0.00624211	0.00633535	0.00645311	0.00633245	0.00710161	0.00667918	0.00683962	0.00693149
LOC_Os06g42000.1	LOC_Os06g42000.1	Thioredoxin superfamily protein	+	8	56	47.4	47.4	23.688	0	61.336	0.010703	0.0110401	0.010954	0.0109338	0.01169	0.0119583	0.0119381	0.01198
LOC_Os07g08840.1;LOC_Os07g08840.3;LOC_Os07g08840.2	LOC_Os07g08840.1	thioredoxin H-type 1	+	8	72.1	72.1	72.1	13.156	0	90.331	0.0482812	0.0493492	0.0477162	0.0488656	0.0526899	0.0524716	0.0533404	0.053234
LOC_Os02g15750.1	LOC_Os02g15750.1	thylakoid rhodanese-like	+	8	24.5	24.5	24.5	48.402	0	71.947	0.0160822	0.0158136	0.0162808	0.0164116	0.0173149	0.0180823	0.0178552	0.0172252
LOC_Os04g47770.1;LOC_Os04g47720.1	LOC_Os04g47770.1	UDP-glycosyltransferase 73B4	+	8	27.6	27.6	25.4	50.564	0	97.666	0.00712606	0.00757243	0.00764779	0.00754123	0.00802398	0.0084346	0.00798066	0.00833095
LOC_Os10g36000.2;LOC_Os10g36000.1;LOC_Os10g36000.3;LOC_Os02g42880.1	LOC_Os10g36000.2	Remorin family protein	+	8	59.4	54.1	54.1	14.266	0	38.375	0.0140782	0.0139361	0.0143093	0.0139396	0.0152934	0.0155577	0.0155143	0.0156546
LOC_Os03g15780.4;LOC_Os03g15780.2;LOC_Os03g15780.1;LOC_Os03g15780.5	LOC_Os03g15780.4	anthranilate synthase 2	+	8	25.9	25.9	23.3	57.688	0	23.407	0.00299433	0.00318357	0.0030258	0.00312879	0.00345982	0.00364555	0.00334699	0.00326599
LOC_Os02g39930.1	LOC_Os02g39930.1	temperature-induced lipocalin	+	8	44.6	44.6	44.6	22.221	0	20.857	0.00500784	0.00522768	0.00543166	0.00504576	0.0056949	0.00587413	0.0058469	0.00593985
LOC_Os06g08670.1;LOC_Os11g18170.1	LOC_Os06g08670.1	glutathione peroxidase 7	+	8	39.3	39.3	39.3	25.072	0	37.497	0.075054	0.0750293	0.0765657	0.0771483	0.0849549	0.0865422	0.085783	0.086099
LOC_Os05g33280.1	LOC_Os05g33280.1	thylakoid lumen 18.3 kDa protein	+	8	28.8	28.8	28.8	38.027	0	68.607	0.0398597	0.0392848	0.0395713	0.0393272	0.0462228	0.0448722	0.0448823	0.0452429
LOC_Os10g35810.1	LOC_Os10g35810.1	Tetratricopeptide repeat (TPR)-like superfamily protein	+	8	35.2	35.2	35.2	24.534	0	35.005	0.0211061	0.0204689	0.0212236	0.021667	0.0241765	0.024316	0.0248814	0.0248712
LOC_Os07g37030.1	LOC_Os07g37030.1	photosynthetic electron transfer C	+	8	46.2	46.2	46.2	23.884	0	115.9	0.0965937	0.0955112	0.0948043	0.0953741	0.113867	0.114566	0.113304	0.113211
LOC_Os01g05080.1;LOC_Os01g05080.2	LOC_Os01g05080.1	Tetratricopeptide repeat (TPR)-like superfamily protein	+	8	51.5	51.5	51.5	20.574	0	171.3	0.0344812	0.0343943	0.0349075	0.0344187	0.0408915	0.0410584	0.0415204	0.0412716
LOC_Os07g37550.1	LOC_Os07g37550.1	light-harvesting chlorophyll B-binding protein 3	+	8	52.6	52.6	52.6	28.778	0	230.79	0.127437	0.128808	0.129064	0.129612	0.161266	0.162938	0.161723	0.162393
LOC_Os11g32650.1	LOC_Os11g32650.1	Chalcone and stilbene synthase family protein	+	7	26.4	26.4	26.4	43.264	0	27.87	0.013649	0.0136647	0.01354	0.0134496	0.011113	0.0113547	0.0107878	0.0109692
LOC_Os01g65690.1;LOC_Os01g65690.2;LOC_Os01g65680.1	LOC_Os01g65690.1	catalytic LigB subunit of aromatic ring-opening dioxygenase family	+	7	35	35	35	30.427	0	53.729	0.0121731	0.011813	0.0118977	0.0120429	0.00983633	0.0103042	0.0101331	0.0105998
LOC_Os07g42960.1;LOC_Os07g42960.2	LOC_Os07g42960.1	Class-II DAHP synthetase family protein	+	7	31.1	26.1	19.7	59.078	0	75.915	0.0221862	0.0225099	0.0223985	0.0230138	0.0189017	0.0197172	0.0191759	0.0195984
LOC_Os05g49860.1;LOC_Os01g06010.1;LOC_Os01g05970.1;LOC_Os01g05900.1;LOC_Os01g05630.1;LOC_Os01g05610.1;LOC_Os01g62230.1;LOC_Os08g38300.1;LOC_Os03g17084.1;LOC_Os05g38560.1;REV__LOC_Os05g49860.1;REV__LOC_Os01g05970.1;REV__LOC_Os01g06010.1	LOC_Os05g49860.1	Histone superfamily protein	+	7	44.1	44.1	44.1	16.256	0	34.449	0.127812	0.127297	0.125426	0.128865	0.109235	0.113993	0.113131	0.113708
LOC_Os02g13840.1	LOC_Os02g13840.1	citrate synthase 3	+	7	18.6	18.6	18.6	54.64	0	36.196	0.0120865	0.0122332	0.0127971	0.0124622	0.0108885	0.0110966	0.0112678	0.011457
LOC_Os07g05580.1;LOC_Os07g12650.1	LOC_Os07g05580.1	Ribosomal protein L7Ae/L30e/S12e/Gadd45 family protein	+	7	74.6	74.6	74.6	14.799	0	82.171	0.0249731	0.0246932	0.0252084	0.0265657	0.0223821	0.0231666	0.0229228	0.0230787
LOC_Os09g24260.1	LOC_Os09g24260.1	Transducin/WD40 repeat-like superfamily protein	+	7	9.4	9.4	9.4	109.68	0	21.534	0.00427144	0.00419407	0.00444452	0.00434728	0.0040403	0.0038827	0.00384585	0.00410619
LOC_Os11g05552.1	LOC_Os11g05552.1	chloroplast signal recognition particle 54 kDa subunit	+	7	33.5	28.2	28.2	27.402	0	42.9	0.0114669	0.0111152	0.0114504	0.0113484	0.0105399	0.0101583	0.0108829	0.0105155
LOC_Os02g30050.1;LOC_Os06g51530.1	LOC_Os02g30050.1	Ribosomal L29 family protein	+	7	34.1	34.1	34.1	14.244	0	13.938	0.05582	0.0554824	0.0566514	0.0562858	0.0525181	0.0517485	0.0518866	0.0532751
LOC_Os08g13930.2;LOC_Os08g13930.1;LOC_Os01g62840.1;LOC_Os03g16150.3;LOC_Os03g16150.2;LOC_Os03g16150.1	LOC_Os08g13930.2	Glucose-1-phosphate adenylyltransferase family protein	+	7	26.9	26.9	26.9	39.626	0	23.564	0.00565008	0.0053785	0.00538926	0.00549293	0.00516546	0.00520388	0.00494756	0.00520629
LOC_Os01g57570.1;LOC_Os01g57570.2;LOC_Os05g03100.1	LOC_Os01g57570.1	flavodoxin-like quinone reductase 1	+	7	67	67	56.2	21.705	0	228	0.0628414	0.0643076	0.0634125	0.0645025	0.0603554	0.0603949	0.0591482	0.060336
LOC_Os03g54890.2;LOC_Os03g54890.1;LOC_Os03g54890.3;LOC_Os11g23880.2;LOC_Os03g54860.1	LOC_Os03g54890.2	Ribosomal protein L13 family protein	+	7	39.2	39.2	34.3	20.734	0	39.408	0.0743687	0.0731615	0.0721765	0.072307	0.0696765	0.0684041	0.0675012	0.0695152
LOC_Os04g26870.1;LOC_Os04g26890.1;LOC_Os10g28320.3;LOC_Os10g28320.2	LOC_Os04g26870.1	NAD(P)-linked oxidoreductase superfamily protein	+	7	34	28.6	23.1	38.118	0	21.303	0.0107489	0.0108715	0.0109732	0.0109307	0.0101057	0.0100729	0.0103084	0.0105177
LOC_Os08g05830.1;LOC_Os08g05830.3;LOC_Os08g05830.2;LOC_Os08g05830.4	LOC_Os08g05830.1	Aldolase superfamily protein	+	7	21.6	21.6	21.6	43.019	0	58.334	0.0162415	0.0159403	0.0161441	0.0164581	0.0147834	0.0155414	0.0155403	0.0153996
LOC_Os01g40470.1	LOC_Os01g40470.1	ATPase, V0/A0 complex, subunit C/D	+	7	27.9	27.9	27.9	40.784	0	40.187	0.00686389	0.00661361	0.00687061	0.00668662	0.00651156	0.00624811	0.00637063	0.00643786
LOC_Os02g18410.1	LOC_Os02g18410.1	plasma-membrane associated cation-binding protein 1	+	7	40.9	40.9	40.9	24.048	0	58.839	0.020669	0.0211242	0.0211887	0.02062	0.0194536	0.0195863	0.0198691	0.0202264
LOC_Os03g60620.1	LOC_Os03g60620.1	heat shock cognate protein 70-1	+	7	60.2	60.2	16.9	71.311	0	323.31	0.171918	0.169222	0.168983	0.168795	0.160284	0.160741	0.160461	0.161432
LOC_Os05g33840.1	LOC_Os05g33840.1	Deoxyxylulose-5-phosphate synthase	+	7	11.8	11.8	11.8	77.303	0	13.551	0.00610538	0.00606962	0.00623802	0.00616754	0.00603129	0.00579305	0.00578578	0.00577009
LOC_Os03g50340.1;LOC_Os03g50350.1	LOC_Os03g50340.1	Coatomer, alpha subunit	+	7	29.4	29.4	8.1	136.38	0	125.22	0.0189818	0.0181696	0.018393	0.0183339	0.0176858	0.0175274	0.017383	0.0176959
LOC_Os01g71300.1;LOC_Os01g71300.2;LOC_Os01g71300.3	LOC_Os01g71300.1	S-formylglutathione hydrolase	+	7	31.8	31.8	31.8	32.181	0	63.601	0.0144452	0.0141234	0.0143999	0.0146315	0.0140724	0.0136994	0.0133151	0.0137859
LOC_Os08g23810.2;LOC_Os08g23810.1	LOC_Os08g23810.2	NAD(P)-binding Rossmann-fold superfamily protein	+	7	29.9	29.9	18.7	39.13	0	65.29	0.0483029	0.0481788	0.0481719	0.0488202	0.045541	0.0457451	0.046303	0.0470371
LOC_Os10g21372.1;LOC_Os08g15246.1;LOC_Os07g25002.1;LOC_Os04g16886.1;LOC_Os04g16856.1;LOC_Os04g16798.1;LOC_Os04g16712.1;LOC_Os02g24576.1	LOC_Os10g21372.1	ribosomal protein S7	+	7	39.1	39.1	39.1	17.629	0	14.922	0.0776577	0.0768837	0.0773551	0.0761785	0.0747619	0.0742939	0.0730141	0.0739139
LOC_Os02g09510.1	LOC_Os02g09510.1	UDP-Glycosyltransferase superfamily protein	+	7	21.4	21.4	21.4	49.549	0	95.475	0.00711602	0.00711135	0.0073087	0.00722646	0.00687809	0.00689875	0.00699045	0.00688778
LOC_Os08g44480.1;LOC_Os08g44480.3;LOC_Os09g39540.1;LOC_Os09g39540.2;LOC_Os11g05562.1	LOC_Os08g44480.1	Ribosomal protein S25 family protein	+	7	59.3	59.3	59.3	12.068	0	28.408	0.0512376	0.0521848	0.051292	0.0518632	0.0499867	0.0493028	0.0495598	0.0503729
LOC_Os01g24690.3;LOC_Os04g42270.2;LOC_Os04g42270.1;LOC_Os01g24690.1;LOC_Os01g24690.2	LOC_Os01g24690.3	ribosomal protein L23AB	+	7	37.2	37.2	37.2	15.511	0	29.566	0.035182	0.0355006	0.0353095	0.0346791	0.0341054	0.0337129	0.0337836	0.0344632
LOC_Os03g02690.3;LOC_Os03g02690.2;LOC_Os03g02690.1;LOC_Os03g02570.1	LOC_Os03g02690.3	Dihydrodipicolinate reductase, bacterial/plant	+	7	30.9	30.9	30.9	32.168	0	60.526	0.0282254	0.0281277	0.0280957	0.0284741	0.0275202	0.0271627	0.0273839	0.027348
LOC_Os02g38920.1	LOC_Os02g38920.1	glyceraldehyde-3-phosphate dehydrogenase C subunit 1	+	7	60.1	31.5	29.2	39.031	0	140.51	0.0499413	0.04904	0.0495643	0.0505525	0.0486941	0.0483888	0.0484144	0.0487267
LOC_Os02g12800.2;LOC_Os02g12800.1;LOC_Os02g12800.5;LOC_Os02g12800.4;LOC_Os02g12800.3	LOC_Os02g12800.2	Translation elongation factor EF1B, gamma chain	+	7	38.5	26.3	23.7	47.478	0	80.763	0.0414	0.0412222	0.0416626	0.0414361	0.0405355	0.0405895	0.0403862	0.0402153
LOC_Os03g29950.2;LOC_Os03g29950.1	LOC_Os03g29950.2	glucose-6-phosphate dehydrogenase 1	+	7	34.1	34.1	21.3	51.331	0	41.328	0.0276752	0.0273094	0.0271903	0.0273019	0.0267099	0.027087	0.0267828	0.0267194
LOC_Os08g15278.1;LOC_Os05g22718.1;LOC_Os04g16832.1	LOC_Os08g15278.1	ribosomal protein S8	+	7	49.3	49.3	49.3	15.61	0	52.766	0.0680434	0.0673078	0.0678711	0.0680807	0.066805	0.0669099	0.0667258	0.0660231
LOC_Os03g60740.1	LOC_Os03g60740.1	NAD(P)-binding Rossmann-fold superfamily protein	+	7	43.2	39.7	39.7	27.91	0	51.235	0.010868	0.010946	0.0108948	0.0109068	0.0111772	0.0113909	0.0110848	0.0113973
LOC_Os08g37940.1	LOC_Os08g37940.1	Haloacid dehalogenase-like hydrolase (HAD) superfamily protein	+	7	38.6	38.6	38.6	34.838	0	75.517	0.0361945	0.0353718	0.0368883	0.0364562	0.0375089	0.0372	0.0379855	0.0374935
LOC_Os03g07300.1	LOC_Os03g07300.1	D-ribulose-5-phosphate-3-epimerase	+	7	44.2	44.2	44.2	29.034	0	107.55	0.0841374	0.0838811	0.0836096	0.08213	0.0871264	0.0871003	0.0873396	0.0865411
LOC_Os01g47550.1	LOC_Os01g47550.1	pfkB-like carbohydrate kinase family protein	+	7	25.1	25.1	25.1	37.164	0	52.743	0.011126	0.0107001	0.0108825	0.0110169	0.0115008	0.0114112	0.0111964	0.0115896
LOC_Os12g42090.2;LOC_Os12g42090.3;LOC_Os12g42090.1;LOC_Os07g08200.1	LOC_Os12g42090.2	S-adenosyl-L-methionine-dependent methyltransferases superfamily protein	+	7	26.7	26.7	26.7	38.94	0	163.03	0.0273976	0.0272082	0.0278416	0.0281051	0.0291497	0.0289282	0.0288141	0.0287752
LOC_Os05g45660.2	LOC_Os05g45660.2	Hyaluronan / mRNA binding family	+	7	24.2	24.2	20.2	40.369	0	65.546	0.0107775	0.010995	0.0108627	0.0107309	0.011402	0.0112864	0.0115325	0.0117545
LOC_Os06g35540.1	LOC_Os06g35540.1	aspartate aminotransferase 1	+	7	36.1	36.1	17.9	51.32	0	102.95	0.0144936	0.0144403	0.014513	0.0139843	0.0155114	0.0156934	0.0156025	0.0152044
LOC_Os04g57020.2;LOC_Os04g57020.1;LOC_Os04g57020.3	LOC_Os04g57020.2	Plastid-lipid associated protein PAP / fibrillin family protein	+	7	30.2	30.2	30.2	32.758	0	62.59	0.00596077	0.00596868	0.00613466	0.00593232	0.00643641	0.00674411	0.00660512	0.00622116
LOC_Os07g04160.2;LOC_Os07g04160.1	LOC_Os07g04160.2	FKBP-like peptidyl-prolyl cis-trans isomerase family protein	+	7	39.2	39.2	39.2	25.927	0	36.295	0.0152419	0.0151965	0.0150546	0.0159909	0.0159152	0.0166538	0.016896	0.0172153
LOC_Os11g38260.1	LOC_Os11g38260.1	Plastid-lipid associated protein PAP / fibrillin family protein	+	7	35.9	35.9	35.9	28.374	0	56.481	0.0142436	0.0141165	0.0142369	0.0148903	0.0160492	0.0156245	0.015469	0.0153456
LOC_Os03g56670.2;LOC_Os03g56670.1	LOC_Os03g56670.2	photosystem I subunit F	+	7	34.3	34.3	34.3	24.766	0	185.23	0.180687	0.182165	0.182965	0.181442	0.204142	0.197363	0.198968	0.197543
LOC_Os03g64020.2;LOC_Os03g64020.1	LOC_Os03g64020.2	PGR5-LIKE A	+	7	32.1	32.1	32.1	35.993	0	83.358	0.0105651	0.0110012	0.0105953	0.0109742	0.0121034	0.0118528	0.0117993	0.0117181
LOC_Os07g33240.1	LOC_Os07g33240.1	endoribonuclease L-PSP family protein	+	7	35.6	35.6	35.6	18.818	0	37.303	0.00911334	0.00889103	0.00893984	0.0088516	0.0100363	0.0101353	0.00981445	0.00962277
LOC_Os07g09800.1	LOC_Os07g09800.1	Unknown	+	7	36.3	36.3	36.3	25.961	0	94.047	0.011945	0.0122414	0.0121876	0.012018	0.0138521	0.01328	0.0136538	0.0131144
LOC_Os07g30970.1;LOC_Os07g30970.2	LOC_Os07g30970.1	Nucleoside diphosphate kinase family protein	+	7	49.7	49.7	49.7	16.861	0	50.91	0.0681619	0.0674914	0.0681861	0.0693726	0.076026	0.0769209	0.0780386	0.0771462
LOC_Os10g32400.2;LOC_Os10g32400.1;LOC_Os08g25900.1	LOC_Os10g32400.2	PsbP-like protein 1	+	7	45	45	45	22.49	0	73.287	0.0169259	0.0162242	0.0162475	0.0165613	0.0191786	0.0185159	0.0182599	0.0185178
LOC_Os03g03020.1	LOC_Os03g03020.1	plastid ribosomal protein l11	+	7	38.1	38.1	38.1	21.955	0	67.477	0.0774065	0.0771111	0.0758185	0.0763151	0.0885291	0.0867977	0.0863025	0.0865933
LOC_Os02g47940.1	LOC_Os02g47940.1	histidinol phosphate aminotransferase 1	+	7	22.1	22.1	22.1	47.058	0	80.216	0.0323744	0.0318313	0.0320189	0.0319219	0.0363318	0.0365673	0.0364941	0.0361436
LOC_Os01g55950.1	LOC_Os01g55950.1	Acetamidase/Formamidase family protein	+	7	25.7	25.7	25.7	45.723	0	27.736	0.00555001	0.00566104	0.00560579	0.00556897	0.00623966	0.00631351	0.00652508	0.00636183
LOC_Os02g24634.1;LOC_Os10g41689.1;LOC_Os04g16872.1	LOC_Os02g24634.1	photosystem II reaction center protein D	+	7	25.2	25.2	25.2	39.597	0	187.04	0.148821	0.149904	0.149831	0.15257	0.168989	0.169029	0.173014	0.173864
LOC_Os04g53490.1	LOC_Os04g53490.1	chloroplastic lipocalin	+	7	28.9	28.9	28.9	37.474	0	34.667	0.00491671	0.00477328	0.00490108	0.00490682	0.00565061	0.00560104	0.0059702	0.00557
LOC_Os10g35950.1	LOC_Os10g35950.1	HXXXD-type acyl-transferase family protein	+	7	14.6	14.6	14.6	58.978	0	19.171	0.00472493	0.00460062	0.00505986	0.00463465	0.00561318	0.00565064	0.00565187	0.00571049
LOC_Os12g08730.1	LOC_Os12g08730.1	Thioredoxin superfamily protein	+	7	34.3	34.3	34.3	18.529	0	194.29	0.165374	0.166449	0.163075	0.160822	0.209227	0.205169	0.203927	0.204498
LOC_Os04g43760.1;LOC_Os04g43760.2	LOC_Os04g43760.1	PHE ammonia lyase 1	+	6	25.9	8.2	8.2	76.038	0	19.134	0.0103554	0.0105731	0.010685	0.0110989	0.00734043	0.00769773	0.00735229	0.00755107
LOC_Os02g09490.1	LOC_Os02g09490.1	GroES-like zinc-binding alcohol dehydrogenase family protein	+	6	22.9	22.9	22.9	38.643	0	40.452	0.00638145	0.00601723	0.00641484	0.00622681	0.00493381	0.00489747	0.00487395	0.00499222
LOC_Os01g02880.1	LOC_Os01g02880.1	Aldolase superfamily protein	+	6	22.9	20.9	20.9	41.994	0	46.016	0.0160904	0.0163724	0.0164243	0.0157954	0.0137807	0.0129648	0.0138804	0.0139885
LOC_Os12g42884.3;LOC_Os12g42884.2;LOC_Os12g42884.1	LOC_Os12g42884.3	Cobalamin-independent synthase family protein	+	6	56.4	56.4	10.4	84.665	0	323.31	0.257323	0.257603	0.253284	0.2524	0.218392	0.216002	0.21436	0.216703
LOC_Os10g39410.1;LOC_Os09g38020.1;LOC_Os09g26340.1;LOC_Os07g36500.1;LOC_Os05g39050.1;LOC_Os05g38740.1;LOC_Os04g49420.1;LOC_Os03g02780.1;LOC_Os02g45940.1;LOC_Os01g61920.1	LOC_Os10g39410.1	Histone superfamily protein	+	6	50.5	50.5	50.5	11.409	0	31.788	0.106258	0.105276	0.105635	0.105133	0.0894739	0.089261	0.0896744	0.091005
LOC_Os09g27750.1;LOC_Os09g27820.1	LOC_Os09g27750.1	ethylene-forming enzyme	+	6	22.4	22.4	22.4	36.336	0	9.705	0.00388318	0.00387979	0.00384636	0.00389839	0.00331191	0.00333268	0.00326691	0.00334251
LOC_Os12g42876.1	LOC_Os12g42876.1	Cobalamin-independent synthase family protein	+	6	57.3	11.4	11.4	84.584	0	117.11	0.0106249	0.0107434	0.0110381	0.0116946	0.0094461	0.00985728	0.009558	0.00922415
LOC_Os01g22230.1;LOC_Os01g22230.2	LOC_Os01g22230.1	Peroxidase superfamily protein	+	6	26.6	26.6	21.6	37.73	0	58.669	0.019028	0.0188371	0.0187778	0.0197269	0.0166534	0.0170651	0.016563	0.0169733
LOC_Os03g14450.1;LOC_Os03g14450.2	LOC_Os03g14450.1	Enolase	+	6	66.7	27.9	26.1	47.972	0	154.63	0.0107317	0.010605	0.0109409	0.0105802	0.00958355	0.00968413	0.00957559	0.00969742
LOC_Os01g60660.1;LOC_Os01g60660.2	LOC_Os01g60660.1	Nucleic acid-binding, OB-fold-like protein	+	6	22	22	22	43.955	0	20.945	0.00434542	0.00453706	0.00460656	0.00459424	0.00415674	0.00410395	0.00416188	0.004089
LOC_Os02g36710.1	LOC_Os02g36710.1	NAP1-related protein 2	+	6	28.6	28.6	28.6	28.588	0	54.953	0.00685442	0.00669068	0.00691605	0.00674853	0.00615906	0.0061712	0.00644926	0.00606537
LOC_Os04g35520.4;LOC_Os04g35520.3;LOC_Os04g35520.2;LOC_Os04g35520.1	LOC_Os04g35520.4	stromal ascorbate peroxidase	+	6	32.1	19.8	19.8	38.197	0	28.514	0.00731392	0.00718475	0.00731336	0.0074833	0.0067741	0.0067217	0.0068045	0.00676007
LOC_Os05g49800.1	LOC_Os05g49800.1	ketol-acid reductoisomerase	+	6	30.6	30.6	12.8	62.376	0	122.65	0.0711019	0.070859	0.0707347	0.0691805	0.0653526	0.0663356	0.0658242	0.0661743
LOC_Os01g59600.2;LOC_Os01g59600.1	LOC_Os01g59600.2	20S proteasome alpha subunit G1	+	6	57.4	57.4	26.1	27.238	0	34.915	0.0304426	0.030856	0.0299344	0.0295108	0.0281629	0.0283316	0.0287551	0.0289529
LOC_Os01g36930.1	LOC_Os01g36930.1	ubiquitin-specific protease 6	+	6	18.1	18.1	18.1	53.165	0	38.888	0.00813046	0.00824535	0.00818059	0.00830359	0.00780385	0.00765435	0.00783163	0.00782874
LOC_Os02g05340.1;LOC_Os02g05340.2	LOC_Os02g05340.1	26S proteasome regulatory subunit S2 1A	+	6	24.4	7.1	7.1	98.157	0	16.024	0.0048177	0.00472057	0.00492189	0.0048727	0.00452325	0.00449183	0.00468601	0.00465984
LOC_Os06g09630.1	LOC_Os06g09630.1	3-ketoacyl-acyl carrier protein synthase I	+	6	27.1	27.1	12	49.049	0	106.47	0.0356827	0.0356102	0.0363506	0.0367144	0.0337521	0.0345636	0.0346047	0.0347168
LOC_Os08g33920.1;LOC_Os08g06040.1;LOC_Os09g24690.1	LOC_Os08g33920.1	Ribosomal protein L34e superfamily protein	+	6	38.1	38.1	38.1	13.634	0	53.39	0.0404861	0.0401081	0.0397413	0.0399835	0.0386714	0.0383195	0.0383227	0.038535
LOC_Os03g10340.1	LOC_Os03g10340.1	Ribosomal protein S3Ae	+	6	67.6	67.6	22.5	29.727	0	214.12	0.130717	0.130386	0.128931	0.130145	0.126623	0.125892	0.122846	0.124509
LOC_Os10g27190.1	LOC_Os10g27190.1	Ribosomal S17 family protein	+	6	63.1	63.1	47.5	16.429	0	87.903	0.0643046	0.0650102	0.064999	0.0666047	0.0631492	0.0629023	0.062815	0.0630073
LOC_Os01g05010.1;LOC_Os01g05050.1	LOC_Os01g05010.1	Mitochondrial glycoprotein family protein	+	6	27.3	27.3	27.3	29.436	0	22.43	0.0134841	0.0136745	0.0137789	0.013806	0.0130333	0.0132233	0.0133292	0.0134428
LOC_Os02g51790.1	LOC_Os02g51790.1	Ribosomal L29 family protein	+	6	30.3	30.3	30.3	18.332	0	38.703	0.0329755	0.0324096	0.0331032	0.0335178	0.0337228	0.0340421	0.0342817	0.0340252
LOC_Os12g15470.2;LOC_Os12g15470.1;LOC_Os12g15470.3	LOC_Os12g15470.2	serine carboxypeptidase-like 20	+	6	18.2	18.2	18.2	55.709	0	57.619	0.0157361	0.0156513	0.0155504	0.0156888	0.0161303	0.0163526	0.0158919	0.0164937
LOC_Os02g35170.2;LOC_Os02g35170.1	LOC_Os02g35170.2	NAD(P)-binding Rossmann-fold superfamily protein	+	6	31.6	31.6	31.6	23.438	0	32.464	0.00848621	0.00836344	0.00834667	0.00834205	0.00868488	0.00862574	0.00891193	0.00876381
LOC_Os12g08770.1	LOC_Os12g08770.1	photosystem I reaction center subunit PSI-N, chloroplast, putative / PSI-N, putative (PSAN)	+	6	39.6	39.6	39.6	15.915	0	116.38	0.038669	0.0373018	0.0366381	0.0371438	0.0400413	0.039284	0.0392468	0.0389531
LOC_Os03g62240.1	LOC_Os03g62240.1	Mitochondrial transcription termination factor family protein	+	6	36.9	36.9	36.9	24.457	0	36.63	0.00611147	0.00628525	0.00609831	0.00620241	0.00655455	0.00652266	0.00655917	0.00656461
LOC_Os02g13130.3;LOC_Os02g13130.2;LOC_Os02g13130.1	LOC_Os02g13130.3	KH domain-containing protein	+	6	33.2	33.2	33.2	35.919	0	183.3	0.00523459	0.00547621	0.00546169	0.00541856	0.00571158	0.00564035	0.00577203	0.00581774
LOC_Os01g40710.1	LOC_Os01g40710.1	one-helix protein 2	+	6	36.8	36.8	36.8	19.885	0	78.73	0.0113474	0.0113554	0.0113816	0.0111661	0.0124194	0.0120446	0.0117667	0.0119188
LOC_Os03g55410.1	LOC_Os03g55410.1	Peroxidase superfamily protein	+	6	28.7	28.7	28.7	35.847	0	70.009	0.00560579	0.00555308	0.00569882	0.00577646	0.00600328	0.00613435	0.00606886	0.00595892
LOC_Os03g62620.4;LOC_Os03g62620.3;LOC_Os03g62620.2	LOC_Os03g62620.4	Late embryogenesis abundant protein, group 2	+	6	29.4	29.4	29.4	34.798	0	52.055	0.00526885	0.00512337	0.00502019	0.00488184	0.00535804	0.00546877	0.00548063	0.00540425
LOC_Os03g15880.5;LOC_Os03g15880.4;LOC_Os03g15880.3;LOC_Os03g15880.2;LOC_Os03g15880.1	LOC_Os03g15880.5	RNI-like superfamily protein	+	6	14.3	14.3	14.3	66.265	0	19.339	0.00216169	0.00208797	0.00209976	0.00206494	0.00223646	0.00230663	0.00223664	0.00226153
LOC_Os02g49870.2;LOC_Os02g49870.1	LOC_Os02g49870.2	Unknown	+	6	26.4	26.4	26.4	16.95	0	70.887	0.0535862	0.0541421	0.0535277	0.0530656	0.0578382	0.057746	0.0574968	0.0578042
LOC_Os10g41410.2;LOC_Os10g41410.1	LOC_Os10g41410.2	Nucleoside diphosphate kinase family protein	+	6	39.1	39.1	39.1	16.779	0	35.188	0.0184988	0.018065	0.0182737	0.018723	0.019572	0.0199315	0.0197097	0.0200916
LOC_Os03g12290.1	LOC_Os03g12290.1	glutamine synthase clone F11	+	6	37.3	28.6	28.6	39.258	0	44.335	0.00495485	0.00503016	0.00503109	0.00504531	0.00558483	0.00528433	0.00538518	0.00537661
LOC_Os03g29730.1	LOC_Os03g29730.1	NAD(P)-binding Rossmann-fold superfamily protein	+	6	28.6	28.6	28.6	33.382	0	18.808	0.00518395	0.0052323	0.00508292	0.00519931	0.00537818	0.00575758	0.00568092	0.00555379
LOC_Os05g30530.1	LOC_Os05g30530.1	Ribosomal protein S4 (RPS4A) family protein	+	6	45.2	23.6	23.6	29.662	0	16.524	0.0108366	0.0104291	0.0107816	0.0105871	0.0116644	0.0116012	0.0113902	0.0114353
LOC_Os10g42500.1	LOC_Os10g42500.1	Plastid-lipid associated protein PAP / fibrillin family protein	+	6	15.2	15.2	15.2	40.04	0	36.802	0.013467	0.0137774	0.0139078	0.014228	0.0151386	0.0150577	0.0149396	0.014925
LOC_Os10g21418.1	LOC_Os10g21418.1	NADH-Ubiquinone oxidoreductase (complex I), chain 5 protein	+	6	7.8	7.8	7.8	82.538	0	16.198	0.0094122	0.00975341	0.00947713	0.00951268	0.01019	0.0106052	0.0104977	0.0100992
LOC_Os10g41400.1;LOC_Os10g41400.2	LOC_Os10g41400.1	peptide met sulfoxide reductase 4	+	6	27.8	27.8	27.8	28.639	0	78.423	0.0417274	0.0429861	0.0434819	0.0425918	0.0467184	0.0463401	0.0466536	0.0459425
LOC_Os02g37420.1;LOC_Os04g39440.3;LOC_Os04g39440.2;LOC_Os04g39440.4;LOC_Os04g39440.1;LOC_Os02g21710.1	LOC_Os02g37420.1	RAB GTPase homolog B1C	+	6	40	40	36.7	23.017	0	27.939	0.00516522	0.00518694	0.00561706	0.00553156	0.00593076	0.0060109	0.00572586	0.00577181
LOC_Os06g06090.1;LOC_Os06g06090.2	LOC_Os06g06090.1	MAP kinase 6	+	6	25.4	25.4	25.4	44.858	0	58.405	0.00257385	0.00262369	0.00245641	0.0023561	0.00282717	0.00276623	0.00274701	0.00279652
LOC_Os12g36194.1	LOC_Os12g36194.1	nucleoside diphosphate kinase 2	+	6	26.8	26.8	26.8	23.47	0	38.283	0.0489818	0.0480738	0.0488529	0.0494656	0.0540028	0.0539138	0.0547261	0.054821
LOC_Os06g45340.1;LOC_Os06g45340.2;LOC_Os06g45340.3	LOC_Os06g45340.1	FK506-binding protein 13	+	6	40.8	40.8	40.8	21.995	0	78.572	0.0251441	0.0255415	0.0251782	0.0255809	0.0287388	0.0282916	0.0281471	0.0279617
LOC_Os07g09040.1	LOC_Os07g09040.1	FKBP-like peptidyl-prolyl cis-trans isomerase family protein	+	6	12.5	12.5	12.5	60.067	0	24.725	0.0115682	0.0114661	0.0117726	0.0119177	0.0127125	0.0135823	0.0132038	0.0133688
LOC_Os03g39610.1;LOC_Os03g39610.2	LOC_Os03g39610.1	photosystem II light harvesting complex gene 2.1	+	6	45.2	39.2	39.2	28.495	0	153.91	0.210903	0.218335	0.212965	0.210284	0.243516	0.243086	0.2434	0.240716
LOC_Os12g36640.1;LOC_Os12g36640.2	LOC_Os12g36640.1	Adenine nucleotide alpha hydrolases-like superfamily protein	+	6	49.4	49.4	49.4	18.415	0	74.945	0.00531337	0.00515969	0.005193	0.00510879	0.00637122	0.00597308	0.00580027	0.0055655
LOC_Os08g41880.1	LOC_Os08g41880.1	purple acid phosphatase 27	+	6	11.9	11.9	11.9	69.879	0	15.221	0.00281924	0.00303086	0.00286808	0.00304292	0.00318107	0.0034877	0.00335595	0.00341509
LOC_Os09g07570.1;LOC_Os09g07570.2	LOC_Os09g07570.1	ferredoxin thioredoxin reductase catalytic beta chain family protein	+	6	40.4	40.4	40.4	16.101	0	54.327	0.0156165	0.0160547	0.0155202	0.0157913	0.018632	0.0178195	0.0176755	0.0179796
LOC_Os08g40160.1	LOC_Os08g40160.1	Photosystem II reaction center PsbP family protein	+	6	39.3	39.3	39.3	25.896	0	113.88	0.00828549	0.00841088	0.00874532	0.00853967	0.00977106	0.00971491	0.00988078	0.00955251
LOC_Os04g43420.1	LOC_Os04g43420.1	plastid transcriptionally active 5	+	6	21.3	21.3	21.3	39.971	0	13.837	0.00928749	0.00901303	0.00856765	0.00871447	0.010554	0.0102077	0.0102356	0.00997435
LOC_Os02g08380.1	LOC_Os02g08380.1	Uncharacterised BCR, YbaB family COG0718	+	6	46.5	46.5	46.5	20.154	0	106.92	0.0247803	0.0249989	0.0252122	0.0248155	0.0292443	0.0285023	0.0287474	0.029081
LOC_Os07g44740.1	LOC_Os07g44740.1	chaperonin 10	+	6	63.3	63.3	54.1	10.643	0	41.17	0.0173628	0.0166361	0.0165946	0.0174842	0.0200806	0.0198849	0.0192407	0.0198886
LOC_Os06g21590.2;LOC_Os06g21590.1	LOC_Os06g21590.2	photosystem I light harvesting complex gene 1	+	6	26	26	26	24.915	0	122.52	0.0874086	0.0896204	0.0869013	0.0912397	0.103544	0.106292	0.104234	0.106078
LOC_Os05g32820.1	LOC_Os05g32820.1	Peptide-N4-(N-acetyl-beta-glucosaminyl)asparagine amidase A protein	+	6	16.5	16.5	16.5	66.375	0	42.849	0.0124771	0.0120743	0.0125205	0.0122621	0.0149887	0.0142971	0.0146337	0.0145771
LOC_Os08g04500.2;LOC_Os08g04500.1;LOC_Os08g07120.1;LOC_Os01g23530.1	LOC_Os08g04500.2	terpene synthase 21	+	6	13.6	13.6	13.6	59.936	0	16.319	0.00541321	0.00521919	0.00536856	0.00568269	0.00612112	0.00659906	0.00655696	0.00652824
LOC_Os07g48020.1;LOC_Os07g48030.1;LOC_Os07g48050.1;LOC_Os07g48010.1;LOC_Os04g55740.1;LOC_Os10g02070.1;LOC_Os03g22020.1;LOC_Os03g32050.1;LOC_Os03g13210.1	LOC_Os07g48020.1	Peroxidase superfamily protein	+	6	41.3	39.1	34.4	32.889	0	56.474	0.0037264	0.003575	0.00391539	0.00388172	0.00446241	0.00436929	0.00444345	0.00500245
LOC_Os02g42960.1	LOC_Os02g42960.1	Pentapeptide repeat-containing protein	+	6	28.9	28.9	28.9	28.96	0	68.598	0.00579084	0.00589851	0.00607179	0.00607973	0.00756145	0.00714841	0.00719886	0.00711076
LOC_Os06g08720.2;LOC_Os06g08720.1;LOC_Os06g08720.3	LOC_Os06g08720.2	serine carboxypeptidase-like 29	+	6	16.7	16.7	16.7	53.393	0	51.414	0.0108612	0.0101694	0.0101531	0.0103388	0.0132374	0.0125527	0.0126176	0.0124189
LOC_Os02g42570.1	LOC_Os02g42570.1	ferredoxin/thioredoxin reductase subunit A (variable subunit) 2	+	6	42.3	42.3	42.3	16.276	0	46.868	0.0251451	0.0252175	0.0243652	0.0247691	0.0318574	0.0321494	0.0315725	0.0317848
LOC_Os03g08790.1	LOC_Os03g08790.1	Eukaryotic aspartyl protease family protein	+	5	17.6	17.6	17.6	45.077	0	10.264	0.00532937	0.00541991	0.00536519	0.00542884	0.00406017	0.00380948	0.0038078	0.00392908
LOC_Os01g47080.1	LOC_Os01g47080.1	plastidic pyruvate kinase beta subunit 1	+	5	12.9	11	11	63.252	0	14.269	0.00188731	0.00194324	0.00190912	0.00187003	0.00143641	0.00131952	0.00146579	0.00142482
LOC_Os03g32470.1;LOC_Os03g32470.2	LOC_Os03g32470.1	senescence-related gene 1	+	5	19.9	19.9	19.9	41.6	0	64.044	0.00252988	0.0026213	0.00250045	0.00254465	0.00210225	0.00184075	0.00198741	0.00193735
LOC_Os06g51220.4;LOC_Os06g51220.3;LOC_Os06g51220.2	LOC_Os06g51220.4	high mobility group B2	+	5	25.5	25.5	25.5	17.1	0	21.035	0.0804874	0.0796422	0.0782507	0.0794136	0.0634331	0.0620805	0.0618763	0.0629053
LOC_Os03g55070.2;LOC_Os03g55070.1;LOC_Os03g40720.1	LOC_Os03g55070.2	UDP-glucose 6-dehydrogenase family protein	+	5	57.1	57.1	19.8	52.898	0	251.4	0.061115	0.0627031	0.0624846	0.0636815	0.0486188	0.049319	0.0506488	0.0504486
LOC_Os06g06980.1	LOC_Os06g06980.1	S-adenosyl-L-methionine-dependent methyltransferases superfamily protein	+	5	30	30	30	28.847	0	38.621	0.0110182	0.0113554	0.0109712	0.0111136	0.00933717	0.00895398	0.00893733	0.00910727
LOC_Os03g48770.1;LOC_Os03g48780.1;LOC_Os03g48760.1;LOC_Os03g48750.1	LOC_Os03g48770.1	germin-like protein 4	+	5	26.4	26.4	26.4	24.008	0	16.815	0.00856284	0.00854959	0.00869783	0.00887641	0.0071658	0.0070963	0.00714991	0.00699319
LOC_Os03g49600.1;LOC_Os03g49600.5;LOC_Os03g49600.4;LOC_Os03g49600.3;LOC_Os03g49600.2	LOC_Os03g49600.1	B-S glucosidase 44	+	5	15.9	15.9	15.9	56.872	0	14.458	0.00234061	0.00226504	0.00234466	0.00211991	0.00196027	0.00179807	0.00177383	0.00198044
LOC_Os08g23180.1	LOC_Os08g23180.1	FASCICLIN-like arabinogalactan 2	+	5	18.1	18.1	18.1	43.653	0	33.48	0.00325553	0.00319547	0.00329675	0.00322216	0.00265971	0.00274716	0.00269876	0.00267869
LOC_Os11g25260.1;LOC_Os11g25330.1	LOC_Os11g25260.1	apyrase 2	+	5	17.3	17.3	17.3	50.321	0	39.04	0.00189891	0.00202169	0.00204938	0.00196442	0.00163717	0.00161488	0.001608	0.00174885
LOC_Os01g04300.1;LOC_Os05g23350.1;LOC_Os05g25560.1	LOC_Os01g04300.1	glycosyl hydrolase family 10 protein / carbohydrate-binding domain-containing protein	+	5	11.7	11.7	11.7	61.363	0	7.1022	0.00223241	0.00252568	0.0021722	0.00243956	0.00199899	0.00187944	0.00205529	0.00200046
LOC_Os05g04510.2;LOC_Os05g04510.1	LOC_Os05g04510.2	S-adenosylmethionine synthetase 1	+	5	61.4	61.4	17.4	43.219	0	323.31	0.0588871	0.0597431	0.0587221	0.0578289	0.0500364	0.0499171	0.0497816	0.0506694
LOC_Os04g59190.1	LOC_Os04g59190.1	Peroxidase superfamily protein	+	5	30.9	30.9	28.2	35.227	0	69.458	0.0145423	0.0139469	0.014095	0.0142002	0.012676	0.01225	0.0124223	0.0127088
LOC_Os12g37870.1	LOC_Os12g37870.1	ATP-citrate lyase A-3	+	5	27.4	27.4	17.7	46.794	0	91.652	0.0197835	0.0198343	0.0199455	0.0196325	0.0180665	0.017292	0.0176512	0.0175789
LOC_Os02g57480.1;LOC_Os05g16160.1	LOC_Os02g57480.1	HXXXD-type acyl-transferase family protein	+	5	15.5	15.5	15.5	47.376	0	35.521	0.0028205	0.00279413	0.00275397	0.00280684	0.00251493	0.00246812	0.00254326	0.00243461
LOC_Os06g40170.1	LOC_Os06g40170.1	phospholipase D alpha 1	+	5	12	9.4	7.5	92.513	0	22.458	0.00384475	0.00358414	0.00366934	0.00360105	0.00344544	0.00316042	0.00344111	0.00321934
LOC_Os03g17000.4;LOC_Os03g17000.3;LOC_Os03g17000.2	LOC_Os03g17000.4	rhamnose biosynthesis 1	+	5	10.1	10.1	10.1	61.164	0	16.735	0.0056396	0.00588635	0.00589483	0.00561208	0.00517254	0.00534585	0.00519613	0.00527495
LOC_Os11g48070.1	LOC_Os11g48070.1	SGNH hydrolase-type esterase superfamily protein	+	5	18.5	18.5	18.5	29.115	0	10.553	0.00652503	0.00665987	0.00675712	0.00678802	0.00594273	0.0060277	0.00622566	0.00619087
LOC_Os11g47760.1;LOC_Os11g47760.2;LOC_Os11g47760.5;LOC_Os11g47760.3;LOC_Os11g47760.4;LOC_Os11g47760.6	LOC_Os11g47760.1	heat shock cognate protein 70-1	+	5	55.5	19.4	13.4	71.184	0	99.684	0.0430455	0.045123	0.0439768	0.0448511	0.0395688	0.04062	0.0402221	0.0413136
LOC_Os08g12840.1;LOC_Os05g36000.1	LOC_Os08g12840.1	Thioesterase superfamily protein	+	5	15.1	15.1	15.1	38.716	0	12.978	0.00743516	0.00726879	0.00739457	0.00766129	0.0068552	0.00701977	0.00702036	0.00697288
LOC_Os07g26690.2;LOC_Os07g26690.1	LOC_Os07g26690.2	plasma membrane intrinsic protein 2	+	5	26.7	26.7	26.7	30.093	0	88.694	0.0390549	0.0386109	0.0393351	0.0388566	0.0364608	0.0368963	0.0360834	0.0365992
LOC_Os08g06550.1	LOC_Os08g06550.1	acyl-CoA-binding protein 6	+	5	70.3	70.3	70.3	10.143	0	38.155	0.00928546	0.00953476	0.00955307	0.0097052	0.00882106	0.00902245	0.00888201	0.00909352
LOC_Os08g13690.1	LOC_Os08g13690.1	Ribosomal protein L30/L7 family protein	+	5	43.7	24.1	24.1	28.453	0	71.564	0.0443884	0.0441383	0.0439341	0.0436127	0.0418805	0.0421029	0.0422533	0.0419936
LOC_Os03g15870.1	LOC_Os03g15870.1	ribosomal protein L4	+	5	17	17	17	34.52	0	113.68	0.0697799	0.0696908	0.0697792	0.0685967	0.0680209	0.0663611	0.0659876	0.065598
LOC_Os08g38086.4;LOC_Os08g38086.3	LOC_Os08g38086.4	Chaperone protein htpG family protein	+	5	45	12.3	12.3	79.359	0	36.244	0.00405457	0.00402492	0.00411368	0.00396594	0.00386539	0.00395052	0.00390612	0.00381509
LOC_Os05g06310.1	LOC_Os05g06310.1	Ribosomal protein L18e/L15 superfamily protein	+	5	39.9	39.9	31.4	21.311	0	133.2	0.078797	0.0790114	0.0787142	0.078223	0.0764641	0.0774115	0.0757066	0.0760142
LOC_Os06g48750.2;LOC_Os06g48750.1;LOC_Os06g48750.3	LOC_Os06g48750.2	eukaryotic translation initiation factor 4A1	+	5	61.8	61.8	19.1	47.087	0	201.84	0.165865	0.164697	0.16524	0.166129	0.160374	0.161839	0.16061	0.161616
LOC_Os06g40940.1;LOC_Os06g40940.2	LOC_Os06g40940.1	glycine decarboxylase P-protein 1	+	5	62	62	7.9	111.47	0	323.31	0.5022	0.502827	0.500084	0.500059	0.490305	0.489544	0.490278	0.492576
LOC_Os06g46930.1	LOC_Os06g46930.1	Translation protein SH3-like family protein	+	5	30.5	30.5	30.5	20.796	0	69.496	0.0335225	0.0324178	0.0331355	0.032934	0.0340616	0.0337343	0.0340319	0.0339887
ChrSy.fgenesh.mRNA.86	ChrSy.fgenesh.mRNA.86	Transcriptional coactivator/pterin dehydratase	+	5	35.5	35.5	35.5	21.99	0	91.56	0.0128986	0.0124868	0.0124966	0.0125606	0.0130965	0.0129782	0.0130071	0.0132892
LOC_Os08g22149.1	LOC_Os08g22149.1	Cystathionine beta-synthase (CBS) family protein	+	5	24.3	24.3	24.3	25.139	0	54.689	0.0119052	0.0124409	0.0122702	0.0120179	0.0126673	0.012624	0.0128725	0.0126368
LOC_Os03g59220.1	LOC_Os03g59220.1	Cytochrome bd ubiquinol oxidase, 14kDa subunit	+	5	51.6	51.6	46	15.035	0	40.204	0.00462457	0.00476097	0.00483447	0.0046068	0.00488694	0.00503868	0.00492911	0.00494103
LOC_Os02g51570.1	LOC_Os02g51570.1	FK506-binding protein 16-2	+	5	30.9	30.9	30.9	23.446	0	78.074	0.00760604	0.0073616	0.00740412	0.00744239	0.00797996	0.00763339	0.00796401	0.00789698
LOC_Os03g21720.1;LOC_Os11g02464.1;LOC_Os12g02390.1	LOC_Os03g21720.1	vacuolar sorting receptor homolog 1	+	5	10.8	10.8	10.8	69.982	0	19.802	0.0016305	0.00163901	0.00162198	0.00169002	0.00179505	0.00171481	0.00174051	0.00171899
LOC_Os10g10180.1;LOC_Os10g10180.3	LOC_Os10g10180.1	S-adenosyl-L-methionine-dependent methyltransferases superfamily protein	+	5	18.4	18.4	18.4	39.927	0	52.224	0.00177432	0.00181351	0.00176594	0.00176984	0.00185768	0.0019701	0.00188985	0.00185597
LOC_Os04g40850.1;LOC_Os04g40850.2	LOC_Os04g40850.1	26S proteasome, regulatory subunit Rpn7;Proteasome component (PCI) domain	+	5	30.6	30.6	14.7	44.084	0	67.083	0.0458452	0.0458715	0.0448952	0.0455053	0.0484156	0.0487145	0.0482026	0.0485686
LOC_Os07g28610.2;LOC_Os07g28610.1;LOC_Os07g28610.3	LOC_Os07g28610.2	photosystem I P subunit	+	5	32.7	32.7	32.7	15.729	0	39.175	0.0251708	0.0251649	0.0249328	0.0250164	0.0275749	0.0270089	0.0265418	0.0260584
LOC_Os02g57030.1;LOC_Os02g57030.2	LOC_Os02g57030.1	Unknown	+	5	22.8	22.8	22.8	33.155	0	45.444	0.00694912	0.00704114	0.0070488	0.00699915	0.00777401	0.00749036	0.00728222	0.00746173
LOC_Os09g36040.1	LOC_Os09g36040.1	Rhodanese/Cell cycle control phosphatase superfamily protein	+	5	24.9	24.9	24.9	25.476	0	53.607	0.0307033	0.0302198	0.0303547	0.0301525	0.0328409	0.0324025	0.0324438	0.0324509
LOC_Os12g12580.2;LOC_Os12g12580.1	LOC_Os12g12580.2	Zinc-binding dehydrogenase family protein	+	5	27.6	27.6	27.6	29.069	0	76.135	0.0155923	0.0163322	0.0165024	0.0159872	0.0174253	0.0170955	0.0179502	0.016931
LOC_Os01g53700.1	LOC_Os01g53700.1	Insulinase (Peptidase family M16) protein	+	5	15	15	15	54.227	0	22.123	0.00132793	0.0014261	0.00136932	0.00136737	0.00150483	0.00145318	0.00146387	0.00150626
LOC_Os01g52390.1	LOC_Os01g52390.1	Hyaluronan / mRNA binding family	+	5	31.8	27.9	27.9	40.425	0	32.624	0.00843567	0.0086598	0.00832378	0.00864036	0.00899434	0.00929563	0.0092549	0.00934976
LOC_Os06g02490.1	LOC_Os06g02490.1	acyl-CoA-binding protein 6	+	5	59.3	59.3	59.3	10.248	0	14.239	0.00630171	0.00624557	0.0064389	0.00640214	0.00685266	0.00656639	0.00698711	0.00709609
LOC_Os04g15690.1	LOC_Os04g15690.1	Thioredoxin superfamily protein	+	5	26.1	26.1	26.1	24.858	0	15.672	0.00371716	0.00366113	0.00383672	0.00370102	0.00404215	0.00418781	0.00405841	0.0039022
LOC_Os01g58890.2;LOC_Os01g58890.1;LOC_Os01g58890.4;LOC_Os01g58890.3	LOC_Os01g58890.2	cystatin A	+	5	30	30	30	15.355	0	14.516	0.00885645	0.00881883	0.00851613	0.00891569	0.0094319	0.00964149	0.0096651	0.00937374
LOC_Os12g09000.1;LOC_Os12g09000.2	LOC_Os12g09000.1	thiamin biosynthesis protein, putative	+	5	14.2	14.2	14.2	57.804	0	42.304	0.00349408	0.00350815	0.00353477	0.00368511	0.00380506	0.00382768	0.00405236	0.0037785
LOC_Os12g38170.1	LOC_Os12g38170.1	Pathogenesis-related thaumatin superfamily protein	+	5	28.3	28.3	28.3	23.787	0	50.59	0.0239852	0.0238183	0.0234126	0.0236534	0.0264768	0.0259814	0.0255711	0.0253058
LOC_Os03g51960.1;LOC_Os03g51960.2	LOC_Os03g51960.1	Thioredoxin superfamily protein	+	5	23.2	23.2	23.2	26.806	0	28.924	0.00591795	0.00603136	0.00612166	0.00595969	0.00640275	0.006475	0.00657454	0.00675202
LOC_Os10g33270.1	LOC_Os10g33270.1	cyanase	+	5	45.2	45.2	45.2	18.608	0	97.849	0.0104849	0.0105088	0.0107643	0.0107495	0.0111501	0.0117283	0.0119754	0.0115081
LOC_Os01g67054.2;LOC_Os01g67054.1;LOC_Os01g67054.3;LOC_Os05g43170.1	LOC_Os01g67054.2	calreticulin 3	+	5	19.8	17.9	17.9	47.675	0	45.102	0.00314891	0.00319063	0.00324521	0.0032653	0.00364636	0.00348091	0.00354256	0.00339073
LOC_Os05g04630.6;LOC_Os05g04630.5;LOC_Os05g04630.4;LOC_Os05g04630.3;LOC_Os05g04630.2;LOC_Os05g04630.1	LOC_Os05g04630.6	aspartic proteinase A1	+	5	13.3	13.3	13.3	54.089	0	36.446	0.0112511	0.011324	0.0109194	0.0117558	0.0124578	0.012616	0.0124462	0.0123484
LOC_Os09g35970.1	LOC_Os09g35970.1	NagB/RpiA/CoA transferase-like superfamily protein	+	5	21.6	21.6	18.8	34.496	0	36.52	0.0141239	0.0140282	0.0141009	0.0143446	0.0155143	0.0157042	0.015598	0.0157748
LOC_Os02g35900.1;LOC_Os02g35900.2	LOC_Os02g35900.1	Thioredoxin superfamily protein	+	5	27.1	27.1	27.1	23.208	0	16.86	0.0123043	0.0123628	0.012807	0.0121696	0.0140436	0.0134703	0.0138912	0.0137109
LOC_Os07g01480.2;LOC_Os07g01480.1	LOC_Os07g01480.2	PsbQ-like 1	+	5	31.5	31.5	31.5	24.228	0	71.208	0.00810104	0.00807881	0.00804089	0.00828262	0.00900699	0.00890034	0.00914104	0.00903904
LOC_Os05g33620.1	LOC_Os05g33620.1	Unknown	+	5	22.3	22.3	22.3	38.542	0	25.561	0.00318583	0.0033446	0.00332464	0.00335479	0.00379267	0.00351944	0.00364325	0.00380871
LOC_Os04g57930.1	LOC_Os04g57930.1	thioredoxin X	+	5	31.1	31.1	31.1	19.121	0	33.73	0.00585244	0.00658824	0.0063926	0.00654727	0.00726967	0.00676597	0.00728976	0.00723147
LOC_Os09g34100.1	LOC_Os09g34100.1	glyoxalase 2-4	+	5	17.9	17.9	17.9	36.894	0	22.417	0.00442231	0.00449193	0.00440839	0.00442117	0.00501613	0.0048622	0.0052466	0.00494249
LOC_Os06g05390.1;LOC_Os06g05390.2	LOC_Os06g05390.1	Domain of unknown function (DUF1995)	+	5	27.4	27.4	27.4	37.132	0	12.196	0.00825862	0.00812599	0.00814677	0.00809769	0.00947194	0.00954628	0.00909105	0.00893144
LOC_Os04g32590.1	LOC_Os04g32590.1	Homeodomain-like superfamily protein	+	5	34.7	34.7	23.7	34.882	0	84.552	0.00409523	0.00413836	0.00442597	0.00424272	0.00497206	0.00481507	0.00471202	0.00470766
LOC_Os02g53400.1	LOC_Os02g53400.1	WCRKC thioredoxin 1	+	5	24.4	24.4	24.4	21.232	0	10.803	0.00853832	0.00845766	0.00882989	0.00891084	0.00975241	0.00955517	0.0101923	0.010207
LOC_Os10g21298.1;LOC_Os08g15322.1;LOC_Os06g39728.1	LOC_Os10g21298.1	photosystem II reaction center protein E	+	5	48.2	48.2	48.2	9.4445	0	323.31	0.102881	0.102845	0.101319	0.0981087	0.121619	0.117588	0.117417	0.114967
LOC_Os10g01134.2;LOC_Os10g01134.1	LOC_Os10g01134.2	serine carboxypeptidase-like 17	+	5	24.1	24.1	24.1	41.674	0	17.566	0.00200158	0.00215566	0.00207517	0.00224581	0.00252065	0.00245001	0.00233007	0.00257338
LOC_Os07g25430.1	LOC_Os07g25430.1	photosystem I subunit E-2	+	5	57	57	57	15.546	0	181.87	0.0866068	0.08909	0.0882866	0.0891536	0.111116	0.10924	0.110968	0.110289
LOC_Os01g68480.1	LOC_Os01g68480.1	thioredoxin F2	+	5	23	23	23	19.747	0	36.92	0.0322381	0.0320522	0.031962	0.0312841	0.0407573	0.0394511	0.0397279	0.0398902
LOC_Os03g49720.1	LOC_Os03g49720.1	Plastid-lipid associated protein PAP / fibrillin family protein	+	5	25.2	25.2	25.2	29.241	0	28.131	0.00409877	0.00372186	0.00417334	0.00378763	0.00524622	0.00471022	0.00489501	0.00510779
LOC_Os12g36880.1	LOC_Os12g36880.1	Unknown	+	5	37.3	37.3	37.3	16.688	0	22.713	0.00292082	0.00274972	0.00268449	0.00301407	0.00387701	0.00402623	0.0039145	0.00365646
LOC_Os03g26820.1	LOC_Os03g26820.1	Bifunctional inhibitor/lipid-transfer protein/seed storage 2S albumin superfamily protein	+	4	28.7	28.7	28.7	16.899	0	45.424	0.0243918	0.0240838	0.0238764	0.0236229	0.0167664	0.0168454	0.0168391	0.0170379
LOC_Os02g08100.1	LOC_Os02g08100.1	4-coumarate:CoA ligase 2	+	4	13.2	13.2	7.9	59.64	0	13.863	0.0049284	0.00410859	0.00443427	0.00420108	0.00354515	0.0032477	0.00334139	0.00322734
LOC_Os10g01920.1;LOC_Os10g01930.1;LOC_Os10g02000.1	LOC_Os10g01920.1	HXXXD-type acyl-transferase family protein	+	4	14.1	14.1	14.1	47.004	0	49.889	0.00369126	0.00375235	0.00370937	0.0037651	0.00282706	0.00294537	0.003052	0.00283384
LOC_Os09g36700.1	LOC_Os09g36700.1	Ribonuclease T2 family protein	+	4	19.3	19.3	19.3	28.437	0	45.091	0.0179775	0.018186	0.0179684	0.0173945	0.0145174	0.0143635	0.0141259	0.0140999
LOC_Os08g45010.1;LOC_Os09g39910.3;LOC_Os09g39910.2;LOC_Os09g39910.1	LOC_Os08g45010.1	ABC transporter family protein	+	4	9.3	9.3	9.3	66.172	0	11.062	0.000933236	0.000935288	0.00085724	0.000953533	0.000816206	0.000744343	0.000676075	0.000816211
LOC_Os09g07350.1	LOC_Os09g07350.1	FASCICLIN-like arabinogalactan 2	+	4	16.2	16.2	16.2	42.426	0	44.584	0.00271252	0.00282981	0.00293941	0.00290909	0.00235339	0.00240007	0.00241299	0.00250031
LOC_Os01g22010.4;LOC_Os01g22010.3;LOC_Os01g22010.2;LOC_Os01g22010.1;LOC_Os07g29440.1;LOC_Os01g10940.1	LOC_Os01g22010.4	S-adenosylmethionine synthetase 1	+	4	56.3	18	14.5	42.9	0	77.894	0.0247745	0.025231	0.024682	0.0250071	0.0211733	0.0215239	0.0219063	0.0210173
LOC_Os01g25386.1;LOC_Os04g13210.1	LOC_Os01g25386.1	multidrug resistance-associated protein 4	+	4	4.1	4.1	4.1	167.64	0	40.691	0.0044126	0.00461337	0.00438529	0.00445274	0.00377904	0.00383435	0.00373936	0.00408418
LOC_Os07g38730.1	LOC_Os07g38730.1	tubulin alpha-5	+	4	46.4	24.9	19.6	49.654	0	62.828	0.00878197	0.00919456	0.0088971	0.00868665	0.00783541	0.00759073	0.00784744	0.00753283
LOC_Os04g47690.3;LOC_Os04g47690.2;LOC_Os04g47690.1	LOC_Os04g47690.3	high mobility group B3	+	4	22.9	22.9	22.9	13.873	0	5.8402	0.0369233	0.0369285	0.0364944	0.0378652	0.0320638	0.031964	0.0322576	0.0328649
LOC_Os10g21406.1;LOC_Os07g22498.1;LOC_Os06g46436.1	LOC_Os10g21406.1	iron-sulfur cluster binding;electron carriers;4 iron, 4 sulfur cluster binding	+	4	53.1	53.1	53.1	8.8993	0	43.194	0.00774263	0.00778122	0.00798637	0.00769152	0.00695762	0.00676999	0.00680798	0.00672813
LOC_Os05g41180.1	LOC_Os05g41180.1	20S proteasome alpha subunit G1	+	4	50.6	19.3	19.3	27.22	0	9.4436	0.00775989	0.00777577	0.00771692	0.00732968	0.00669882	0.00690822	0.00677672	0.00672627
LOC_Os11g36470.1	LOC_Os11g36470.1	ubiquitin-specific protease 12	+	4	17.2	4.7	4.7	110.63	0	8.2073	0.00120388	0.00113107	0.00117267	0.0012277	0.00104798	0.00107943	0.00107273	0.00099999
LOC_Os06g51410.1;LOC_Os06g51410.2	LOC_Os06g51410.1	Prolyl oligopeptidase family protein	+	4	9.1	9.1	9.1	84.26	0	9.711	0.00120253	0.00125051	0.00122437	0.00117294	0.0011414	0.00111741	0.00103056	0.0010366
LOC_Os09g33810.2;LOC_Os09g33810.1;LOC_Os09g33810.5;LOC_Os09g33810.3;LOC_Os09g33810.4	LOC_Os09g33810.2	ankyrin repeat-containing 2B	+	4	16.4	16.4	16.4	35.522	0	5.4227	0.00265501	0.00270612	0.00268833	0.00268418	0.00242504	0.00249775	0.00236851	0.00243629
LOC_Os06g49780.1	LOC_Os06g49780.1	Unknown	+	4	25.7	25.7	25.7	25.845	0	46.587	0.00346202	0.00344139	0.00328758	0.00338666	0.003049	0.00323462	0.00306254	0.00300898
LOC_Os02g36974.4;LOC_Os02g36974.3;LOC_Os02g36974.2;LOC_Os02g36974.1;LOC_Os02g36974.5;LOC_Os02g36974.6	LOC_Os02g36974.4	general regulatory factor 7	+	4	64.9	41.2	18.3	29.692	0	194.22	0.0592118	0.0601811	0.060229	0.0606025	0.0532474	0.0543864	0.0560365	0.0571191
LOC_Os04g28180.1	LOC_Os04g28180.1	Ribosomal protein S8e family protein	+	4	43.9	43.9	8.1	24.928	0	110.5	0.0838538	0.0850313	0.0865151	0.0827622	0.0795658	0.0792698	0.0782604	0.077262
LOC_Os02g32030.1;LOC_Os01g52470.1	LOC_Os02g32030.1	Ribosomal protein S5/Elongation factor G/III/V family protein	+	4	56.1	56.1	8.3	94.02	0	323.31	0.303017	0.307078	0.305254	0.304543	0.28533	0.284222	0.284584	0.287334
LOC_Os07g10460.1	LOC_Os07g10460.1	Survival protein SurE-like phosphatase/nucleotidase	+	4	15.1	15.1	15.1	33.477	0	11.016	0.00389969	0.00402675	0.00405565	0.00401963	0.00374377	0.00380361	0.00366111	0.0038229
LOC_Os02g40890.1	LOC_Os02g40890.1	glycolipid transfer protein 1	+	4	29.8	29.8	29.8	18.009	0	24.572	0.00727391	0.00731237	0.0073048	0.00740851	0.00689671	0.00691119	0.00682587	0.00692883
LOC_Os09g30418.1	LOC_Os09g30418.1	HEAT SHOCK PROTEIN 81.4	+	4	45.3	45.3	2	94.194	0	323.31	0.2982	0.299781	0.295454	0.297777	0.285413	0.279726	0.27989	0.280579
LOC_Os11g05110.2;LOC_Os11g05110.1;LOC_Os11g05110.3	LOC_Os11g05110.2	Pyruvate kinase family protein	+	4	52.9	52.9	12.7	57.319	0	265.72	0.0867083	0.0871136	0.0868079	0.0860598	0.0841947	0.0839402	0.0823181	0.0831479
LOC_Os02g10640.1;LOC_Os04g21660.1;LOC_Os06g50050.1	LOC_Os02g10640.1	AAA-type ATPase family protein	+	4	54.8	51.8	16.2	44.586	0	131.28	0.016273	0.0164481	0.016746	0.0168125	0.0170498	0.017221	0.0175448	0.0172657
LOC_Os10g21352.1;LOC_Os09g24412.1;LOC_Os08g15266.1;LOC_Os07g25024.1;LOC_Os04g16818.1;LOC_Os04g16772.1	LOC_Os10g21352.1	ribosomal protein S19	+	4	43.7	43.7	43.7	8.1373	0	17.257	0.0260475	0.0254418	0.0255855	0.0255968	0.027393	0.0269133	0.026313	0.0270195
LOC_Os12g08260.4;LOC_Os12g08260.3;LOC_Os12g08260.2;LOC_Os12g08260.1;LOC_Os12g08260.5;LOC_Os12g08260.7;LOC_Os12g08260.6	LOC_Os12g08260.4	Thiamin diphosphate-binding fold (THDP-binding) superfamily protein	+	4	9.1	9.1	9.1	54.041	0	12.141	0.0028342	0.00278006	0.00280441	0.00265665	0.00293004	0.00290426	0.00290128	0.00296183
LOC_Os01g52240.1	LOC_Os01g52240.1	photosystem II light harvesting complex gene B1B2	+	4	57.4	22.3	22.3	27.902	0	93.22	0.0184718	0.0184773	0.0191104	0.0179726	0.0190859	0.0199233	0.0197279	0.0195459
LOC_Os01g54940.1	LOC_Os01g54940.1	GroES-like zinc-binding alcohol dehydrogenase family protein	+	4	15.3	15.3	15.3	38.814	0	15.354	0.00275747	0.00273073	0.0028666	0.00280095	0.00299468	0.00293686	0.00291269	0.00299461
LOC_Os12g34018.1	LOC_Os12g34018.1	Plant mitochondrial ATPase, F0 complex, subunit 8 protein	+	4	19.4	19.4	19.4	17.989	0	25.239	0.0191214	0.0186198	0.0180599	0.0190413	0.0199598	0.0197767	0.0198631	0.0199834
LOC_Os06g05880.1	LOC_Os06g05880.1	profilin 5	+	4	38.9	38.9	38.9	14.133	0	64.428	0.0128004	0.0131534	0.0130121	0.0126608	0.0138688	0.013631	0.0139121	0.013563
LOC_Os02g35090.1	LOC_Os02g35090.1	proline-rich family protein	+	4	35.7	35.7	35.7	24.022	0	14.351	0.00775812	0.00797545	0.00758186	0.00761751	0.00841023	0.00800431	0.00829467	0.00830865
LOC_Os05g49880.1;LOC_Os05g49880.2	LOC_Os05g49880.1	Lactate/malate dehydrogenase family protein	+	4	52.4	52.4	20.6	35.435	0	261.49	0.128753	0.129165	0.128083	0.130201	0.140855	0.137529	0.137592	0.138394
LOC_Os12g35580.2;LOC_Os12g35580.1	LOC_Os12g35580.2	lumazine-binding family protein	+	4	11.7	11.7	11.7	31.059	0	25.167	0.00687033	0.00694912	0.00677136	0.00691978	0.00756908	0.00726352	0.00758113	0.00722275
LOC_Os10g38212.1;LOC_Os01g58024.1;LOC_Os10g21258.1	LOC_Os10g38212.1	NADH dehydrogenase subunit J	+	4	23.3	23.3	23.3	18.783	0	20.093	0.0110752	0.0114508	0.0114413	0.0111708	0.0121504	0.0121016	0.012598	0.0118267
LOC_Os03g22810.1;LOC_Os07g46990.2;LOC_Os07g46990.1	LOC_Os03g22810.1	copper/zinc superoxide dismutase 1	+	4	26.3	26.3	26.3	27.868	0	21.643	0.00402902	0.00409911	0.00433846	0.00423216	0.00463113	0.00450171	0.00462596	0.00439297
LOC_Os06g15400.1	LOC_Os06g15400.1	Unknown	+	4	20.5	20.5	20.5	16.666	0	96.683	0.0396036	0.0389658	0.0384414	0.0384739	0.042877	0.0421562	0.0417134	0.0424759
LOC_Os03g04110.2;LOC_Os03g04110.1	LOC_Os03g04110.2	lysm domain GPI-anchored protein 2 precursor	+	4	17.3	17.3	17.3	36.694	0	41.425	0.00704223	0.00717469	0.00726494	0.00690183	0.00771187	0.00781895	0.0076607	0.00770737
LOC_Os08g02340.2;LOC_Os08g02340.1	LOC_Os08g02340.2	60S acidic ribosomal protein family	+	4	84.5	84.5	84.5	11.082	0	202.27	0.0278554	0.0281607	0.0288418	0.0279522	0.0305213	0.0304533	0.0314897	0.0304539
LOC_Os04g38750.1	LOC_Os04g38750.1	Ribosomal protein PSRP-3/Ycf65	+	4	23.5	23.5	23.5	19.956	0	30.106	0.0379153	0.0379222	0.0380632	0.0378438	0.0415309	0.0414839	0.0413092	0.041979
LOC_Os12g38640.2;LOC_Os12g38640.1	LOC_Os12g38640.2	Protein of unknown function (DUF1118)	+	4	28.2	28.2	28.2	14.462	0	8.9658	0.0126184	0.0123411	0.0124316	0.0124001	0.014107	0.0136593	0.0134555	0.0134441
LOC_Os01g68860.1;LOC_Os01g68860.2;LOC_Os01g68860.3	LOC_Os01g68860.1	zinc finger protein 1	+	4	14.6	14.6	14.6	47.852	0	29.676	0.00285157	0.00295322	0.00281031	0.00284572	0.00318561	0.00314942	0.00312535	0.00316902
LOC_Os01g72950.1	LOC_Os01g72950.1	NAD(P)H:plastoquinone dehydrogenase complex subunit O	+	4	28	28	28	17.875	0	37.004	0.00512594	0.00532002	0.0053081	0.00542866	0.00590723	0.00593483	0.00577121	0.00578771
LOC_Os04g46990.1	LOC_Os04g46990.1	UDP-glycosyltransferase 73B4	+	4	19.4	19.4	9.9	50.923	0	20.234	0.00464878	0.00481568	0.00437355	0.00466752	0.00509004	0.00525477	0.00504763	0.00505843
LOC_Os08g14620.1	LOC_Os08g14620.1	Unknown	+	4	7.6	7.6	7.6	67.932	0	15.056	0.00166757	0.00159463	0.00170926	0.00157569	0.00185914	0.00184657	0.00180568	0.00173986
LOC_Os03g06720.1	LOC_Os03g06720.1	Protein of unknown function (DUF1012)	+	4	5.5	5.5	5.5	96.456	0	9.9856	0.00315802	0.00314826	0.00310827	0.00298374	0.00349559	0.00332319	0.0034271	0.00348804
LOC_Os09g36930.1	LOC_Os09g36930.1	plasma membrane intrinsic protein 3	+	4	18.3	18.3	18.3	30.316	0	115.21	0.0304896	0.0310734	0.0313304	0.0323622	0.0341872	0.0345764	0.035276	0.0351144
LOC_Os04g55650.2;LOC_Os04g55650.1	LOC_Os04g55650.2	Granulin repeat cysteine protease family protein	+	4	24.5	24.5	24.5	25.964	0	82.379	0.00861506	0.00908612	0.00893475	0.00855287	0.0097541	0.00946788	0.00990232	0.0100459
LOC_Os01g16152.1	LOC_Os01g16152.1	peroxiredoxin IIF	+	4	22.7	22.7	22.7	20.873	0	29.495	0.00789217	0.00810467	0.00805811	0.00805244	0.0090894	0.00865519	0.00914729	0.00888348
LOC_Os04g54320.1	LOC_Os04g54320.1	Unknown	+	4	43.6	43.6	43.6	18.049	0	12.882	0.00511581	0.00525717	0.0050581	0.00508016	0.00594448	0.00545407	0.00586445	0.00559452
LOC_Os05g48630.2	LOC_Os05g48630.2	photosystem I subunit H2	+	4	47.9	47.9	39.4	15.043	0	20.312	0.0851168	0.0840661	0.0850193	0.0847041	0.093696	0.0947821	0.0950095	0.0957138
LOC_Os03g17310.1	LOC_Os03g17310.1	endomembrane-type CA-ATPase 4	+	4	4.5	4.5	4.5	115.36	0	6.8669	0.00137024	0.00134028	0.00129448	0.00125738	0.00157878	0.00147182	0.00143467	0.00143738
LOC_Os05g37330.1	LOC_Os05g37330.1	60S acidic ribosomal protein family	+	4	73.5	73.5	58.4	11.599	0	130.86	0.0169596	0.0167083	0.0170293	0.0169153	0.018921	0.0186963	0.0190857	0.0193955
LOC_Os01g61230.1	LOC_Os01g61230.1	NAD(P)-binding Rossmann-fold superfamily protein	+	4	14.4	14.4	14.4	35.779	0	9.1045	0.0016448	0.00150365	0.001499	0.0016875	0.00175303	0.00175193	0.00179834	0.00183346
LOC_Os08g44850.1	LOC_Os08g44850.1	Calcium-dependent lipid-binding (CaLB domain) family protein	+	4	19.6	19.6	19.6	30.344	0	41.405	0.00599226	0.00601349	0.00637013	0.00626894	0.00706158	0.0066817	0.00712361	0.00701315
LOC_Os02g40240.2;LOC_Os02g40240.1;LOC_Os02g40180.1	LOC_Os02g40240.2	Leucine-rich repeat protein kinase family protein	+	4	5	5	5	109.69	0	32.237	0.00817111	0.00785846	0.00772507	0.00761095	0.00880544	0.00907976	0.00878778	0.0088501
LOC_Os05g49410.1;LOC_Os05g49410.2	LOC_Os05g49410.1	Unknown	+	4	30.1	30.1	30.1	17.209	0	35.895	0.00327545	0.00317198	0.00319404	0.00304301	0.00388971	0.0034903	0.00355622	0.00350093
LOC_Os01g09430.1	LOC_Os01g09430.1	2-oxoglutarate (2OG) and Fe(II)-dependent oxygenase superfamily protein	+	4	16.3	16.3	16.3	36.199	0	14.22	0.00158775	0.0016355	0.00146774	0.00142554	0.00171755	0.00181045	0.00173294	0.00175271
LOC_Os08g06530.1	LOC_Os08g06530.1	rubredoxin family protein	+	4	23.8	23.8	23.8	27.485	0	65.52	0.0111863	0.011197	0.0110579	0.0109797	0.0129544	0.0127261	0.0125948	0.0128114
LOC_Os01g18630.2;LOC_Os01g18630.1	LOC_Os01g18630.2	aspartic proteinase A1	+	4	16.8	16.8	16.8	36.463	0	11.093	0.00198723	0.00194976	0.00191362	0.00201751	0.00236409	0.00210168	0.00220493	0.00243073
LOC_Os06g14350.1;LOC_Os06g14324.1;LOC_Os06g14324.2;LOC_Os06g14350.2	LOC_Os06g14350.1	Caleosin-related family protein	+	4	16	16	16	24.731	0	11.357	0.00344279	0.00354988	0.00341734	0.00373432	0.00392578	0.00419932	0.0042395	0.00415898
LOC_Os06g39756.1;LOC_Os01g58000.1;LOC_Os10g21264.1;LOC_Os12g19430.1	LOC_Os06g39756.1	ATP synthase epsilon chain	+	4	72.3	35.8	13.9	15.247	0	116.02	0.0713367	0.0709578	0.0698653	0.0707173	0.0840236	0.0836073	0.0807917	0.0834628
LOC_Os05g34040.1;LOC_Os05g34040.2	LOC_Os05g34040.1	FAD/NAD(P)-binding oxidoreductase family protein	+	4	10.3	10.3	10.3	78.183	0	17.428	0.00110362	0.00112835	0.00106036	0.00117909	0.00132884	0.00124713	0.00130045	0.00137422
LOC_Os01g68950.1;LOC_Os01g68940.1	LOC_Os01g68950.1	small ubiquitin-like modifier 1	+	4	58	58	35	10.928	0	24.779	0.00472529	0.00493578	0.0051539	0.005305	0.00600651	0.00616782	0.00588861	0.00578415
LOC_Os04g53810.1	LOC_Os04g53810.1	NAD(P)-binding Rossmann-fold superfamily protein	+	4	17.3	17.3	17.3	37.58	0	14.791	0.00354685	0.00359846	0.00365423	0.00332838	0.00437624	0.00427323	0.00418469	0.00423187
LOC_Os08g45140.1	LOC_Os08g45140.1	Glutaredoxin family protein	+	4	40.9	40.9	40.9	17.832	0	46.904	0.008071	0.00821705	0.00825426	0.00768951	0.0100669	0.00993239	0.00983508	0.0093372
LOC_Os03g61090.1	LOC_Os03g61090.1	Unknown	+	4	42	42	42	11.876	0	93.781	0.00931867	0.00945557	0.0097878	0.00964996	0.0111411	0.0122582	0.0120297	0.0117322
LOC_Os06g49160.1	LOC_Os06g49160.1	chloroplast thylakoid lumen protein	+	4	24.7	24.7	24.7	24.842	0	99.997	0.0254602	0.0246291	0.025029	0.0238473	0.0320655	0.0307686	0.0312475	0.0305617
LOC_Os09g37600.1	LOC_Os09g37600.1	lysm domain GPI-anchored protein 2 precursor	+	3	12.3	12.3	12.3	38.686	0	13.06	0.00426814	0.0040662	0.00424786	0.00434865	0.00276847	0.00302251	0.00303522	0.00303025
LOC_Os04g39610.1;LOC_Os04g39610.2	LOC_Os04g39610.1	SHV3-like 1	+	3	5.8	5.8	5.8	81.088	0	16.788	0.000535141	0.000430923	0.000512741	0.000445738	0.000295921	0.000334393	0.000391169	0.000342182
LOC_Os06g46000.1;LOC_Os02g07060.1	LOC_Os06g46000.1	tubulin beta 8	+	3	45.7	8.7	8.7	50.121	0	29.756	0.00185017	0.00198533	0.00189023	0.00200184	0.00144591	0.00148499	0.00155129	0.00156951
LOC_Os03g56810.1	LOC_Os03g56810.1	tubulin beta 8	+	3	47.1	47.1	9.9	49.822	0	200.09	0.0861323	0.0839526	0.0858406	0.0860332	0.0675083	0.0668136	0.0675645	0.0681761
LOC_Os11g42500.1	LOC_Os11g42500.1	Disease resistance-responsive (dirigent-like protein) family protein	+	3	22	22	22	25.749	0	120.92	0.0170519	0.0167501	0.0164122	0.0165471	0.014369	0.0134192	0.0131618	0.0131327
LOC_Os01g47350.1	LOC_Os01g47350.1	enoyl-CoA hydratase/isomerase D	+	3	16.9	16.9	16.9	19.722	0	8.1084	0.00887829	0.00899102	0.00897026	0.00923079	0.00741388	0.00727734	0.0074808	0.00779742
LOC_Os04g51280.1;LOC_Os06g02600.1	LOC_Os04g51280.1	differentiation and greening-like 1	+	3	13.5	13.5	13.5	24.691	0	7.6618	0.0035439	0.00339981	0.00328116	0.00338073	0.00298287	0.00287406	0.00289937	0.00290314
LOC_Os04g50204.1	LOC_Os04g50204.1	Plant protein of unknown function (DUF827)	+	3	5	5	5	83.911	0	4.5248	0.002966	0.00285709	0.00291333	0.0030384	0.00222556	0.0025621	0.00265686	0.00268617
LOC_Os01g46380.1;LOC_Os02g05780.1	LOC_Os01g46380.1	ketol-acid reductoisomerase	+	3	23.6	5.9	5.9	62.816	0	19.44	0.00690498	0.00687583	0.00746789	0.00709087	0.0060195	0.00636764	0.00644972	0.00627114
LOC_Os03g22380.3;LOC_Os07g47630.8;LOC_Os07g47630.7;LOC_Os07g47630.6;LOC_Os07g47630.4;LOC_Os07g47630.3;LOC_Os03g22380.2;LOC_Os07g47630.2;LOC_Os03g22380.1;LOC_Os05g30140.2;LOC_Os05g30140.1;LOC_Os07g47630.1;LOC_Os01g21420.1	LOC_Os03g22380.3	RNA-binding (RRM/RBD/RNP motifs) family protein	+	3	12.3	12.3	12.3	26.833	0	8.7412	0.00424536	0.00397986	0.00418494	0.00421198	0.00375664	0.00365251	0.00369109	0.00363392
LOC_Os03g53190.2;LOC_Os03g53190.1;LOC_Os03g06670.1;LOC_Os10g28230.1	LOC_Os03g53190.2	histone H2A 11	+	3	29.2	29.2	22.6	14.459	0	17.404	0.0423017	0.0417503	0.041104	0.0413557	0.0368457	0.0374824	0.0369213	0.0376303
LOC_Os05g38370.1;LOC_Os05g38370.2;LOC_Os05g38370.3	LOC_Os05g38370.1	FKBP-like peptidyl-prolyl cis-trans isomerase family protein	+	3	19.9	19.9	19.9	19.894	0	13.203	0.00248974	0.00265068	0.0025205	0.0026801	0.00230669	0.0023899	0.00235107	0.00237579
LOC_Os01g16890.1;LOC_Os01g16890.3;LOC_Os01g16890.2	LOC_Os01g16890.1	Ribosomal protein L7Ae/L30e/S12e/Gadd45 family protein	+	3	36	36	36	12.363	0	31.431	0.0101293	0.0101926	0.0101651	0.0103095	0.00904598	0.00985556	0.0091261	0.00932841
LOC_Os08g35760.1	LOC_Os08g35760.1	germin-like protein 1	+	3	16	16	16	21.861	0	80.616	0.071723	0.0724294	0.0705518	0.0703491	0.0667639	0.0659285	0.0651618	0.0652712
LOC_Os04g47220.1	LOC_Os04g47220.1	plasma membrane intrinsic protein 1;4	+	3	23.6	23.6	15.6	30.747	0	67.828	0.0283435	0.0287153	0.0292882	0.0288309	0.0265476	0.0262777	0.0266882	0.0271481
LOC_Os01g45750.1	LOC_Os01g45750.1	Sodium Bile acid symporter family	+	3	10.5	10.5	10.5	44.209	0	7.3937	0.00275638	0.00286024	0.00289032	0.00282234	0.00269385	0.00262896	0.00261842	0.00260019
LOC_Os11g11390.1	LOC_Os11g11390.1	senescence associated gene 24	+	3	33	17.4	17.4	25.346	0	35.998	0.00429805	0.00424485	0.00420124	0.00422454	0.00392596	0.00392831	0.00399685	0.00395333
LOC_Os08g27070.1	LOC_Os08g27070.1	HSP20-like chaperones superfamily protein	+	3	15	15	15	22.794	0	20.115	0.0145466	0.0145425	0.0142619	0.0147853	0.0133087	0.0138103	0.0135776	0.0135328
LOC_Os06g04610.1	LOC_Os06g04610.1	ribosome-binding factor A family protein	+	3	12	12	12	23.495	0	5.3477	0.0039624	0.00382417	0.00393126	0.00411838	0.0036077	0.0037779	0.00365029	0.0037487
LOC_Os05g46430.1;LOC_Os05g46430.2	LOC_Os05g46430.1	Ribosomal L28e protein family	+	3	49.7	49.7	16.3	16.606	0	124.77	0.0378693	0.0382199	0.0374625	0.037565	0.0356583	0.0360527	0.0349318	0.0357227
LOC_Os01g60790.1;LOC_Os05g39960.3;LOC_Os05g39960.2;LOC_Os05g39960.1	LOC_Os01g60790.1	Ribosomal protein S26e family protein	+	3	33.1	33.1	33.1	14.991	0	29.789	0.0259698	0.0258965	0.0258102	0.0252924	0.0236819	0.0246204	0.0244511	0.0245199
LOC_Os11g24610.1	LOC_Os11g24610.1	Ribosomal L38e protein family	+	3	33.8	33.8	33.8	8.7744	0	25.323	0.0111955	0.0111272	0.0116101	0.0115044	0.0108294	0.0107994	0.0105327	0.0107764
LOC_Os12g41590.1	LOC_Os12g41590.1	NAD(P)-binding Rossmann-fold superfamily protein	+	3	9	9	9	29.865	0	5.1233	0.0129814	0.0128062	0.0125354	0.0124971	0.0121245	0.0120888	0.011728	0.0121002
LOC_Os04g16450.1	LOC_Os04g16450.1	plasma membrane intrinsic protein 2;8	+	3	11.9	11.9	11.9	36.5	0	39.688	0.0123728	0.0126969	0.0125701	0.0129958	0.0120837	0.0118061	0.0121059	0.0119088
LOC_Os04g52361.1	LOC_Os04g52361.1	ribosomal protein S11-beta	+	3	39.1	39.1	13	17.836	0	38.444	0.0623713	0.0633372	0.062139	0.0617422	0.0588528	0.0593472	0.0592838	0.0587984
LOC_Os06g22960.1	LOC_Os06g22960.1	delta tonoplast integral protein	+	3	14.1	14.1	14.1	25.014	0	17.879	0.0373843	0.0370275	0.0372343	0.0362653	0.0349009	0.0353012	0.0351851	0.0346419
LOC_Os03g11570.1	LOC_Os03g11570.1	Proteasome component (PCI) domain protein	+	3	24.9	24.9	9.6	43.669	0	46.643	0.0212878	0.0217131	0.0213368	0.0217535	0.0204214	0.0208587	0.0203455	0.0209583
LOC_Os03g22340.1	LOC_Os03g22340.1	Ribosomal L22e protein family	+	3	46.6	29.8	29.8	14.471	0	48.095	0.0168913	0.0171106	0.0169486	0.01717	0.0164625	0.0163809	0.0162925	0.0163017
LOC_Os05g07700.3;LOC_Os05g07700.1;LOC_Os05g07700.4	LOC_Os05g07700.3	senescence associated gene 24	+	3	35.1	35.1	18	23.395	0	41.346	0.0566256	0.0568172	0.0570053	0.0555818	0.0550246	0.054558	0.0546777	0.0552684
LOC_Os08g02410.1	LOC_Os08g02410.1	ribosomal protein S13A	+	3	53	53	15.2	17.145	0	81.72	0.0858384	0.0861538	0.0860744	0.0866653	0.08253	0.0840006	0.0846017	0.0847306
LOC_Os09g31180.1;LOC_Os09g31180.2	LOC_Os09g31180.1	Ribosomal protein L6 family	+	3	75.8	75.8	21.6	21.349	0	180.66	0.116146	0.11594	0.117051	0.11637	0.115607	0.114223	0.115262	0.114272
LOC_Os02g38810.1;LOC_Os01g74360.1;LOC_Os02g38690.1	LOC_Os02g38810.1	26S proteasome, regulatory subunit Rpn7;Proteasome component (PCI) domain	+	3	25	9	9	44.149	0	16.662	0.00391026	0.00390654	0.00389929	0.00392766	0.00397462	0.00398524	0.00409448	0.00403566
LOC_Os01g12830.2	LOC_Os01g12830.2	D-isomer specific 2-hydroxyacid dehydrogenase family protein	+	3	38.6	12.7	12.7	34.661	0	10.312	0.00516188	0.0050523	0.00507608	0.00509583	0.00534866	0.00530488	0.00523469	0.00516922
LOC_Os03g06620.1	LOC_Os03g06620.1	RmlC-like cupins superfamily protein	+	3	19.2	19.2	19.2	23.498	0	7.9984	0.00453774	0.00468113	0.00464717	0.00471369	0.00488364	0.00478709	0.00475685	0.00483639
LOC_Os01g72205.1	LOC_Os01g72205.1	Predicted pyridoxal phosphate-dependent enzyme, YBL036C type	+	3	16	16	16	26.362	0	52.283	0.0111319	0.0109677	0.0112881	0.0109961	0.0117118	0.0112878	0.011628	0.011755
LOC_Os01g13770.3;LOC_Os01g13770.1;LOC_Os01g13770.2	LOC_Os01g13770.3	Glucose-6-phosphate/phosphate translocator-related	+	3	7.8	7.8	7.8	32.661	0	22.535	0.0289061	0.0286415	0.0294342	0.0286229	0.0300546	0.0297013	0.0305206	0.030673
LOC_Os04g33060.1	LOC_Os04g33060.1	NAD(P)-binding Rossmann-fold superfamily protein	+	3	8.7	8.7	8.7	33.266	0	19.231	0.00710851	0.00727827	0.00722395	0.00741947	0.00741577	0.00773765	0.00774292	0.00761773
LOC_Os02g44500.1	LOC_Os02g44500.1	glutathione peroxidase 6	+	3	19.7	19.7	12.2	25.838	0	15.369	0.0181251	0.0183048	0.0181903	0.0184855	0.019569	0.0195911	0.0190675	0.0193971
LOC_Os02g02550.1	LOC_Os02g02550.1	FKBP-like peptidyl-prolyl cis-trans isomerase family protein	+	3	17.8	17.8	17.8	25.802	0	29.992	0.0075122	0.00748423	0.0076609	0.00739057	0.00797852	0.0080134	0.00785143	0.00816537
LOC_Os12g32280.1	LOC_Os12g32280.1	SWIB/MDM2 domain superfamily protein	+	3	20.3	20.3	20.3	16.831	0	12.928	0.00499878	0.00507276	0.0049735	0.00488991	0.00526884	0.00510888	0.00546547	0.00546363
LOC_Os04g53440.2;LOC_Os04g53440.1	LOC_Os04g53440.2	RNA-binding (RRM/RBD/RNP motifs) family protein	+	3	12.9	12.9	12.9	46.195	0	22.964	0.00602454	0.00589906	0.00609949	0.00584407	0.00648591	0.00637741	0.00648045	0.00623255
LOC_Os01g47330.1	LOC_Os01g47330.1	ribosomal protein L12-C	+	3	60	60	24.9	18.59	0	254.79	0.234872	0.232577	0.231113	0.234194	0.250525	0.248268	0.249166	0.252389
LOC_Os06g36400.1	LOC_Os06g36400.1	HAD superfamily, subfamily IIIB acid phosphatase	+	3	17.8	17.8	17.8	28.255	0	25.097	0.00514418	0.00515465	0.00519453	0.00538217	0.00553864	0.00576209	0.00559324	0.00558152
LOC_Os10g21358.1;LOC_Os09g24402.1;LOC_Os07g25014.1;LOC_Os04g16812.1;LOC_Os04g16782.1;LOC_Os08g15258.1	LOC_Os10g21358.1	ribosomal protein L23	+	3	38.7	38.7	38.7	10.764	0	48.678	0.0287165	0.0289439	0.0291818	0.0283577	0.0311352	0.0309956	0.031743	0.0302329
LOC_Os10g07210.1	LOC_Os10g07210.1	heat shock protein 21	+	3	20.3	20.3	20.3	21.082	0	26.863	0.00763243	0.00768051	0.00763419	0.00792871	0.00824405	0.00830418	0.00838139	0.00842154
LOC_Os03g21560.1	LOC_Os03g21560.1	photosystem II family protein	+	3	19.4	19.4	19.4	17.653	0	22.852	0.0446721	0.0449002	0.0442522	0.0441254	0.0483769	0.04805	0.0476123	0.0482392
LOC_Os08g15170.1	LOC_Os08g15170.1	ATP synthase epsilon chain, mitochondrial	+	3	19.2	19.2	19.2	11.394	0	6.3204	0.00354549	0.00356017	0.00367971	0.00367083	0.00377326	0.00380978	0.00400861	0.00403347
LOC_Os10g02480.1;LOC_Os10g02480.2	LOC_Os10g02480.1	NAD(P)-linked oxidoreductase superfamily protein	+	3	12.1	12.1	12.1	37.016	0	6.8041	0.0030472	0.00285964	0.00305636	0.00308202	0.00325611	0.00319484	0.0032606	0.0033211
LOC_Os09g24230.1	LOC_Os09g24230.1	Haloacid dehalogenase-like hydrolase (HAD) superfamily protein	+	3	18.3	18.3	18.3	27.512	0	26.501	0.00316752	0.00307444	0.00320246	0.0030648	0.00327026	0.0034597	0.00336952	0.00345617
LOC_Os10g21398.1	LOC_Os10g21398.1	NADPH dehydrogenases	+	3	18.3	18.3	18.3	21.112	0	28.38	0.00641594	0.00658461	0.00656682	0.00663581	0.00698674	0.00694412	0.00730411	0.00720025
LOC_Os09g39550.1	LOC_Os09g39550.1	copper ion binding	+	3	27.6	27.6	27.6	12.902	0	53.206	0.00489113	0.00489169	0.00504202	0.00514014	0.00528582	0.00541908	0.0055678	0.00551226
LOC_Os01g44210.1	LOC_Os01g44210.1	Ribosomal protein L31	+	3	30.4	30.4	30.4	15.215	0	11.303	0.0060908	0.00597816	0.00614748	0.00596059	0.00649508	0.00657819	0.0066882	0.00674625
LOC_Os10g21396.1	LOC_Os10g21396.1	NADH dehydrogenase family protein	+	3	11.3	11.3	11.3	40.454	0	62.65	0.00475328	0.0047309	0.00469253	0.00492446	0.00532932	0.00531182	0.00498489	0.00538043
LOC_Os02g52420.1;LOC_Os02g52420.3;LOC_Os02g52420.2	LOC_Os02g52420.1	methionine aminopeptidase 1D	+	3	10.5	10.5	10.5	40.632	0	13.086	0.00173259	0.00168723	0.00185218	0.00179503	0.00199365	0.00198426	0.0019462	0.0018594
LOC_Os09g17740.1	LOC_Os09g17740.1	photosystem II light harvesting complex gene B1B2	+	3	57.4	19.2	19.2	28.014	0	202.99	0.0394031	0.0405538	0.0400318	0.0386164	0.0418151	0.0444197	0.0441785	0.0443327
LOC_Os12g23200.2;LOC_Os12g23200.1	LOC_Os12g23200.2	photosystem I subunit l	+	3	10.6	10.6	10.6	21.384	0	19.712	0.0933829	0.0935008	0.0927691	0.0904821	0.102527	0.103381	0.102165	0.10193
LOC_Os01g40630.2;LOC_Os01g40630.1;LOC_Os01g40630.3;LOC_Os03g01880.2;LOC_Os05g51390.2;LOC_Os10g33900.1;LOC_Os03g01880.1;LOC_Os04g43840.1;LOC_Os05g51390.1;LOC_Os02g41770.1	LOC_Os01g40630.2	Putative lysine decarboxylase family protein	+	3	17.2	17.2	17.2	17.942	0	5.2693	0.00154428	0.0015297	0.00156567	0.00150742	0.00162225	0.00169516	0.00172408	0.00176864
LOC_Os10g21324.1;LOC_Os04g16846.1;LOC_Os01g57942.1	LOC_Os10g21324.1	photosynthetic electron transfer B	+	3	14.2	14.2	14.2	26.013	0	26.512	0.0697535	0.0687145	0.0705385	0.0702629	0.0790551	0.078102	0.0778176	0.0764699
LOC_Os07g38960.2;LOC_Os07g38960.1	LOC_Os07g38960.2	photosystem I light harvesting complex gene 2	+	3	21.8	21.8	21.8	28.104	0	161.78	0.0523128	0.0540918	0.0542348	0.053292	0.0600584	0.0605017	0.0609465	0.061391
LOC_Os02g52744.1;LOC_Os02g52744.2	LOC_Os02g52744.1	Protein of unknown function (DUF3223)	+	3	15.1	15.1	15.1	26.252	0	7.6791	0.00381874	0.00377307	0.00384393	0.00398713	0.00423969	0.00442716	0.00460177	0.00460931
LOC_Os10g38930.1	LOC_Os10g38930.1	NAD(P)-binding Rossmann-fold superfamily protein	+	3	14.6	14.6	14.6	34.642	0	8.0083	0.000376514	0.000391348	0.000324876	0.000371365	0.000436628	0.00041449	0.000441783	0.000417556
LOC_Os09g31270.1	LOC_Os09g31270.1	Pectin lyase-like superfamily protein	+	3	10.5	10.5	10.5	49.955	0	16.35	0.00119043	0.00109679	0.00120812	0.00116406	0.00132639	0.00141023	0.00139698	0.0013151
LOC_Os07g05480.2;LOC_Os07g05480.1	LOC_Os07g05480.2	photosystem I subunit K	+	3	20	20	20	10.268	0	8.7274	0.0183887	0.0179491	0.0183312	0.0186253	0.0212774	0.0214776	0.0219915	0.0210161
LOC_Os11g02400.2;LOC_Os11g02400.1;LOC_Os12g02330.2	LOC_Os11g02400.2	lipid transfer protein 3	+	3	31.9	31.9	31.9	11.254	0	31.616	0.0284641	0.027397	0.0269949	0.0265622	0.0328612	0.0320409	0.031452	0.0317897
LOC_Os03g63420.1	LOC_Os03g63420.1	CAX interacting protein 1	+	3	26.2	26.2	26.2	17.833	0	51.769	0.00949697	0.0095221	0.00947166	0.00955555	0.0114688	0.0107978	0.0112759	0.0110224
LOC_Os01g73234.2;LOC_Os01g73234.1	LOC_Os01g73234.2	thioredoxin Y1	+	3	28	28	28	18.181	0	31.538	0.00755775	0.00698945	0.0067135	0.00682374	0.00830144	0.00818213	0.00840126	0.00822873
LOC_Os01g41710.1	LOC_Os01g41710.1	photosystem II light harvesting complex gene B1B2	+	3	63.6	63.6	19.2	27.552	0	323.31	0.317574	0.320266	0.318969	0.314822	0.378101	0.381637	0.38133	0.378502
LOC_Os10g39150.1	LOC_Os10g39150.1	photosystem I P subunit	+	3	15.1	15.1	15.1	17.95	0	5.0371	0.00550945	0.00531347	0.00539361	0.00579166	0.00623564	0.0068104	0.00655542	0.00679188
LOC_Os06g27760.2;LOC_Os06g27760.1	LOC_Os06g27760.2	methionine sulfoxide reductase B 1	+	3	26.6	26.6	26.6	22.788	0	21.491	0.00189758	0.00192341	0.00191904	0.00195919	0.0023714	0.00220704	0.00228536	0.00237195
LOC_Os01g03310.1	LOC_Os01g03310.1	Unknown	+	3	20.2	20.2	20.2	21.351	0	23.478	0.0105561	0.0111229	0.0110424	0.0110033	0.0136755	0.0134449	0.0135065	0.0133197
LOC_Os08g10020.2;LOC_Os08g10020.1;LOC_Os08g10020.3	LOC_Os08g10020.2	photosystem II subunit R	+	3	23.1	23.1	23.1	13.226	0	79.428	0.0732175	0.0722983	0.0737978	0.0745371	0.0907617	0.0915214	0.0919186	0.092569
LOC_Os08g39840.1	LOC_Os08g39840.1	lipoxygenase 2	+	3	7.1	7.1	5.5	102.82	0	20.02	0.00206571	0.002076	0.00232541	0.00221552	0.00283518	0.00262196	0.00285263	0.00268251
LOC_Os03g42130.1	LOC_Os03g42130.1	2-oxoglutarate (2OG) and Fe(II)-dependent oxygenase superfamily protein	+	3	17.9	17.9	17.9	39.293	0.001181	2.7975	0.000320272	0.000347331	0.000297927	0.000308081	0.000376161	0.000395505	0.000466179	0.00039155
LOC_Os08g04450.3;LOC_Os08g04450.2;LOC_Os08g04450.1	LOC_Os08g04450.3	plastid developmental protein DAG, putative	+	3	17.5	17.5	17.5	24.819	0	46.287	0.00110973	0.00112473	0.00143071	0.0012795	0.0014605	0.00162315	0.0017217	0.00167694
LOC_Os12g01680.1;LOC_Os11g01600.2;LOC_Os11g01600.1	LOC_Os12g01680.1	Tautomerase/MIF superfamily protein	+	3	38.3	38.3	38.3	12.12	0	31.809	0.00594185	0.0060562	0.0059362	0.00603306	0.00858155	0.00848674	0.00844883	0.00781551
LOC_Os11g36440.1	LOC_Os11g36440.1	carotenoid isomerase	+	3	7	7	7	63.543	0	16.78	0.00113977	0.00124483	0.00116902	0.0012906	0.00167187	0.00157442	0.00183607	0.00186323
LOC_Os02g45070.2;LOC_Os02g45070.1;LOC_Os04g47870.2;LOC_Os04g47870.1;LOC_Os06g39640.1	LOC_Os02g45070.2	Stabilizer of iron transporter SufD / Polynucleotidyl transferase	+	3	5.2	5.2	5.2	118.64	0	17.052	4.38895e-05	9.46686e-05	0.000127971	6.40255e-05	0.000209384	0.000187135	0.000208766	0.000238152
LOC_Os03g48000.3;LOC_Os03g48000.2;LOC_Os03g48000.1	LOC_Os03g48000.3	magnesium (Mg) transporter 10	+	3	8.4	8.4	8.4	43.114	0	7.4779	0.000206494	0.000285757	0.000218971	0.000381326	0.00074661	0.0010833	0.000994934	0.000710766
LOC_Os10g36500.2;LOC_Os10g36500.1	LOC_Os10g36500.2	Plant invertase/pectin methylesterase inhibitor superfamily protein	+	2	13.6	13.6	13.6	21.59	0	4.7911	0.00211871	0.00218917	0.00203733	0.00221527	0.00150917	0.00144843	0.00156067	0.00162118
LOC_Os07g32430.1	LOC_Os07g32430.1	RNA helicase family protein	+	2	2.1	2.1	2.1	148.66	0	4.7624	0.0192833	0.0192018	0.0187816	0.0188742	0.0140979	0.0139007	0.0139848	0.0137327
LOC_Os07g46480.1	LOC_Os07g46480.1	Eukaryotic aspartyl protease family protein	+	2	3.1	3.1	3.1	46.276	0	3.4124	0.000671879	0.000610828	0.000632018	0.000640388	0.000442818	0.000479839	0.000487621	0.000493585
LOC_Os07g35560.2;LOC_Os07g35560.1;LOC_Os07g35560.3	LOC_Os07g35560.2	O-Glycosyl hydrolases family 17 protein	+	2	4.7	4.7	4.7	59.251	0	9.0909	0.00194327	0.00194846	0.00183447	0.00196839	0.0016177	0.00144882	0.00144403	0.00141885
LOC_Os02g41650.3;LOC_Os02g41650.1;LOC_Os02g41650.2;LOC_Os05g35290.1	LOC_Os02g41650.3	PHE ammonia lyase 1	+	2	21	5.4	2.4	77.757	0	4.008	0.00195079	0.00164487	0.00192382	0.00192624	0.00143918	0.00141556	0.00143209	0.00146897
LOC_Os03g58940.1	LOC_Os03g58940.1	Bifunctional inhibitor/lipid-transfer protein/seed storage 2S albumin superfamily protein	+	2	14.9	14.9	14.9	19.796	0	4.5374	0.000859758	0.000801773	0.000863617	0.000753744	0.000685872	0.000687313	0.000574986	0.00060455
LOC_Os12g38150.1	LOC_Os12g38150.1	Pathogenesis-related thaumatin superfamily protein	+	2	10.7	10.7	10.7	23.43	0	3.1199	0.00125263	0.00148628	0.00135594	0.0014511	0.00103971	0.00119976	0.00103192	0.00118296
LOC_Os12g37650.1	LOC_Os12g37650.1	Protein of unknown function, DUF538	+	2	9.6	9.6	9.6	26.814	0	16.869	0.0026151	0.00234631	0.00249515	0.00231734	0.00205537	0.00198089	0.00197609	0.00206149
LOC_Os09g28570.3;LOC_Os09g28570.2;LOC_Os09g28570.1	LOC_Os09g28570.3	ARP protein (REF)	+	2	3.5	3.5	3.5	60.76	0	6.4056	0.00229508	0.00221949	0.00237432	0.00246481	0.00208611	0.00188014	0.00188624	0.00200878
LOC_Os03g45920.1	LOC_Os03g45920.1	tubulin beta chain 2	+	2	34.3	6.1	6.1	49.633	0	11.231	0.00217607	0.00239632	0.00235371	0.00212299	0.00187192	0.00190772	0.00194262	0.00190548
LOC_Os03g60530.3;LOC_Os03g60530.1;LOC_Os07g13530.2;LOC_Os07g13530.1;LOC_Os05g38630.2;LOC_Os05g38630.1	LOC_Os03g60530.3	RAB GTPase homolog 8A	+	2	21.6	15.3	10.8	19.899	0	3.2279	0.0024726	0.0024955	0.00244668	0.00257343	0.00197723	0.00211196	0.0021604	0.00219633
LOC_Os03g45710.1	LOC_Os03g45710.1	2Fe-2S ferredoxin-like superfamily protein	+	2	15	15	15	15.49	0	13.46	0.00534757	0.00596647	0.00542295	0.00566356	0.00496589	0.00479967	0.00459896	0.00499355
LOC_Os12g02340.1;LOC_Os11g02424.2	LOC_Os12g02340.1	lipid transfer protein 3	+	2	25.4	25.4	25.4	11.513	0	18.87	0.00557639	0.00553405	0.00545438	0.00565547	0.00478452	0.00482961	0.00474534	0.00489716
LOC_Os04g02820.2;LOC_Os04g02820.1;LOC_Os04g02820.3	LOC_Os04g02820.2	Ribosomal protein S5/Elongation factor G/III/V family protein	+	2	50.8	3	3	93.972	0	11.415	0.00740285	0.00813238	0.00796994	0.00802637	0.00671698	0.00660554	0.00709763	0.00695816
LOC_Os02g48560.6;LOC_Os02g48560.5;LOC_Os02g48560.4;LOC_Os02g48560.3;LOC_Os02g48560.2;LOC_Os02g48560.1	LOC_Os02g48560.6	fatty acid desaturase 2	+	2	8.9	8.9	8.9	43.82	0	17.312	0.00211031	0.00231146	0.00214049	0.00225736	0.00184605	0.00191247	0.00184863	0.00205252
LOC_Os09g37910.1	LOC_Os09g37910.1	high mobility group B3	+	2	14.4	14.4	14.4	15.457	0	4.5635	0.00364904	0.00380582	0.00364204	0.00352	0.00324564	0.00310795	0.00322413	0.00311955
LOC_Os03g49610.1	LOC_Os03g49610.1	B-S glucosidase 44	+	2	3.3	3.3	3.3	63.097	0	3.9914	0.00401962	0.0037945	0.00407775	0.00369831	0.00339389	0.00347863	0.00333913	0.00334491
LOC_Os12g02370.4;LOC_Os12g02370.2	LOC_Os12g02370.4	Chalcone-flavanone isomerase family protein	+	2	59.3	59.3	16.3	19.275	0	57.729	0.019045	0.0198102	0.0194784	0.018989	0.0171766	0.0170981	0.0169333	0.0166763
LOC_Os03g13540.1	LOC_Os03g13540.1	purple acid phosphatase 3	+	2	6.8	6.8	6.8	38.284	0	14.928	0.00205541	0.00194982	0.00197077	0.00191912	0.00167842	0.00178009	0.00178689	0.001736
LOC_Os05g34640.1;LOC_Os11g14010.1;LOC_Os02g35600.1;LOC_Os01g66420.2;LOC_Os01g66420.1	LOC_Os05g34640.1	alfin-like 6	+	2	7.8	7.8	7.8	29.104	0	3.5465	0.00511376	0.00489511	0.00501923	0.0050395	0.00455239	0.00434795	0.00425021	0.00459944
LOC_Os08g43170.1;LOC_Os09g34960.1;LOC_Os03g02710.1	LOC_Os08g43170.1	hydroxymethylglutaryl-CoA synthase / HMG-CoA synthase / 3-hydroxy-3-methylglutaryl coenzyme A synthase	+	2	4.3	4.3	4.3	52.004	0	7.9405	0.000865462	0.000841322	0.000902888	0.00089181	0.000790376	0.000718143	0.000817949	0.000797551
LOC_Os11g02610.1;LOC_Os11g02610.3;LOC_Os11g02610.2	LOC_Os11g02610.1	Phototropic-responsive NPH3 family protein	+	2	7.2	7.2	6	60.53	0	4.9007	0.00221068	0.00222707	0.00229615	0.00212826	0.00204934	0.00192176	0.00193114	0.0020415
LOC_Os02g10480.6;LOC_Os02g10480.5;LOC_Os02g10480.4;LOC_Os02g10480.3;LOC_Os02g10480.2;LOC_Os02g10480.1	LOC_Os02g10480.6	Calcium-dependent ARF-type GTPase activating protein family	+	2	8.1	8.1	8.1	35.25	0	6.7005	0.00219259	0.00225224	0.00225707	0.00223691	0.00190105	0.00207858	0.00212476	0.00191118
LOC_Os01g47780.1	LOC_Os01g47780.1	FASCICLIN-like arabinogalactan-protein 11	+	2	8.1	8.1	8.1	24.976	0	5.0858	0.00560068	0.00541047	0.0053107	0.00527664	0.00489357	0.0047787	0.00503406	0.0046986
LOC_Os10g38489.1;LOC_Os10g38630.1	LOC_Os10g38489.1	glutathione S-transferase TAU 18	+	2	21.9	16.7	9.4	25.291	0	15.11	0.00982327	0.00965504	0.00940591	0.00967939	0.00861656	0.00851307	0.00866783	0.00908835
LOC_Os09g28280.1	LOC_Os09g28280.1	carboxyesterase 13	+	2	5.3	5.3	5.3	34.602	0.0025914	2.5368	0.00173979	0.00187408	0.0018714	0.00183663	0.00164447	0.001672	0.00169851	0.00165835
LOC_Os06g01210.1	LOC_Os06g01210.1	plastocyanin 1	+	2	20.8	20.8	20.8	15.577	0	73.812	0.0816898	0.0821763	0.0823282	0.080937	0.0742189	0.0750509	0.0751014	0.0743508
LOC_Os04g55960.1;LOC_Os08g14570.1	LOC_Os04g55960.1	P450 reductase 2	+	2	3.2	3.2	3.2	76.171	0	5.4953	0.00255328	0.00247657	0.00260433	0.00252918	0.00233231	0.00224912	0.00236549	0.00235568
LOC_Os03g50885.1	LOC_Os03g50885.1	actin-11	+	2	65.3	40.3	7.7	41.812	0	264.73	0.0836467	0.0846256	0.0852458	0.0880904	0.076923	0.0797337	0.0785475	0.0798507
LOC_Os04g59200.1;LOC_Os04g59260.1	LOC_Os04g59200.1	Peroxidase superfamily protein	+	2	16.5	13.9	13.9	37.264	0	7.8326	0.00388988	0.00393173	0.00385844	0.00384819	0.003623	0.0035267	0.00366752	0.00352077
LOC_Os08g44450.2;LOC_Os08g44450.1	LOC_Os08g44450.2	Ribosomal protein L1p/L10e family	+	2	34.7	34.7	8.3	24.483	0	55.566	0.0550535	0.0545504	0.053316	0.0548238	0.0508849	0.0508965	0.0498519	0.051157
LOC_Os03g21940.1	LOC_Os03g21940.1	Ribosomal protein L19e family protein	+	2	29.3	29.3	12	24.141	0	44.809	0.0454042	0.0450544	0.0448248	0.0450222	0.0429291	0.0420825	0.0412102	0.042151
LOC_Os07g42950.1	LOC_Os07g42950.1	Ribosomal protein S6e	+	2	38	38	6.4	28.472	0	76.07	0.0828287	0.0824329	0.0814443	0.0808687	0.0769538	0.076155	0.0770799	0.0768543
LOC_Os12g03470.4;LOC_Os12g03470.3;LOC_Os12g03470.2;LOC_Os12g03470.1;LOC_Os12g03470.5	LOC_Os12g03470.4	alpha-L-arabinofuranosidase 1	+	2	22.7	22.7	3	72.877	0	76.069	0.0184771	0.018644	0.0187833	0.0195193	0.0177465	0.0174586	0.0180372	0.0176859
LOC_Os05g38520.3;LOC_Os05g38520.4;LOC_Os05g38520.2;LOC_Os05g38520.1	LOC_Os05g38520.3	Ribosomal protein L36e family protein	+	2	31.8	31.8	16.8	12.205	0	9.0324	0.0522322	0.0523329	0.0513047	0.0520955	0.0487769	0.0490767	0.0486435	0.0496548
LOC_Os08g41300.1;LOC_Os09g32532.2;LOC_Os09g32532.1	LOC_Os08g41300.1	Ribosomal protein L32e	+	2	54.1	54.1	16.5	15.716	0	56.735	0.032867	0.0327664	0.0321612	0.0334304	0.0317328	0.0313736	0.0303812	0.0316148
LOC_Os06g48640.2;LOC_Os06g48640.1;LOC_Os06g48640.3	LOC_Os06g48640.2	26S proteasome regulatory subunit S2 1A	+	2	27.7	27.7	2.8	95.964	0	99.523	0.0214232	0.0212815	0.0209998	0.0217923	0.0201868	0.0205076	0.0204358	0.0204806
LOC_Os02g07890.2;LOC_Os02g07890.3	LOC_Os02g07890.2	Ribosomal protein L18e/L15 superfamily protein	+	2	47.2	47.2	18.8	15.795	0	45.18	0.0415308	0.0409395	0.0417765	0.0418871	0.0399634	0.0394086	0.0393085	0.0399812
LOC_Os08g03640.1;LOC_Os11g04070.1	LOC_Os08g03640.1	Ribosomal protein L10 family protein	+	2	34.8	34.8	7.5	34.377	0	215.97	0.0721711	0.0729201	0.0734294	0.0731446	0.0704121	0.069133	0.0703621	0.0712107
LOC_Os05g47980.1	LOC_Os05g47980.1	ATP synthase alpha/beta family protein	+	2	69.9	67.9	4.3	58.933	0	323.31	0.156427	0.15536	0.156058	0.155165	0.162357	0.16002	0.162482	0.161779
LOC_Os09g30340.1	LOC_Os09g30340.1	photosystem I subunit G	+	2	6.4	6.4	6.4	15.241	0	3.7155	0.0610418	0.0604635	0.060229	0.0611482	0.064365	0.0637814	0.0632186	0.0644883
LOC_Os02g52290.1	LOC_Os02g52290.1	FK506-binding protein 12	+	2	30.4	30.4	30.4	12.086	0	49.829	0.0048309	0.00477853	0.00505029	0.00489586	0.00524505	0.00525814	0.00521203	0.00504216
LOC_Os03g22950.1	LOC_Os03g22950.1	mitochondrial acyl carrier protein 2	+	2	15.6	15.6	15.6	14.77	0	9.9838	0.00474641	0.00466023	0.00462751	0.0045991	0.00490238	0.00497035	0.00504148	0.00491578
LOC_Os12g37710.1;LOC_Os12g37710.2	LOC_Os12g37710.1	Photosystem II reaction center PsbP family protein	+	2	39	39	9.2	28.201	0	51.462	0.0155588	0.015043	0.0152571	0.0151011	0.016359	0.0165492	0.0161326	0.0162748
LOC_Os04g59150.2;LOC_Os04g59150.1	LOC_Os04g59150.2	Peroxidase superfamily protein	+	2	11	8.2	8.2	30.945	0	5.2578	0.00112506	0.00112198	0.00113569	0.00115674	0.00122385	0.00118825	0.00121675	0.0012441
LOC_Os03g46770.1	LOC_Os03g46770.1	cold, circadian rhythm, and rna binding 2	+	2	37	37	17.9	15.902	0	33.019	0.00737049	0.0071153	0.00734536	0.00716554	0.00801719	0.00785714	0.0076468	0.00763675
LOC_Os03g52490.1	LOC_Os03g52490.1	Alba DNA/RNA-binding protein	+	2	5.7	5.7	5.7	32.517	0.00088942	2.8499	0.00419398	0.00434633	0.0040744	0.00413921	0.00458009	0.00437661	0.00449804	0.0045714
LOC_Os10g38276.1;LOC_Os10g21236.1	LOC_Os10g38276.1	ATPase, F0 complex, subunit A protein	+	2	3.2	3.2	3.2	27.305	0.00089633	2.9132	0.0296995	0.0296157	0.0292779	0.0298221	0.031973	0.0319073	0.0315401	0.0323812
LOC_Os05g33290.1	LOC_Os05g33290.1	Unknown	+	2	13.9	13.9	13.9	22.334	0	27.646	0.00301359	0.00305393	0.00288559	0.00300622	0.00326236	0.00339097	0.00321232	0.00341538
LOC_Os06g04290.1	LOC_Os06g04290.1	Ribosomal protein S10p/S20e family protein	+	2	38.3	28.1	18.8	14.046	0	18.691	0.00988199	0.00997515	0.0100207	0.00958412	0.0108348	0.0109535	0.0109935	0.0110569
LOC_Os03g08480.2;LOC_Os03g08480.1	LOC_Os03g08480.2	Rho termination factor	+	2	5.3	5.3	5.3	41.764	0	8.1916	0.00613289	0.00572813	0.00599513	0.00590473	0.0068231	0.00650766	0.00681021	0.00652384
LOC_Os02g57020.1	LOC_Os02g57020.1	homolog of Synechocystis YCF37	+	2	17.6	17.6	17.6	15.71	0	33.27	0.00346671	0.00344764	0.00372237	0.00369045	0.00414154	0.00399019	0.00402223	0.0040232
LOC_Os06g07969.1;LOC_Os06g07869.1	LOC_Os06g07969.1	Cytochrome b-c1 complex, subunit 8 protein	+	2	26.4	26.4	26.4	8.4158	0	10.265	0.0054208	0.00560081	0.00567126	0.00566861	0.0062346	0.00628116	0.00647134	0.00629785
LOC_Os08g14700.1;LOC_Os07g35510.1	LOC_Os08g14700.1	O-Glycosyl hydrolases family 17 protein	+	2	4	4	4	60.876	0	6.7801	0.00362715	0.00363788	0.00340183	0.00330078	0.0040924	0.00392529	0.00402847	0.00378784
LOC_Os01g40310.1	LOC_Os01g40310.1	Protein of unknown function (DUF1118)	+	2	13.9	13.9	13.9	19.476	0	48.316	0.0118123	0.0118962	0.012366	0.0119967	0.0136197	0.0135813	0.0137556	0.0135607
LOC_Os01g64690.1	LOC_Os01g64690.1	Small nuclear ribonucleoprotein family protein	+	2	41.3	41.3	19.2	11.676	0	3.5073	0.00154565	0.00158665	0.00157824	0.00156933	0.00181653	0.00179856	0.00184453	0.00166888
LOC_Os01g01280.1	LOC_Os01g01280.1	thylakoid lumenal 17.9 kDa protein, chloroplast	+	2	14.8	14.8	14.8	27.041	0	6.5619	0.000531388	0.000623819	0.000586971	0.000575863	0.000648533	0.000671189	0.000680897	0.000673744
LOC_Os02g03720.1	LOC_Os02g03720.1	alpha/beta-Hydrolases superfamily protein	+	2	9.1	9.1	9.1	33.071	0	4.7443	0.000824138	0.000730755	0.000759143	0.000809556	0.000869726	0.000875199	0.000890458	0.000975637
LOC_Os03g61990.5;LOC_Os03g61990.4;LOC_Os03g61990.3;LOC_Os03g61990.2;LOC_Os03g61990.1	LOC_Os03g61990.5	RNA-binding (RRM/RBD/RNP motifs) family protein with retrovirus zinc finger-like domain	+	2	5.4	5.4	5.4	21.823	0	4.4626	0.00107854	0.00100132	0.00100752	0.000993042	0.00114926	0.00122744	0.00117228	0.00120829
LOC_Os04g38390.1	LOC_Os04g38390.1	Lipase/lipooxygenase, PLAT/LH2 family protein	+	2	22.3	22.3	17.6	20.537	0	55.5	0.00541023	0.00513919	0.00554445	0.00495667	0.00634611	0.00580065	0.00615411	0.0063549
LOC_Os02g42700.1	LOC_Os02g42700.1	thioredoxin M-type 4	+	2	19.7	19.7	19.7	18.589	0	21.642	0.00147348	0.00169065	0.00147799	0.00141102	0.00177266	0.00186441	0.00177012	0.001727
LOC_Os02g45460.1;LOC_Os01g66810.1;LOC_Os05g50240.1	LOC_Os02g45460.1	Unknown	+	2	8.6	8.6	8.6	27.177	0	4.3128	0.00106107	0.00104775	0.00108035	0.00121989	0.00125531	0.0013425	0.00134511	0.00125501
LOC_Os07g06660.1;LOC_Os07g06660.2	LOC_Os07g06660.1	Lactoylglutathione lyase / glyoxalase I family protein	+	2	10.1	10.1	10.1	20.286	0	3.4963	0.00427779	0.00427961	0.00441777	0.00413353	0.00516182	0.00491432	0.00520343	0.00496748
LOC_Os03g64140.1	LOC_Os03g64140.1	Unknown	+	2	8.5	8.5	8.5	23.703	0	3.4122	0.000540292	0.000456209	0.000505918	0.000490783	0.000631463	0.000594083	0.00057467	0.000623339
LOC_Os07g31300.1;LOC_Os07g31310.1	LOC_Os07g31300.1	ATPase, F1 complex, delta/epsilon subunit	+	2	9.8	9.8	9.8	21.213	0	3.0965	0.000840166	0.000811711	0.000801639	0.000905163	0.00103514	0.0010702	0.00105064	0.00093565
LOC_Os08g45190.1	LOC_Os08g45190.1	proton gradient regulation 5	+	2	20	20	20	13.201	0	22.548	0.0143365	0.0144374	0.0146722	0.0149014	0.0179705	0.0177614	0.0176584	0.0178526
LOC_Os09g28650.1	LOC_Os09g28650.1	carboxyesterase 13	+	2	25	6.7	6.7	33.311	0.0025899	2.5316	0.000515189	0.000457584	0.000380406	0.000488378	0.000570923	0.000561739	0.000593258	0.000563313
LOC_Os03g17590.1	LOC_Os03g17590.1	hydrolase family protein / HAD-superfamily protein	+	2	8.5	8.5	8.5	42.979	0	23.145	0.00104148	0.00103107	0.00101779	0.00104479	0.00127107	0.00136788	0.00134663	0.00120638
LOC_Os01g72290.1;LOC_Os03g44880.1	LOC_Os01g72290.1	germin-like protein 5	+	2	6.7	6.7	6.7	23.626	0.0011737	2.7419	0.00277824	0.00299148	0.00297404	0.00296464	0.00365117	0.00368108	0.00383922	0.00356857
LOC_Os05g05940.1	LOC_Os05g05940.1	Rubber elongation factor protein (REF)	+	2	13	13	13	26.859	0	3.8511	0.000334147	0.000387035	0.000379401	0.000423887	0.00046641	0.000505695	0.000523417	0.000462075
LOC_Os05g04220.1;LOC_Os05g04220.2	LOC_Os05g04220.1	GLNB1 homolog	+	2	10.4	10.4	10.4	22.701	0	17.174	0.000509238	0.000437533	0.000463374	0.000448003	0.000598071	0.000587575	0.000544591	0.000666194
LOC_Os07g28400.1	LOC_Os07g28400.1	2 iron, 2 sulfur cluster binding	+	2	22	22	22	11.405	0	12.622	0.00502968	0.00489548	0.0048397	0.00503444	0.00657323	0.00620838	0.00650297	0.00648816
LOC_Os02g50840.2;LOC_Os02g50840.1	LOC_Os02g50840.2	BAH domain ;TFIIS helical bundle-like domain	+	2	1.4	1.4	1.4	178.32	0	4.6818	0.000376177	0.000349521	0.000394767	0.000376248	0.000553291	0.000484827	0.000495878	0.000565289
LOC_Os12g36850.1	LOC_Os12g36850.1	Unknown	+	2	13.9	13.9	13.9	16.981	0	3.899	0.00141911	0.001347	0.0012666	0.00120167	0.00196711	0.00192217	0.00192869	0.00168862
LOC_Os12g36100.2;LOC_Os12g36100.1	LOC_Os12g36100.2	P-loop nucleoside triphosphate hydrolases superfamily protein with CH (Calponin Homology) domain	+	2	3.4	3.4	3.4	104.89	0.0042254	2.3114	0.00135163	0.00127235	0.00133642	0.00139126	0.00207621	0.00201005	0.00208354	0.00191946
LOC_Os12g36830.1	LOC_Os12g36830.1	Unknown	+	2	11.2	11.2	11.2	16.9	0	4.1295	0.000886398	0.000946249	0.00096707	0.000897896	0.00149341	0.0014136	0.00135246	0.00137882
LOC_Os01g01340.1	LOC_Os01g01340.1	CCR-like	+	1	26.6	26.6	26.6	13.317	0	4.0287	0.000376947	0.000240982	0.00042806	0.000387944	0.000185326	0.000182087	0.000207892	0.000103649
LOC_Os01g18050.1	LOC_Os01g18050.1	beta-6 tubulin	+	1	42.1	14.3	2.5	50.285	0	52.552	0.00572004	0.00593066	0.00573531	0.00553482	0.00383729	0.00361987	0.00366252	0.00365099
LOC_Os06g07080.1	LOC_Os06g07080.1	Pre-mRNA-processing-splicing factor	+	1	14.6	1.5	1.5	127.23	0.0047446	2.2175	0.000134936	0.000115522	0.000106299	0.000115131	6.9972e-05	7.68461e-05	0.000103415	7.40865e-05
LOC_Os05g41210.1	LOC_Os05g41210.1	calmodulin 5	+	1	45	40.3	8.7	16.818	0	47.987	0.00964338	0.00973367	0.00940839	0.00957985	0.00745236	0.00705997	0.00705934	0.00745103
LOC_Os04g52260.1;LOC_Os03g55590.1;LOC_Os02g46990.1	LOC_Os04g52260.1	Bifunctional inhibitor/lipid-transfer protein/seed storage 2S albumin superfamily protein	+	1	15.6	15.6	6.5	15.105	0	3.685	0.0100879	0.00957608	0.00965122	0.00915421	0.00762658	0.00726949	0.00729059	0.00761411
LOC_Os04g24520.1	LOC_Os04g24520.1	NADH-ubiquinone oxidoreductase B8 subunit, putative	+	1	17.1	17.1	17.1	8.0062	0.0047739	2.2703	0.000758482	0.000743992	0.00083937	0.000683264	0.000567843	0.000635978	0.000650423	0.000562377
LOC_Os03g31210.1	LOC_Os03g31210.1	UDP-glucose 6-dehydrogenase family protein	+	1	12	2.7	2.7	53.472	0	15.094	0.00709753	0.00651762	0.00706018	0.00689349	0.0053899	0.0054539	0.00551233	0.00575592
LOC_Os04g52530.1;LOC_Os01g09660.1	LOC_Os04g52530.1	Heavy metal transport/detoxification superfamily protein	+	1	4	4	4	27.137	0.00089955	2.9772	0.0230708	0.0226891	0.0224643	0.02184	0.0185046	0.0180279	0.0180123	0.0182233
LOC_Os12g10560.1	LOC_Os12g10560.1	SNARE-like superfamily protein	+	1	6.6	6.6	6.6	18.175	0.005835	2.1643	0.00080891	0.000863058	0.000786714	0.000760348	0.000666717	0.000680285	0.00068841	0.000613113
LOC_Os05g42330.2;LOC_Os05g42330.1	LOC_Os05g42330.2	secretory carrier 3	+	1	5.6	5.6	5.6	24.496	0.0028719	2.5155	0.00130559	0.00128575	0.00136595	0.001258	0.00110565	0.00109613	0.00104962	0.00109507
LOC_Os06g04130.2;LOC_Os06g04130.1	LOC_Os06g04130.2	Lung seven transmembrane receptor family protein	+	1	3.7	3.7	3.7	50.12	0	6.9798	0.000726043	0.000691999	0.000707497	0.000819473	0.000634344	0.000588532	0.000608182	0.000646163
LOC_Os03g17100.1;LOC_Os01g31800.1;LOC_Os05g38640.1	LOC_Os03g17100.1	histone H2A 12	+	1	21.4	15.7	6.9	16.401	0	8.4563	0.00920756	0.00903006	0.00900891	0.00948789	0.00761614	0.00778074	0.00768971	0.00781485
LOC_Os03g08360.4;LOC_Os03g08360.3;LOC_Os03g08360.1	LOC_Os03g08360.4	3-ketoacyl-CoA synthase 10	+	1	3.2	3.2	3.2	45.456	0.00088863	2.8344	0.000779398	0.000798968	0.000793936	0.000776233	0.000696104	0.000606256	0.000712773	0.00063664
LOC_Os04g44290.1	LOC_Os04g44290.1	reticulata-related 1	+	1	2.3	2.3	2.3	41.703	0.0078484	1.8927	0.00270029	0.00259475	0.00257329	0.00256715	0.0021865	0.00230891	0.00221596	0.00208696
LOC_Os11g05730.1;LOC_Os06g06510.1;LOC_Os06g06460.1;LOC_Os05g36280.1;LOC_Os01g64640.1;LOC_Os06g06480.1;LOC_Os04g34240.1;LOC_Os05g41080.2;LOC_Os05g41080.1	LOC_Os11g05730.1	Histone superfamily protein	+	1	22.1	22.1	6.6	15.268	0	6.0448	0.0994129	0.100611	0.100341	0.0990768	0.0865411	0.08554	0.0851595	0.0859123
LOC_Os08g43040.2;LOC_Os08g43040.1;LOC_Os08g43020.1	LOC_Os08g43040.2	hydroxycinnamoyl-CoA shikimate/quinate hydroxycinnamoyl transferase	+	1	6.1	6.1	3.6	49.251	0	3.63	0.00310075	0.00309348	0.003133	0.00310497	0.00259087	0.00268266	0.00286621	0.0028039
LOC_Os07g16040.1	LOC_Os07g16040.1	D-isomer specific 2-hydroxyacid dehydrogenase family protein	+	1	3.2	3.2	3.2	40.515	0	4.8469	0.00123128	0.00109907	0.00117475	0.00122757	0.00107811	0.00105145	0.000998736	0.0010552
LOC_Os06g37660.1	LOC_Os06g37660.1	protein phosphatase 2A-2	+	1	32	32	6.2	35.113	0	48.395	0.00513819	0.00495444	0.0051228	0.00539984	0.00450038	0.00427666	0.0047305	0.00476898
LOC_Os09g32030.1	LOC_Os09g32030.1	Lojap-related protein	+	1	6.2	6.2	6.2	24.157	0	7.9467	0.001413	0.00136101	0.00129045	0.00128885	0.00120167	0.00114692	0.00123911	0.00117455
LOC_Os03g05290.1	LOC_Os03g05290.1	gamma tonoplast intrinsic protein	+	1	6.8	6.8	6.8	25.699	0	32.923	0.0102491	0.0106597	0.0100598	0.00996695	0.00911823	0.00968331	0.00933893	0.00912366
LOC_Os02g12794.3	LOC_Os02g12794.3	Translation elongation factor EF1B, gamma chain	+	1	40.9	7.9	7.9	29.473	0	39.15	0.00670286	0.00668235	0.00652146	0.00682764	0.00601005	0.00617543	0.00622902	0.00614795
LOC_Os10g36650.1	LOC_Os10g36650.1	actin 7	+	1	65.3	22.8	3.4	41.679	0	61.723	0.0262141	0.0260888	0.0266485	0.0263654	0.0247359	0.0244212	0.0248828	0.024851
LOC_Os01g52490.1	LOC_Os01g52490.1	Ribosomal protein S24e family protein	+	1	23.2	12.3	6.5	15.718	0.0081103	1.8817	0.00744997	0.00757925	0.00746314	0.00768681	0.00722956	0.00696821	0.00718608	0.00698278
LOC_Os01g25610.1	LOC_Os01g25610.1	Ribosomal protein S4 (RPS4A) family protein	+	1	61.9	61.9	7.2	29.807	0	80.071	0.159496	0.159533	0.157783	0.158131	0.153014	0.152766	0.150017	0.152644
LOC_Os05g49030.1;LOC_Os01g47660.1	LOC_Os05g49030.1	Ribosomal protein L18ae/LX family protein	+	1	38.2	6.2	6.2	21.459	0	4.6014	0.00664142	0.00668754	0.00671654	0.00676688	0.00640564	0.00650042	0.00656173	0.0063338
LOC_Os06g35730.1;LOC_Os05g11710.1;LOC_Os01g10820.1;LOC_Os02g14059.2	LOC_Os06g35730.1	Ribosomal L5P family protein	+	1	37.9	37.9	7.7	20.836	0	49.105	0.0960938	0.0957257	0.0953962	0.0952823	0.0932328	0.0923236	0.0920411	0.0927744
LOC_Os02g13530.1	LOC_Os02g13530.1	Ribosomal protein S24e family protein	+	1	31.9	31.9	5.8	15.748	0	38.086	0.0259568	0.0262537	0.0264413	0.0262069	0.0256871	0.025578	0.0254304	0.0256451
LOC_Os08g14440.2;LOC_Os08g14440.3	LOC_Os08g14440.2	uridylyltransferase-related	+	1	48.4	48.4	7.8	30.322	0	233.9	0.241024	0.239888	0.240424	0.240989	0.247598	0.243815	0.246237	0.242872
LOC_Os05g07130.2	LOC_Os05g07130.2	fructose-2,6-bisphosphatase	+	1	39	39	2.2	84.818	0	166.81	0.0442834	0.0435391	0.0434149	0.0434435	0.0450196	0.0451613	0.045278	0.0445364
LOC_Os01g51300.2	LOC_Os01g51300.2	Transducin family protein / WD-40 repeat family protein	+	1	48.1	48.1	3.5	50.11	0	198.32	0.0111451	0.0114538	0.0112752	0.0112632	0.011663	0.0120053	0.0116959	0.012016
LOC_Os09g08880.1	LOC_Os09g08880.1	ATP synthase subunit alpha	+	1	24.6	4.9	4.9	31.763	0	16.251	0.0872801	0.0905986	0.0887487	0.0871968	0.0940611	0.0936371	0.0934514	0.094014
LOC_Os05g41640.2;LOC_Os05g41640.1;LOC_Os01g58610.1	LOC_Os05g41640.2	Phosphoglycerate kinase family protein	+	1	62.4	62.4	3.3	50.137	0	323.31	1.69297	1.70996	1.68218	1.67979	1.81793	1.7948	1.79618	1.78529
LOC_Os10g21266.1;LOC_Os01g25065.1	LOC_Os10g21266.1	ATP synthase subunit beta	+	1	75.3	75.3	3.2	53.984	0	323.31	0.863842	0.863188	0.854607	0.851747	0.923369	0.914498	0.914004	0.916247
LOC_Os03g59740.3;LOC_Os03g59740.2;LOC_Os01g16030.4;LOC_Os01g16030.3;LOC_Os01g16030.2;LOC_Os03g59740.1;LOC_Os01g16030.1;LOC_Os07g12170.1;LOC_Os07g12200.1;LOC_Os03g59740.5	LOC_Os03g59740.3	ADP-ribosylation factor A1F	+	1	58.6	58.6	11	20.653	0	48.796	0.0222568	0.0227341	0.0221466	0.0226257	0.0240213	0.0248155	0.0237475	0.0236891
LOC_Os12g43600.1	LOC_Os12g43600.1	cold, circadian rhythm, and rna binding 2	+	1	27.8	8.6	8.6	16.083	0	16.434	0.00475138	0.00468969	0.00452556	0.00494347	0.00517421	0.00520485	0.00517054	0.00493306
LOC_Os03g19260.1	LOC_Os03g19260.1	Unknown	+	1	8.1	8.1	8.1	22.374	0.0058366	2.167	0.00138739	0.00141368	0.001363	0.0014436	0.00159173	0.00148455	0.00155038	0.00150179
LOC_Os04g57220.4;LOC_Os02g16040.2;LOC_Os09g12230.1;LOC_Os04g57220.3;LOC_Os04g57220.2;LOC_Os04g57220.1;LOC_Os02g16040.1;LOC_Os01g60410.3;LOC_Os01g60410.2;LOC_Os01g60410.1;LOC_Os01g60360.1	LOC_Os04g57220.4	ubiquitin-conjugating enzyme 10	+	1	10.3	10.3	10.3	11.843	0	5.41	0.00761291	0.00782915	0.00769726	0.00753096	0.00819387	0.00882994	0.00826011	0.00850373
LOC_Os01g04050.1	LOC_Os01g04050.1	Unknown	+	1	10	10	10	10.717	0	3.145	0.00248066	0.0022316	0.00243583	0.00239337	0.00261219	0.00264011	0.00269409	0.00271842
LOC_Os03g10930.2;LOC_Os03g10930.1	LOC_Os03g10930.2	mitochondrial ribosomal protein L51/S25/CI-B8 family protein	+	1	11.8	11.8	11.8	13.721	0.0058382	2.1777	0.000528219	0.000526032	0.000494105	0.00051936	0.000546532	0.000576507	0.000594257	0.000598176
LOC_Os06g39230.1	LOC_Os06g39230.1	aldehyde dehydrogenase 2C4	+	1	1.7	1.7	1.7	45.388	0.0060993	2.1335	0.00684055	0.00683897	0.00652875	0.00691341	0.00771611	0.00807636	0.00726872	0.00732605
LOC_Os10g21308.1;LOC_Os08g15312.1;LOC_Os06g39718.1	LOC_Os10g21308.1	ribosomal protein L33	+	1	15.2	15.2	15.2	7.6429	0	3.2574	0.00460928	0.00487866	0.00503987	0.00469092	0.00557889	0.00533977	0.00544644	0.0053924
LOC_Os02g47870.1;LOC_Os01g01700.1	LOC_Os02g47870.1	RING-box 1	+	1	12.3	12.3	12.3	12.754	0.0011758	2.7535	0.000366145	0.000331886	0.000368245	0.000349975	0.000382756	0.000416711	0.000391994	0.000419347
LOC_Os02g27060.2;LOC_Os02g27060.1	LOC_Os02g27060.2	HMG (high mobility group) box protein with ARID/BRIGHT DNA-binding domain	+	1	6.9	6.9	1.9	51.629	0.0036974	2.4103	0.00203277	0.0021353	0.00203362	0.00218658	0.00238312	0.00242464	0.00240877	0.00243211
LOC_Os03g07260.1	LOC_Os03g07260.1	SET domain protein 35	+	1	1.7	1.7	1.7	57.699	0.0099704	1.8312	0.00659061	0.00664599	0.00677602	0.00625928	0.00751564	0.00769869	0.00758887	0.00748889
LOC_Os06g07580.2;LOC_Os06g07580.1;LOC_Os02g56014.1	LOC_Os06g07580.2	Ribosomal protein S30 family protein	+	1	16.1	16.1	16.1	6.9311	0	3.6798	0.00393103	0.00361655	0.00343334	0.00374821	0.00447481	0.00429746	0.00401162	0.00432162
LOC_Os08g07060.1	LOC_Os08g07060.1	chlororespiratory reduction 6	+	1	9.1	9.1	9.1	28.535	0	31.113	0.000929739	0.000955835	0.000944249	0.000962167	0.00117364	0.00109023	0.00107231	0.00108091
LOC_Os06g40940.3	LOC_Os06g40940.3	glycine decarboxylase P-protein 2	+	1	66.1	2.4	2.4	68.198	0	16.555	0.00111042	0.00108377	0.00108293	0.00105285	0.00122389	0.00125194	0.00129705	0.00131008
LOC_Os03g11230.1	LOC_Os03g11230.1	Unknown	+	1	7.1	7.1	7.1	18.493	0.0003012	3.0432	0.000599413	0.00064018	0.000630382	0.000665297	0.000766126	0.000739999	0.000744497	0.000751709
LOC_Os12g02320.1;LOC_Os11g02389.1;LOC_Os11g24070.1	LOC_Os12g02320.1	Bifunctional inhibitor/lipid-transfer protein/seed storage 2S albumin superfamily protein	+	1	11.2	11.2	11.2	11.345	0	4.149	0.0016224	0.00155462	0.0016723	0.00163983	0.00198672	0.0019328	0.00195647	0.00181342
LOC_Os04g44590.3;LOC_Os04g44590.2;LOC_Os04g44590.1	LOC_Os04g44590.3	Unknown	+	1	11	11	11	13.631	0	3.2533	0.000673778	0.0007079	0.000649653	0.000673679	0.000819977	0.000807387	0.000857977	0.000734669
LOC_Os07g44330.2;LOC_Os07g44330.1	LOC_Os07g44330.2	pyruvate dehydrogenase kinase	+	1	3.6	3.6	3.6	41.084	0	7.7895	0.000808028	0.000885987	0.000850963	0.000767533	0.00102205	0.000994219	0.000943572	0.00101931
LOC_Os04g31950.1;LOC_Os02g30624.2;LOC_Os02g30624.1	LOC_Os04g31950.1	Small nuclear ribonucleoprotein family protein	+	1	11.3	11.3	11.3	10.238	0.0047486	2.2222	0.000696723	0.00066165	0.000675171	0.000654717	0.000828593	0.000904041	0.000733037	0.000890212
LOC_Os09g28910.5;LOC_Os09g28910.4;LOC_Os09g28910.3;LOC_Os09g28910.2;LOC_Os09g28910.1	LOC_Os09g28910.5	beta carbonic anhydrase 5	+	1	8.7	8.7	8.7	22.289	0	4.6772	7.63533e-05	7.22337e-05	7.22307e-05	7.44287e-05	0.000100089	9.35596e-05	8.78868e-05	9.61757e-05
LOC_Os06g48600.1	LOC_Os06g48600.1	Tautomerase/MIF superfamily protein	+	1	10.4	10.4	10.4	12.02	0	9.2308	0.0156001	0.016037	0.0156171	0.0152784	0.0206641	0.0197677	0.0200671	0.0199409
LOC_Os03g57790.2;LOC_Os03g57790.1	LOC_Os03g57790.2	ubiquiting-conjugating enzyme 2	+	1	22.8	11.4	11.4	16.961	0.0023081	2.5656	0.000390656	0.000359436	0.000406815	0.000343588	0.000458251	0.00049866	0.000506747	0.000503259
LOC_Os05g01950.1	LOC_Os05g01950.1	Unknown	+	1	10.7	10.7	10.7	13.348	0	16.166	0.00393411	0.00380647	0.0039226	0.00401951	0.00506777	0.00517141	0.00523303	0.00511993
LOC_Os09g34140.2;LOC_Os09g34140.1	LOC_Os09g34140.2	Unknown	+	1	9.2	9.2	9.2	12.117	0	4.7222	0.00265731	0.00247708	0.00246581	0.00240801	0.00353932	0.00339224	0.00324005	0.00327378
LOC_Os03g58320.1;LOC_Os03g58300.1	LOC_Os03g58320.1	Aldolase-type TIM barrel family protein	+	1	2.8	2.8	2.8	33.474	0.0023088	2.5663	0.00110426	0.00113136	0.00107007	0.00106617	0.00136476	0.00151753	0.00158341	0.0014426
LOC_Os10g31940.1	LOC_Os10g31940.1	Inosine triphosphate pyrophosphatase family protein	+	1	12.7	12.7	12.7	13.965	0	10.559	0.000161818	0.00013282	0.000159338	0.000152208	0.000231234	0.000215803	0.000220315	0.000193536
LOC_Os01g03090.2;LOC_Os01g03090.1	LOC_Os01g03090.2	S-adenosyl-L-methionine-dependent methyltransferases superfamily protein	+	1	9.8	9.8	9.8	27.292	0.0047539	2.231	0.00033615	0.000309732	0.000284787	0.000252322	0.000421267	0.000463483	0.000423552	0.000413318
LOC_Os04g47190.2;LOC_Os04g47190.1	LOC_Os04g47190.2	branched-chain amino acid aminotransferase 5 / branched-chain amino acid transaminase 5 (BCAT5)	+	1	4.6	4.6	4.6	44.55	0	4.0466	0.000415149	0.00043082	0.000414442	0.000478338	0.000601075	0.00066833	0.000717272	0.000545751
LOC_Os02g48790.4;LOC_Os02g48790.3;LOC_Os02g48790.5;LOC_Os02g48790.2;LOC_Os02g48790.1	LOC_Os02g48790.4	MEI2-like protein 5	+	1	1.9	1.9	1.9	91.434	0.0042421	2.3542	0.000354364	0.000352847	0.000296587	0.000295145	0.000482734	0.000482905	0.00048947	0.000522315
LOC_Os08g39160.1	LOC_Os08g39160.1	Formyl transferase	+	1	5.5	5.5	5.5	31.151	0	26.311	0.000176607	0.000181913	0.000154832	0.000180837	0.000339004	0.000369983	0.000230755	0.000317738
LOC_Os11g41160.3;LOC_Os11g41160.2;LOC_Os11g41160.1	LOC_Os11g41160.3	3-phosphoserine phosphatase	+	1	3.4	3.4	3.4	31.5	0.00089472	2.8952	0.000113921	8.92637e-05	0.000130097	8.09743e-05	0.000184445	0.000208609	0.000212715	0.000151468
LOC_Os11g05370.1	LOC_Os11g05370.1	Translation protein SH3-like family protein	+	1	27.9	14.3	14.3	15.593	0	3.453	0.000466881	0.000303457	0.000572186	0.000443285	0.000881513	0.000771483	0.00097205	0.000694735
LOC_Os06g04500.2;LOC_Os06g04500.1	LOC_Os06g04500.2	Cornichon family protein	+	1	13.4	13.4	13.4	13.318	0	5.6655	2.04109e-05	2.05597e-05	2.99384e-05	2.16587e-05	5.90504e-05	3.89929e-05	5.5364e-05	7.84767e-05
LOC_Os10g24070.1	LOC_Os10g24070.1	Unknown	+	1	2.3	2.3	2.3	77.733	0.0020249	2.5912	3.439e-05	6.19938e-05	1.6861e-05	3.01971e-05	0.000120076	8.75094e-05	9.47236e-05	7.96225e-05
LOC_Os07g46460.1	LOC_Os07g46460.1	glutamate synthase 1		78	60.6	60.6	60.6	175.04	0	323.31	0.946951	0.940467	0.939527	0.937314	0.949452	0.944623	0.938394	0.943222
LOC_Os02g52390.1	LOC_Os02g52390.1	presequence protease 1		48	52.2	52.2	52.2	121.21	0	323.31	0.127023	0.129924	0.127363	0.128212	0.126468	0.125228	0.124591	0.126168
LOC_Os06g50300.1	LOC_Os06g50300.1	Chaperone protein htpG family protein		35	46.6	46.6	46.6	93.044	0	246.48	0.0803956	0.0803671	0.0811052	0.0811578	0.0815434	0.0807867	0.081784	0.0814211
LOC_Os01g11054.1;LOC_Os01g11054.4;LOC_Os01g11054.3;LOC_Os01g11054.2	LOC_Os01g11054.1	phosphoenolpyruvate carboxylase 3		34	52.1	47.3	43.9	114.2	0	323.31	0.0923528	0.093374	0.094299	0.0924299	0.0946111	0.0929153	0.0925741	0.0931541
LOC_Os02g58340.1	LOC_Os02g58340.1	Zincin-like metalloproteases family protein		34	57.9	57.9	57.9	86.217	0	323.31	0.159404	0.152346	0.152536	0.152633	0.150789	0.149123	0.150292	0.151806
LOC_Os03g31300.1;LOC_Os02g19450.1;LOC_Os05g44340.1	LOC_Os03g31300.1	casein lytic proteinase B3		33	42.1	41.1	39.9	108.98	0	190.46	0.0395505	0.0381181	0.0392319	0.0389004	0.039672	0.0389404	0.0390702	0.0386941
LOC_Os06g30310.1	LOC_Os06g30310.1	Pyruvate phosphate dikinase, PEP/pyruvate binding domain		32	29.5	29.5	29.5	160.13	0	188.87	0.0392679	0.0391295	0.0396763	0.0398058	0.0392392	0.0393728	0.0397632	0.039251
LOC_Os02g44520.1	LOC_Os02g44520.1	tripeptidyl peptidase ii		31	30.8	30.8	30.8	148.63	0	246.45	0.0560544	0.05647	0.0571128	0.0568673	0.0555335	0.0562944	0.0567103	0.0558465
LOC_Os02g12650.1;LOC_Os02g12650.2	LOC_Os02g12650.1	aminopeptidase M1		30	42.9	42.9	42.1	98.452	0	235.24	0.0792027	0.0791117	0.0802488	0.0799876	0.0769092	0.0782166	0.0791042	0.077435
LOC_Os01g08510.1	LOC_Os01g08510.1	MAR binding filament-like protein 1		29	42.7	42.7	42.7	84.13	0	192.96	0.0469074	0.0463754	0.0499937	0.0472369	0.0469593	0.0478258	0.0483378	0.0469051
LOC_Os01g63270.1;LOC_Os01g63270.2	LOC_Os01g63270.1	alpha-glucan phosphorylase 2		29	45.2	45.2	45.2	94.47	0	269.73	0.0552422	0.0543978	0.0553801	0.0557499	0.05589	0.0551888	0.0555267	0.0562872
LOC_Os03g04410.1	LOC_Os03g04410.1	aconitase 3		29	45.4	45.4	39.4	106.3	0	305.78	0.136801	0.135553	0.136975	0.136955	0.134125	0.136117	0.134472	0.13442
LOC_Os05g33570.1;LOC_Os05g33570.2	LOC_Os05g33570.1	pyruvate orthophosphate dikinase		29	48.2	48.2	42.2	102.79	0	323.31	0.194049	0.19049	0.191872	0.191511	0.191772	0.193751	0.193721	0.193734
LOC_Os06g04270.1;REV__LOC_Os09g26380.1	LOC_Os06g04270.1	Transketolase		28	56.4	56.4	52.9	80.028	0	323.31	1.10823	1.1161	1.11288	1.09988	1.10738	1.10107	1.10015	1.10088
LOC_Os08g09200.1	LOC_Os08g09200.1	aconitase 3		28	43.3	37.2	37.2	107.62	0	288.9	0.0836919	0.0837801	0.0827643	0.0828788	0.0806235	0.0827827	0.0820535	0.0813178
LOC_Os10g35010.1	LOC_Os10g35010.1	translocon at the inner envelope membrane of chloroplasts 110		28	47.9	47.9	47.9	75.763	0	241.74	0.0888858	0.0875231	0.0883005	0.0882658	0.090064	0.0884106	0.089285	0.0889362
LOC_Os07g01760.1	LOC_Os07g01760.1	alanine-2-oxoglutarate aminotransferase 2		27	61.4	61.4	61.4	53.655	0	323.31	0.547984	0.550442	0.549489	0.556249	0.54168	0.542756	0.546342	0.545931
LOC_Os10g21268.1;LOC_Os11g32770.1	LOC_Os10g21268.1	ribulose-bisphosphate carboxylases		27	64.7	64.7	34.9	53.716	0	323.31	11.9021	11.9717	11.9706	11.9622	11.7571	11.905	11.9183	11.8569
LOC_Os02g01150.2;LOC_Os02g01150.1;LOC_Os02g01150.4;LOC_Os02g01150.3	LOC_Os02g01150.2	hydroxypyruvate reductase		26	78	78	77.5	42.074	0	323.31	0.436796	0.434912	0.436456	0.44233	0.434578	0.437821	0.44163	0.445966
LOC_Os02g10120.1;LOC_Os03g49350.1	LOC_Os02g10120.1	lipoxygenase 2		26	36	36	35.1	103.58	0	213.54	0.06168	0.0602604	0.0621665	0.0617513	0.0607848	0.0610223	0.0609974	0.0614595
LOC_Os03g19410.1	LOC_Os03g19410.1	Prolyl oligopeptidase family protein		26	38	38	38	103.89	0	274.26	0.0379299	0.0379128	0.03819	0.0378077	0.0394258	0.0393088	0.0380737	0.0383803
LOC_Os07g49110.1	LOC_Os07g49110.1	D-alanine--D-alanine ligase family		26	30.9	30.9	30.9	103.39	0	288.68	0.102815	0.102058	0.103457	0.102826	0.102817	0.102532	0.101489	0.101627
LOC_Os09g38090.1	LOC_Os09g38090.1	plastid movement impaired1		26	39.5	39.5	39.5	94.215	0	191.48	0.0266651	0.0246011	0.0248146	0.0245621	0.0264946	0.0249856	0.0252021	0.0250123
LOC_Os01g03070.2;LOC_Os01g03070.1	LOC_Os01g03070.2	eukaryotic translation initiation factor 3A		25	30.4	30.4	30.4	113.64	0	177.55	0.0341921	0.0344355	0.0338946	0.0346344	0.0333768	0.0338953	0.0338484	0.0341224
LOC_Os01g21820.1	LOC_Os01g21820.1	Albino or Glassy Yellow 1		25	30.4	30.4	30.4	113.68	0	169.09	0.0312447	0.0318289	0.0324857	0.0318878	0.0310101	0.0313576	0.0311246	0.0301374
LOC_Os01g32080.1;LOC_Os01g32080.2	LOC_Os01g32080.1	Thiamine pyrophosphate dependent pyruvate decarboxylase family protein		25	51.6	51.6	51.6	60.825	0	209.07	0.0663267	0.0650673	0.064695	0.0659672	0.0641807	0.0643227	0.0642752	0.0645596
LOC_Os02g07120.1;LOC_Os02g07340.1	LOC_Os02g07120.1	cullin-associated and neddylation dissociated		25	26.1	26.1	26.1	134.27	0	92.197	0.0179756	0.0172102	0.0177782	0.0176194	0.0178148	0.0180221	0.0181107	0.0177584
LOC_Os06g20320.1	LOC_Os06g20320.1	trigger factor type chaperone family protein		25	56.2	56.2	56.2	59.93	0	178.44	0.0705892	0.0701332	0.0716051	0.0695727	0.0704823	0.0690597	0.0685506	0.0676951
LOC_Os12g23180.1	LOC_Os12g23180.1	chloroplast RNA binding		25	72.6	72.6	72.6	41.532	0	323.31	0.641846	0.647852	0.642373	0.649183	0.638781	0.639104	0.642526	0.644399
LOC_Os06g15990.1	LOC_Os06g15990.1	aldehyde dehydrogenase 2B7		24	55.9	55.9	51.9	59.306	0	310.12	0.249165	0.244273	0.246182	0.244144	0.252109	0.249582	0.24966	0.249376
LOC_Os06g41990.2;LOC_Os06g41990.1	LOC_Os06g41990.2	Insulinase (Peptidase family M16) family protein		24	23.8	23.8	23.8	138.68	0	180.69	0.0356049	0.0355084	0.0355654	0.0355931	0.0342345	0.0345622	0.0357143	0.0350984
LOC_Os02g38210.1	LOC_Os02g38210.1	RAB GTPase homolog E1B		23	67	67	63.8	50.413	0	323.31	0.542933	0.543303	0.535951	0.54081	0.53861	0.535857	0.533469	0.535152
LOC_Os04g32650.1	LOC_Os04g32650.1	glycyl-tRNA synthetase / glycine--tRNA ligase		23	55.4	55.4	45.9	74.739	0	323.31	0.08399	0.0855344	0.0857737	0.0855379	0.0831025	0.0841393	0.0840471	0.0837643
LOC_Os04g58710.1	LOC_Os04g58710.1	AMP-dependent synthetase and ligase family protein		23	58.1	58.1	58.1	54.474	0	232.64	0.0214788	0.0213125	0.0218673	0.0216595	0.0214367	0.0219211	0.0215761	0.0223689
LOC_Os07g46790.1	LOC_Os07g46790.1	disproportionating enzyme 2		23	32.7	32.7	32.7	108.29	0	172.58	0.0298877	0.030561	0.0306116	0.0302206	0.0301711	0.0303062	0.0306932	0.0307236
LOC_Os08g25734.1;LOC_Os08g25734.2;LOC_Os09g12660.2;LOC_Os09g12660.1	LOC_Os08g25734.1	ADP glucose pyrophosphorylase 1		23	60.9	60.9	60.9	56.103	0	323.31	0.15577	0.155698	0.152325	0.154445	0.158735	0.158772	0.156647	0.157715
LOC_Os08g39300.4;LOC_Os08g39300.1;LOC_Os08g39300.2;LOC_Os08g39300.3	LOC_Os08g39300.4	alanine:glyoxylate aminotransferase		23	69.4	69.4	69.4	44.265	0	323.31	0.47621	0.481303	0.479223	0.474458	0.489897	0.479685	0.482039	0.479831
LOC_Os02g01740.1;LOC_Os03g53220.1;LOC_Os02g01880.1	LOC_Os02g01740.1	U5 small nuclear ribonucleoprotein helicase, putative		22	12.3	12.3	12.3	246.61	0	91.969	0.00822556	0.0079935	0.00867695	0.00826379	0.00856259	0.00851757	0.00871229	0.00915721
LOC_Os10g30870.1	LOC_Os10g30870.1	Unknown		22	50.1	50.1	50.1	51.559	0	323.31	0.0617405	0.0608686	0.0621073	0.0606441	0.0616743	0.0613041	0.0621033	0.0614109
LOC_Os01g07760.2;LOC_Os01g07760.1;LOC_Os06g40180.1;LOC_Os03g27370.1	LOC_Os01g07760.2	phospholipase D alpha 1		21	43.2	43.2	35.2	92.218	0	266.55	0.0381352	0.0383229	0.0395941	0.0381382	0.0381013	0.0375006	0.0380222	0.037764
LOC_Os05g23740.1	LOC_Os05g23740.1	chloroplast heat shock protein 70-2		21	52.2	52.2	33.1	73.549	0	323.31	0.65527	0.653849	0.642141	0.647355	0.654029	0.650481	0.647836	0.650393
LOC_Os06g13660.1	LOC_Os06g13660.1	Alanyl-tRNA synthetase, class IIc		21	30	30	30	101.42	0	260.55	0.0281138	0.0281932	0.0279596	0.0276137	0.0281477	0.0278925	0.0278787	0.028479
LOC_Os07g23990.1;LOC_Os07g23990.2	LOC_Os07g23990.1	Tetratricopeptide repeat (TPR)-like superfamily protein		21	15.8	15.8	14	206.89	0	144.07	0.0224356	0.0225236	0.0226513	0.0231629	0.022465	0.0231168	0.0229855	0.022563
LOC_Os12g34874.3;LOC_Os12g34874.1;LOC_Os12g34874.2	LOC_Os12g34874.3	dehydroquinate dehydratase, putative / shikimate dehydrogenase, putative		21	46.5	46.5	46.5	57.023	0	234.68	0.0316636	0.0321932	0.0320319	0.0316294	0.0313262	0.0314029	0.0309867	0.0316827
LOC_Os01g66500.1	LOC_Os01g66500.1	purine biosynthesis 4		20	38.7	38.7	21.2	154.39	0	290	0.0535115	0.0525066	0.054044	0.0533817	0.0527685	0.0521123	0.0522518	0.0525968
LOC_Os01g73514.1	LOC_Os01g73514.1	oxoprolinase 1		20	21.8	21.8	21.8	136.79	0	106.44	0.0107884	0.0104794	0.0108489	0.0110244	0.0107011	0.0109863	0.0107838	0.0108273
LOC_Os02g48010.1	LOC_Os02g48010.1	little nuclei1		20	17.1	17.1	17.1	132.33	0	42.752	0.0196572	0.0198813	0.0205272	0.0199797	0.0201866	0.0201814	0.0200003	0.0201242
LOC_Os03g20700.2;LOC_Os03g20700.1;LOC_Os07g46310.1	LOC_Os03g20700.2	magnesium-chelatase subunit chlH, chloroplast, putative / Mg-protoporphyrin IX chelatase, putative (CHLH)		20	21.4	21.4	21.4	153.47	0	146.99	0.0266894	0.0270108	0.0275823	0.0280701	0.0260037	0.0263559	0.0270425	0.0271341
LOC_Os04g56160.1;LOC_Os04g56160.3;LOC_Os04g56160.2;LOC_Os03g08560.1	LOC_Os04g56160.1	H(+)-ATPase 2		20	44	44	27	104.82	0	323.31	0.107402	0.109689	0.110338	0.110042	0.108654	0.109145	0.109279	0.109977
LOC_Os05g32140.1	LOC_Os05g32140.1	sulfoquinovosyldiacylglycerol 1		20	49.7	49.7	49.7	52.87	0	192.74	0.0631507	0.0634332	0.0631858	0.0625974	0.0627733	0.0628201	0.0628622	0.0628378
LOC_Os07g05820.2;LOC_Os07g05820.1	LOC_Os07g05820.2	Aldolase-type TIM barrel family protein		20	83.5	83.5	59.3	40.244	0	323.31	0.656044	0.647121	0.638504	0.645742	0.654975	0.646088	0.642384	0.65224
LOC_Os11g12810.1	LOC_Os11g12810.1	Sucrose-phosphate synthase family protein		20	32.4	32.4	30.8	119.3	0	236.8	0.0323442	0.0326128	0.0318555	0.0321619	0.03199	0.0320788	0.032145	0.0320788
LOC_Os01g17170.1;LOC_Os01g17170.2	LOC_Os01g17170.1	dicarboxylate diiron protein, putative (Crd1)		19	47.3	47.3	47.3	47.301	0	153.09	0.0819033	0.0831249	0.0805193	0.0828652	0.0835092	0.0829392	0.0826275	0.0831029
LOC_Os01g48960.1	LOC_Os01g48960.1	NADH-dependent glutamate synthase 1		19	18.6	18.6	12.7	236.89	0	130.53	0.0139892	0.014475	0.014698	0.0147581	0.0137835	0.0144351	0.0144572	0.0140891
LOC_Os06g37180.1;LOC_Os01g51380.2;LOC_Os01g51380.1	LOC_Os06g37180.1	ATPase, V1 complex, subunit B protein		19	48	48	48	54.058	0	244.96	0.0607705	0.0601313	0.0598771	0.0593501	0.0605918	0.0590072	0.0598128	0.0584192
LOC_Os02g02410.1;LOC_Os05g30480.1;LOC_Os08g09770.1	LOC_Os02g02410.1	Heat shock protein 70 (Hsp 70) family protein		19	44.4	41.8	39.5	73.389	0	151	0.0476256	0.0475423	0.0472533	0.0470366	0.0479437	0.0470984	0.0468417	0.0474307
LOC_Os02g51080.1	LOC_Os02g51080.1	Pyridine nucleotide-disulphide oxidoreductase family protein		19	48.8	48.8	48.8	50.586	0	126.85	0.0462294	0.0446423	0.0450888	0.0449647	0.0453249	0.0442535	0.0445977	0.0453021
LOC_Os06g09290.1;LOC_Os02g54340.1;LOC_Os02g54340.2;LOC_Os06g09290.2	LOC_Os06g09290.1	regulatory particle triple-A 1A		19	56.1	56.1	56.1	47.682	0	119.59	0.0302061	0.029802	0.0306941	0.030325	0.0290453	0.0297039	0.0302004	0.0301161
LOC_Os03g03720.1;LOC_Os03g03720.2	LOC_Os03g03720.1	glyceraldehyde-3-phosphate dehydrogenase B subunit		19	61.9	61.9	48.2	47.11	0	323.31	0.681892	0.680142	0.677513	0.677137	0.687313	0.681334	0.680691	0.67506
LOC_Os03g06740.1;LOC_Os10g28000.1	LOC_Os03g06740.1	glutathione reductase		19	41.1	41.1	41.1	60.252	0	227.32	0.0478417	0.0467689	0.0477042	0.0483873	0.0481966	0.048538	0.047586	0.0477642
LOC_Os03g36540.1;LOC_Os03g36540.2	LOC_Os03g36540.1	magnesium chelatase i2		19	55.9	55.9	55.9	44.865	0	323.31	0.118793	0.119055	0.119945	0.120003	0.118623	0.11821	0.119474	0.118528
LOC_Os05g42350.1	LOC_Os05g42350.1	sulfite reductase		19	36.8	36.8	36.8	70.572	0	146.39	0.100967	0.101261	0.101952	0.102927	0.0999014	0.101507	0.10066	0.101837
LOC_Os06g01390.1	LOC_Os06g01390.1	acyl-CoA oxidase 1		19	31.5	31.5	31.5	74.393	0	164.11	0.0325062	0.0326926	0.033392	0.0338658	0.0313785	0.0319633	0.0318486	0.032262
LOC_Os07g07310.1	LOC_Os07g07310.1	polyribonucleotide nucleotidyltransferase, putative		19	27.7	27.7	27.7	97.399	0	155.63	0.0269535	0.0271561	0.0271302	0.0277189	0.026102	0.0269968	0.0273138	0.0275047
LOC_Os07g47290.1;LOC_Os07g47290.3	LOC_Os07g47290.1	xylose isomerase family protein		19	50.5	50.5	50.5	53.494	0	131.65	0.0437987	0.044155	0.0446936	0.0444939	0.0437056	0.0429027	0.0434354	0.0434714
LOC_Os08g32870.1	LOC_Os08g32870.1	aldehyde dehydrogenase 10A8		19	49.5	49.5	49.5	54.682	0	257.12	0.0326714	0.0332443	0.0323765	0.0327375	0.032856	0.0319324	0.0322806	0.0323358
LOC_Os12g07110.2;LOC_Os12g07110.1;LOC_Os11g06880.1;LOC_Os05g25310.2;LOC_Os05g25310.1	LOC_Os12g07110.2	long chain acyl-CoA synthetase 9		19	35	35	35	76.746	0	122.97	0.0243403	0.0245793	0.024611	0.023965	0.023851	0.0236467	0.0239271	0.0240404
LOC_Os12g20150.1;LOC_Os12g20150.2	LOC_Os12g20150.1	catalytics;carbohydrate kinases;phosphoglucan, water dikinases		19	22.1	22.1	22.1	132.89	0	80.335	0.0122527	0.0121892	0.0118675	0.0122482	0.0124877	0.0122635	0.0128069	0.0126652
LOC_Os12g38110.1	LOC_Os12g38110.1	ARM repeat superfamily protein		19	34.5	34.5	33.6	96.136	0	73.755	0.0113375	0.0113818	0.011874	0.0114244	0.0112871	0.0119054	0.0116392	0.0111432
LOC_Os01g66940.1	LOC_Os01g66940.1	pfkB-like carbohydrate kinase family protein		18	63.5	60.7	60.7	34.72	0	182.77	0.0566019	0.0545931	0.0552841	0.0552822	0.0544318	0.0550893	0.054785	0.0551992
LOC_Os02g02400.1;LOC_Os02g02400.2;LOC_Os02g02400.3	LOC_Os02g02400.1	catalase 2		18	60.6	60.6	53.5	56.697	0	323.31	0.272493	0.273359	0.273087	0.273661	0.269871	0.272176	0.273217	0.272547
LOC_Os02g10070.2;LOC_Os02g10070.1;LOC_Os11g33240.3;LOC_Os11g33240.2;LOC_Os11g33240.1	LOC_Os02g10070.2	Citrate synthase family protein		18	47.9	47.9	47.9	52.229	0	132.49	0.0328946	0.0334792	0.0330739	0.0334946	0.0322479	0.0325947	0.0327017	0.0328814
LOC_Os02g14770.3;LOC_Os02g14770.2;LOC_Os02g14770.1;LOC_Os02g14770.4;LOC_Os03g11470.1	LOC_Os02g14770.3	phosphoenolpyruvate carboxylase 2		18	40.4	27	27	109.93	0	152.57	0.0284448	0.0274224	0.0287836	0.0282194	0.0266475	0.0272908	0.0272615	0.0273332
LOC_Os02g50620.1;LOC_Os06g13720.1	LOC_Os02g50620.1	pyruvate dehydrogenase complex E1 alpha subunit		18	44.9	44.9	44.9	42.701	0	152.56	0.053163	0.0533477	0.0533899	0.053753	0.053232	0.0524087	0.0536494	0.0538589
LOC_Os02g53770.1	LOC_Os02g53770.1	tRNA synthetase class I (I, L, M and V) family protein		18	22.8	22.8	22.8	118.36	0	81.59	0.0170408	0.0163007	0.0167566	0.0171134	0.0181214	0.016514	0.0168375	0.016936
LOC_Os03g16050.1	LOC_Os03g16050.1	high cyclic electron flow 1		18	46.1	46.1	46.1	43.604	0	323.31	0.262112	0.267788	0.270968	0.269161	0.262132	0.262035	0.261711	0.262893
LOC_Os03g18810.1	LOC_Os03g18810.1	Pyridoxal phosphate (PLP)-dependent transferases superfamily protein		18	50.2	50.2	50.2	49.857	0	146.48	0.0599173	0.0604217	0.0601544	0.0601131	0.0606116	0.0603821	0.0601966	0.0608741
LOC_Os03g56280.1	LOC_Os03g56280.1	peroxisomal NAD-malate dehydrogenase 2		18	71.2	71.2	69.2	37.023	0	323.31	0.386175	0.38273	0.381755	0.387775	0.389366	0.389027	0.389472	0.391004
LOC_Os03g57220.2;LOC_Os03g57220.1;LOC_Os08g09860.1	LOC_Os03g57220.2	Aldolase-type TIM barrel family protein		18	80.2	56.1	56.1	40.383	0	323.31	0.4114	0.405348	0.410416	0.403075	0.419155	0.413019	0.421076	0.414467
LOC_Os04g46620.1	LOC_Os04g46620.1	T-complex protein 1 alpha subunit		18	40.6	40.6	40.6	59.232	0	113.18	0.0223201	0.0222522	0.0228179	0.0224131	0.0209849	0.0213647	0.0219325	0.0221824
LOC_Os06g39344.1;LOC_Os06g39344.2;LOC_Os06g39344.3	LOC_Os06g39344.1	ATP-dependent caseinolytic (Clp) protease/crotonase family protein		18	47.9	47.9	47.9	46.883	0	171.42	0.0675517	0.0676334	0.0674337	0.0688848	0.0669772	0.0681398	0.0687504	0.069325
LOC_Os07g46370.1	LOC_Os07g46370.1	transducin family protein / WD-40 repeat family protein		18	21.8	21.8	21.8	121.75	0	131.97	0.0236484	0.0231242	0.0241865	0.0241409	0.0222603	0.0232826	0.0229872	0.023373
LOC_Os07g46410.1	LOC_Os07g46410.1	NADPH-dependent thioredoxin reductase C		18	47.6	47.6	47.6	56.15	0	323.31	0.0388822	0.0384877	0.0404228	0.0403087	0.0406174	0.0409918	0.0402974	0.0404808
LOC_Os07g48960.1;LOC_Os03g19350.1	LOC_Os07g48960.1	lon protease 1		18	23.3	23.3	23.3	106.81	0	68.232	0.0138776	0.0128404	0.0130281	0.0132673	0.0136305	0.0126825	0.0129694	0.0130483
LOC_Os07g49330.1;LOC_Os07g49330.3	LOC_Os07g49330.1	phosphatidylinositol-speciwc phospholipase C4		18	40.1	40.1	40.1	67.782	0	99.809	0.0270254	0.0274924	0.027962	0.0276238	0.0268981	0.0272275	0.0267053	0.0261512
LOC_Os08g02690.1	LOC_Os08g02690.1	MA3 domain-containing protein		18	36.9	36.9	35.8	78.584	0	146.08	0.0192262	0.0191605	0.0195249	0.0190415	0.0185877	0.0178642	0.0189187	0.0185518
LOC_Os08g43190.2;LOC_Os08g43190.1	LOC_Os08g43190.2	GroES-like zinc-binding alcohol dehydrogenase family protein		18	68.3	68.3	68.3	39.331	0	199.33	0.048263	0.0465845	0.0479737	0.0479002	0.0488303	0.0490324	0.0483252	0.0488266
LOC_Os09g07510.2;LOC_Os09g07510.1;LOC_Os09g07510.3	LOC_Os09g07510.2	protein phosphatase 2A subunit A2		18	44.6	44.6	44.6	65.7	0	279.85	0.035883	0.0353534	0.0367961	0.0351851	0.034701	0.0337839	0.0343648	0.0345438
LOC_Os10g11140.1;LOC_Os10g11140.2	LOC_Os10g11140.1	phosphoglucomutase		18	41.4	41.4	40.2	66.112	0	94.985	0.0575024	0.0553844	0.0563928	0.0555131	0.0568218	0.0563505	0.0563535	0.056242
LOC_Os12g12850.2;LOC_Os12g12850.1;LOC_Os11g16590.1;LOC_Os01g48380.2;LOC_Os01g48380.1	LOC_Os12g12850.2	CLPC homologue 1		18	56.4	56.4	24.2	102.02	0	323.31	0.323142	0.322802	0.319242	0.321444	0.323404	0.319912	0.323502	0.323364
LOC_Os01g27520.1;LOC_Os01g27520.2	LOC_Os01g27520.1	Class II aminoacyl-tRNA and biotin synthetases superfamily protein		17	36.1	36.1	31.8	62.588	0	79.164	0.0464426	0.0460988	0.0476024	0.0469987	0.0461958	0.0458553	0.0463984	0.0460397
LOC_Os03g55090.1	LOC_Os03g55090.1	Glycosyl transferase, family 35		17	36.9	36.9	36.9	67.204	0	155.17	0.0405358	0.0387083	0.0391345	0.0400051	0.0388055	0.0365444	0.0362948	0.0358286
LOC_Os03g57690.1;LOC_Os03g57680.1;LOC_Os10g04860.1;LOC_Os03g57720.1	LOC_Os03g57690.1	aldehyde oxidase 2		17	16.5	16.5	16.5	145.06	0	85.958	0.0257659	0.0253891	0.0261381	0.0255435	0.0248125	0.02547	0.0252006	0.0251564
LOC_Os04g01290.1;LOC_Os04g01290.3;LOC_Os04g01290.2	LOC_Os04g01290.1	Proteasome component (PCI) domain protein		17	54.8	54.8	54.8	46.363	0	121.62	0.0267711	0.026278	0.0269847	0.0261302	0.0257422	0.0247959	0.0261746	0.0254506
LOC_Os04g38600.3;LOC_Os04g38600.2;LOC_Os04g38600.1;LOC_Os04g38600.4	LOC_Os04g38600.3	glyceraldehyde 3-phosphate dehydrogenase A subunit 2		17	66.7	51.5	51.5	42.715	0	323.31	1.02981	1.03887	1.02676	1.02194	1.0221	1.02157	1.01745	1.01378
LOC_Os05g32220.1	LOC_Os05g32220.1	Ribosomal protein L1p/L10e family		17	48.5	48.5	46.5	38.78	0	170.23	0.119447	0.119409	0.118101	0.119687	0.118604	0.119147	0.11744	0.117823
LOC_Os06g40640.3;LOC_Os06g40640.2;LOC_Os06g40640.1;LOC_Os06g40640.4	LOC_Os06g40640.3	Aldolase superfamily protein		17	64.2	60.3	60.3	37.754	0	323.31	0.465981	0.46244	0.456249	0.456771	0.475036	0.467131	0.466325	0.468347
LOC_Os07g03230.2;LOC_Os07g03230.1	LOC_Os07g03230.2	eukaryotic translation initiation factor 3C		17	17.6	17.6	17.6	106.16	0	58.772	0.00809003	0.0084106	0.00813516	0.00814198	0.0076378	0.00786695	0.00826735	0.00838865
LOC_Os07g27790.1;LOC_Os05g03820.3;LOC_Os05g03820.2;LOC_Os05g03820.1	LOC_Os07g27790.1	glutamate-cysteine ligase		17	49.4	49.4	49.4	56.153	0	56.817	0.0356533	0.034033	0.0347986	0.0347598	0.035576	0.0357513	0.0350944	0.0347307
LOC_Os08g19850.1	LOC_Os08g19850.1	Threonyl-tRNA synthetase		17	25.6	25.6	25.6	84.945	0	59.866	0.0193229	0.0193336	0.0199471	0.0200238	0.0197606	0.0189647	0.0198035	0.0192354
LOC_Os08g41990.1	LOC_Os08g41990.1	glutamate-1-semialdehyde 2,1-aminomutase 2		17	47.5	47.5	47.5	50.237	0	289.29	0.137531	0.13678	0.137451	0.137841	0.137172	0.13488	0.136099	0.137442
LOC_Os08g44810.1	LOC_Os08g44810.1	lactate/malate dehydrogenase family protein		17	51.7	51.7	51.7	47.008	0	173.58	0.0910912	0.0899974	0.0916356	0.0891658	0.0948962	0.0895546	0.0884351	0.0896694
LOC_Os08g44860.1	LOC_Os08g44860.1	Peptidase M1 family protein		17	42.6	42.6	42.6	56.608	0	146.03	0.0591566	0.0581844	0.0591489	0.0578097	0.0580999	0.057169	0.0561663	0.057377
LOC_Os09g26880.1;LOC_Os09g26880.4;LOC_Os09g26880.3	LOC_Os09g26880.1	aldehyde dehydrogenase 7B4		17	44.4	44.4	44.4	54.501	0	161.46	0.0388049	0.0380697	0.0390817	0.04038	0.0393185	0.0394486	0.0395674	0.039928
LOC_Os09g29070.1	LOC_Os09g29070.1	phosphoglucose isomerase 1		17	38.9	38.9	38.9	68.421	0	104.31	0.0201569	0.0199642	0.0204725	0.0209323	0.0201328	0.0213324	0.0207718	0.0213455
LOC_Os10g05069.1;LOC_Os10g05069.3;LOC_Os10g05069.2	LOC_Os10g05069.1	Glycosyl hydrolase family 38 protein		17	25.9	25.9	25.9	112.06	0	167.47	0.0184407	0.0183376	0.0178812	0.0184554	0.0173841	0.0170403	0.0172584	0.018131
LOC_Os10g28020.3;LOC_Os10g28020.2;LOC_Os10g28020.1;LOC_Os10g28020.4	LOC_Os10g28020.3	acylaminoacyl-peptidase-related		17	33.9	33.9	33.9	84.939	0	182.19	0.0361734	0.0366225	0.0365355	0.0370658	0.0371949	0.0371621	0.0375079	0.0377632
LOC_Os12g14070.1	LOC_Os12g14070.1	chloroplast heat shock protein 70-2		17	55.4	34.7	34.7	74.086	0	323.31	0.0568146	0.0553478	0.0551217	0.0540704	0.0552508	0.0533867	0.0543953	0.0542869
LOC_Os01g01710.1;LOC_Os01g01710.2	LOC_Os01g01710.1	1-deoxy-D-xylulose 5-phosphate reductoisomerase		16	45.9	45.9	45.9	51.473	0	200.14	0.0514968	0.0513198	0.0514597	0.0507365	0.0519064	0.0513404	0.052141	0.0520321
LOC_Os01g69030.4;LOC_Os01g69030.3;LOC_Os01g69030.2;LOC_Os01g69030.1;LOC_Os06g43630.1	LOC_Os01g69030.4	sucrose phosphate synthase 3F		16	22.8	22.1	21.5	119.35	0	155.1	0.0322808	0.0314288	0.0330865	0.0318785	0.0332915	0.0327806	0.0326884	0.0326614
LOC_Os02g43020.1;LOC_Os04g45480.1	LOC_Os02g43020.1	stress-inducible protein, putative		16	33.9	33.9	33.9	64.914	0	82.922	0.0279875	0.0290022	0.0292991	0.0290673	0.0274419	0.0282988	0.0278064	0.0281967
LOC_Os03g19930.1;LOC_Os03g19930.3;LOC_Os03g19930.4;LOC_Os03g19930.2	LOC_Os03g19930.1	L-Aspartase-like family protein		16	40.9	40.9	40.9	60.181	0	84.364	0.0217267	0.0216525	0.02167	0.0223197	0.0220148	0.0220318	0.0222249	0.0215303
LOC_Os03g21900.1;LOC_Os03g22060.1;LOC_Os03g22060.2	LOC_Os03g21900.1	Uroporphyrinogen decarboxylase		16	54.9	54.9	54.9	42.844	0	183.71	0.116556	0.118159	0.117797	0.116528	0.119794	0.117429	0.118	0.118124
LOC_Os04g31700.1	LOC_Os04g31700.1	Phosphoenolpyruvate carboxylase family protein		16	57.6	57.6	55	41.319	0	202.43	0.0474638	0.0481994	0.0475374	0.0481845	0.0468473	0.0476894	0.0472154	0.0472727
LOC_Os04g55720.1;LOC_Os04g55720.2	LOC_Os04g55720.1	D-3-phosphoglycerate dehydrogenase		16	33.8	33.8	30.5	63.964	0	112.06	0.0438523	0.0417299	0.0414947	0.0409867	0.0399735	0.0398517	0.0398025	0.0401812
LOC_Os06g01400.1	LOC_Os06g01400.1	glycine-tRNA ligases		16	20.7	20.7	20.7	119.16	0	54.114	0.0139293	0.0139723	0.0137349	0.0145532	0.0141473	0.0137512	0.0138359	0.0138215
LOC_Os06g07600.1;LOC_Os07g10840.1	LOC_Os06g07600.1	Raffinose synthase family protein		16	27	27	27	89.656	0	124.94	0.0152848	0.0144508	0.0154249	0.0157605	0.0148156	0.0148677	0.0151506	0.0154117
LOC_Os07g38760.1	LOC_Os07g38760.1	ARM repeat superfamily protein		16	21.7	21.7	21	122.79	0	164.19	0.0183633	0.0176191	0.0182343	0.017958	0.0180662	0.0171754	0.0175616	0.0177342
LOC_Os09g36800.1	LOC_Os09g36800.1	3-dehydroquinate synthase, putative		16	48.3	48.3	48.3	47.095	0	165.04	0.058037	0.0573312	0.0572837	0.058322	0.057078	0.0580999	0.056985	0.058846
LOC_Os10g33800.1;LOC_Os10g33800.2;LOC_Os10g33800.3;LOC_Os04g46560.1	LOC_Os10g33800.1	Lactate/malate dehydrogenase family protein		16	53	53	53	35.568	0	219.34	0.177338	0.177291	0.173417	0.173578	0.183778	0.178865	0.175859	0.176286
LOC_Os10g41960.1	LOC_Os10g41960.1	translation initiation factor 3B1		16	26	26	26	83.181	0	91.147	0.0210731	0.0215673	0.0218612	0.021967	0.0211136	0.0211726	0.021157	0.0212007
LOC_Os11g34210.2;LOC_Os11g34210.1	LOC_Os11g34210.2	GLU-ADT subunit B		16	36.4	36.4	36.4	60.096	0	146.54	0.0306194	0.0309428	0.0307876	0.0310296	0.0319006	0.0306145	0.0310639	0.0312018
LOC_Os12g19470.1;LOC_Os12g19470.2;LOC_Os12g19381.1;LOC_Os12g17600.1;LOC_Os12g17600.2	LOC_Os12g19470.1	ribulose bisphosphate carboxylase small chain 1A		16	60.4	60.4	60.4	19.639	0	261.45	3.85951	3.90515	3.89937	3.87608	3.81486	3.91168	3.84456	3.83981
LOC_Os01g09560.1	LOC_Os01g09560.1	Insulinase (Peptidase family M16) protein		15	39.2	39.2	39.2	53.946	0	114.59	0.0246303	0.0245199	0.0253985	0.0246629	0.0250484	0.0249453	0.0252585	0.0259672
LOC_Os01g13210.2;LOC_Os01g13210.1	LOC_Os01g13210.2	plasma-membrane associated cation-binding protein 1		15	52	52	52	21.801	0	185.85	0.156739	0.154236	0.151907	0.150805	0.156762	0.156264	0.155068	0.154828
LOC_Os01g40860.1;LOC_Os01g40870.1	LOC_Os01g40860.1	aldehyde dehydrogenase 2C4		15	37.8	37.8	37.8	54.171	0	102.27	0.0277676	0.027284	0.0274443	0.0272547	0.0277883	0.0267662	0.0265267	0.0271798
LOC_Os01g55540.1;LOC_Os01g55540.2	LOC_Os01g55540.1	aspartate aminotransferase 3		15	42.8	42.8	42.8	49.933	0	142.42	0.0354386	0.0349517	0.0364415	0.0350062	0.0354706	0.0345888	0.0372396	0.034072
LOC_Os02g02390.1	LOC_Os02g02390.1	Nucleic acid-binding, OB-fold-like protein		15	29.3	29.3	29.3	88.252	0	40.748	0.0138175	0.0132101	0.01333	0.0140699	0.0137072	0.0141481	0.0141425	0.0142886
LOC_Os02g30630.2;LOC_Os02g30630.1;LOC_Os04g31960.1;LOC_Os04g32010.1	LOC_Os02g30630.2	chlorsulfuron/imidazolinone resistant 1		15	33.9	33.9	33.9	69.392	0	90.579	0.0123521	0.012108	0.0123816	0.0121789	0.0126871	0.0125432	0.0123804	0.0121709
LOC_Os02g37590.1	LOC_Os02g37590.1	PLC-like phosphodiesterase family protein		15	25.2	25.2	25.2	81.083	0	75.642	0.0194598	0.0191778	0.0191949	0.018774	0.0191731	0.0181545	0.0185739	0.0185731
LOC_Os11g38959.1;LOC_Os03g05980.1;LOC_Os03g05980.2	LOC_Os11g38959.1	Ribosomal protein S4		15	65.1	65.1	65.1	22.673	0	81.994	0.103062	0.101806	0.102921	0.100878	0.100407	0.101476	0.100404	0.100681
LOC_Os03g23950.1	LOC_Os03g23950.1	Adaptin family protein		15	24.8	24.8	24.8	99.107	0	70.045	0.00835119	0.00851979	0.00910594	0.0085801	0.00830582	0.00835832	0.00786059	0.00794325
LOC_Os03g38000.1;LOC_Os03g38000.2;LOC_Os07g41750.2;LOC_Os07g41750.1;LOC_Os07g41750.3	LOC_Os03g38000.1	Ribosomal protein S3 family protein		15	71.5	71.5	71.5	25.434	0	104.69	0.0729859	0.0718965	0.0713394	0.0708235	0.0701646	0.0695662	0.0702616	0.070419
LOC_Os03g63410.1;LOC_Os03g63410.2	LOC_Os03g63410.1	GTP binding Elongation factor Tu family protein		15	45.5	42.2	42.2	48.423	0	190.29	0.0429406	0.0432659	0.0439383	0.0435504	0.0422416	0.0425001	0.0439285	0.0436217
LOC_Os04g33190.1	LOC_Os04g33190.1	acetyl-CoA synthetase		15	38.2	38.2	28	81.669	0	120.43	0.0331063	0.0328	0.0333967	0.0330449	0.034429	0.0329747	0.0328238	0.0325377
LOC_Os04g52900.1;LOC_Os04g52900.2	LOC_Os04g52900.1	multidrug resistance-associated protein 2		15	14.4	14.4	14.4	183.15	0	60.827	0.00498458	0.00507355	0.00541006	0.00528616	0.00526182	0.0053991	0.00553542	0.00563526
LOC_Os05g05480.1;LOC_Os05g05480.2	LOC_Os05g05480.1	DEGP protease 2		15	32.6	32.6	32.6	65.127	0	115.63	0.0322542	0.0326875	0.0335078	0.0332413	0.0324454	0.0318079	0.0324532	0.0324833
LOC_Os06g04510.1;LOC_Os06g04510.2	LOC_Os06g04510.1	Enolase		15	64.3	52.5	48.7	47.938	0	268.44	0.0435266	0.0428704	0.0449057	0.0438592	0.0429658	0.0435662	0.044125	0.0437669
LOC_Os06g34040.1	LOC_Os06g34040.1	Class I glutamine amidotransferase-like superfamily protein		15	46.5	46.5	46.5	46.877	0	254.99	0.022391	0.0218954	0.0224693	0.0225822	0.0224916	0.0232425	0.0235077	0.0234103
LOC_Os08g05570.4;LOC_Os08g05570.3	LOC_Os08g05570.4	monodehydroascorbate reductase 6		15	39.5	39.5	39.5	52.758	0	94.703	0.0239954	0.0240356	0.0242125	0.0243067	0.024754	0.0249603	0.0242955	0.0245466
LOC_Os10g25130.1;LOC_Os10g25140.1	LOC_Os10g25130.1	alanine aminotransferase 2		15	49.3	49.3	47.6	52.593	0	134.92	0.0208292	0.0199147	0.0206596	0.0209812	0.019911	0.020233	0.0195163	0.0198883
LOC_Os11g05556.2;LOC_Os11g05556.1	LOC_Os11g05556.2	chloroplast signal recognition particle 54 kDa subunit		15	34.9	34.9	32.2	53.363	0	69.551	0.0275907	0.0280367	0.0277874	0.0287367	0.0285969	0.0270863	0.0273045	0.0276039
LOC_Os11g29400.1	LOC_Os11g29400.1	6-phosphogluconate dehydrogenase family protein		15	46.3	43.1	43.1	54.299	0	166.51	0.0155121	0.0153952	0.0162446	0.0161976	0.0151418	0.0154222	0.0156636	0.0154379
LOC_Os12g13460.1	LOC_Os12g13460.1	Rubisco methyltransferase family protein		15	38.9	38.9	38.9	56.525	0	244.93	0.0430638	0.0434279	0.043029	0.0442521	0.042799	0.0428827	0.0433499	0.0429849
LOC_Os12g34860.1;LOC_Os12g34860.2	LOC_Os12g34860.1	phenylalanyl-tRNA synthetase class IIc family protein		15	41.7	41.7	41.7	51.165	0	83.022	0.0340579	0.0330448	0.0330792	0.0331339	0.0319546	0.0330901	0.0314401	0.0319822
LOC_Os12g42550.2;LOC_Os12g42550.1	LOC_Os12g42550.2	methyl-CPG-binding domain 10		15	72.6	72.6	72.6	31.036	0	229.15	0.046327	0.047276	0.0476332	0.0468626	0.0482569	0.0477159	0.0475229	0.0477702
LOC_Os01g27750.1;LOC_Os01g27770.1	LOC_Os01g27750.1	dehydroquinate dehydratase, putative / shikimate dehydrogenase, putative		14	37.3	37.3	37.3	54.508	0	81.191	0.0172488	0.0166554	0.0175686	0.0172832	0.0166613	0.0163533	0.0170845	0.0163494
LOC_Os01g64660.2;LOC_Os01g64660.1;LOC_Os01g64660.3;LOC_Os01g64660.4;LOC_Os05g36270.3;LOC_Os05g36270.2	LOC_Os01g64660.2	Inositol monophosphatase family protein		14	61.7	61.7	47.2	37.035	0	234.8	0.177447	0.177696	0.175892	0.176591	0.177726	0.178142	0.179167	0.17951
LOC_Os02g02520.1	LOC_Os02g02520.1	Low PSII Accumulation 3		14	38.2	38.2	38.2	41.891	0	122.24	0.0189918	0.019738	0.0198076	0.0195959	0.0200414	0.0189208	0.0196504	0.0201666
LOC_Os02g03860.1	LOC_Os02g03860.1	copper ion binding;cobalt ion binding;zinc ion binding		14	55	55	55	27.34	0	50.389	0.0344169	0.0341346	0.0345053	0.0356536	0.0353165	0.0356203	0.0352533	0.0361332
LOC_Os02g47850.2;LOC_Os02g47850.1;LOC_Os02g47850.3	LOC_Os02g47850.2	carbamoyl phosphate synthetase A		14	33.6	33.6	33.6	48.435	0	97.143	0.0198638	0.019252	0.0197977	0.0199744	0.0189511	0.0193199	0.0195639	0.0195123
LOC_Os02g50350.2;LOC_Os02g50350.1	LOC_Os02g50350.2	pyrimidine 1		14	42.2	42.2	42.2	44.787	0	109.19	0.026154	0.0261414	0.026837	0.0271047	0.0264788	0.0263956	0.0264601	0.0263777
LOC_Os03g07570.3;LOC_Os03g07570.4;LOC_Os03g07570.1	LOC_Os03g07570.3	alanine:glyoxylate aminotransferase 2		14	61.8	61.8	61.8	32.951	0	49.098	0.0172798	0.0173671	0.0182872	0.0182994	0.0176937	0.0173074	0.0180034	0.0178968
LOC_Os03g14990.1	LOC_Os03g14990.1	chorismate synthase, putative / 5-enolpyruvylshikimate-3-phosphate phospholyase, putative		14	40.6	40.6	40.6	46.924	0	77.896	0.0119359	0.0121659	0.012598	0.0127011	0.0118721	0.0121845	0.0121619	0.012033
LOC_Os04g02050.1;LOC_Os04g02050.2	LOC_Os04g02050.1	Pseudouridine synthase/archaeosine transglycosylase-like family protein		14	54.6	54.6	46.5	39.429	0	71.253	0.0502363	0.0488439	0.0490926	0.049174	0.0509179	0.049713	0.0491214	0.0499181
LOC_Os10g21394.1;LOC_Os04g16732.1;LOC_Os07g41300.1	LOC_Os10g21394.1	NAD(P)H dehydrogenase subunit H		14	45.8	45.8	45.8	45.612	0	125.81	0.0342873	0.0340124	0.0341444	0.0345226	0.0342121	0.0344357	0.0340925	0.0345391
LOC_Os04g20220.1;LOC_Os02g25870.1	LOC_Os04g20220.1	Translation elongation factor EF1A/initiation factor IF2gamma family protein		14	28.7	28.7	28.7	59.851	0	63.592	0.0233517	0.0228391	0.023027	0.0232429	0.0230875	0.0222755	0.0221258	0.0220565
LOC_Os04g55050.1;LOC_Os04g55050.2	LOC_Os04g55050.1	Amidase family protein		14	44.1	44.1	44.1	51.13	0	130.65	0.023766	0.024078	0.0246353	0.0248181	0.0246608	0.0240812	0.024982	0.0241008
LOC_Os04g59494.1;LOC_Os04g59494.4;LOC_Os04g59494.2	LOC_Os04g59494.1	transportin 1		14	15.8	15.8	15.8	119.21	0	62.628	0.0299501	0.02891	0.0285588	0.0283549	0.0288921	0.0277945	0.0282594	0.0278666
LOC_Os05g05950.1	LOC_Os05g05950.1	translocon at the outer envelope membrane of chloroplasts 159		14	15.6	15.6	15.6	139.96	0	139.32	0.00786869	0.00808165	0.00809109	0.00819631	0.00770115	0.00803399	0.00797703	0.00799022
LOC_Os06g31210.1	LOC_Os06g31210.1	methionine--tRNA ligase, putative / methionyl-tRNA synthetase, putative / MetRS, putative		14	24.7	24.7	23.6	89.452	0	133.42	0.0147258	0.0140312	0.0144571	0.0148377	0.0143735	0.0145438	0.0146096	0.014344
LOC_Os07g31380.1	LOC_Os07g31380.1	NAD-dependent malic enzyme 1		14	32.6	32.6	32.6	68.942	0	76.512	0.00780519	0.00771483	0.00781827	0.00741881	0.00762524	0.00715136	0.00732772	0.00743392
LOC_Os10g01044.1;LOC_Os10g01044.2;LOC_Os10g01044.3	LOC_Os10g01044.1	NAD(P)-binding Rossmann-fold superfamily protein		14	36.4	36.4	36.4	52.201	0	188.02	0.0424882	0.0437426	0.0434874	0.0427673	0.0449361	0.0438031	0.0444747	0.0453397
LOC_Os12g08280.1	LOC_Os12g08280.1	Inositol monophosphatase family protein		14	48	48	48	37.48	0	103.17	0.0359102	0.0353692	0.0353977	0.0359566	0.034789	0.0345601	0.0355819	0.0350125
LOC_Os01g08200.1	LOC_Os01g08200.1	ubiquitin-specific protease 14		13	27.2	27.2	27.2	88.664	0	102.2	0.00641074	0.00615897	0.00630509	0.00647539	0.00599019	0.0061257	0.00632593	0.00604019
LOC_Os01g18320.1	LOC_Os01g18320.1	Flavin containing amine oxidoreductase family		13	32.8	32.8	32.8	56.726	0	65.519	0.013923	0.013289	0.0140033	0.0135042	0.0135549	0.0135759	0.0139052	0.0136957
LOC_Os01g24680.1;LOC_Os01g24680.2;LOC_Os05g06300.1	LOC_Os01g24680.1	multifunctional protein 2		13	27.4	27.4	27.4	79.391	0	53.275	0.00235953	0.00242503	0.00228307	0.00246806	0.00220045	0.00239974	0.00232613	0.00238353
LOC_Os01g53930.1;LOC_Os01g53930.2	LOC_Os01g53930.1	hexokinase 1		13	38.7	38.7	35.8	55.12	0	130.3	0.0202069	0.0206284	0.0209765	0.0203735	0.0211427	0.0212391	0.0205769	0.0207722
LOC_Os01g68770.1	LOC_Os01g68770.1	selenium-binding protein 1		13	36.1	36.1	36.1	53.135	0	78.299	0.0144167	0.0143701	0.014275	0.0141789	0.0139783	0.0141422	0.0141452	0.014218
LOC_Os02g03260.3;LOC_Os02g03260.2;LOC_Os02g03260.1	LOC_Os02g03260.3	isopropyl malate isomerase large subunit 1		13	41.3	41.3	41.3	48.436	0	93.27	0.0356971	0.0361514	0.0365512	0.0352398	0.0376629	0.0370104	0.0369987	0.0367582
LOC_Os02g10510.1	LOC_Os02g10510.1	ubiquitin family protein		13	47.7	47.7	47.7	45.646	0	63.581	0.0134096	0.0130248	0.0136767	0.0144301	0.0129713	0.0139341	0.0140567	0.0145867
LOC_Os02g17390.1	LOC_Os02g17390.1	Enoyl-CoA hydratase/isomerase family		13	25.8	25.8	25.8	78.46	0	63.291	0.00851137	0.00842946	0.00881769	0.00887391	0.00870959	0.00880257	0.0083585	0.00864461
LOC_Os02g33500.1	LOC_Os02g33500.1	threonyl-tRNA synthetase, putative / threonine--tRNA ligase, putative		13	24.3	24.3	24.3	76.937	0	40.828	0.0139873	0.0141162	0.0146928	0.0144283	0.0139007	0.01383	0.0140827	0.0138024
LOC_Os02g48110.1	LOC_Os02g48110.1	heat shock protein 70 (Hsp 70) family protein		13	20.2	20.2	20.2	99.369	0	87.099	0.00679872	0.00662909	0.00697459	0.00680329	0.00641224	0.00687262	0.00679798	0.0067119
LOC_Os02g51070.1	LOC_Os02g51070.1	starch synthase 2		13	28.4	28.4	24.9	75.622	0	71.089	0.011576	0.0112908	0.0113547	0.0115874	0.0117937	0.011585	0.0118009	0.01189
LOC_Os02g57260.1	LOC_Os02g57260.1	peroxisomal 3-ketoacyl-CoA thiolase 3		13	38.2	38.2	38.2	46.829	0	216.47	0.027072	0.0268407	0.0270445	0.0270197	0.0279082	0.0264239	0.0273046	0.0265857
LOC_Os03g17690.1;LOC_Os03g17690.2	LOC_Os03g17690.1	ascorbate peroxidase 1		13	68.8	68.8	65.2	27.155	0	196.52	0.119772	0.120607	0.120594	0.120413	0.121085	0.120784	0.121844	0.121385
LOC_Os03g51140.1	LOC_Os03g51140.1	ILITYHIA		13	16.6	16.6	16.6	129.97	0	45.233	0.0018722	0.00182766	0.00181161	0.00173627	0.00183308	0.0017376	0.00188839	0.00184194
LOC_Os10g38214.1;LOC_Os04g16764.1;LOC_Os04g16738.1	LOC_Os10g38214.1	chloroplast ribosomal protein S4		13	51.7	51.7	51.7	23.422	0	59.897	0.0765945	0.0749128	0.0747304	0.0749084	0.0744978	0.0727599	0.0723213	0.0726746
LOC_Os04g58620.1	LOC_Os04g58620.1	K+ efflux antiporter 2		13	16.7	16.7	16.7	123.82	0	94.85	0.00845861	0.00826283	0.00845722	0.00876007	0.00872464	0.00859218	0.00852479	0.00882324
LOC_Os05g46560.2;LOC_Os05g46560.1	LOC_Os05g46560.2	RAN GTPase activating protein 1		13	39.7	39.7	39.7	59.635	0	52.68	0.00683157	0.00667388	0.00666956	0.00665088	0.0065956	0.00633791	0.00650769	0.00633949
LOC_Os05g48200.1	LOC_Os05g48200.1	NADH-dependent glutamate synthase 1		13	13.8	7.9	7.9	239.45	0	56.662	0.00687639	0.00693327	0.00738644	0.00738487	0.00704597	0.00704006	0.00707042	0.00706036
LOC_Os05g48510.1;LOC_Os05g48510.2	LOC_Os05g48510.1	tRNA synthetase beta subunit family protein		13	27.9	27.9	27.9	67.412	0	29.438	0.0104874	0.0106109	0.0108594	0.0110781	0.0103329	0.0103261	0.0103741	0.010248
LOC_Os06g28194.1;LOC_Os06g28194.4;LOC_Os06g28194.3;LOC_Os06g28194.2;LOC_Os06g28194.5	LOC_Os06g28194.1	phosphoglucomutase, putative / glucose phosphomutase, putative		13	35	35	35	67.763	0	126.66	0.0134279	0.0129918	0.0131757	0.0134262	0.0149506	0.0140121	0.0139354	0.0136139
LOC_Os06g43760.1;LOC_Os02g09100.1	LOC_Os06g43760.1	tRNA synthetase class I (I, L, M and V) family protein		13	13.7	13.7	13.7	131.01	0	55.979	0.00877473	0.00876542	0.00865796	0.00889679	0.00795632	0.00867223	0.00845566	0.0086441
LOC_Os06g44460.1	LOC_Os06g44460.1	D-3-phosphoglycerate dehydrogenase		13	32	30.5	30.5	64.395	0	77.755	0.0126123	0.0122999	0.0124142	0.0122007	0.012742	0.0128415	0.012411	0.0121997
LOC_Os07g06940.1	LOC_Os07g06940.1	ATP binding;valine-tRNA ligases;aminoacyl-tRNA ligases;nucleotide binding;ATP binding;aminoacyl-tRNA ligases		13	36	36	36	45.401	0	48.931	0.0115851	0.0112814	0.0118023	0.0112774	0.0114204	0.0113341	0.0110694	0.01099
LOC_Os07g07060.1	LOC_Os07g07060.1	Class II aaRS and biotin synthetases superfamily protein		13	43.4	43.4	43.4	41.2	0	121.85	0.0297903	0.02968	0.0304379	0.0307702	0.0306957	0.029825	0.0295601	0.0292181
LOC_Os07g10490.1	LOC_Os07g10490.1	zeta-carotene desaturase		13	24.2	24.2	24.2	63.728	0	56.399	0.0156452	0.0156047	0.0156784	0.016011	0.0159671	0.0159427	0.0167264	0.0167992
LOC_Os08g17390.1	LOC_Os08g17390.1	NDH-dependent cyclic electron flow 1		13	34.3	34.3	34.3	51.661	0	77.95	0.0263088	0.0258511	0.026523	0.0271627	0.0261132	0.0265325	0.0267078	0.0259729
LOC_Os08g41830.1;LOC_Os12g25630.1	LOC_Os08g41830.1	sulfite oxidase		13	39.8	39.8	39.8	43.779	0	59.742	0.0195776	0.0204693	0.0208471	0.0199048	0.0202216	0.0201546	0.0208864	0.0198895
LOC_Os09g08910.1;LOC_Os12g23630.1	LOC_Os09g08910.1	ATP synthase subunit 1		13	40.5	37.7	32	55.325	0	196.59	0.194268	0.190751	0.193839	0.189614	0.196309	0.195573	0.198351	0.192832
LOC_Os09g36240.3;LOC_Os09g36240.1;LOC_Os09g36240.4;LOC_Os09g36240.2;LOC_Os09g36244.1	LOC_Os09g36240.3	DNA photolyases;DNA photolyases		13	28.2	28.2	28.2	76.803	0	129.87	0.0189474	0.0184015	0.0198613	0.0204508	0.0183806	0.0202357	0.0196777	0.0204799
LOC_Os10g31950.1	LOC_Os10g31950.1	peroxisomal 3-ketoacyl-CoA thiolase 3		13	42.5	42.5	42.5	48.025	0	118.55	0.00635879	0.00654593	0.00647803	0.00654183	0.00682975	0.00646489	0.00684999	0.00679932
LOC_Os10g35110.2;LOC_Os10g35110.1;LOC_Os10g35110.3;LOC_Os07g26900.1	LOC_Os10g35110.2	alpha-galactosidase 2		13	45.1	45.1	40	45.821	0	119.24	0.0334046	0.0336054	0.0340228	0.033818	0.0344767	0.0336121	0.0328242	0.0330596
LOC_Os11g21990.1;LOC_Os11g21990.2	LOC_Os11g21990.1	ARM repeat superfamily protein		13	32.8	32.8	32.8	47.309	0	66.614	0.0254399	0.0250895	0.0255517	0.0254511	0.0255057	0.0243346	0.0239341	0.0241521
LOC_Os11g34450.1	LOC_Os11g34450.1	general regulatory factor 7		13	68.7	55.5	55.5	29.261	0	233.44	0.0529236	0.0531935	0.0530842	0.0536509	0.051685	0.0521286	0.0522479	0.052986
LOC_Os11g40140.1	LOC_Os11g40140.1	20S proteasome alpha subunit E1		13	68.4	68.4	68.4	25.993	0	161.23	0.0210696	0.0208055	0.0208268	0.0208453	0.0210211	0.0211439	0.0212576	0.020749
LOC_Os12g42980.1;LOC_Os12g42980.2	LOC_Os12g42980.1	O-acetylserine (thiol) lyase (OAS-TL) isoform A1		13	54.9	53.2	41.9	43.527	0	218.95	0.0660236	0.0654612	0.0658359	0.0645066	0.0663306	0.0662995	0.065878	0.0658028
LOC_Os01g22520.1;LOC_Os01g22520.2	LOC_Os01g22520.1	mitochondrial lipoamide dehydrogenase 1		12	55.9	55.9	33	52.642	0	323.31	0.333294	0.33219	0.330371	0.336559	0.337915	0.33479	0.339609	0.338053
LOC_Os01g23680.3;LOC_Os01g23680.2;LOC_Os01g23680.1	LOC_Os01g23680.3	Unknown		12	67.6	67.6	67.6	23.887	0	186.59	0.0228752	0.02314	0.0227755	0.0233185	0.0223045	0.0224804	0.0218207	0.0226544
LOC_Os01g31610.1	LOC_Os01g31610.1	Tyrosyl-tRNA synthetase, class Ib, bacterial/mitochondrial		12	39.6	39.6	39.6	54.558	0	214.71	0.0446837	0.0442268	0.0452958	0.0458095	0.0445765	0.0445902	0.0442632	0.0434234
LOC_Os01g43090.1	LOC_Os01g43090.1	NAD(P)-linked oxidoreductase superfamily protein		12	45.6	43.6	43.6	37.915	0	81.22	0.0208323	0.0208025	0.0212298	0.0203642	0.0221146	0.021706	0.0212457	0.0209169
LOC_Os01g67134.1	LOC_Os01g67134.1	ribosomal protein L5		12	39.9	39.9	39.9	34.326	0	94.204	0.0666499	0.0661938	0.0673367	0.0696709	0.0645678	0.0648899	0.0659991	0.066836
LOC_Os01g69130.2;LOC_Os01g69130.1;LOC_Os04g31190.1	LOC_Os01g69130.2	dynamin-related protein 3A		12	21.9	21.9	21.9	86.26	0	42.546	0.00665095	0.00669634	0.00686599	0.00690891	0.00643132	0.00628538	0.00657827	0.00662295
LOC_Os02g57180.1;LOC_Os02g57180.2;LOC_Os02g55720.1	LOC_Os02g57180.1	NAD(P)-binding Rossmann-fold superfamily protein		12	37.7	37.7	37.7	44.309	0	46.475	0.0196122	0.0178378	0.0174602	0.0179129	0.0179369	0.0178988	0.0179724	0.018212
LOC_Os03g03360.1	LOC_Os03g03360.1	Ribosomal L5P family protein		12	50.5	50.5	50.5	30.219	0	87.767	0.0570077	0.0569728	0.0557208	0.057173	0.0563215	0.0564016	0.0572167	0.0557486
LOC_Os03g03990.1	LOC_Os03g03990.1	chloroplast signal recognition particle component (CAO)		12	35.3	35.3	35.3	42.138	0	86.466	0.0167201	0.016533	0.0169673	0.0166807	0.0178028	0.0159666	0.0163491	0.0164818
LOC_Os03g21950.1	LOC_Os03g21950.1	FUMARASE 2		12	31.7	31.7	31.7	53.682	0	82.523	0.020098	0.019874	0.0205805	0.0196521	0.0207213	0.02055	0.0202107	0.0202555
LOC_Os03g22010.1;LOC_Os03g22010.2;LOC_Os03g22010.3;LOC_Os03g22010.4;LOC_Os07g47990.1;LOC_Os07g47990.2	LOC_Os03g22010.1	Peroxidase superfamily protein		12	57.2	57.2	55	33.426	0	255.18	0.0299306	0.0293545	0.0296912	0.0300536	0.0296413	0.0296474	0.0287765	0.0291519
LOC_Os03g45320.1;LOC_Os03g45320.2	LOC_Os03g45320.1	isopropylmalate dehydrogenase 2		12	51	51	51	43.37	0	126.43	0.0204267	0.0209671	0.0216519	0.0209395	0.0221466	0.0212336	0.0216744	0.021794
LOC_Os03g50540.1	LOC_Os03g50540.1	NADH-ubiquinone dehydrogenase, mitochondrial, putative		12	25.8	25.8	25.8	81.116	0	115.65	0.00989076	0.00995158	0.0100882	0.00998435	0.00998179	0.00998104	0.0107021	0.0104424
LOC_Os03g60460.1	LOC_Os03g60460.1	peptidase M1 family protein		12	26.4	26.4	26.4	67.791	0	33.337	0.00549423	0.00555628	0.00590335	0.00574376	0.00544485	0.00535242	0.00558211	0.00533211
LOC_Os03g60509.2	LOC_Os03g60509.2	Chalcone-flavanone isomerase family protein		12	63.5	63.5	63.5	23.893	0	201.15	0.0714994	0.0726477	0.0708772	0.0737627	0.0713002	0.0715686	0.0723018	0.0711647
LOC_Os04g02900.1;LOC_Os04g02900.2	LOC_Os04g02900.1	pyruvate dehydrogenase E1 alpha		12	34.6	34.6	34.6	46.144	0	103.04	0.0179143	0.0180608	0.0185425	0.018449	0.0166592	0.0171933	0.017737	0.0175836
LOC_Os04g08350.2;LOC_Os04g08350.1;LOC_Os04g08350.4;LOC_Os04g08350.3	LOC_Os04g08350.2	cysteine synthase C1		12	35.3	33.4	33.4	40.153	0	129.61	0.0570721	0.0579783	0.0579266	0.0563882	0.0574554	0.0577508	0.0577056	0.0571029
LOC_Os04g32950.1;LOC_Os04g32950.3;LOC_Os04g32950.2;LOC_Os04g32950.4	LOC_Os04g32950.1	calnexin 1		12	25.1	25.1	25.1	60.729	0	49.681	0.0384591	0.0378654	0.0378797	0.038766	0.0376917	0.0375894	0.0383437	0.0384443
LOC_Os04g35900.1	LOC_Os04g35900.1	hydroxyproline-rich glycoprotein family protein		12	38.2	38.2	38.2	46.325	0	108.3	0.0103336	0.0105269	0.0107306	0.0105597	0.0100979	0.0103384	0.0101675	0.0102431
LOC_Os04g36700.1;LOC_Os03g37950.3;LOC_Os03g37950.2;LOC_Os03g37950.1	LOC_Os04g36700.1	non-ATPase subunit 9		12	36.2	36.2	36.2	47.596	0	84.999	0.0197403	0.0191793	0.0199127	0.0196809	0.0200743	0.0194279	0.0193636	0.019614
LOC_Os04g39270.1	LOC_Os04g39270.1	Aldolase-type TIM barrel family protein		12	38.9	38.9	37	44.93	0	75.191	0.0245732	0.0237779	0.0247279	0.0241512	0.0240028	0.0243318	0.0243611	0.0243271
LOC_Os04g50110.1	LOC_Os04g50110.1	RNA-binding (RRM/RBD/RNP motifs) family protein		12	44.7	44.7	44.7	31.672	0	48.97	0.0387172	0.0383358	0.0379846	0.0376633	0.0402465	0.0387319	0.0379544	0.0379379
LOC_Os05g03830.1;LOC_Os07g27780.1	LOC_Os05g03830.1	HOPW1-1-interacting 1		12	32	32	32	48.747	0	155.7	0.0157052	0.0161532	0.0161167	0.0161843	0.0160439	0.0161947	0.0163729	0.0165633
LOC_Os06g11800.1	LOC_Os06g11800.1	annexin 1		12	39.7	39.7	39.7	35.72	0	34.977	0.00806065	0.00784743	0.00790154	0.00825576	0.00811695	0.0074365	0.0075427	0.00762738
LOC_Os06g14740.1	LOC_Os06g14740.1	ketose-bisphosphate aldolase class-II family protein		12	10.3	10.3	10.3	147.44	0	38.392	0.00794882	0.00781368	0.0080615	0.00804357	0.00789087	0.00810011	0.00826058	0.00807463
LOC_Os07g08950.1	LOC_Os07g08950.1	FAD-linked oxidases family protein		12	31.7	31.7	31.7	61.096	0	42.041	0.0110389	0.0107237	0.0105117	0.0107398	0.0108129	0.010618	0.0110428	0.0107469
LOC_Os07g32570.2;LOC_Os07g32570.1	LOC_Os07g32570.2	APS reductase 3		12	26.9	26.9	26.9	50.591	0	101.56	0.0204519	0.0208356	0.0211059	0.0209538	0.0204908	0.0204741	0.0200262	0.0207201
LOC_Os07g42600.1;LOC_Os03g08530.1	LOC_Os07g42600.1	alanine aminotransferase 2		12	29.3	27.8	27.8	59.114	0	128.81	0.0158855	0.0155521	0.0158468	0.0154426	0.0162475	0.0149566	0.0155645	0.0153321
LOC_Os07g43560.1;LOC_Os07g35770.1;LOC_Os07g36980.1;LOC_Os07g35260.2;LOC_Os10g18260.1;LOC_Os07g35260.1;LOC_Os07g35790.1;LOC_Os10g17960.1;LOC_Os04g54110.1;LOC_Os07g35680.1	LOC_Os07g43560.1	cysteine-rich RLK (RECEPTOR-like protein kinase) 10		12	23	23	21.6	73.672	0	53.097	0.00966702	0.00936396	0.0101189	0.00996483	0.00966807	0.0100777	0.00986152	0.0100791
LOC_Os08g15030.1	LOC_Os08g15030.1	PYRIMIDINE B		12	43	43	43	39.891	0	47.63	0.0213848	0.0210771	0.0216472	0.0214719	0.0219282	0.0209448	0.0212144	0.0213182
LOC_Os08g16570.1;LOC_Os08g16570.3	LOC_Os08g16570.1	Unknown		12	69.1	69.1	69.1	28.904	0	323.31	0.0301414	0.0311289	0.0312737	0.0310083	0.0319303	0.0318321	0.0322005	0.0315242
LOC_Os09g14670.1	LOC_Os09g14670.1	phosphoenolpyruvate carboxylase 1		12	36.5	15.8	14.9	110.47	0	55.708	0.0106729	0.0095918	0.00994223	0.00992662	0.00995553	0.00986096	0.0102668	0.0102679
LOC_Os09g39380.1	LOC_Os09g39380.1	monodehydroascorbate reductase 1		12	39.8	39.8	34	47.892	0	190.72	0.0790142	0.0788405	0.0792312	0.0796162	0.0794609	0.0793673	0.0795935	0.0794251
LOC_Os11g13850.3;LOC_Os11g13850.2;LOC_Os11g13850.1	LOC_Os11g13850.3	Rieske (2Fe-2S) domain-containing protein		12	57.8	57.8	57.8	29.481	0	102.97	0.030411	0.0297841	0.0307554	0.0304007	0.0312478	0.0307307	0.0309862	0.0313654
LOC_Os01g14810.3;LOC_Os01g14810.2;LOC_Os01g14810.1	LOC_Os01g14810.3	HAD-superfamily hydrolase, subfamily IG, 5\'-nucleotidase		11	23.1	23.1	23.1	65.763	0	36.256	0.0150073	0.0149579	0.0159466	0.0155396	0.01534	0.0158143	0.0159537	0.0157815
LOC_Os01g15490.2;LOC_Os01g15490.1;LOC_Os01g15490.3	LOC_Os01g15490.2	phosphoadenosine phosphosulfate (PAPS) reductase family protein		11	26.9	26.9	26.9	55.068	0	36.791	0.00506209	0.0048638	0.0052076	0.00534408	0.00490343	0.00506371	0.00526304	0.00507596
LOC_Os01g16900.2;LOC_Os01g16900.1;LOC_Os01g16900.3	LOC_Os01g16900.2	isocitrate dehydrogenase V		11	35.9	35.9	35.9	39.442	0	98.754	0.0354725	0.0355002	0.0360861	0.0369145	0.0343876	0.0355941	0.0342935	0.0354606
LOC_Os01g52170.1	LOC_Os01g52170.1	ATP binding		11	27.7	27.7	27.7	56.922	0	107.17	0.0169676	0.0167831	0.0176249	0.0164643	0.0172431	0.0164889	0.0172709	0.0163633
LOC_Os01g61400.1	LOC_Os01g61400.1	ATP binding cassette protein 1		11	27.6	27.6	27.6	59.844	0	58.676	0.0111101	0.0105099	0.0111081	0.011105	0.0108343	0.0111416	0.0113327	0.0113325
LOC_Os02g02000.1	LOC_Os02g02000.1	hydroperoxide lyase 1		11	32.2	32.2	32.2	53.71	0	88.272	0.0064227	0.00618945	0.00681457	0.00609293	0.00667317	0.00726275	0.00737243	0.00703877
LOC_Os02g05030.1;LOC_Os05g05270.1	LOC_Os02g05030.1	Sucrose-6F-phosphate phosphohydrolase family protein		11	38.8	38.8	30.5	47.254	0	152.86	0.0435866	0.0438607	0.0432242	0.0436284	0.0437788	0.0435618	0.0435469	0.0440296
LOC_Os02g07260.2;LOC_Os02g07260.1;LOC_Os02g07260.3	LOC_Os02g07260.2	phosphoglycerate kinase		11	68.9	65.4	37.3	42.107	0	299.74	0.144792	0.144608	0.144933	0.145081	0.144116	0.139395	0.140986	0.140925
LOC_Os02g21970.1	LOC_Os02g21970.1	regulatory particle triple-A ATPase 3		11	35.6	32.7	32.7	46.454	0	73.037	0.0146776	0.014386	0.0150043	0.0147544	0.0133685	0.0139088	0.0144359	0.0142013
LOC_Os02g39870.1	LOC_Os02g39870.1	Co-chaperone GrpE family protein		11	44	44	44	36.557	0	203.88	0.0311371	0.0306905	0.031241	0.029667	0.0305609	0.029568	0.0293187	0.0294025
LOC_Os02g46520.1	LOC_Os02g46520.1	Peptidase M20/M25/M40 family protein		11	35.7	35.7	35.7	48.677	0	146.74	0.0156692	0.0155876	0.0158887	0.0161347	0.0148591	0.0158818	0.0154385	0.0158321
LOC_Os02g47510.1	LOC_Os02g47510.1	nine-cis-epoxycarotenoid dioxygenase 4		11	30.4	30.4	30.4	68.619	0	84.944	0.00420664	0.00387982	0.00431314	0.00412135	0.00432652	0.0042978	0.00445871	0.0041982
LOC_Os02g47800.1	LOC_Os02g47800.1	monodehydroascorbate reductase 4		11	27.9	27.9	27.9	51.863	0	61.238	0.0208596	0.0214898	0.0210076	0.0212618	0.0211193	0.0209643	0.0217261	0.0211692
LOC_Os02g54980.1	LOC_Os02g54980.1	translocon at the inner envelope membrane of chloroplasts 55-II		11	22.8	22.8	22.8	60.011	0	33.636	0.00810269	0.00810568	0.00829254	0.00814294	0.0087593	0.00816929	0.00838833	0.00870536
LOC_Os02g57640.1	LOC_Os02g57640.1	binding to TOMV RNA 1L (long form)		11	46.1	46.1	46.1	36.718	0	71.654	0.0100914	0.0102469	0.0103043	0.0106844	0.00966039	0.00997948	0.00982608	0.0102633
LOC_Os03g02150.2;LOC_Os03g02150.1	LOC_Os03g02150.2	alpha-adaptin		11	15.8	15.8	15.8	103.6	0	30.348	0.00434678	0.00455179	0.00431795	0.00478057	0.00479736	0.00435474	0.00442975	0.00416275
LOC_Os03g04260.1	LOC_Os03g04260.1	glutathione S-transferase F11		11	49.6	49.6	49.6	24.989	0	55.374	0.0672275	0.0661701	0.0658177	0.06551	0.0666842	0.0665152	0.0657563	0.0661853
LOC_Os03g06230.1	LOC_Os03g06230.1	NDH-dependent cyclic electron flow 1		11	39	39	39	38.135	0	129.55	0.0175348	0.0172591	0.0175043	0.0172923	0.0183208	0.0178644	0.0177433	0.0177651
LOC_Os03g15050.2;LOC_Os03g15050.4;LOC_Os03g15050.1;LOC_Os10g13700.2	LOC_Os03g15050.2	phosphoenolpyruvate carboxykinase 1		11	22.6	22.6	22.6	73.203	0	58.043	0.0100173	0.00981601	0.0101809	0.0102524	0.0101007	0.0101573	0.0102155	0.0104143
LOC_Os03g19240.1	LOC_Os03g19240.1	acyl-activating enzyme 7		11	34.6	34.6	30	61.515	0	95.01	0.021661	0.0219882	0.0219281	0.0214008	0.0225747	0.0220327	0.021694	0.0217744
LOC_Os03g24220.2;LOC_Os03g24220.1	LOC_Os03g24220.2	villin 2		11	21.2	21.2	21.2	70.425	0	28.991	0.00793571	0.0077605	0.00738415	0.00794078	0.00715763	0.00750382	0.00678385	0.00731372
LOC_Os03g42110.1;LOC_Os10g35170.1	LOC_Os03g42110.1	oxidoreductases, acting on the aldehyde or oxo group of donors, NAD or NADP as acceptor;copper ion binding		11	44.3	44.3	44.3	44.786	0	143	0.0143951	0.0144237	0.0139307	0.0138428	0.0149377	0.0141993	0.0138802	0.014309
LOC_Os03g48930.1	LOC_Os03g48930.1	20S proteasome beta subunit D2		11	59	59	59	23.478	0	62.738	0.01806	0.0180629	0.0178875	0.0182407	0.0181191	0.0180491	0.0182217	0.0180344
LOC_Os03g55280.1	LOC_Os03g55280.1	semialdehyde dehydrogenase family protein		11	46.1	46.1	46.1	40.177	0	207.65	0.0275653	0.0284567	0.0279182	0.0283653	0.028269	0.0286013	0.0280321	0.0282756
LOC_Os03g59590.1;LOC_Os01g62570.1	LOC_Os03g59590.1	MIRO-related GTP-ase 1		11	24.8	24.8	24.8	71.371	0	72.464	0.00603338	0.00592445	0.00634452	0.00585468	0.00601198	0.00621127	0.00623744	0.00624159
LOC_Os03g63860.1	LOC_Os03g63860.1	Unknown		11	62.5	62.5	62.5	24.234	0	41.491	0.00811801	0.00819855	0.00862506	0.00811157	0.00942842	0.00893249	0.00837602	0.00849057
LOC_Os03g64210.1;LOC_Os03g64210.3;LOC_Os03g64210.2	LOC_Os03g64210.1	chaperonin-60alpha		11	34.1	24.5	24.5	61.4	0	93.019	0.0121095	0.0119161	0.0120691	0.0117094	0.0115072	0.0117619	0.011271	0.0114349
LOC_Os05g28190.1	LOC_Os05g28190.1	NUP50 (Nucleoporin 50 kDa) protein		11	36.2	36.2	36.2	49.688	0	40.242	0.00638855	0.00621055	0.00641928	0.0061426	0.00639985	0.00654519	0.00641723	0.00611547
LOC_Os05g33100.1	LOC_Os05g33100.1	alpha/beta-Hydrolases superfamily protein		11	68.3	68.3	57.1	25.769	0	70.127	0.0452613	0.0449735	0.0449037	0.0455607	0.045655	0.0451325	0.0443509	0.0445474
LOC_Os05g38230.2;LOC_Os05g38230.1;LOC_Os05g38230.3	LOC_Os05g38230.2	NAD(P)-linked oxidoreductase superfamily protein		11	48.8	48.8	45.7	36.029	0	124.19	0.0390555	0.0379367	0.0384113	0.0393387	0.0374974	0.0377844	0.0367844	0.0381698
LOC_Os05g49380.2;LOC_Os05g49380.1	LOC_Os05g49380.2	DegP protease 1		11	37.3	37.3	37.3	45.529	0	103.12	0.0142949	0.0147325	0.0148162	0.0146591	0.0154302	0.0156973	0.0162941	0.0150477
LOC_Os05g51530.2;LOC_Os05g51530.1	LOC_Os05g51530.2	vacuolar ATP synthase subunit C (VATC) / V-ATPase C subunit / vacuolar proton pump C subunit (DET3)		11	39.8	39.8	39.8	42.678	0	97.534	0.0154044	0.0155659	0.0153127	0.0158709	0.0160226	0.0159066	0.0161528	0.0158208
LOC_Os06g06030.1	LOC_Os06g06030.1	20S proteasome beta subunit E1		11	46.2	46.2	46.2	29.785	0	45.238	0.0250844	0.0249716	0.0251121	0.0254706	0.0245193	0.0252721	0.024909	0.0255382
LOC_Os06g40600.1	LOC_Os06g40600.1	Ribosomal protein S5/Elongation factor G/III/V family protein		11	17.2	17.2	17.2	110.5	0	50.797	0.00401234	0.00420105	0.00442386	0.00407479	0.00418923	0.00417507	0.00428274	0.00441969
LOC_Os06g41810.1	LOC_Os06g41810.1	NAD(P)-binding Rossmann-fold superfamily protein		11	46.1	46.1	46.1	35.244	0	35.821	0.00944944	0.00871344	0.00924155	0.00921733	0.00946743	0.00922094	0.00990542	0.00958905
LOC_Os06g42560.3;LOC_Os06g42560.2;LOC_Os06g42560.1;LOC_Os06g42560.4	LOC_Os06g42560.3	tryptophan synthase beta type 2		11	34.8	34.8	34.8	52.76	0	99.878	0.0113147	0.0111266	0.0116222	0.0114985	0.0110804	0.0110817	0.0115268	0.0114128
LOC_Os06g49120.1;LOC_Os06g49120.2;LOC_Os02g04510.1	LOC_Os06g49120.1	high chlorophyll fluorescence phenotype 173		11	28.2	28.2	28.2	69.803	0	106.41	0.0141295	0.0139079	0.0138878	0.0141188	0.0137538	0.013614	0.01402	0.0135593
LOC_Os07g30200.1;LOC_Os07g30200.2	LOC_Os07g30200.1	Class II aminoacyl-tRNA and biotin synthetases superfamily protein		11	19.6	19.6	19.6	61.41	0	44.165	0.0226003	0.0223452	0.0230561	0.0229539	0.0223592	0.0223916	0.0227592	0.02322
LOC_Os07g39780.2;LOC_Os07g39780.1;LOC_Os07g39780.3	LOC_Os07g39780.2	SUMO-activating enzyme 2		11	24.3	24.3	24.3	70.63	0	98.875	0.00483719	0.00458007	0.00464821	0.00475364	0.00584002	0.00496549	0.0047453	0.0048438
LOC_Os07g44660.1	LOC_Os07g44660.1	xylulose kinase-2		11	27	27	27	61.792	0	92.987	0.0119845	0.0126908	0.0129502	0.0129025	0.012279	0.0122217	0.0121452	0.0124137
LOC_Os08g04280.2;LOC_Os08g04280.1	LOC_Os08g04280.2	actin-related protein 4		11	42.9	42.9	42.9	48.493	0	54	0.00235898	0.00237108	0.00260792	0.00226587	0.00255623	0.00250302	0.00259061	0.00247837
LOC_Os09g10750.1	LOC_Os09g10750.1	Rhodanese/Cell cycle control phosphatase superfamily protein		11	49.4	49.4	49.4	25.819	0	43.547	0.0215349	0.0205621	0.021747	0.0217423	0.0231674	0.0226282	0.0220842	0.0232246
LOC_Os09g38420.1;LOC_Os09g38420.2	LOC_Os09g38420.1	Cysteinyl-tRNA synthetase, class Ia family protein		11	29.5	29.5	26.5	63.946	0	51.573	0.0136526	0.0142268	0.0144289	0.0141356	0.013879	0.0134722	0.0133916	0.0136807
LOC_Os10g10500.1;LOC_Os03g14690.1	LOC_Os10g10500.1	vacuolar proton ATPase A3		11	22.2	22.2	22.2	92.738	0	51.356	0.00507264	0.00520028	0.00526504	0.00519516	0.00498466	0.00523689	0.00522378	0.00506717
LOC_Os10g11810.2;LOC_Os10g11810.1;LOC_Os10g11810.3;LOC_Os11g40690.1	LOC_Os10g11810.2	cinnamyl-alcohol dehydrogenase		11	42.1	42.1	42.1	38.511	0	41.881	0.00739911	0.00785503	0.00786884	0.00775253	0.00800511	0.00797673	0.0077621	0.00781709
LOC_Os10g18340.1;LOC_Os10g18340.2	LOC_Os10g18340.1	Unknown		11	86.7	86.7	83.6	16.522	0	191.52	0.0472815	0.0482112	0.047058	0.0463999	0.0483081	0.0471297	0.0470179	0.0480536
LOC_Os10g23120.1	LOC_Os10g23120.1	pyridoxin (pyrodoxamine) 5\'-phosphate oxidase		11	24.1	24.1	24.1	60.477	0	29.952	0.00936474	0.00908949	0.00943049	0.00932167	0.00982301	0.0102654	0.00954295	0.00978453
LOC_Os10g26130.3;LOC_Os10g26130.2;LOC_Os10g26130.1	LOC_Os10g26130.3	phenylalanyl-tRNA synthetase, putative / phenylalanine--tRNA ligase, putative		11	34.2	34.2	34.2	46.003	0	30.894	0.0124663	0.0123597	0.0120241	0.01259	0.0115202	0.0115401	0.0116335	0.0122174
LOC_Os10g38710.1	LOC_Os10g38710.1	glutathione S-transferase TAU 16		11	48.1	44.6	44.6	24.758	0	85.216	0.109742	0.107155	0.105808	0.108066	0.108322	0.105643	0.108487	0.107664
LOC_Os11g39670.1;LOC_Os11g39670.2;REV__LOC_Os12g34860.2;REV__LOC_Os12g34860.1	LOC_Os11g39670.1	Seryl-tRNA synthetase		11	33.2	33.2	33.2	55.755	0	47.742	0.00484536	0.00478654	0.00465602	0.00459619	0.00468941	0.00478544	0.00452587	0.00474197
LOC_Os12g13320.1;LOC_Os11g19770.1	LOC_Os12g13320.1	arginosuccinate synthase family		11	21	21	21	52.192	0	49.607	0.041369	0.0425588	0.0415454	0.0422309	0.0416364	0.0424901	0.0430588	0.0428534
LOC_Os12g22030.2;LOC_Os12g22030.1	LOC_Os12g22030.2	serine hydroxymethyltransferase 4		11	29.7	29.7	28	57.907	0	82.544	0.0338056	0.0347979	0.0347373	0.033738	0.033656	0.0328785	0.0337554	0.0332329
LOC_Os01g04630.1	LOC_Os01g04630.1	cytochrome P450, family 77, subfamily A, polypeptide 5 pseudogene		10	42.8	42.8	42.8	46.63	0	96.835	0.00811561	0.00813532	0.00813501	0.00835211	0.00783614	0.00776919	0.00820753	0.00834321
LOC_Os01g06020.1	LOC_Os01g06020.1	tRNA synthetase class II (D, K and N) family protein		10	32.7	32.7	32.7	42.862	0	115.1	0.0143171	0.0136221	0.014085	0.0138628	0.0136191	0.0138607	0.013999	0.0140917
LOC_Os01g07530.1	LOC_Os01g07530.1	Raffinose synthase family protein		10	16.3	16.3	16.3	91.911	0	67.186	0.00500565	0.00489084	0.00523773	0.00519204	0.00522122	0.00533459	0.0055173	0.00533216
LOC_Os01g13190.1	LOC_Os01g13190.1	histidinol dehydrogenase		10	27.5	27.5	27.5	50.566	0	69.905	0.00726236	0.00772881	0.00764767	0.00743677	0.00779103	0.00750211	0.00760826	0.0074344
LOC_Os01g26920.1;ChrUn.fgenesh.mRNA.74;ChrUn.fgenesh.mRNA.69;LOC_Os01g26920.2	LOC_Os01g26920.1	NAD(P)-binding Rossmann-fold superfamily protein		10	37.9	37.9	34.1	36.727	0	41.131	0.0138729	0.0141976	0.0138577	0.0136584	0.0136766	0.0134314	0.0134848	0.0138373
LOC_Os01g43540.1	LOC_Os01g43540.1	phosphatase-related		10	29.2	29.2	29.2	40.938	0	36.229	0.00678509	0.00675817	0.00688543	0.00705633	0.00735315	0.00698744	0.00709587	0.00720494
LOC_Os01g46510.2;LOC_Os01g46510.1;LOC_Os01g46450.1	LOC_Os01g46510.2	Transducin/WD40 repeat-like superfamily protein		10	11.7	11.7	11.7	144.96	0	49.146	0.00263057	0.00271589	0.00285017	0.00302219	0.00248298	0.00267724	0.00266564	0.00257527
LOC_Os01g46980.1;LOC_Os01g12260.1	LOC_Os01g46980.1	vacuolar H+-ATPase subunit E isoform 3		10	38.7	38.7	38.7	26.629	0	31.366	0.0332878	0.0326507	0.0326409	0.0324736	0.034109	0.0332006	0.0338125	0.0332044
LOC_Os01g53720.2;LOC_Os01g53720.1	LOC_Os01g53720.2	haloacid dehalogenase-like hydrolase family protein		10	25.1	25.1	25.1	65.082	0	136.58	0.0179128	0.0178839	0.0186737	0.0187378	0.0183705	0.0191139	0.0193979	0.0189515
LOC_Os01g54860.1	LOC_Os01g54860.1	ATP-dependent caseinolytic (Clp) protease/crotonase family protein		10	31.9	31.9	31.9	43.296	0	36.986	0.00587003	0.00576065	0.00539726	0.00561812	0.0056689	0.00519848	0.00585204	0.00538603
LOC_Os02g04460.1	LOC_Os02g04460.1	Ribosomal protein L3 family protein		10	46.9	46.9	46.9	28.223	0	154.4	0.0985372	0.0979807	0.096763	0.09893	0.0946359	0.0963536	0.0969105	0.0980508
LOC_Os02g04480.1	LOC_Os02g04480.1	Cleavage and polyadenylation specificity factor (CPSF) A subunit protein		10	16.6	16.6	16.6	94.281	0	64.015	0.0105186	0.0104362	0.0104131	0.0108559	0.0103765	0.010008	0.0101972	0.0101531
LOC_Os02g17330.1	LOC_Os02g17330.1	D-aminoacid aminotransferase-like PLP-dependent enzymes superfamily protein		10	31.1	31.1	31.1	41.557	0	43.078	0.0305018	0.0303067	0.029953	0.0297861	0.032214	0.0298167	0.0299296	0.0300781
LOC_Os10g38278.1;LOC_Os10g21234.1;LOC_Os02g24612.1	LOC_Os10g38278.1	ribosomal protein S2		10	50.8	50.8	50.8	26.992	0	88.033	0.0776301	0.076624	0.0766336	0.0763227	0.0759383	0.0762475	0.0741873	0.0758501
LOC_Os02g35500.1	LOC_Os02g35500.1	glyoxylate reductase 1		10	53.9	53.9	53.9	30.496	0	139.44	0.0239066	0.0241547	0.0246699	0.0241124	0.0245663	0.023701	0.0245528	0.0243397
LOC_Os02g40880.1;LOC_Os02g40880.2	LOC_Os02g40880.1	Ribosomal protein L14		10	49.3	49.3	49.3	15.387	0	26.968	0.110367	0.09761	0.0953678	0.0968988	0.0970195	0.0934781	0.0932882	0.0959269
LOC_Os02g50240.1;LOC_Os02g50240.2	LOC_Os02g50240.1	glutamine synthase clone R1		10	48.3	39.6	39.6	39.201	0	83.636	0.0463592	0.0449991	0.0485539	0.0478947	0.0442318	0.045969	0.047935	0.0470923
LOC_Os02g53860.1;LOC_Os02g17150.1;LOC_Os02g53910.1;LOC_Os04g02980.1;LOC_Os01g58240.1;LOC_Os04g03050.1;LOC_Os02g53970.1;LOC_Os06g41880.1	LOC_Os02g53860.1	Subtilase family protein		10	20.2	20.2	20.2	80.839	0	104.22	0.0103114	0.0104885	0.0104949	0.0104609	0.0101741	0.0103894	0.0104154	0.0102789
LOC_Os03g03670.1	LOC_Os03g03670.1	Unknown		10	38.5	38.5	38.5	38.969	0	93.343	0.0108072	0.0112497	0.0114286	0.0113463	0.0106486	0.0115557	0.0112338	0.0111542
LOC_Os03g04960.2;LOC_Os03g04960.1;LOC_Os03g04960.5;LOC_Os03g04960.4;LOC_Os03g04960.3;LOC_Os10g32570.1	LOC_Os03g04960.2	Cysteinyl-tRNA synthetase, class Ia family protein		10	29.7	26.5	26.5	60.925	0	71.165	0.00822598	0.00772225	0.00836686	0.00847129	0.00780422	0.00806926	0.00783856	0.00791845
LOC_Os03g08280.2;LOC_Os03g08280.1;LOC_Os03g08280.3	LOC_Os03g08280.2	20S proteasome subunit PAA2		10	47.2	47.2	47.2	27.573	0	88.558	0.0327709	0.032478	0.032359	0.0327558	0.0325732	0.0314075	0.0311979	0.0314528
LOC_Os03g11120.1;LOC_Os03g11120.2	LOC_Os03g11120.1	methionyl-tRNA synthetase / methionine--tRNA ligase / MetRS (cpMetRS)		10	20.8	20.8	20.8	66.737	0	59.76	0.0187736	0.0187672	0.018873	0.0188783	0.0184281	0.0187976	0.0183656	0.0185104
LOC_Os03g16440.1	LOC_Os03g16440.1	translocon at the outer envelope membrane of chloroplasts 75-III		10	22.2	22.2	21.2	87.686	0	138.02	0.0103268	0.0106277	0.0111462	0.0107136	0.0105983	0.0104821	0.0103776	0.0101689
LOC_Os03g41419.1;LOC_Os03g41438.1	LOC_Os03g41419.1	Serine protease inhibitor (SERPIN) family protein		10	16	16	16	78.658	0	54.073	0.0121447	0.0122171	0.0126767	0.0125444	0.0110142	0.0117138	0.012533	0.0120399
LOC_Os03g51000.3;LOC_Os03g51000.2;LOC_Os03g51000.1	LOC_Os03g51000.3	Dihydroxyacetone kinase		10	31.3	31.3	31.3	51.809	0	40.065	0.00543085	0.00535535	0.00512855	0.00537861	0.00533204	0.00495606	0.0055111	0.00511041
LOC_Os03g51950.1;LOC_Os03g51950.2	LOC_Os03g51950.1	Thioredoxin superfamily protein		10	44.2	44.2	44.2	27.208	0	103.42	0.0292199	0.0293454	0.0288796	0.0291207	0.0296189	0.0291425	0.0290795	0.0290955
LOC_Os04g26910.1;LOC_Os04g26920.2;LOC_Os04g26920.3;LOC_Os04g26920.1	LOC_Os04g26910.1	NAD(P)-linked oxidoreductase superfamily protein		10	37.9	37.9	28.5	38.233	0	55.619	0.0212271	0.0212108	0.0216679	0.0211129	0.0218727	0.0220616	0.0217092	0.0211475
LOC_Os04g30780.1;LOC_Os04g30780.2	LOC_Os04g30780.1	translation initiation factor 3 subunit H1		10	47.6	47.6	43.5	39.156	0	35.913	0.0107045	0.0102181	0.0104367	0.0108315	0.0108197	0.0108572	0.0107035	0.0108469
LOC_Os04g42580.1	LOC_Os04g42580.1	Phosphoenolpyruvate carboxylase family protein		10	29	27	27	53.445	0	29.198	0.0142061	0.0140569	0.0145618	0.0146414	0.0148749	0.0144445	0.0145732	0.0149694
LOC_Os04g42920.1	LOC_Os04g42920.1	Isocitrate/isopropylmalate dehydrogenase family protein		10	30.8	27	27	53.557	0	65.735	0.0106445	0.0107341	0.0107099	0.011132	0.0102467	0.0104824	0.0109838	0.0111433
LOC_Os04g45600.1	LOC_Os04g45600.1	subunit NDH-M of NAD(P)H:plastoquinone dehydrogenase complex		10	64.5	64.5	64.5	25.665	0	71.199	0.010002	0.0101136	0.00992074	0.00991092	0.0100738	0.0106296	0.0102864	0.0102294
LOC_Os04g52450.1;LOC_Os04g52450.2;LOC_Os02g02210.1;LOC_Os04g52440.1	LOC_Os04g52450.1	Pyridoxal phosphate (PLP)-dependent transferases superfamily protein		10	35.5	35.5	27.1	56.474	0	81.234	0.00599051	0.00626879	0.00623641	0.00603553	0.00657803	0.0063308	0.00631609	0.00642092
LOC_Os04g53310.1	LOC_Os04g53310.1	starch synthase 3		10	12.3	12.3	12.3	138.2	0	54.651	0.00932641	0.00905729	0.00915503	0.0094536	0.00927227	0.00954266	0.00957602	0.00952711
LOC_Os05g08930.1	LOC_Os05g08930.1	Tetratricopeptide repeat (TPR)-like superfamily protein		10	27.5	27.5	27.5	44.719	0	25.545	0.00748295	0.00738607	0.0075102	0.00756015	0.00765776	0.00745226	0.00776664	0.00736324
LOC_Os05g11550.1;LOC_Os05g11550.2	LOC_Os05g11550.1	protein phosphatase 5.2		10	25.7	25.7	23.4	54.448	0	28.653	0.00967364	0.00933868	0.00964727	0.00974028	0.00939802	0.00952251	0.00931302	0.00980658
LOC_Os05g38170.1	LOC_Os05g38170.1	uracil phosphoribosyltransferase		10	46.2	46.2	46.2	31.628	0	51.5	0.0118983	0.0115163	0.0118764	0.0118566	0.0118352	0.0121095	0.0122457	0.0118643
LOC_Os05g38570.1	LOC_Os05g38570.1	DHBP synthase RibB-like alpha/beta domain;GTP cyclohydrolase II		10	25.4	25.4	22	57.326	0	46.441	0.0202486	0.0196639	0.0199116	0.0203399	0.0195336	0.0196539	0.0194679	0.0197545
LOC_Os05g49970.2	LOC_Os05g49970.2	Translation initiation factor 2, small GTP-binding protein		10	38	38	27.4	58.296	0	103.59	0.0224106	0.0220764	0.0221859	0.0219457	0.0225403	0.0212189	0.0218686	0.0219517
LOC_Os05g50600.1;LOC_Os01g11670.1;LOC_Os06g36570.1;LOC_Os05g50570.1	LOC_Os05g50600.1	serine carboxypeptidase-like 50		10	29.4	29.4	29.4	47.367	0	61.115	0.0246918	0.0246768	0.0249838	0.0244518	0.0245374	0.025268	0.0243891	0.0241918
LOC_Os06g01630.6;LOC_Os06g01630.3;LOC_Os06g01630.5;LOC_Os06g01630.1;LOC_Os06g01630.2	LOC_Os06g01630.6	Dihydrolipoamide acetyltransferase, long form protein		10	37.8	31.3	28.7	50.174	0	67.685	0.0114535	0.0110084	0.0110427	0.0112435	0.0113273	0.0118597	0.011303	0.0116492
LOC_Os06g06290.1	LOC_Os06g06290.1	GDSL-like Lipase/Acylhydrolase superfamily protein		10	30.7	30.7	30.7	39.477	0	48.423	0.033038	0.0327941	0.0326145	0.0336197	0.0325113	0.0318929	0.0321791	0.0338678
LOC_Os06g30460.5;LOC_Os06g30460.4;LOC_Os06g30460.3;LOC_Os06g30460.2;LOC_Os06g30460.1	LOC_Os06g30460.5	Dihydrolipoamide acetyltransferase, long form protein		10	25.9	25.9	25.9	47.747	0	37.278	0.0153601	0.0151024	0.0157586	0.0156845	0.0161038	0.0155715	0.0166682	0.0161162
LOC_Os07g06840.1	LOC_Os07g06840.1	alpha/beta-Hydrolases superfamily protein		10	45.1	45.1	40.5	35.062	0	160.49	0.0457232	0.0451719	0.0457359	0.0463007	0.045763	0.0460192	0.0470203	0.0462819
LOC_Os07g37230.1	LOC_Os07g37230.1	Inositol monophosphatase family protein		10	40.3	40.3	37.8	47.421	0	101.89	0.0205666	0.0203926	0.0204354	0.0206514	0.0198764	0.0198204	0.0209341	0.020789
LOC_Os07g43390.1	LOC_Os07g43390.1	disproportionating enzyme		10	27.4	27.4	27.4	66.284	0	48.197	0.00378013	0.0037613	0.00391279	0.00395783	0.00389955	0.00381598	0.00377714	0.0037574
LOC_Os07g46750.1	LOC_Os07g46750.1	Glutathione S-transferase, C-terminal-like;Translation elongation factor EF1B/ribosomal protein S6		10	65.2	61.2	61.2	23.799	0	308.17	0.0881451	0.0888728	0.0889824	0.0882947	0.0893685	0.0886924	0.0887496	0.0893218
LOC_Os07g48810.1;LOC_Os07g48810.2	LOC_Os07g48810.1	rhodanese-like domain-containing protein / PPIC-type PPIASE domain-containing protein		10	38.7	38.7	38.7	33.144	0	54.52	0.0267377	0.026257	0.027378	0.0273154	0.0275413	0.0279063	0.0278155	0.0282633
LOC_Os08g09210.2;LOC_Os08g09210.1	LOC_Os08g09210.2	Glycinamide ribonucleotide (GAR) synthetase		10	29.8	29.8	29.8	55.133	0	78.845	0.00694848	0.00676996	0.00721959	0.0071248	0.00672252	0.006689	0.00698239	0.00671198
LOC_Os08g20660.2;LOC_Os08g20660.1	LOC_Os08g20660.2	sucrose phosphate synthase 1F		10	13.7	12.4	12.4	118.72	0	78.077	0.00761238	0.00774373	0.00794732	0.00771381	0.007808	0.00770913	0.00765624	0.00765902
LOC_Os08g22354.2;LOC_Os08g22354.1	LOC_Os08g22354.2	poly(A) binding protein 2		10	26	22	22	70.227	0	60.662	0.00776227	0.00743655	0.00752202	0.00721209	0.00770668	0.00732045	0.00762571	0.00751916
LOC_Os08g27010.1	LOC_Os08g27010.1	acclimation of photosynthesis to environment		10	38.7	38.7	38.7	28.739	0	49.84	0.0181009	0.0176114	0.0185983	0.0184251	0.0187094	0.0185188	0.0186406	0.0186292
LOC_Os08g39350.1;LOC_Os12g27102.2;LOC_Os12g27102.3;LOC_Os12g27102.1	LOC_Os08g39350.1	PLC-like phosphodiesterase family protein		10	19.7	19.7	19.7	83.578	0	121.23	0.0151409	0.0157484	0.0167826	0.0159326	0.017479	0.0171245	0.0166599	0.0167817
LOC_Os08g44290.1	LOC_Os08g44290.1	31-kDa RNA binding protein		10	30.8	30.8	30.8	33.257	0	306.54	0.06788	0.0673228	0.0681399	0.0670917	0.0683229	0.0673144	0.0680212	0.0686641
LOC_Os09g07830.2;LOC_Os09g07830.1;LOC_Os09g07830.3	LOC_Os09g07830.2	Thiolase family protein		10	43.9	43.9	43.9	41.024	0	100.91	0.00563488	0.00554672	0.00563572	0.00585372	0.00592883	0.005398	0.00559533	0.00561955
LOC_Os09g21230.1;LOC_Os09g21230.2;LOC_Os09g21230.3;LOC_Os09g21230.4;LOC_Os09g21230.5	LOC_Os09g21230.1	acyl-activating enzyme 17		10	18.7	18.7	18.7	78.754	0	20.812	0.00474432	0.00491315	0.00485356	0.0046447	0.00468632	0.0050143	0.00464123	0.00460868
LOC_Os09g24530.1	LOC_Os09g24530.1	Rubisco methyltransferase family protein		10	30.1	30.1	30.1	54.3	0	95.968	0.00909536	0.00892637	0.00944903	0.00931077	0.00900829	0.00881735	0.00898292	0.00926029
LOC_Os09g28050.1;LOC_Os09g28050.3;LOC_Os09g28050.2	LOC_Os09g28050.1	Pyridoxal phosphate (PLP)-dependent transferases superfamily protein		10	29.6	29.6	29.6	50.65	0	69.217	0.00587565	0.00547328	0.00591055	0.00607682	0.00738251	0.00624312	0.00578726	0.00577545
LOC_Os09g32650.1	LOC_Os09g32650.1	ATP binding;leucine-tRNA ligases;aminoacyl-tRNA ligases;nucleotide binding;ATP binding;aminoacyl-tRNA ligases		10	24	24	12.3	123.62	0	75.73	0.0211467	0.0202668	0.0209075	0.0207408	0.0201388	0.0201441	0.0202124	0.0198884
LOC_Os10g38950.1;LOC_Os08g06060.1	LOC_Os10g38950.1	MAP kinase 4		10	40.4	40.4	35.9	42.772	0	80.989	0.00850588	0.00827496	0.00838118	0.00839457	0.0084144	0.00868608	0.0083654	0.00849181
LOC_Os12g38000.1	LOC_Os12g38000.1	Ribosomal protein L2 family		10	39.1	39.1	39.1	28.249	0	92.572	0.0696608	0.0705321	0.071144	0.0708641	0.068565	0.0696517	0.0692323	0.0702618
LOC_Os12g44310.2;LOC_Os12g44310.1	LOC_Os12g44310.2	carotenoid cleavage dioxygenase 1		10	26.1	26.1	26.1	60.95	0	78.33	0.0148659	0.0149288	0.0151765	0.0154047	0.0153381	0.0153704	0.0152815	0.0152649
LOC_Os01g07910.1	LOC_Os01g07910.1	FAD/NAD(P)-binding oxidoreductase		9	36.7	36.7	36.7	33.852	0	41.553	0.00769759	0.00782875	0.0080582	0.00788881	0.00794382	0.00805201	0.00787301	0.00824578
LOC_Os01g13430.1	LOC_Os01g13430.1	cellular apoptosis susceptibility protein, putative / importin-alpha re-exporter, putative		9	13	13	13	108.36	0	29.008	0.00772863	0.00744749	0.00754296	0.00729688	0.00726676	0.00719987	0.00760291	0.00697668
LOC_Os01g13690.2;LOC_Os05g15530.1	LOC_Os01g13690.2	D-aminoacid aminotransferase-like PLP-dependent enzymes superfamily protein		9	45.8	45.8	45.8	35.612	0	176.36	0.0620668	0.0630024	0.0634143	0.0639359	0.0592833	0.0616415	0.0612608	0.0632344
LOC_Os01g15020.1;LOC_Os01g15020.2	LOC_Os01g15020.1	TOPLESS-related 2		9	14.9	10.9	10.9	125.09	0	27.256	0.00581368	0.00562705	0.00618923	0.00617198	0.00574825	0.00608736	0.00610861	0.00627435
LOC_Os01g23610.1;LOC_Os01g23610.2	LOC_Os01g23610.1	lipoamide dehydrogenase 1		9	36.2	36.2	25.1	58.845	0	112.33	0.0232143	0.023518	0.0237377	0.0241128	0.0230806	0.022726	0.0219117	0.0229097
LOC_Os01g36090.1	LOC_Os01g36090.1	DNA-damage-repair/toleration protein (DRT102)		9	30.5	30.5	30.5	33.281	0	65.182	0.0047328	0.00492956	0.00510246	0.00473776	0.00522069	0.00501518	0.00510645	0.00496703
LOC_Os01g39270.1	LOC_Os01g39270.1	glyoxylate reductase 2		9	34.3	34.3	34.3	34.838	0	86.456	0.0372751	0.0373024	0.0375568	0.0376009	0.0389617	0.0373646	0.0385617	0.0370413
LOC_Os01g42294.1	LOC_Os01g42294.1	Leucine-rich repeat protein kinase family protein		9	21.6	21.6	20.6	70.665	0	65.029	0.0157092	0.015227	0.0149257	0.0158919	0.0145843	0.0152168	0.015401	0.0155215
LOC_Os01g49290.1	LOC_Os01g49290.1	Transducin/WD40 repeat-like superfamily protein		9	62.3	62.3	43.7	36.231	0	216.13	0.0690422	0.0697856	0.0693674	0.070166	0.0706048	0.068751	0.0690307	0.0698359
LOC_Os01g49890.1	LOC_Os01g49890.1	Pyridoxal-5\'-phosphate-dependent enzyme family protein		9	40.2	40.2	24.8	57.702	0	209.51	0.0284218	0.0286635	0.0299272	0.0297552	0.0293309	0.0291468	0.0302013	0.0288584
LOC_Os01g66000.1	LOC_Os01g66000.1	oxidoreductases, acting on NADH or NADPH, quinone or similar compound as acceptor		9	51.2	51.2	51.2	23.595	0	26.03	0.0169977	0.0180707	0.0177529	0.0177579	0.017255	0.0176409	0.0180474	0.0180731
LOC_Os02g01030.4;LOC_Os02g01030.3;LOC_Os02g01030.2;LOC_Os02g01030.1	LOC_Os02g01030.4	HSP70-interacting protein 1		9	30.7	30.7	30.7	40.606	0	51.321	0.00733998	0.00746761	0.00751558	0.00736186	0.00761953	0.00740557	0.00754845	0.00750721
LOC_Os02g02860.1	LOC_Os02g02860.1	glutamate tRNA synthetase		9	22.6	22.6	22.6	62.863	0	40.741	0.00811802	0.00766666	0.00776229	0.007789	0.0076881	0.0074404	0.0077032	0.00767829
LOC_Os02g10130.1	LOC_Os02g10130.1	Tubulin binding cofactor C domain-containing protein		9	25.7	25.7	19	62.888	0	55.453	0.0242398	0.0243318	0.0246611	0.0242638	0.0249342	0.0245005	0.0243605	0.024688
LOC_Os02g10310.1;LOC_Os02g10310.2;LOC_Os02g10310.3	LOC_Os02g10310.1	fumarylacetoacetase, putative		9	30.5	30.5	30.5	47.104	0	100.62	0.0285817	0.0289706	0.0286239	0.0293088	0.0287805	0.0288025	0.0286965	0.0287569
LOC_Os02g15900.1	LOC_Os02g15900.1	Ribosomal protein L21		9	42.1	42.1	42.1	23.353	0	121.47	0.0298622	0.0298658	0.0302701	0.0300298	0.0284088	0.0296277	0.0291946	0.0290766
LOC_Os02g39570.4;LOC_Os02g39570.1;LOC_Os02g39570.5;LOC_Os02g39570.6	LOC_Os02g39570.4	ACT domain-containing small subunit of acetolactate synthase protein		9	27	27	21.2	51.851	0	121.57	0.0165134	0.0169541	0.0171077	0.016405	0.0162165	0.0160744	0.0165743	0.016248
LOC_Os02g44780.3;LOC_Os02g44780.2;LOC_Os02g44780.1	LOC_Os02g44780.3	geranylgeranyl reductase		9	40.6	40.6	40.6	35.96	0	61.301	0.0116941	0.0119081	0.0122618	0.0118684	0.0117639	0.0115468	0.0116694	0.0118158
LOC_Os02g48290.1;LOC_Os06g22140.1	LOC_Os02g48290.1	NADPH-dependent thioredoxin reductase A		9	40.2	40.2	40.2	34.676	0	138.49	0.0103844	0.0106518	0.0105525	0.0106388	0.0104697	0.0104994	0.0104821	0.0108291
LOC_Os02g53420.1	LOC_Os02g53420.1	mitochondrial HSO70 2		9	34.3	33.1	14	72.897	0	207.09	0.0412859	0.041491	0.0414422	0.0417766	0.0423171	0.0412263	0.0412451	0.0411351
LOC_Os02g54700.2	LOC_Os02g54700.2	eukaryotic translation initiation factor 3G1		9	37.7	37.7	37.7	32.009	0	79.671	0.00745977	0.00713828	0.00790477	0.00757063	0.0072215	0.00790741	0.0073033	0.00722772
LOC_Os02g55630.1	LOC_Os02g55630.1	plastid transcriptionally active 17		9	26	26	26	49.166	0	78.535	0.0096791	0.00991882	0.0100429	0.00984352	0.0100776	0.0103166	0.00965162	0.00983998
LOC_Os02g56180.1	LOC_Os02g56180.1	oxidoreductase, zinc-binding dehydrogenase family protein		9	43	43	43	34.328	0	64.187	0.00575889	0.00572043	0.00588753	0.00572741	0.00573563	0.00588767	0.00563952	0.00611334
LOC_Os02g57240.1	LOC_Os02g57240.1	potassium channel beta subunit 1		9	27.1	27.1	27.1	36.449	0	34.808	0.0147014	0.0155668	0.0151862	0.0154745	0.0150661	0.0153997	0.0154312	0.0153022
LOC_Os02g57760.1	LOC_Os02g57760.1	O-methyltransferase family protein		9	44.9	44.9	44.9	38.647	0	72.396	0.00275385	0.00291888	0.00291034	0.00246936	0.00276423	0.00291506	0.00269921	0.00301897
LOC_Os03g04169.1	LOC_Os03g04169.1	ATP phosphoribosyl transferase 2		9	30.7	30.7	30.7	43.909	0	46.456	0.00942485	0.00934025	0.00960487	0.00954669	0.00905643	0.00948019	0.00939525	0.00957565
LOC_Os03g06200.1	LOC_Os03g06200.1	phosphoserine aminotransferase		9	27.7	27.7	27.7	44.931	0	36.616	0.0193866	0.0189284	0.019153	0.0189011	0.0201605	0.0188998	0.0186614	0.0192742
LOC_Os03g14260.2;LOC_Os03g14260.1	LOC_Os03g14260.2	SEC7-like guanine nucleotide exchange family protein		9	9.7	9.7	9.7	197.64	0	35.931	0.00218532	0.0018701	0.00230888	0.0019517	0.00190433	0.00200692	0.00196382	0.00182396
LOC_Os03g15120.1;LOC_Os03g54230.1	LOC_Os03g15120.1	HIS HF		9	17.8	17.8	17.8	61.053	0	20.473	0.00509104	0.00512499	0.00567027	0.00501352	0.00519389	0.00521516	0.005139	0.00495225
LOC_Os03g28160.1;LOC_Os03g28160.2	LOC_Os03g28160.1	PYK10-binding protein 1		9	84.7	84.7	80.7	18.271	0	156.8	0.0183432	0.0185603	0.0180536	0.0185253	0.0187342	0.0186732	0.0189138	0.0186365
LOC_Os03g58040.3;LOC_Os03g58040.2;LOC_Os03g58040.1	LOC_Os03g58040.3	glutamate dehydrogenase 1		9	44.5	44.5	36.5	44.341	0	201.98	0.039645	0.0394324	0.0404334	0.0402806	0.0386127	0.0393884	0.038028	0.039897
LOC_Os03g61600.1	LOC_Os03g61600.1	phosphoribosylformylglycinamidine cyclo-ligase, chloroplast / phosphoribosyl-aminoimidazole synthetase / AIR synthase (PUR5)		9	31.9	31.9	31.9	41.749	0	40.976	0.011544	0.0116953	0.0112292	0.0113069	0.0118467	0.0121168	0.0112763	0.0112919
LOC_Os03g61710.1	LOC_Os03g61710.1	Mevalonate/galactokinase family protein		9	28.7	28.7	28.7	54.693	0	90.814	0.00849456	0.00812285	0.00874087	0.00826937	0.00897111	0.00812883	0.00828734	0.00816494
LOC_Os04g23890.4;LOC_Os04g23890.3;LOC_Os04g23890.2;LOC_Os04g23890.1	LOC_Os04g23890.4	phototropin 2		9	13.8	13.8	13.8	96.808	0	73.558	0.00652472	0.00691303	0.00692024	0.00688459	0.00677002	0.0071808	0.0069907	0.00700202
LOC_Os04g39700.1	LOC_Os04g39700.1	Ribosomal protein L6 family protein		9	55	40.5	40.5	24.628	0	52.848	0.0152376	0.0147537	0.0150282	0.0144407	0.0144042	0.0144642	0.0143964	0.0146353
LOC_Os04g50860.1	LOC_Os04g50860.1	Protein of unknown function (DUF760)		9	24	24	24	45.306	0	85.633	0.00860184	0.00882021	0.00835265	0.00848061	0.00857806	0.00841374	0.00869174	0.00798271
LOC_Os05g01450.1;LOC_Os05g01450.2	LOC_Os05g01450.1	eukaryotic translation initiation factor 2		9	43.7	43.7	43.7	31.238	0	69.243	0.0126194	0.0128293	0.0133506	0.0129207	0.0128807	0.0127307	0.0135268	0.0132401
LOC_Os05g05860.1	LOC_Os05g05860.1	RNA polymerase II large subunit		9	5	5	5	208.68	0	33.298	0.0075434	0.00733058	0.00717527	0.0076464	0.00714214	0.00709492	0.00736106	0.00760176
LOC_Os05g06350.1	LOC_Os05g06350.1	importin alpha isoform 1		9	36	36	27.7	58.566	0	95.055	0.015649	0.015678	0.0154373	0.0160349	0.0152968	0.0151627	0.0151283	0.0154902
LOC_Os05g07050.1	LOC_Os05g07050.1	Pre-mRNA-processing-splicing factor		9	11.5	11.5	5.4	274.07	0	86.279	0.0102329	0.0100476	0.0107742	0.010492	0.0106685	0.0103011	0.0106903	0.0104191
LOC_Os05g14194.1;LOC_Os05g14194.2	LOC_Os05g14194.1	Glyoxalase/Bleomycin resistance protein/Dioxygenase superfamily protein		9	37.7	32	32	38.521	0	105.65	0.0331464	0.0325293	0.0328563	0.0334531	0.0322074	0.0317306	0.0328978	0.0325919
LOC_Os05g24601.2;LOC_Os05g24601.1;LOC_Os05g24601.3;LOC_Os01g61710.6;LOC_Os01g61710.5;LOC_Os01g61710.4;LOC_Os01g61710.3;LOC_Os01g61710.2;LOC_Os01g61710.1;LOC_Os08g28080.1	LOC_Os05g24601.2	clathrin adaptor complexes medium subunit family protein		9	22.6	22.6	22.6	55.1	0	30.237	0.00763698	0.00784842	0.0078978	0.00775342	0.00786774	0.00747272	0.00760015	0.00763428
LOC_Os05g28510.4;LOC_Os05g28510.3;LOC_Os05g28510.2;LOC_Os05g28510.1	LOC_Os05g28510.4	ARM repeat superfamily protein		9	16.6	15.7	13.6	95.658	0	60.444	0.00586998	0.00571201	0.00612652	0.00599871	0.00579324	0.00581417	0.00602009	0.00591769
LOC_Os05g46230.1	LOC_Os05g46230.1	nucleosome assembly protein 1;2		9	31.3	31.3	30.2	41.683	0	77.267	0.016902	0.0169695	0.0172741	0.0178866	0.0162994	0.0165828	0.0169331	0.0170236
LOC_Os05g49150.1	LOC_Os05g49150.1	Eukaryotic translation initiation factor 3 subunit 7 (eIF-3)		9	19.8	19.8	19.8	65.08	0	63.341	0.0145696	0.0149493	0.0150683	0.0149094	0.0147169	0.014398	0.014603	0.0152626
LOC_Os05g51480.2;LOC_Os05g51480.1	LOC_Os05g51480.2	damaged DNA binding protein 1A		9	12.3	12.3	12.3	111.64	0	28.421	0.00601628	0.00595607	0.00582753	0.00556444	0.00605906	0.0055358	0.00568757	0.0057619
LOC_Os06g21600.1	LOC_Os06g21600.1	Unknown		9	15.3	15.3	15.3	69.495	0	25.918	0.010893	0.0109274	0.0110516	0.0109664	0.0106945	0.010541	0.0110226	0.0109796
LOC_Os07g05400.1	LOC_Os07g05400.1	root FNR 1		9	49.2	49.2	34.7	41.814	0	57.412	0.0148673	0.0152664	0.0147134	0.0151552	0.0141056	0.0145112	0.0143045	0.0151033
LOC_Os07g26610.2;LOC_Os07g26610.1	LOC_Os07g26610.2	phosphoglucosamine mutase family protein		9	24.1	24.1	21.5	58.475	0	38.255	0.0103094	0.0106975	0.0106968	0.0104368	0.010767	0.0108356	0.0107181	0.0106865
LOC_Os07g28480.1;LOC_Os09g20220.1	LOC_Os07g28480.1	glutathione S-transferase TAU 24		9	46.1	46.1	46.1	25.826	0	56.069	0.0218089	0.0215231	0.0224422	0.022178	0.0223643	0.0239305	0.0232884	0.0230854
LOC_Os07g35940.1	LOC_Os07g35940.1	beta-amylase 5		9	23.8	23.8	23.8	55.117	0	95.995	0.0214825	0.0217137	0.0219328	0.021687	0.0208731	0.0214741	0.0212662	0.0212457
LOC_Os07g42300.1	LOC_Os07g42300.1	Translation elongation factor EF1B/ribosomal protein S6 family protein		9	51.8	51.8	44.2	27.553	0	176.67	0.0720201	0.073708	0.0708113	0.0722922	0.0697887	0.0707126	0.0679384	0.069847
LOC_Os07g43700.2;LOC_Os07g43700.1	LOC_Os07g43700.2	malate dehydrogenase		9	36.6	33.7	30.7	42.221	0	96.24	0.0165154	0.0166732	0.016404	0.0161803	0.0160433	0.0162028	0.0161564	0.0165001
LOC_Os08g31470.2;LOC_Os08g31470.1;LOC_Os08g31470.4;LOC_Os08g31470.3	LOC_Os08g31470.2	Trypsin family protein		9	26.3	26.3	26.3	63.496	0	47.124	0.00323485	0.00266757	0.00305463	0.00298947	0.00298003	0.0029446	0.00300605	0.003221
LOC_Os08g32850.1;LOC_Os08g32850.2	LOC_Os08g32850.1	3-methylcrotonyl-CoA carboxylase		9	22.7	22.7	22.7	60.816	0	20.73	0.00626115	0.00643875	0.00616052	0.00652463	0.00608635	0.0063496	0.00667233	0.0065559
LOC_Os09g26730.1	LOC_Os09g26730.1	chaperonin 20		9	53.9	50.2	50.2	25.494	0	180.9	0.0195931	0.0202117	0.0188407	0.0188057	0.0191059	0.019918	0.0197328	0.0190314
LOC_Os09g28630.1	LOC_Os09g28630.1	alpha/beta-Hydrolases superfamily protein		9	45.7	45.7	45.7	33.24	0	164.56	0.0147009	0.0152685	0.0154195	0.015666	0.0157084	0.0156701	0.0164844	0.016042
LOC_Os09g39180.1	LOC_Os09g39180.1	31-kDa RNA binding protein		9	38.8	38.8	38.8	35.425	0	258.65	0.0691437	0.0707004	0.0692651	0.070182	0.0695492	0.0692597	0.0708496	0.0707754
LOC_Os10g17280.1	LOC_Os10g17280.1	gamma subunit of Mt ATP synthase		9	37	37	37	35.26	0	110.68	0.0303542	0.030808	0.0298982	0.0300055	0.0308195	0.0305396	0.0308951	0.029699
LOC_Os10g26050.2;LOC_Os10g26050.1;LOC_Os10g26050.3;LOC_Os10g26050.4	LOC_Os10g26050.2	methionine--tRNA ligase, putative / methionyl-tRNA synthetase, putative / MetRS, putative		9	24.5	23	23	68.22	0	24.66	0.00230974	0.0025724	0.00254174	0.0025922	0.0021126	0.00244641	0.00226624	0.00246016
LOC_Os10g32540.1	LOC_Os10g32540.1	plastid transcriptionally active 3		9	16.7	16.7	16.7	100.14	0	162.06	0.00466626	0.00484058	0.00515096	0.00508304	0.00480162	0.00502791	0.00531538	0.00555645
LOC_Os10g32880.1	LOC_Os10g32880.1	MOS4-associated complex 3A		9	23.7	23.7	23.7	54.4	0	29.112	0.0125228	0.00998324	0.00992195	0.0102633	0.0109844	0.0104861	0.0103621	0.0103727
LOC_Os10g42100.1	LOC_Os10g42100.1	plastidial pyruvate kinase 3		9	25.8	25.8	23.9	61.645	0	51.19	0.00780576	0.00765076	0.0077399	0.00758181	0.00727524	0.00755984	0.00777546	0.00777327
LOC_Os10g42299.5;LOC_Os10g42299.4;LOC_Os10g42299.2;LOC_Os10g42299.1	LOC_Os10g42299.5	Mitochondrial substrate carrier family protein		9	43.7	43.7	38.6	31.554	0	125.35	0.0389624	0.0389734	0.0379816	0.0382242	0.039497	0.0395037	0.0389062	0.0394642
LOC_Os11g38650.1	LOC_Os11g38650.1	UDP-glucosyl transferase 72B3		9	21.8	21.8	21.8	52.534	0	40.496	0.00964805	0.00990519	0.00961418	0.0103581	0.00964236	0.00991115	0.0100413	0.00980088
LOC_Os12g07190.1	LOC_Os12g07190.1	CBS / octicosapeptide/Phox/Bemp1 (PB1) domains-containing protein		9	28.6	28.6	28.6	58.303	0	57.126	0.00241599	0.00240833	0.00243715	0.00230528	0.00245429	0.00271439	0.00264001	0.00262432
LOC_Os12g08170.1	LOC_Os12g08170.1	2-oxoacid dehydrogenases acyltransferase family protein		9	28.5	28.5	25.3	48.36	0	79.864	0.0134258	0.0134359	0.0141395	0.0136483	0.0125754	0.0133365	0.0135754	0.0136577
LOC_Os12g13390.1;LOC_Os12g13390.3;LOC_Os12g13390.2	LOC_Os12g13390.1	Zn-dependent exopeptidases superfamily protein		9	32.6	32.6	21.8	52.443	0	54.078	0.00915233	0.00868729	0.00935814	0.00871752	0.00897618	0.00861582	0.00897908	0.00914458
LOC_Os12g18900.1	LOC_Os12g18900.1	chloroplastic NIFS-like cysteine desulfurase		9	32.8	32.8	32.8	50.767	0	87.211	0.0113485	0.0111356	0.0112387	0.0111404	0.0114108	0.0107998	0.0108211	0.0111675
LOC_Os12g37960.2;LOC_Os12g37960.1	LOC_Os12g37960.2	diaminopimelate epimerase family protein		9	30.8	30.8	30.8	37.83	0	76.25	0.0120379	0.0122996	0.0120843	0.0123417	0.0124841	0.0125053	0.01256	0.0121239
LOC_Os12g39360.1	LOC_Os12g39360.1	Eukaryotic aspartyl protease family protein		9	31.8	31.8	31.8	46.238	0	189.25	0.0167559	0.0164707	0.0164815	0.0169218	0.0164145	0.016692	0.0164673	0.0173176
LOC_Os12g41250.1	LOC_Os12g41250.1	methylcrotonyl-CoA carboxylase alpha chain, mitochondrial / 3-methylcrotonyl-CoA carboxylase 1 (MCCA)		9	19.9	19.9	19.9	80.283	0	64.548	0.0074326	0.00796054	0.00819245	0.00799621	0.00758025	0.00736164	0.00761485	0.00754481
LOC_Os01g09000.1	LOC_Os01g09000.1	glutamine-tRNA ligase, putative / glutaminyl-tRNA synthetase, putative / GlnRS, putative		8	19	19	14.2	89.902	0	46.176	0.00940294	0.00914049	0.00901608	0.00937915	0.00938488	0.00922207	0.00940166	0.00943054
LOC_Os01g10280.2;LOC_Os01g10280.1;LOC_Os01g10280.4;LOC_Os01g10280.3	LOC_Os01g10280.2	phosphoribosylaminoimidazole carboxylase, putative / AIR carboxylase, putative		8	21	21	21	68.261	0	66.776	0.00424284	0.00432093	0.00449477	0.00438536	0.00409716	0.00447862	0.00448983	0.00454158
LOC_Os01g11230.1;LOC_Os01g11230.2	LOC_Os01g11230.1	SOUL heme-binding family protein		8	56.9	56.9	56.9	23.596	0	127.27	0.00612896	0.00593758	0.00626543	0.00636117	0.00618134	0.00621199	0.00605733	0.00599957
LOC_Os01g13570.2;LOC_Os01g13570.1	LOC_Os01g13570.2	phosphoglycerate/bisphosphoglycerate mutase family protein		8	38.4	38.4	38.4	29.612	0	79.648	0.00712514	0.00693724	0.00722094	0.00732194	0.00713425	0.00738351	0.00723652	0.00743436
LOC_Os05g30800.1;LOC_Os01g16190.1	LOC_Os05g30800.1	Mov34/MPN/PAD-1 family protein		8	31.9	31.9	31.9	34.393	0	50.822	0.0104512	0.0107099	0.0102116	0.0106602	0.0106848	0.0108716	0.0104729	0.0104619
LOC_Os01g42870.1	LOC_Os01g42870.1	HXXXD-type acyl-transferase family protein		8	35.2	33.4	28.5	46.497	0	70.831	0.00832253	0.0078342	0.00867041	0.0082887	0.00823645	0.00743331	0.00778505	0.00764917
LOC_Os03g36930.1;LOC_Os01g45190.1;LOC_Os01g45190.3	LOC_Os03g36930.1	eukaryotic initiation factor 4A-III		8	28.7	22.3	22.3	45.628	0	29.078	0.012851	0.0126946	0.0127407	0.013291	0.0126626	0.012495	0.0131141	0.0127316
LOC_Os01g49330.1	LOC_Os01g49330.1	formyltransferase, putative		8	31.8	31.8	31.8	38.69	0	37.838	0.00532191	0.00504135	0.00539654	0.00553725	0.00545382	0.00536531	0.00582321	0.00536485
LOC_Os01g51170.1	LOC_Os01g51170.1	myristoyl-CoA:protein N-myristoyltransferase		8	20.6	20.6	20.6	49.709	0	18.21	0.00883856	0.00897224	0.00889928	0.00874525	0.00879847	0.0084289	0.00866054	0.00872519
LOC_Os01g53810.1;LOC_Os01g53800.1	LOC_Os01g53810.1	Peptidase M28 family protein		8	15.3	15.3	15.3	82.602	0	27.554	0.00259412	0.00234645	0.00275256	0.00236583	0.00276711	0.00238705	0.00272524	0.00274948
LOC_Os01g54540.1;LOC_Os01g54540.2	LOC_Os01g54540.1	Ribosomal protein L13 family protein		8	33.9	33.9	33.9	26.244	0	37.861	0.0248293	0.0249584	0.0254921	0.0250758	0.024268	0.0246794	0.0245828	0.0247678
LOC_Os01g58790.2;LOC_Os01g58790.1	LOC_Os01g58790.2	4-(cytidine 5\'-phospho)-2-C-methyl-D-erithritol kinase		8	25.4	25.4	25.4	43.84	0	48.898	0.0131389	0.0131734	0.0134544	0.0131605	0.0140459	0.014226	0.0136748	0.0133278
LOC_Os01g70770.1	LOC_Os01g70770.1	Glutathione S-transferase family protein		8	44.3	44.3	44.3	24.082	0	32.162	0.0108747	0.010517	0.0106424	0.0104403	0.010124	0.0103341	0.0102573	0.0104764
LOC_Os01g72430.1	LOC_Os01g72430.1	NADPH:quinone oxidoreductase		8	59.9	59.9	59.9	21.324	0	106.08	0.00832747	0.00836879	0.00887121	0.00879528	0.00860802	0.00797396	0.00776519	0.00814858
LOC_Os01g72800.1	LOC_Os01g72800.1	signal recognition particle receptor protein, chloroplast (FTSY)		8	31.7	31.7	31.7	39.254	0	51.559	0.00822691	0.00799745	0.00809088	0.00860561	0.00803659	0.0077783	0.00790542	0.00764393
LOC_Os01g74660.1	LOC_Os01g74660.1	NAD(P)-binding Rossmann-fold superfamily protein		8	39.4	39.4	39.4	35.155	0	69.145	0.00337693	0.0033582	0.00323055	0.00371796	0.00313178	0.00360507	0.00331822	0.00377512
LOC_Os02g04100.1	LOC_Os02g04100.1	proteasome alpha subunit F1		8	42.6	42.6	42.6	29.63	0	113.2	0.0125651	0.012063	0.0124775	0.0125451	0.0121185	0.0117772	0.0121055	0.0120071
LOC_Os02g06700.2;LOC_Os02g33140.1;LOC_Os02g06700.1	LOC_Os02g06700.2	Ribosomal protein S11 family protein		8	47.3	47.3	47.3	16.363	0	172.27	0.059949	0.0608813	0.0607722	0.0608936	0.0609702	0.0590225	0.0597167	0.0607232
LOC_Os02g07760.2;LOC_Os02g07760.1	LOC_Os02g07760.2	aldehyde dehydrogenase 5F1		8	17.2	17.2	17.2	52.558	0	19.095	0.00457509	0.00478492	0.00451525	0.0047492	0.00447223	0.00507091	0.00501415	0.00485854
LOC_Os02g13990.1;LOC_Os02g13990.3;LOC_Os02g13990.2	LOC_Os02g13990.1	U2 small nuclear ribonucleoprotein A		8	37.3	37.3	37.3	31.999	0	28.407	0.0036418	0.00370035	0.00372528	0.00346541	0.0041013	0.00351912	0.00401864	0.00371496
LOC_Os02g14780.2;LOC_Os02g14780.1	LOC_Os02g14780.2	SWAP (Suppressor-of-White-APricot)/surp domain-containing protein / ubiquitin family protein		8	19.9	19.9	19.9	86.961	0	36.173	0.00283618	0.00280927	0.00277618	0.00270064	0.00274898	0.00286311	0.00319334	0.00277162
LOC_Os02g27760.1;LOC_Os07g10720.2;LOC_Os07g10720.1	LOC_Os02g27760.1	ribosomal protein S15A		8	63.1	63.1	63.1	14.818	0	41.48	0.0521057	0.0506896	0.050914	0.0519188	0.0507776	0.0508511	0.0486508	0.0491202
LOC_Os02g33080.2;LOC_Os02g33080.1	LOC_Os02g33080.2	nitrilase-like protein 1		8	46.1	46.1	46.1	25.895	0	46.089	0.0104881	0.0103956	0.0108096	0.0103696	0.0103025	0.0103498	0.0104722	0.0105967
LOC_Os02g35630.1;LOC_Os02g19150.1;LOC_Os01g66330.1	LOC_Os02g35630.1	ATP-dependent Clp protease		8	20.3	20.3	20.3	67.946	0	35.056	0.00579058	0.00607567	0.00599679	0.00596765	0.00586197	0.00605179	0.00626222	0.005801
LOC_Os02g39600.1	LOC_Os02g39600.1	chloroplast outer envelope protein 37		8	33	33	33	41.075	0	149.37	0.00669267	0.00633438	0.00652194	0.0068823	0.00682365	0.00686458	0.00697723	0.00645256
LOC_Os02g48390.1;LOC_Os12g24530.1	LOC_Os02g48390.1	Phosphoribosyltransferase family protein		8	36.9	36.9	36.9	36.148	0	75.206	0.00964152	0.00933027	0.00964832	0.00952832	0.00918863	0.00930863	0.00894715	0.00932867
LOC_Os02g51830.1	LOC_Os02g51830.1	Histidyl-tRNA synthetase 1		8	21.1	21.1	21.1	55.008	0	60.502	0.00665326	0.0066052	0.00684679	0.00704665	0.00671793	0.00721027	0.00676003	0.00685255
LOC_Os02g55120.1	LOC_Os02g55120.1	Translation initiation factor 3 protein		8	35.1	35.1	35.1	34.355	0	26.67	0.0134967	0.0138744	0.0134924	0.013367	0.0130456	0.0137833	0.0134857	0.0135352
LOC_Os03g01190.1	LOC_Os03g01190.1	GroES-like zinc-binding alcohol dehydrogenase family protein		8	29.3	29.3	29.3	39.444	0	75.257	0.00769732	0.00799234	0.0080597	0.00801737	0.00675674	0.00750456	0.00761394	0.00782853
LOC_Os03g01920.1	LOC_Os03g01920.1	Unknown		8	31	31	31	37.808	0	42.825	0.0115205	0.0112857	0.0116586	0.0119348	0.0122046	0.011822	0.011516	0.0116224
LOC_Os03g02960.1;LOC_Os01g50360.1;LOC_Os07g22450.1	LOC_Os03g02960.1	nascent polypeptide-associated complex subunit alpha-like protein 2		8	63.8	63.8	63.8	23.724	0	99.693	0.0178085	0.0183277	0.0183121	0.0183249	0.018256	0.0175993	0.017962	0.0184193
LOC_Os03g07910.1	LOC_Os03g07910.1	Nitrilase/cyanide hydratase and apolipoprotein N-acyltransferase family protein		8	28.8	28.8	28.8	37.927	0	58.223	0.00953918	0.0100495	0.00966998	0.00966852	0.00989634	0.00965729	0.00992468	0.00958932
LOC_Os03g08570.1	LOC_Os03g08570.1	phytoene desaturase 3		8	17.8	17.8	17.8	64.769	0	45.012	0.00943939	0.00941284	0.00911594	0.00965872	0.00917515	0.00945178	0.00964856	0.00954972
LOC_Os03g11200.1	LOC_Os03g11200.1	Tetratricopeptide repeat (TPR)-like superfamily protein		8	12.8	12.8	12.8	87.193	0	20.969	0.00800081	0.00857267	0.00874037	0.00881842	0.00780616	0.00875386	0.00834813	0.00844822
LOC_Os03g15740.1	LOC_Os03g15740.1	Calcium-binding tetratricopeptide family protein		8	12.7	12.7	12.7	92.427	0	57.541	0.00802042	0.00782401	0.00787485	0.00783834	0.00819145	0.00776929	0.00817819	0.00809722
LOC_Os03g18220.2;LOC_Os03g18220.1;LOC_Os07g49250.1;LOC_Os01g06660.1;LOC_Os05g39320.1;LOC_Os05g39310.1	LOC_Os03g18220.2	Thiamine pyrophosphate dependent pyruvate decarboxylase family protein		8	20.5	20.5	20.5	58.879	0	43.374	0.00806969	0.00797887	0.00784592	0.00757155	0.00778303	0.00751261	0.00783202	0.00735569
LOC_Os03g21490.2;LOC_Os03g21490.1;LOC_Os08g09870.1	LOC_Os03g21490.2	non-intrinsic ABC protein 7		8	33.8	33.8	33.8	33.355	0	68.906	0.0173705	0.0172672	0.0173119	0.0175722	0.0184236	0.0181425	0.0180725	0.0171356
LOC_Os03g22570.2;LOC_Os03g22570.1	LOC_Os03g22570.2	ARM repeat superfamily protein		8	12.8	12.8	12.8	98.889	0	38.353	0.0027634	0.00287319	0.00277325	0.00258711	0.00296566	0.00282873	0.00269718	0.00274242
LOC_Os03g22780.1	LOC_Os03g22780.1	NAD(P)-binding Rossmann-fold superfamily protein		8	28.9	28.9	28.9	43.267	0	23.04	0.00691447	0.00670047	0.00682727	0.00711354	0.00709111	0.0066827	0.00696024	0.00663671
LOC_Os03g29190.2;LOC_Os03g29190.1	LOC_Os03g29190.2	DC1 domain-containing protein		8	23.6	23.6	19.7	63.288	0	78.267	0.00950552	0.009045	0.00898023	0.0089882	0.00927245	0.00922689	0.00936537	0.00940024
LOC_Os03g53650.3;LOC_Os03g53650.2;LOC_Os03g53650.1;LOC_Os03g53650.4;LOC_Os06g46730.1	LOC_Os03g53650.3	O-acetylserine (thiol) lyase (OAS-TL) isoform A1		8	61.8	37.8	37.8	34.306	0	93.803	0.0145956	0.0146515	0.0147976	0.0149185	0.0137697	0.0139971	0.0145639	0.0141604
LOC_Os03g53800.5;LOC_Os03g53800.4;LOC_Os03g53800.3;LOC_Os03g53800.2;LOC_Os03g53800.1	LOC_Os03g53800.5	Glycosyl hydrolase family protein		8	23.7	22.2	22.2	67.777	0	70.926	0.0130383	0.0135081	0.0139537	0.0129667	0.0127575	0.0128197	0.0128411	0.0126421
LOC_Os03g56310.2;LOC_Os03g56310.1;LOC_Os03g56310.3;LOC_Os03g56310.4	LOC_Os03g56310.2	HAD-superfamily hydrolase, subfamily IG, 5\'-nucleotidase		8	22.4	22.4	22.4	59.835	0	31.662	0.0123907	0.012537	0.0123489	0.0123881	0.01245	0.0128857	0.012616	0.0125166
LOC_Os03g56800.2;LOC_Os03g56800.1	LOC_Os03g56800.2	Aldolase-type TIM barrel family protein		8	23.8	23.8	23.8	51.957	0	153.6	0.0116176	0.0120301	0.0120611	0.0121332	0.0117616	0.0120038	0.011781	0.0120673
LOC_Os03g58204.1;LOC_Os03g58204.2	LOC_Os03g58204.1	Ribosomal protein L4/L1 family		8	46.8	30.4	30.4	44.488	0	107.62	0.00500381	0.00486637	0.0050981	0.0050238	0.00514201	0.00480487	0.00482807	0.00471647
LOC_Os04g20164.1;LOC_Os06g23140.1	LOC_Os04g20164.1	Copper amine oxidase family protein		8	29.2	29.2	29.2	45.594	0	60.15	0.00849489	0.00890584	0.00888023	0.0091899	0.00860459	0.00935196	0.00904808	0.00895542
LOC_Os04g32150.1	LOC_Os04g32150.1	catalytics;hydrolases		8	42.1	42.1	42.1	27.52	0	35.671	0.0183854	0.0183582	0.0181594	0.0182682	0.0186083	0.0187099	0.0186023	0.0191744
LOC_Os04g37580.1	LOC_Os04g37580.1	ChaC-like family protein		8	58.3	58.3	58.3	21.153	0	107.06	0.0136855	0.0134146	0.0133368	0.0138604	0.0133693	0.0134353	0.0129779	0.0129366
LOC_Os04g46010.1	LOC_Os04g46010.1	Tetratricopeptide repeat (TPR)-like superfamily protein		8	21.9	21.9	21.9	58.009	0	30.202	0.00456427	0.00475453	0.00491524	0.00454136	0.00470147	0.00476438	0.00495445	0.00464614
LOC_Os04g47120.1	LOC_Os04g47120.1	Acyl-CoA thioesterase family protein		8	27.6	27.6	27.6	48.159	0	32.958	0.00693639	0.00660756	0.00677802	0.00718729	0.00742486	0.00704203	0.00714725	0.00715664
LOC_Os04g51630.2;LOC_Os04g51630.1;LOC_Os04g51630.3	LOC_Os04g51630.2	Ribosomal protein L30/L7 family protein		8	43.4	43.4	23.8	28.361	0	49.647	0.0746403	0.0736815	0.074915	0.0749681	0.0764855	0.0741935	0.0718886	0.0733271
LOC_Os04g55040.2;LOC_Os04g55040.1	LOC_Os04g55040.2	vacuolar ATP synthase subunit D (VATD) / V-ATPase D subunit / vacuolar proton pump D subunit (VATPD)		8	39.8	39.8	39.8	29.18	0	39.477	0.0125005	0.0124102	0.012248	0.0118605	0.0125843	0.0120951	0.0124275	0.0122754
LOC_Os04g57590.3;LOC_Os04g57590.2;LOC_Os04g57590.1	LOC_Os04g57590.3	Class I glutamine amidotransferase-like superfamily protein		8	33.1	33.1	33.1	35.535	0	66.719	0.0136862	0.0139263	0.0136667	0.0147666	0.0145614	0.0143164	0.0146924	0.0142984
LOC_Os04g58580.1;LOC_Os04g58580.2	LOC_Os04g58580.1	phosphomannomutase		8	32.3	32.3	32.3	28.193	0	20.237	0.00957081	0.0096609	0.00957805	0.00948827	0.00950399	0.00940211	0.00937076	0.00983654
LOC_Os05g01110.1	LOC_Os05g01110.1	Ribosomal L28 family		8	31.4	31.4	31.4	14.928	0	16.169	0.042735	0.0433045	0.042373	0.0426303	0.040618	0.042081	0.0418036	0.041368
LOC_Os05g03480.5;LOC_Os05g03480.4;LOC_Os05g03480.2	LOC_Os05g03480.5	isovaleryl-CoA-dehydrogenase		8	29.1	29.1	29.1	34.665	0	34.446	0.0105066	0.0106831	0.0102026	0.0103755	0.0107135	0.0103989	0.0108311	0.0109036
LOC_Os05g06750.1	LOC_Os05g06750.1	mitochondrial lipoamide dehydrogenase 1		8	52.8	28.4	28.4	52.934	0	142	0.00860998	0.00875099	0.00896315	0.00925264	0.00923209	0.00914515	0.00913684	0.00924711
LOC_Os05g47640.1	LOC_Os05g47640.1	Pyridoxal-5\'-phosphate-dependent enzyme family protein		8	37.6	22.1	22.1	57.216	0	28.038	0.00746522	0.00763438	0.00775906	0.00786565	0.00747218	0.00721928	0.00765857	0.00740876
LOC_Os05g48340.2;LOC_Os05g48340.1;LOC_Os05g48340.3	LOC_Os05g48340.2	ARM repeat superfamily protein		8	23.6	23.6	23.6	54.395	0	39.386	0.0036361	0.00346803	0.0036897	0.00360223	0.00374791	0.00340525	0.00343928	0.00362772
LOC_Os06g04150.1	LOC_Os06g04150.1	magnesium-protoporphyrin IX methyltransferase		8	25.8	25.8	25.8	34.926	0	17.592	0.0182008	0.0181536	0.0186527	0.0179171	0.0192776	0.0186453	0.018153	0.0184284
LOC_Os06g04910.1	LOC_Os06g04910.1	nudix hydrolase homolog 19		8	26.9	26.9	26.9	43.956	0	84.412	0.00513921	0.00519064	0.00540888	0.00528016	0.00515686	0.00514141	0.00506979	0.00521343
LOC_Os06g05660.3;LOC_Os06g05660.1;LOC_Os06g05660.5;LOC_Os06g05660.4;LOC_Os06g05660.2	LOC_Os06g05660.3	nucleosome assembly protein 1;2		8	32.2	32.2	32.2	42.151	0	70.199	0.0113532	0.0110179	0.0107475	0.0108273	0.0105381	0.0105167	0.010573	0.0107599
LOC_Os06g07140.1;LOC_Os06g07978.1;LOC_Os06g07878.1	LOC_Os06g07140.1	20S proteasome alpha subunit C1		8	43.6	43.6	43.6	27.025	0	107.59	0.0231163	0.0234597	0.0235265	0.0231864	0.0234182	0.0230387	0.0231133	0.023143
LOC_Os06g08090.2;LOC_Os06g08090.1;LOC_Os02g55870.1	LOC_Os06g08090.2	glucuronidase 3		8	22.5	22.5	22.5	56.596	0	33.829	0.00537728	0.0056497	0.005632	0.00508181	0.00502986	0.00534001	0.00534135	0.00498196
LOC_Os06g11135.1	LOC_Os06g11135.1	carboxyesterase 13		8	38.6	38.6	38.6	34.276	0	117.72	0.00860591	0.0085929	0.00837017	0.00871222	0.00851904	0.00862672	0.00875151	0.00867711
LOC_Os06g17840.1	LOC_Os06g17840.1	binding		8	6.4	6.4	6.4	174.77	0	26.21	0.00383067	0.00367378	0.00373164	0.00367822	0.00373369	0.00385747	0.00361762	0.00384945
LOC_Os06g19660.2;LOC_Os06g19660.1	LOC_Os06g19660.2	varicose-related		8	14.1	14.1	8.9	129.22	0	45.102	0.0134034	0.0127439	0.0132277	0.0131629	0.0130324	0.0126764	0.0129725	0.0129511
LOC_Os06g37560.1;LOC_Os01g39830.1;LOC_Os02g12730.3;LOC_Os02g12730.2;LOC_Os02g12730.1;LOC_Os03g06940.2;LOC_Os03g06940.1	LOC_Os06g37560.1	beta galactosidase 1		8	15.4	15.4	15.4	78.279	0	43.422	0.00509375	0.00529159	0.00514152	0.00531888	0.00541477	0.00547968	0.00554818	0.0053143
LOC_Os06g44270.1	LOC_Os06g44270.1	NAD(P)-binding Rossmann-fold superfamily protein		8	29.6	29.6	29.6	35.715	0	24.635	0.0107	0.0101172	0.0107121	0.0101081	0.0101263	0.010255	0.010057	0.0101969
LOC_Os06g50818.1;LOC_Os06g50742.1;LOC_Os06g50706.1;LOC_Os06g50670.1;LOC_Os06g50490.1;LOC_Os06g50539.3;LOC_Os06g50490.3;LOC_Os06g50539.1;LOC_Os06g50490.2;LOC_Os06g50490.4;LOC_Os06g50580.1;LOC_Os06g50430.1;LOC_Os06g50789.1;LOC_Os05g47520.1;LOC_Os07g15430.1	LOC_Os06g50818.1	Unknown		8	24	24	24	53.676	0	68.531	0.00394093	0.00421892	0.00419859	0.00440938	0.00410608	0.00407083	0.00398386	0.00386463
LOC_Os07g08170.1;LOC_Os01g62040.2;LOC_Os01g62040.1;LOC_Os01g62040.3	LOC_Os07g08170.1	P-loop containing nucleoside triphosphate hydrolases superfamily protein		8	24.4	24.4	24.4	49.611	0	36.427	0.00546608	0.00534927	0.00511422	0.00554744	0.00581988	0.0055122	0.00558514	0.00544708
LOC_Os07g31370.1;LOC_Os03g09140.2;LOC_Os03g09140.1	LOC_Os07g31370.1	Ras-related small GTP-binding family protein		8	42.3	42.3	42.3	22.945	0	32.163	0.0160576	0.0164717	0.0164334	0.0167458	0.0166317	0.0162323	0.0166276	0.0163138
LOC_Os07g36190.1	LOC_Os07g36190.1	isopentenyl pyrophosphate:dimethylallyl pyrophosphate isomerase 2		8	59.7	59.7	41.2	27.341	0	120.68	0.0383343	0.0378989	0.0369851	0.0369233	0.0404214	0.0378815	0.0382067	0.0377386
LOC_Os07g37250.1	LOC_Os07g37250.1	photosystem II reaction center PSB29 protein		8	26.8	26.8	26.8	32.099	0	44.626	0.0712789	0.0721549	0.0715354	0.0715334	0.0721907	0.0732777	0.0723226	0.0728671
LOC_Os07g45090.1	LOC_Os07g45090.1	51 kDa subunit of complex I		8	22.4	22.4	22.4	55.26	0	47.298	0.00483938	0.00484092	0.00513988	0.00509999	0.00512639	0.00475369	0.00519095	0.00528991
LOC_Os08g10570.2;LOC_Os08g10570.1	LOC_Os08g10570.2	AICARFT/IMPCHase bienzyme family protein		8	20.2	20.2	20.2	64.65	0	71.544	0.00510425	0.00507659	0.00507418	0.00529116	0.00491306	0.00533366	0.00492572	0.00495992
LOC_Os08g23730.1	LOC_Os08g23730.1	GMP synthase (glutamine-hydrolyzing), putative / glutamine amidotransferase, putative		8	19.9	19.9	19.9	59.586	0	30.269	0.00416962	0.00401563	0.00444297	0.0045549	0.00410017	0.00408947	0.00407899	0.0040262
LOC_Os08g36320.3;LOC_Os08g36320.2;LOC_Os08g36320.5;LOC_Os08g36320.4;LOC_Os08g36320.1	LOC_Os08g36320.3	glutamate decarboxylase		8	28.6	28.6	20.1	56.196	0	81.402	0.021387	0.021025	0.02178	0.0220449	0.0220061	0.0230621	0.0223061	0.022576
LOC_Os08g37490.1	LOC_Os08g37490.1	general regulatory factor 2		8	62.5	37.5	37.5	29	0	134.49	0.0263888	0.0261132	0.0254957	0.025364	0.0255661	0.0259302	0.0248231	0.0253535
LOC_Os08g45180.1;LOC_Os08g45180.3;LOC_Os08g45180.2	LOC_Os08g45180.1	pfkB-like carbohydrate kinase family protein		8	29.9	29.9	29.9	42.471	0	90.922	0.012573	0.0124211	0.012959	0.01217	0.0125596	0.0127518	0.0128964	0.0126728
LOC_Os09g16910.3;LOC_Os09g16910.2;LOC_Os09g16910.1	LOC_Os09g16910.3	nitrogen fixation S (NIFS)-like 1		8	24.2	24.2	24.2	50.025	0	52.296	0.0134328	0.0127079	0.0127928	0.013007	0.0133417	0.013892	0.0132019	0.0130679
LOC_Os09g38390.1	LOC_Os09g38390.1	Octicosapeptide/Phox/Bem1p (PB1) domain-containing protein / tetratricopeptide repeat (TPR)-containing protein		8	15.7	15.7	14.6	77.601	0	16.081	0.00536142	0.00539377	0.00560156	0.00542382	0.00560906	0.00531263	0.00563275	0.0055544
LOC_Os10g35720.1;LOC_Os10g35720.2	LOC_Os10g35720.1	thioredoxin family protein		8	24.4	24.4	24.4	53.154	0	51.292	0.00332766	0.00330058	0.00334226	0.0032379	0.00347407	0.00335523	0.0035392	0.00359653
LOC_Os10g39740.1	LOC_Os10g39740.1	glutathione S-transferase PHI 9		8	33.5	33.5	33.5	30.844	0	119.8	0.013809	0.0129237	0.0133635	0.0134613	0.0134777	0.0134255	0.0138608	0.0140022
LOC_Os10g40130.1	LOC_Os10g40130.1	acid-amino acid ligases;ligases;ATP binding;ATP binding;ligases		8	13.2	13.2	13.2	82.194	0	59.614	0.00200088	0.00192762	0.00204683	0.00205604	0.00203873	0.00191703	0.00195908	0.00215546
LOC_Os10g42700.1	LOC_Os10g42700.1	shikimate kinase like 2		8	28.5	28.5	28.5	40.543	0	41.956	0.012664	0.0123936	0.0123937	0.0125378	0.0121367	0.0122084	0.0126466	0.0123467
LOC_Os12g07650.1	LOC_Os12g07650.1	CAX-interacting protein 2		8	40	40	40	30.589	0	187.86	0.0222382	0.0219395	0.0226672	0.022642	0.0227167	0.0235119	0.0230488	0.0236069
LOC_Os12g10740.1;LOC_Os01g14926.1;LOC_Os05g25350.1;LOC_Os05g06990.1;LOC_Os06g03610.1;LOC_Os05g25370.1;LOC_Os10g01100.1;LOC_Os05g20150.1;LOC_Os05g25450.2;LOC_Os05g25450.1;LOC_Os11g14050.2;LOC_Os11g14050.1	LOC_Os12g10740.1	Leucine-rich repeat protein kinase family protein		8	14.2	14.2	13.3	104.24	0	43.575	0.00473435	0.00470897	0.00436128	0.00459194	0.0048991	0.00476183	0.00472293	0.00485821
LOC_Os12g10784.2;LOC_Os12g10784.1;LOC_Os12g10784.3	LOC_Os12g10784.2	Aldolase-type TIM barrel family protein		8	36.4	36.4	36.4	31.579	0	52.109	0.00677918	0.0066599	0.00651689	0.00647475	0.00642525	0.00642578	0.00688468	0.00664096
LOC_Os12g32986.1	LOC_Os12g32986.1	HEAT SHOCK PROTEIN 89.1		8	20.5	12.2	12.2	91.479	0	32.977	0.0083052	0.00834386	0.00793006	0.00765895	0.00795866	0.0078963	0.00782254	0.00775443
LOC_Os12g40830.3;LOC_Os12g40830.2;LOC_Os12g40830.1	LOC_Os12g40830.3	pfkB-like carbohydrate kinase family protein		8	43.4	43.4	38.2	34.06	0	55.951	0.00431565	0.00478578	0.00489373	0.00488049	0.00483559	0.00451659	0.00474261	0.00455723
LOC_Os01g03650.1	LOC_Os01g03650.1	non-intrinsic ABC protein 6		7	22.4	22.4	22.4	51.614	0	67.512	0.0129287	0.0120943	0.0123718	0.0128097	0.0128266	0.0126742	0.0128771	0.012288
LOC_Os01g05060.1	LOC_Os01g05060.1	Mitochondrial glycoprotein family protein		7	36.4	36.4	36.4	29.807	0	62.256	0.0108476	0.0104127	0.0110417	0.0108824	0.01057	0.0102957	0.0102728	0.0102276
LOC_Os01g09540.1	LOC_Os01g09540.1	HAD superfamily, subfamily IIIB acid phosphatase		7	32	32	32	32.968	0	82.116	0.0105997	0.0108502	0.0110193	0.0113819	0.0105215	0.0102381	0.010287	0.0104008
LOC_Os01g10020.1	LOC_Os01g10020.1	Alkaline-phosphatase-like family protein		7	16.3	16.3	16.3	52.198	0	16.779	0.00224526	0.00224534	0.00213684	0.00229942	0.002345	0.0023709	0.00247676	0.00234655
LOC_Os01g15600.1	LOC_Os01g15600.1	purin-rich alpha 1		7	31.8	31.8	31.8	33.32	0	49.776	0.00818989	0.00844679	0.00834605	0.00846583	0.0083086	0.00868493	0.00840159	0.00838009
LOC_Os01g16090.1	LOC_Os01g16090.1	RNA-binding (RRM/RBD/RNP motifs) family protein		7	32.9	32.9	32.9	49.279	0	107.27	0.00705658	0.00707832	0.00743767	0.00733691	0.00705721	0.00765949	0.00750946	0.00749361
LOC_Os01g16870.4;LOC_Os01g16870.3;LOC_Os01g16870.2;LOC_Os01g16870.1	LOC_Os01g16870.4	Argonaute family protein		7	10.7	10.7	9.6	100.64	0	20.392	0.0055179	0.00569297	0.00542234	0.00556764	0.00510139	0.00506818	0.00548414	0.00546522
LOC_Os01g18210.1	LOC_Os01g18210.1	rotamase CYP 4		7	36.6	36.6	36.6	25.387	0	50.552	0.0107085	0.0109861	0.0112081	0.0112697	0.0113161	0.0113735	0.0117068	0.0115831
LOC_Os01g21160.2;LOC_Os01g21160.1;LOC_Os01g21160.4;LOC_Os01g21160.3	LOC_Os01g21160.2	2-oxoacid dehydrogenases acyltransferase family protein		7	26.3	26.3	26.3	49.636	0	26.34	0.00209599	0.00245093	0.00214726	0.00234625	0.00247539	0.00239123	0.00240793	0.00231586
LOC_Os01g37800.1;LOC_Os10g31830.1	LOC_Os01g37800.1	RAS 5		7	58.9	58.9	45.5	22.476	0	36.758	0.0241083	0.0241487	0.0239048	0.0236683	0.0232098	0.0238957	0.0240559	0.023528
LOC_Os01g40640.1;LOC_Os01g40640.4;LOC_Os01g40640.3	LOC_Os01g40640.1	Nucleic acid-binding proteins superfamily		7	19.9	19.9	19.9	47.664	0	21.228	0.00725635	0.00686812	0.0070738	0.00710361	0.0071038	0.00720809	0.00663026	0.00677931
LOC_Os01g42520.1	LOC_Os01g42520.1	Protein of unknown function, DUF642		7	24.9	24.9	24.9	39.851	0	22.006	0.0107397	0.0108235	0.0110098	0.011031	0.0103291	0.0105551	0.010667	0.0107845
LOC_Os01g43070.2;LOC_Os01g43070.1	LOC_Os01g43070.2	Mog1/PsbP/DUF1795-like photosystem II reaction center PsbP family protein		7	33.8	33.8	33.8	34.4	0	43.533	0.0126486	0.0129105	0.0121373	0.0125055	0.0131776	0.0128049	0.0129456	0.013047
LOC_Os01g48500.1	LOC_Os01g48500.1	Unknown		7	39.8	39.8	39.8	25.974	0	52.641	0.00846203	0.00811843	0.00800797	0.00801712	0.00834206	0.00792742	0.00793478	0.00799198
LOC_Os01g51570.1	LOC_Os01g51570.1	beta-1,3-glucanase 2		7	34.6	34.6	32	35.809	0	52.539	0.00681313	0.00599316	0.0068017	0.00662059	0.00695724	0.00698302	0.00718103	0.00697806
LOC_Os01g65380.1	LOC_Os01g65380.1	SEC14 cytosolic factor family protein / phosphoglyceride transfer family protein		7	25.8	18.8	18.8	66.457	0	34.026	0.00307843	0.00292966	0.00316615	0.00304028	0.00290052	0.00291191	0.00280259	0.00295906
LOC_Os01g68324.3	LOC_Os01g68324.3	ribophorin II (RPN2) family protein		7	25.8	25.8	25.8	42.708	0	57.178	0.00251017	0.00232404	0.00244249	0.00220235	0.00230155	0.0025068	0.00237493	0.00252568
LOC_Os01g70520.1;LOC_Os01g70520.2	LOC_Os01g70520.1	beta glucosidase 11		7	16.1	16.1	16.1	59.216	0	27.473	0.0064114	0.00626258	0.00654729	0.00651461	0.00631515	0.0064673	0.00645683	0.00674132
LOC_Os02g02850.1	LOC_Os02g02850.1	Amino acid dehydrogenase family protein		7	27.8	27.8	27.8	39.358	0	29.521	0.00239073	0.00236025	0.00258061	0.00244542	0.00228894	0.00228221	0.0023059	0.00228957
LOC_Os02g03100.2;LOC_Os02g03100.1	LOC_Os02g03100.2	NAD(P)-linked oxidoreductase superfamily protein		7	25.9	25.9	25.9	41.802	0	62.708	0.0083888	0.00858162	0.00858234	0.00880806	0.00811001	0.00822352	0.00850799	0.00841828
LOC_Os02g07160.1	LOC_Os02g07160.1	phytoene desaturation 1		7	29.4	29.4	29.4	46.939	0	29.469	0.00277405	0.00312465	0.00306666	0.00310548	0.00273678	0.00260339	0.00286804	0.00276498
LOC_Os02g09590.1	LOC_Os02g09590.1	Ribosomal protein S21 family protein		7	41.8	41.8	41.8	16.735	0	96.043	0.0452364	0.0427902	0.0433105	0.0446574	0.0421951	0.0425002	0.0415818	0.0419577
LOC_Os02g14440.1	LOC_Os02g14440.1	Peroxidase superfamily protein		7	41.1	41.1	35.8	34.175	0	176.22	0.0277447	0.0279726	0.0284614	0.0298049	0.0295488	0.029891	0.0303961	0.0294963
LOC_Os02g15660.1	LOC_Os02g15660.1	Tetratricopeptide repeat (TPR)-like superfamily protein		7	18.5	14.3	14.3	85.881	0	31.657	0.00553219	0.00584749	0.00567089	0.00589583	0.00561032	0.00583308	0.00573344	0.00539023
LOC_Os02g20930.1	LOC_Os02g20930.1	Apoptosis inhibitory protein 5 (API5)		7	16.2	16.2	16.2	59.985	0	24.043	0.00176209	0.00169505	0.00171285	0.00178305	0.00165716	0.00186714	0.00171112	0.00170152
LOC_Os02g35590.2;LOC_Os02g35590.1;LOC_Os02g35590.3	LOC_Os02g35590.2	glutathione S-transferase zeta 1		7	40	40	40	24.86	0	27.484	0.0071742	0.0067539	0.00688424	0.00745049	0.00676588	0.00717622	0.00686148	0.00700998
LOC_Os02g37654.1	LOC_Os02g37654.1	alpha/beta-Hydrolases superfamily protein		7	20.7	20.7	20.7	49.017	0	35.043	0.0122703	0.012164	0.0121862	0.0115154	0.0116007	0.0115497	0.0119201	0.0113573
LOC_Os02g42290.3;LOC_Os02g42290.1;LOC_Os02g42290.2	LOC_Os02g42290.3	nuclear-encoded CLP protease P7		7	41.9	41.9	39.6	31.96	0	207.05	0.0344744	0.0351646	0.0354967	0.0363565	0.0350675	0.0360665	0.0374251	0.0374483
LOC_Os02g42860.1;LOC_Os04g45040.3;LOC_Os04g45040.2;LOC_Os04g45040.1;LOC_Os10g35990.1;LOC_Os10g35990.2	LOC_Os02g42860.1	RNAhelicase-like 8		7	19.1	19.1	19.1	58.166	0	33.667	0.00546942	0.00533482	0.00539703	0.00561935	0.00528012	0.00548318	0.00540572	0.00551287
LOC_Os02g51100.1	LOC_Os02g51100.1	P-loop containing nucleoside triphosphate hydrolases superfamily protein		7	30.8	30.8	30.8	42.498	0	36.048	0.00439158	0.00467299	0.00490287	0.00454422	0.00477972	0.00451155	0.00474019	0.00472877
LOC_Os02g54060.1;LOC_Os02g54060.2	LOC_Os02g54060.1	chaperonin 20		7	47.8	45.1	45.1	26.562	0	62.439	0.00342261	0.00369824	0.00371305	0.00354247	0.00362228	0.00369369	0.00374669	0.00362769
LOC_Os02g58510.1	LOC_Os02g58510.1	homoserine kinase		7	31.2	31.2	31.2	37.812	0	78.459	0.00366152	0.00373748	0.00373181	0.00392766	0.00401535	0.00378699	0.00383793	0.00407461
LOC_Os03g04220.1	LOC_Os03g04220.1	glutathione S-transferase F11		7	29.8	29.8	29.8	35.704	0	71.889	0.0113513	0.0113182	0.0113379	0.0115017	0.01126	0.0110683	0.011136	0.0113241
LOC_Os03g10880.1;LOC_Os03g10880.2;LOC_Os03g43990.2;LOC_Os03g43990.1;LOC_Os08g03650.1;LOC_Os11g02620.1;LOC_Os04g54400.1;LOC_Os12g02540.1	LOC_Os03g10880.1	Phototropic-responsive NPH3 family protein		7	17.7	17.7	17.7	68.021	0	18.834	0.00260744	0.00268889	0.00256627	0.00260601	0.002611	0.00267137	0.00269044	0.00258888
LOC_Os03g12590.1	LOC_Os03g12590.1	coatomer gamma-2 subunit, putative / gamma-2 coat protein, putative / gamma-2 COP, putative		7	19.6	12.8	12.8	99.988	0	67.131	0.00194905	0.00176404	0.00202925	0.00210307	0.00189054	0.00171052	0.00186486	0.00194215
LOC_Os03g13730.1;LOC_Os03g13730.2	LOC_Os03g13730.1	translocon at the outer envelope membrane of chloroplasts 34		7	22.6	22.6	22.6	36.28	0	43.696	0.00436814	0.00417105	0.00459547	0.00435974	0.00490021	0.00470166	0.00440977	0.00479032
LOC_Os03g17010.1;LOC_Os03g17010.3;LOC_Os03g17010.2	LOC_Os03g17010.1	RNA-binding (RRM/RBD/RNP motifs) family protein		7	24.9	24.9	24.9	27.701	0	29.299	0.00849455	0.00858822	0.00858722	0.00866932	0.00901297	0.008674	0.00890391	0.00885389
LOC_Os03g22120.1;LOC_Os03g22120.2;LOC_Os03g22120.3	LOC_Os03g22120.1	sucrose synthase 3		7	11.9	10.6	10.6	92.216	0	22.353	0.00545862	0.00531961	0.00552536	0.00563855	0.00549263	0.00544292	0.00550343	0.00550423
LOC_Os03g31170.1;LOC_Os03g31170.2;LOC_Os03g31170.3	LOC_Os03g31170.1	uridine-ribohydrolase 2		7	31.7	31.7	31.7	34.504	0	54.981	0.0137899	0.0130845	0.0134877	0.0141948	0.0137836	0.0138431	0.013881	0.0138037
LOC_Os03g32630.1	LOC_Os03g32630.1	general control non-repressible 4		7	15.4	15.4	15.4	77.815	0	38.46	0.000821121	0.000556367	0.0006962	0.000722184	0.000689718	0.000682534	0.000894899	0.000841993
LOC_Os03g42220.2;LOC_Os03g42220.1;LOC_Os03g42220.3	LOC_Os03g42220.2	TCP-1/cpn60 chaperonin family protein		7	43.6	43.6	18.8	54.453	0	204.25	0.0234878	0.0240298	0.0230788	0.0243787	0.0229197	0.0225784	0.0230656	0.0229522
LOC_Os03g49710.1	LOC_Os03g49710.1	Ribosomal protein S13/S18 family		7	32.2	32.2	32.2	19.222	0	55.124	0.0710265	0.0715791	0.0722599	0.0710157	0.0712584	0.0696743	0.0688521	0.0694542
LOC_Os03g51080.1;LOC_Os03g13300.1;LOC_Os04g37460.1;LOC_Os04g37500.1	LOC_Os03g51080.1	glutamate decarboxylase		7	21.5	13	13	55.065	0	20.134	0.0302685	0.0292413	0.0292247	0.029601	0.0293232	0.0293037	0.0291846	0.0292498
LOC_Os03g51250.1	LOC_Os03g51250.1	cyclase associated protein 1		7	19.3	19.3	19.3	52.054	0	59.317	0.00338935	0.00346878	0.00354472	0.00335756	0.00326046	0.00340924	0.00325856	0.00344567
LOC_Os03g53230.1	LOC_Os03g53230.1	Pseudouridine synthase/archaeosine transglycosylase-like family protein		7	24.3	18.2	18.2	52.4	0	48.683	0.00655077	0.00625453	0.00658516	0.00660511	0.00592335	0.00614187	0.00619208	0.0062781
LOC_Os03g58700.1	LOC_Os03g58700.1	VPS35 homolog B		7	13.5	13.5	13.5	89.823	0	14.809	0.000560927	0.00029984	0.000326336	0.000480544	0.000527006	0.00037786	0.000591835	0.000550137
LOC_Os03g60550.3;LOC_Os03g60550.1;LOC_Os03g60550.2	LOC_Os03g60550.3	NAD(P)-binding Rossmann-fold superfamily protein		7	23.6	23.6	23.6	49.918	0	44.787	0.00415209	0.0042019	0.00441235	0.00430115	0.00416125	0.00415412	0.00403463	0.00390596
LOC_Os03g62510.1;LOC_Os03g62510.2	LOC_Os03g62510.1	FAD/NAD(P)-binding oxidoreductase family protein		7	18.9	18.9	18.9	63.831	0	42.382	0.00469176	0.00486504	0.0051764	0.00546968	0.00531048	0.00540958	0.00540475	0.00537436
LOC_Os03g62850.1;LOC_Os03g62850.2	LOC_Os03g62850.1	AMP-dependent synthetase and ligase family protein		7	11.6	11.6	11.6	83.21	0	16.674	0.0038212	0.00358732	0.003646	0.00368242	0.00342051	0.00353498	0.003629	0.00339683
LOC_Os04g09604.1;LOC_Os04g09680.1	LOC_Os04g09604.1	O-methyltransferase family protein		7	29.1	29.1	27	40.594	0	59.258	0.0132868	0.0131436	0.0134961	0.0129563	0.0140611	0.0135557	0.0137744	0.013466
LOC_Os04g16820.1;LOC_Os05g22860.1;LOC_Os05g22830.1	LOC_Os04g16820.1	RNA polymerase subunit beta		7	9.8	9.8	9.8	120.78	0	41.313	0.00354191	0.00356604	0.00357677	0.00371703	0.0038821	0.00432233	0.00410101	0.00374104
LOC_Os04g31040.3;LOC_Os04g31040.1	LOC_Os04g31040.3	non-photochemical quenching 1		7	18.1	18.1	18.1	41.485	0	25.308	0.00561883	0.00553008	0.0056936	0.00566305	0.0059196	0.00620304	0.0059717	0.00559997
LOC_Os04g37619.1;LOC_Os04g37619.2	LOC_Os04g37619.1	zeaxanthin epoxidase (ZEP) (ABA1)		7	14.7	14.7	14.7	71.798	0	17.283	0.00558772	0.00523195	0.00551391	0.00521466	0.00548321	0.00569133	0.00566116	0.00570403
LOC_Os04g40660.3;LOC_Os04g40660.2;LOC_Os04g40660.1	LOC_Os04g40660.3	MA3 domain-containing protein		7	15.9	14.7	14.7	72.98	0	81.578	0.00357226	0.00362867	0.0033999	0.00396756	0.00357423	0.00339916	0.00364033	0.00349784
LOC_Os04g40874.1	LOC_Os04g40874.1	glucose-6-phosphate dehydrogenase 6		7	45.1	42.6	35	31.551	0	93.724	0.0143926	0.0152203	0.0148901	0.01523	0.0148636	0.0152399	0.0151221	0.0154252
LOC_Os04g42930.1;LOC_Os04g42930.2	LOC_Os04g42930.1	Glutaredoxin family protein		7	64.6	64.6	64.6	13.281	0	171.81	0.00702551	0.00685155	0.00732556	0.00705413	0.00700983	0.00741307	0.0072748	0.00718841
LOC_Os04g44560.1	LOC_Os04g44560.1	Unknown		7	29	29	29	37.508	0	85.702	0.00284706	0.00267398	0.00295253	0.00273119	0.00308156	0.00269275	0.00281671	0.00273895
LOC_Os04g46100.1	LOC_Os04g46100.1	Domain of unknown function (DUF3598)		7	19.8	19.8	19.8	57.805	0	60.558	0.0103046	0.0107342	0.0105633	0.0106831	0.0106077	0.0107171	0.0104328	0.0103936
LOC_Os04g55410.1	LOC_Os04g55410.1	Actin-like ATPase superfamily protein		7	15.3	15.3	15.3	57.178	0	32.463	0.00841252	0.00860889	0.00817812	0.00868472	0.00870397	0.00894971	0.00876251	0.00879741
LOC_Os04g56070.1;LOC_Os04g56070.2	LOC_Os04g56070.1	COP9 signalosome 5A		7	33.1	33.1	33.1	40.037	0	42.486	0.00473574	0.00434255	0.00437485	0.0044714	0.00470009	0.00488851	0.00465159	0.00464494
LOC_Os05g02510.1	LOC_Os05g02510.1	beta-hexosaminidase 1		7	19.2	19.2	19.2	60.178	0	30.757	0.00470847	0.00495878	0.00526274	0.00503861	0.00507979	0.00485168	0.00501284	0.00498876
LOC_Os05g11780.1	LOC_Os05g11780.1	Mitochondrial substrate carrier family protein		7	44.4	33	33	32.802	0	63.003	0.0115883	0.0121202	0.0116597	0.012181	0.0116134	0.0116888	0.0113472	0.0118469
LOC_Os05g14170.1	LOC_Os05g14170.1	catalytics		7	11.6	11.6	11.6	109.84	0	44.22	0.00207164	0.00218042	0.00223479	0.00218309	0.0023143	0.00218162	0.00213513	0.00186837
LOC_Os05g22970.1	LOC_Os05g22970.1	lactoylglutathione lyase family protein / glyoxalase I family protein		7	35.4	35.4	35.4	26.331	0	34.343	0.00623627	0.00599715	0.00606586	0.00586995	0.00594599	0.00603084	0.00619902	0.00597554
LOC_Os05g25840.3;LOC_Os05g25840.1	LOC_Os05g25840.3	Protein kinase superfamily protein		7	16.4	16.4	16.4	79.894	0	20.844	0.00175265	0.00172672	0.00178954	0.00178697	0.00185168	0.00166205	0.00169055	0.00176658
LOC_Os05g28290.1	LOC_Os05g28290.1	RAN binding protein 1		7	55.5	55.5	47.3	24.083	0	169.26	0.0189534	0.0192327	0.0178866	0.0185948	0.0183432	0.0187425	0.0181929	0.0188199
LOC_Os05g31140.3;LOC_Os05g31140.2;LOC_Os05g31140.1	LOC_Os05g31140.3	Glycosyl hydrolase superfamily protein		7	43.3	43.3	43.3	31.337	0	84.261	0.00669366	0.00703065	0.00755242	0.00767619	0.00685172	0.00723073	0.00776233	0.00754382
LOC_Os05g32390.1	LOC_Os05g32390.1	FZO-like		7	12.7	12.7	12.7	100.49	0	27.729	0.00122429	0.00129187	0.0014944	0.00108315	0.00161502	0.00114087	0.00139155	0.00130501
LOC_Os05g33940.1	LOC_Os05g33940.1	carboxyesterase 17		7	22.9	22.9	22.9	39.126	0	34.657	0.00393074	0.00411992	0.00402382	0.0040308	0.00388126	0.00412738	0.00413966	0.00388714
LOC_Os05g38810.1	LOC_Os05g38810.1	Tudor/PWWP/MBT superfamily protein		7	7.5	7.5	7.5	152.39	0	23.381	0.00356529	0.00341503	0.00380232	0.00367688	0.00332417	0.00359689	0.00350044	0.00358791
LOC_Os05g41510.1	LOC_Os05g41510.1	global transcription factor group B1		7	5.1	5.1	5.1	184.02	0	37.708	0.00411246	0.0041663	0.00424931	0.00416671	0.00407428	0.0043399	0.00438997	0.00424015
LOC_Os05g49200.2;LOC_Os05g49200.1;LOC_Os01g47410.2;LOC_Os01g47410.1	LOC_Os05g49200.2	aspartic proteinase A1		7	24	24	24	54.073	0	17.75	0.000696303	0.000592091	0.000657408	0.00059364	0.000667039	0.000636262	0.000767791	0.000721096
LOC_Os06g04020.1	LOC_Os06g04020.1	histone H1-3		7	37.1	37.1	37.1	25.18	0	87.92	0.0115441	0.0114431	0.0113179	0.0111384	0.0111438	0.0110707	0.0112252	0.0109786
LOC_Os06g05180.4;LOC_Os06g05180.3	LOC_Os06g05180.4	Coatomer, beta\' subunit		7	44.6	44.6	44.6	20.287	0	17.952	0.0029411	0.00268368	0.00293745	0.00288603	0.00299313	0.00265532	0.00296478	0.00283463
LOC_Os06g05700.1;LOC_Os06g05690.1;LOC_Os06g36880.1	LOC_Os06g05700.1	O-acetylserine (thiol) lyase isoform C		7	34.6	34.6	28.8	37.045	0	134.79	0.00944692	0.00899693	0.00882545	0.00868151	0.00908245	0.00935005	0.00929528	0.00941138
LOC_Os06g07090.2;LOC_Os06g07090.1;LOC_Os02g56110.2;LOC_Os02g56110.1	LOC_Os06g07090.2	Adaptor protein complex AP-1, gamma subunit		7	12.5	12.5	12.5	95.11	0	29.208	0.00270181	0.00252876	0.00286547	0.00257995	0.00288253	0.00277342	0.00289335	0.00289819
LOC_Os06g11180.1	LOC_Os06g11180.1	alpha/beta-Hydrolases superfamily protein		7	16.1	16.1	13.6	75.482	0	56.39	0.00522903	0.00524547	0.0055658	0.00547217	0.00548703	0.0053489	0.00553451	0.00578513
LOC_Os06g14510.3;LOC_Os06g14510.2;LOC_Os06g14510.1	LOC_Os06g14510.3	Sugar isomerase (SIS) family protein		7	54.3	54.3	16.4	62.368	0	142.28	0.0858356	0.0851676	0.0864036	0.085333	0.0830899	0.0849985	0.0835107	0.0842689
LOC_Os06g24704.1	LOC_Os06g24704.1	acyl-CoA oxidase 3		7	15	15	15	76.278	0	20.971	0.00180175	0.00173061	0.00180569	0.00203998	0.00198998	0.00227091	0.00207508	0.00212478
LOC_Os06g34790.1	LOC_Os06g34790.1	Protein of unknown function, DUF538		7	55.2	55.2	55.2	17.622	0	63.124	0.00620463	0.00265472	0.00269392	0.00307172	0.00413765	0.00298099	0.00309962	0.00340041
LOC_Os06g39690.1;LOC_Os06g39690.2	LOC_Os06g39690.1	SOUL heme-binding family protein		7	20.7	20.7	20.7	42.994	0	40.125	0.00539199	0.00525735	0.00565107	0.00559365	0.00516589	0.0051378	0.00546187	0.00546004
LOC_Os06g39700.1;LOC_Os10g21328.1;LOC_Os08g15288.1;LOC_Os04g16842.1;LOC_Os01g57946.1	LOC_Os06g39700.1	RNA polymerase subunit alpha		7	22	22	15.7	50.529	0	41.393	0.00868397	0.00896898	0.00918995	0.0089801	0.00959002	0.00916788	0.00938396	0.00959715
LOC_Os08g15270.1;LOC_Os06g39712.1;LOC_Os10g21300.1;LOC_Os12g10590.1	LOC_Os08g15270.1	plastid-encoded CLP P		7	38.4	38.4	38.4	24.683	0	49.054	0.0112129	0.0115441	0.0118204	0.0114663	0.01187	0.0116291	0.0119791	0.0118756
LOC_Os07g03160.1	LOC_Os07g03160.1	transducin family protein / WD-40 repeat family protein		7	14.6	14.6	14.6	82.736	0	34.525	0.00483	0.00466478	0.00478989	0.00512379	0.00523406	0.00502329	0.00482382	0.00485194
LOC_Os07g05570.1;LOC_Os07g05570.2	LOC_Os07g05570.1	Early-responsive to dehydration stress protein (ERD4)		7	9.6	9.6	9.6	82.113	0	16.89	0.0061228	0.00635192	0.00623879	0.0060901	0.00614521	0.00587005	0.00592776	0.00587942
LOC_Os07g06830.1	LOC_Os07g06830.1	alpha/beta-Hydrolases superfamily protein		7	40.7	36.1	36.1	36.036	0	17.532	0.00187413	0.00195353	0.00186295	0.00179898	0.0021136	0.00184138	0.00194874	0.00198313
LOC_Os07g07470.1	LOC_Os07g07470.1	branched-chain alpha-keto acid decarboxylase E1 beta subunit		7	29.5	29.5	29.5	39.726	0	28.138	0.00371274	0.00308411	0.00353369	0.00320865	0.00349253	0.00380151	0.00340391	0.00380335
LOC_Os07g09340.1	LOC_Os07g09340.1	H(+)-ATPase 11		7	25.8	11.6	10.2	105.44	0	70.085	0.010298	0.0101966	0.0104446	0.0102524	0.00966546	0.0102949	0.010477	0.0107056
LOC_Os07g15880.1;LOC_Os03g62490.1;LOC_Os03g60000.1	LOC_Os07g15880.1	prohibitin 2		7	33.2	33.2	33.2	31.954	0	49.019	0.00977434	0.00999198	0.0101643	0.00984916	0.00956328	0.0101768	0.00970858	0.0101113
LOC_Os07g22350.1	LOC_Os07g22350.1	glucose-6-phosphate dehydrogenase 2		7	25.9	16	16	66.052	0	71.41	0.00297095	0.00294691	0.00303314	0.0029971	0.00331022	0.00310843	0.00324949	0.00291779
LOC_Os07g22720.2;LOC_Os07g22720.1	LOC_Os07g22720.2	Dihydrolipoamide acetyltransferase, long form protein		7	33.5	33.5	17.2	58.771	0	130.93	0.0266848	0.0263202	0.0264396	0.025796	0.0267843	0.0264671	0.0268981	0.0262277
LOC_Os07g23120.1;LOC_Os07g23120.2;LOC_Os10g37230.1	LOC_Os07g23120.1	Nucleotide-diphospho-sugar transferases superfamily protein		7	32.6	32.6	32.6	31.888	0	56.263	0.00457952	0.00439203	0.00481715	0.00432392	0.00424138	0.00421135	0.00427386	0.00415094
LOC_Os07g36390.1	LOC_Os07g36390.1	Pentatricopeptide repeat (PPR-like) superfamily protein		7	15.3	15.3	15.3	70.894	0	26.138	0.00115961	0.00112427	0.00127168	0.00118133	0.000944808	0.00105417	0.001152	0.00113925
LOC_Os07g40800.1	LOC_Os07g40800.1	Tetratricopeptide repeat (TPR)-like superfamily protein		7	17.8	17.8	17.8	68.72	0	38.35	0.000673076	0.000633398	0.000757384	0.000552985	0.000547831	0.000557035	0.000655929	0.000539566
LOC_Os07g43370.1	LOC_Os07g43370.1	FAD/NAD(P)-binding oxidoreductase family protein		7	23.3	23.3	23.3	49.657	0	73.772	0.00978728	0.00962381	0.00968142	0.00965608	0.0113858	0.0103759	0.0101659	0.010206
LOC_Os07g48490.4;LOC_Os07g48490.2;LOC_Os07g48460.1	LOC_Os07g48490.4	hydroxyproline-rich glycoprotein family protein		7	33.9	33.9	33.9	32.872	0	34.853	0.00745124	0.00778161	0.00776141	0.0073703	0.00762638	0.00818511	0.0076744	0.00824729
LOC_Os08g01930.1	LOC_Os08g01930.1	KH domain-containing protein		7	14.1	14.1	14.1	72.185	0	30.244	0.00606938	0.00575798	0.00622196	0.00588152	0.00662449	0.00592361	0.00607279	0.00579653
LOC_Os08g02420.1	LOC_Os08g02420.1	Calcium-binding EF-hand family protein		7	54.7	54.7	54.7	16.683	0	50.288	0.00994725	0.00951681	0.0114556	0.00957492	0.0137237	0.00992703	0.00931323	0.00905292
LOC_Os08g33720.1;LOC_Os01g61380.1	LOC_Os08g33720.1	malate dehydrogenase		7	37.3	31.2	31.2	41.538	0	44.743	0.00800831	0.00771617	0.00761875	0.00815898	0.00795869	0.00843078	0.00791427	0.00781685
LOC_Os08g36150.1;LOC_Os08g36150.2	LOC_Os08g36150.1	Aha1 domain-containing protein		7	35.1	35.1	35.1	39.227	0	32.944	0.00414241	0.0043071	0.00413427	0.00403488	0.00455353	0.00413453	0.00448218	0.00413196
LOC_Os08g37060.1	LOC_Os08g37060.1	alpha/beta-Hydrolases superfamily protein		7	30.3	30.3	30.3	35.235	0	12.024	0.00709194	0.00726159	0.00712467	0.0071894	0.00695014	0.00692992	0.00712678	0.00677188
LOC_Os08g40110.2;LOC_Os08g40110.1	LOC_Os08g40110.2	Peptidase M20/M25/M40 family protein		7	21.4	21.4	21.4	49.957	0	25.115	0.00529924	0.0051606	0.00510688	0.00523948	0.00494239	0.00546671	0.0052776	0.00538656
LOC_Os08g43640.1;LOC_Os08g43640.3;LOC_Os08g43640.2	LOC_Os08g43640.1	PAM domain (PCI/PINT associated module) protein		7	36.6	36.6	20	55.197	0	90.933	0.0139223	0.0139265	0.0139756	0.0137541	0.0137936	0.0139965	0.0137025	0.0135099
LOC_Os08g44320.1	LOC_Os08g44320.1	protein tyrosine phosphatases;protein tyrosine phosphatases		7	31	31	31	28.803	0	40.336	0.0194242	0.0195955	0.0197535	0.019139	0.0192318	0.0190342	0.0195707	0.0193552
LOC_Os09g17329.2;LOC_Os09g17329.1	LOC_Os09g17329.2	Ankyrin repeat family protein		7	12.8	12.8	12.8	66.873	0	22.317	0.0101552	0.0103488	0.010557	0.0103979	0.00999011	0.00990863	0.0102919	0.010192
LOC_Os09g21110.1	LOC_Os09g21110.1	ATP binding;leucine-tRNA ligases;aminoacyl-tRNA ligases;nucleotide binding;ATP binding;aminoacyl-tRNA ligases		7	22.6	10.9	10.9	123.46	0	42.567	0.00301194	0.00308115	0.00311472	0.0031085	0.00333115	0.00308549	0.00307504	0.00320904
LOC_Os09g28620.1	LOC_Os09g28620.1	alpha/beta-Hydrolases superfamily protein		7	33.3	33.3	33.3	40.909	0	78.945	0.00343202	0.00340116	0.00320899	0.00320961	0.00356778	0.00352099	0.00322434	0.00344785
LOC_Os09g28730.1	LOC_Os09g28730.1	alpha/beta-Hydrolases superfamily protein		7	30.2	30.2	30.2	39.058	0	62.258	0.00659431	0.00663181	0.00677547	0.00657116	0.00659253	0.00646808	0.00688063	0.00680404
LOC_Os09g32760.1;LOC_Os09g32760.2;LOC_Os09g32760.3	LOC_Os09g32760.1	fatA acyl-ACP thioesterase		7	25.6	25.6	25.6	39.862	0	24.067	0.00547363	0.00540331	0.00567435	0.00540389	0.00508333	0.00531358	0.0053345	0.00546192
LOC_Os10g22380.2;LOC_Os10g22380.1	LOC_Os10g22380.2	Glutamyl/glutaminyl-tRNA synthetase, class Ic		7	18.8	18.8	16	72.881	0	31.891	0.00675423	0.00642369	0.00692144	0.00655727	0.00702818	0.00637151	0.00629078	0.00612104
LOC_Os10g25780.3;LOC_Os10g25780.2;LOC_Os10g25780.1	LOC_Os10g25780.3	cell elongation protein / DWARF1 / DIMINUTO (DIM)		7	16.6	16.6	16.6	64.932	0	20.447	0.0030479	0.00291664	0.00315438	0.00318296	0.00279177	0.00279676	0.00314824	0.00292468
LOC_Os10g30156.1	LOC_Os10g30156.1	starch synthase 2		7	16.8	15.1	13.4	83.311	0	44.843	0.00192108	0.00178808	0.00187621	0.00194262	0.00197627	0.00203871	0.00205385	0.00197535
LOC_Os10g31820.1;LOC_Os10g31820.2	LOC_Os10g31820.1	glutamate-ammonia ligases;catalytics;glutamate-ammonia ligases		7	10.8	10.8	10.8	93.765	0	25.606	0.00295854	0.00292809	0.00310475	0.00320836	0.00315006	0.00318679	0.00307737	0.00294197
LOC_Os10g32300.1;LOC_Os08g25890.1;LOC_Os10g32348.1	LOC_Os10g32300.1	Tetratricopeptide repeat (TPR)-like superfamily protein		7	22.5	22.5	22.5	40.511	0	13.122	0.0025903	0.00256882	0.00243644	0.00260398	0.00250171	0.00245777	0.00287012	0.00239966
LOC_Os10g39440.1;LOC_Os10g39440.2	LOC_Os10g39440.1	tonoplast monosaccharide transporter2		7	14.3	14.3	14.3	78.898	0	55.189	0.00368138	0.00390599	0.00400035	0.00398599	0.003556	0.00361094	0.00362857	0.0038884
LOC_Os10g42840.1;LOC_Os10g42840.2	LOC_Os10g42840.1	NADH:ubiquinone oxidoreductase, 17.2kDa subunit		7	41.9	41.9	41.9	18.517	0	15.299	0.00851822	0.00844328	0.0083424	0.00847824	0.00843464	0.008528	0.00836938	0.00892424
LOC_Os11g01154.4;LOC_Os11g01154.1;LOC_Os12g01160.1;LOC_Os11g06590.1	LOC_Os11g01154.4	Polyketide synthase, enoylreductase family protein		7	36	36	36	39.622	0	64.221	0.00448274	0.00422411	0.0046105	0.00430232	0.00447375	0.00460254	0.0045727	0.00459652
LOC_Os11g24450.1;LOC_Os11g25030.1	LOC_Os11g24450.1	Mitochondrial substrate carrier family protein		7	46.3	46.3	35	32.572	0	165.66	0.0684472	0.0685622	0.0673828	0.066326	0.0692116	0.0693715	0.0683672	0.0693734
LOC_Os11g43600.1	LOC_Os11g43600.1	Peptide chain release factor 1		7	22.1	22.1	22.1	46.894	0	81.934	0.0182641	0.0181074	0.018307	0.0185095	0.0179132	0.0181558	0.0183055	0.0180808
LOC_Os11g43900.1;LOC_Os11g43900.2	LOC_Os11g43900.1	translationally controlled tumor protein		7	45.2	45.2	45.2	18.946	0	93.127	0.0442559	0.0430887	0.0429714	0.0432131	0.0436581	0.0427816	0.0424826	0.0432652
ChrUn.fgenesh.mRNA.96;LOC_Os06g11260.1;LOC_Os06g11280.1;LOC_Os06g11290.1;LOC_Os06g11240.1	ChrUn.fgenesh.mRNA.96	12-oxophytodienoate reductase 2		6	28.1	28.1	25.7	37.037	0	29.893	0.00363954	0.00377501	0.00378435	0.0040196	0.00386491	0.00398207	0.00402761	0.00396321
LOC_Os01g01660.1	LOC_Os01g01660.1	NmrA-like negative transcriptional regulator family protein		6	40.1	36.3	36.3	33.501	0	51.222	0.00498068	0.00467074	0.0049874	0.00478153	0.00472642	0.00445069	0.00476042	0.00450475
LOC_Os01g03510.1	LOC_Os01g03510.1	transducin family protein / WD-40 repeat family protein		6	11.6	11.6	11.6	66.282	0	13.778	0.00449726	0.00427065	0.00425403	0.00425459	0.00383871	0.00405114	0.00415713	0.00401435
LOC_Os01g07960.3;LOC_Os01g07960.2;LOC_Os01g07960.1	LOC_Os01g07960.3	alpha/beta-Hydrolases superfamily protein		6	26.8	26.8	26.8	26.985	0	41.975	0.0146167	0.0143993	0.0145262	0.0142236	0.0141247	0.0143771	0.0143326	0.0146919
LOC_Os01g08270.1;LOC_Os01g08270.4	LOC_Os01g08270.1	Pyridoxal phosphate (PLP)-dependent transferases superfamily protein		6	21.6	21.6	21.6	43.747	0	34.311	0.00162675	0.00175358	0.00178852	0.00180634	0.00192279	0.00190132	0.0018892	0.00183486
LOC_Os01g14950.1	LOC_Os01g14950.1	importin alpha isoform 1		6	26.2	17.9	17.9	57.57	0	56.551	0.00484506	0.00491371	0.00474812	0.00496491	0.00487694	0.00463914	0.00481356	0.0046796
LOC_Os01g16530.1	LOC_Os01g16530.1	CLP protease R subunit 4		6	27.9	27.9	27.9	32.259	0	33.606	0.0047866	0.00523666	0.00510985	0.00510102	0.00508674	0.00520009	0.00547374	0.00504932
LOC_Os01g18070.1	LOC_Os01g18070.1	gamma carbonic anhydrase 1		6	32.3	32.3	32.3	28.469	0	22.03	0.00376675	0.00349846	0.00377265	0.00388895	0.00356289	0.00363317	0.00375875	0.00379605
LOC_Os01g23740.1;LOC_Os01g23740.2	LOC_Os01g23740.1	thioredoxin family protein		6	31	28.8	15.9	40.74	0	43.177	0.00831372	0.00891014	0.00838418	0.00844861	0.00858844	0.00821869	0.00849606	0.00871718
LOC_Os01g34700.1;LOC_Os01g34700.3;LOC_Os01g34700.2	LOC_Os01g34700.1	alpha/beta-Hydrolases superfamily protein		6	39.9	39.9	39.9	30.41	0	51.146	0.0184877	0.0176634	0.0187779	0.0184525	0.0190601	0.0190983	0.0192145	0.0193606
LOC_Os01g47690.1;LOC_Os01g47690.2	LOC_Os01g47690.1	glyoxalase II 3		6	28.2	28.2	28.2	33.177	0	47.908	0.00577367	0.00607848	0.00638577	0.00644217	0.00640949	0.00601592	0.00591433	0.00618038
LOC_Os01g48280.1;LOC_Os01g48280.2	LOC_Os01g48280.1	ubiquitin-conjugating enzyme 36		6	41.2	41.2	41.2	17.16	0	35.353	0.00948456	0.00961099	0.00990425	0.010117	0.00976734	0.00979484	0.00988148	0.00967049
LOC_Os01g49690.1	LOC_Os01g49690.1	Calcineurin-like metallo-phosphoesterase superfamily protein		6	29.4	29.4	29.4	34.705	0	43.047	0.00359343	0.00368114	0.00384661	0.00378271	0.00345098	0.00342221	0.0036468	0.00360829
LOC_Os01g51360.2;LOC_Os01g51360.1	LOC_Os01g51360.2	alpha/beta-Hydrolases superfamily protein		6	28	28	28	50.591	0	102.88	0.00557779	0.00590205	0.00609138	0.00588748	0.0058222	0.00595255	0.00587444	0.00566245
LOC_Os01g54560.2;LOC_Os01g54560.1;LOC_Os01g54560.3	LOC_Os01g54560.2	trehalose-phosphatase/synthase 7		6	14.5	14.5	10.9	99.366	0	116.59	0.00523727	0.00519574	0.00521001	0.00558855	0.00514631	0.00537809	0.00549573	0.00558278
LOC_Os01g55830.1;LOC_Os01g27630.1;LOC_Os01g27340.1	LOC_Os01g55830.1	Glutathione S-transferase family protein		6	35.8	35.8	32.1	23.977	0	74.384	0.0429707	0.0424852	0.0420982	0.0422082	0.0436505	0.0426411	0.0429707	0.0426106
LOC_Os01g59530.2;LOC_Os01g59530.1	LOC_Os01g59530.2	calmodulin 5		6	58.4	58.4	53.7	16.819	0	47.547	0.0136031	0.0132826	0.0138797	0.0134881	0.0127122	0.013116	0.0131632	0.0133412
LOC_Os01g62440.1;LOC_Os01g62440.3;LOC_Os01g62440.2	LOC_Os01g62440.1	Ribonuclease II/R family protein		6	12.3	12.3	12.3	87.247	0	12.158	0.00144567	0.00123725	0.00112719	0.00142859	0.00132311	0.00124029	0.00156948	0.00160468
LOC_Os01g64860.1	LOC_Os01g64860.1	Subtilisin-like serine endopeptidase family protein		6	10.9	10.9	10.9	78.81	0	32.639	0.0066705	0.00643705	0.00678952	0.00678892	0.00639296	0.00626319	0.00645529	0.00648183
LOC_Os01g66360.1	LOC_Os01g66360.1	Nucleotide-diphospho-sugar transferases superfamily protein		6	20.8	20.8	20.8	38.655	0	41.491	0.00811911	0.00805848	0.00832163	0.00785469	0.00850423	0.00815875	0.00843837	0.00801144
LOC_Os01g66560.1	LOC_Os01g66560.1	SRP72 RNA-binding domain		6	13.6	13.6	13.6	73.573	0	19.668	0.0035799	0.00361066	0.00361486	0.00349807	0.00356171	0.00368262	0.00366233	0.00348686
LOC_Os01g72240.1;LOC_Os01g72250.1	LOC_Os01g72240.1	uridine 5\'-monophosphate synthase / UMP synthase (PYRE-F) (UMPS)		6	11.3	11.3	11.3	50.803	0	11.826	0.00917911	0.00884854	0.00877496	0.00885507	0.00849468	0.00856397	0.00861418	0.00862884
LOC_Os02g01920.1;LOC_Os02g01760.1	LOC_Os02g01920.1	GHMP kinase family protein		6	19.4	19.4	19.4	42.651	0	21.64	0.00574045	0.00545713	0.00564728	0.00538527	0.00526591	0.00528126	0.00551896	0.00508975
LOC_Os02g03330.1	LOC_Os02g03330.1	Chlorophyll A-B binding family protein		6	25.6	25.6	25.6	27.593	0	39.071	0.00765559	0.00790952	0.00786049	0.00829614	0.00734896	0.00757499	0.00788132	0.0077153
LOC_Os02g03670.1;LOC_Os02g03670.7;LOC_Os02g03670.3;LOC_Os02g03670.6;LOC_Os02g03670.5	LOC_Os02g03670.1	Domain of unknown function (DUF1995)		6	22.4	22.4	22.4	36.11	0	20.886	0.00391292	0.0038018	0.00363971	0.00369017	0.00390083	0.00411675	0.00396388	0.004297
LOC_Os02g03740.1	LOC_Os02g03740.1	pyridoxine biosynthesis 2		6	38.8	38.8	38.8	27.49	0	46.112	0.00599444	0.00579037	0.00597361	0.00571885	0.00607948	0.00569657	0.00597009	0.0060183
LOC_Os02g05310.4;LOC_Os02g05310.3;LOC_Os02g05310.2;LOC_Os02g05310.1;LOC_Os02g05410.1;LOC_Os02g04950.1;LOC_Os02g27790.1	LOC_Os02g05310.4	splicing factor, putative		6	8.4	8.4	7.6	142.26	0	14.063	0.00298365	0.00274946	0.0028447	0.00284811	0.00279841	0.00265365	0.0029365	0.00284437
LOC_Os02g05630.4;LOC_Os02g05630.1;LOC_Os02g05630.2;LOC_Os02g05630.3;LOC_Os06g48300.1	LOC_Os02g05630.4	HOPW1-1-interacting 2		6	36.4	36.4	32.9	30.34	0	42.53	0.00395319	0.00375383	0.00384281	0.0037385	0.00362448	0.00341398	0.00382757	0.00382003
LOC_Os02g07680.5;LOC_Os02g07680.2;LOC_Os02g07680.1;LOC_Os02g07680.4;LOC_Os02g07680.3	LOC_Os02g07680.5	cytochrome P450, family 97, subfamily B, polypeptide 3		6	14	14	14	56.178	0	24.404	0.00856967	0.00784905	0.00830569	0.00835081	0.008338	0.00834035	0.0084429	0.00853863
LOC_Os02g08130.3;LOC_Os02g08130.2;LOC_Os02g08130.1	LOC_Os02g08130.3	FGGY family of carbohydrate kinase		6	13.7	13.7	13.7	62.202	0	25.69	0.00567735	0.00533288	0.00576454	0.00508837	0.00615713	0.00535236	0.00559818	0.00545918
LOC_Os02g11050.1	LOC_Os02g11050.1	regulatory particle triple-A ATPase 6A		6	51.7	51.7	21.5	47.222	0	130.36	0.0400636	0.0397812	0.0403457	0.0399627	0.0394275	0.0388223	0.0395587	0.0395628
LOC_Os02g11740.1;LOC_Os02g11740.2;LOC_Os01g45910.1	LOC_Os02g11740.1	nucleotide transporter 1		6	9.2	9.2	9.2	68.119	0	16.53	0.0108901	0.010906	0.0107007	0.0109475	0.0105822	0.0101975	0.0102944	0.0106629
LOC_Os02g18550.1	LOC_Os02g18550.1	Ribosomal protein S3Ae		6	60.9	27.6	27.6	29.759	0	44.026	0.00676594	0.00638582	0.00667659	0.00675421	0.00563872	0.00626211	0.00600512	0.0063089
LOC_Os02g19924.1	LOC_Os02g19924.1	Tyrosine transaminase family protein		6	22	22	22	45.289	0	83.662	0.00570803	0.00580863	0.00561289	0.00584716	0.00569463	0.00549816	0.00553269	0.0056324
LOC_Os02g21460.2;LOC_Os02g21460.1	LOC_Os02g21460.2	Glutathione S-transferase family protein		6	24.6	24.6	24.6	36.991	0	25.403	0.0042593	0.00428199	0.0041288	0.00439808	0.00384148	0.00415278	0.0042191	0.00405462
LOC_Os02g41860.3;LOC_Os02g41860.2;LOC_Os02g41860.1;LOC_Os02g41860.4;LOC_Os04g44060.1	LOC_Os02g41860.3	plasma membrane intrinsic protein 2;4		6	25.5	25.5	25.5	28.328	0	87.709	0.0432717	0.043601	0.0438347	0.0436708	0.0427879	0.0424189	0.0431734	0.0432532
LOC_Os02g47600.2;LOC_Os02g47600.1;LOC_Os04g59040.3;LOC_Os01g64670.3;LOC_Os01g64670.2;LOC_Os01g64670.1;LOC_Os05g36260.1;LOC_Os05g02310.1;LOC_Os01g74350.1	LOC_Os02g47600.2	pyrophosphorylase 1		6	72.9	72.9	48.6	24.16	0	156.32	0.0302837	0.0299022	0.0298674	0.0310952	0.0307842	0.0313954	0.0319602	0.0312278
LOC_Os02g49320.1	LOC_Os02g49320.1	Sucrase/ferredoxin-like family protein		6	17.6	17.6	17.6	46.645	0	39.52	0.00439789	0.00443532	0.00469934	0.00442268	0.00416317	0.00476833	0.00492634	0.00472815
LOC_Os02g50560.1;LOC_Os02g50560.2	LOC_Os02g50560.1	DEAD/DEAH box helicase, putative		6	5.8	5.8	5.8	133.3	0	19.318	0.0017065	0.00179028	0.00176779	0.00169565	0.00161143	0.00164575	0.00176321	0.00171164
LOC_Os02g57010.1	LOC_Os02g57010.1	RNA-binding (RRM/RBD/RNP motifs) family protein		6	20.3	20.3	20.3	34.612	0	12.197	0.00799648	0.00799246	0.00817851	0.00803176	0.00773694	0.00830958	0.00810418	0.00836371
LOC_Os02g58150.1	LOC_Os02g58150.1	Unknown		6	15.3	15.3	15.3	47.244	0	16.507	0.00609093	0.00578795	0.00582167	0.00613915	0.00580703	0.00572842	0.00586966	0.00641668
LOC_Os03g01222.4;LOC_Os03g01222.3;LOC_Os03g01222.2;LOC_Os03g01222.1	LOC_Os03g01222.4	Formyl transferase		6	30.2	30.2	30.2	26.724	0	19.559	0.00486339	0.00482822	0.00491785	0.00483586	0.00485678	0.00476525	0.00488877	0.0046835
LOC_Os03g03470.4;LOC_Os03g03470.3;LOC_Os03g03470.2;LOC_Os03g03470.1	LOC_Os03g03470.4	S-adenosyl-L-methionine-dependent methyltransferases superfamily protein		6	26.6	26.6	26.6	36.478	0	17.02	0.00690085	0.00670645	0.00708622	0.00722759	0.00665174	0.00685997	0.00708651	0.00661983
LOC_Os03g04000.1	LOC_Os03g04000.1	OPC-8:0 CoA ligase1		6	17	17	17	59.865	0	73.777	0.00367731	0.00359559	0.00388075	0.00348409	0.00330336	0.00370872	0.0036519	0.00401859
LOC_Os03g04240.1	LOC_Os03g04240.1	glutathione S-transferase F11		6	45.8	45.8	34.7	25.657	0	59.536	0.0138842	0.0131498	0.0132714	0.0135477	0.0135619	0.0133852	0.013483	0.0134669
LOC_Os03g04970.1	LOC_Os03g04970.1	heat shock protein 60		6	46.4	11.4	11.4	61.045	0	36.509	0.00966923	0.00959381	0.00959249	0.00956133	0.00926165	0.00925793	0.00972131	0.00918339
LOC_Os03g07840.1	LOC_Os03g07840.1	adenylosuccinate synthase		6	16.4	16.4	16.4	52.135	0	44.162	0.00480607	0.00445107	0.00469193	0.00468594	0.0048634	0.00453284	0.00492863	0.00467389
LOC_Os03g08450.1	LOC_Os03g08450.1	eukaryotic translation initiation factor 3K		6	26.1	26.1	26.1	25.831	0	23.911	0.00618462	0.00586929	0.00625722	0.00606056	0.00587333	0.00606573	0.00568626	0.0055904
LOC_Os03g09250.1;LOC_Os03g09250.3;LOC_Os03g09250.2;LOC_Os03g09250.4;LOC_Os10g22450.1	LOC_Os03g09250.1	myo-inositol-1-phosphate synthase 2		6	16.9	16.9	16.9	56.264	0	36.41	0.0121039	0.0117984	0.0116604	0.0116323	0.0124491	0.0126868	0.0123105	0.0120514
LOC_Os03g15900.2	LOC_Os03g15900.2	SH3 domain-containing protein		6	7.8	7.8	7.8	113.38	0	20.067	0.00149276	0.00153878	0.00150552	0.00145536	0.00161437	0.00158877	0.00150836	0.00153358
LOC_Os03g19250.1	LOC_Os03g19250.1	acyl-activating enzyme 7		6	20.2	15.7	15.7	62.695	0	35.949	0.00591771	0.00586998	0.00619127	0.00621919	0.00603804	0.00626457	0.00586088	0.0062786
LOC_Os03g19960.1;LOC_Os03g19960.2	LOC_Os03g19960.1	RNA helicase family protein		6	10.1	10.1	10.1	81.707	0	11.347	0.00111005	0.000931883	0.000677497	0.000769416	0.000989718	0.001068	0.000661031	0.000924442
LOC_Os03g21460.1	LOC_Os03g21460.1	Metallo-hydrolase/oxidoreductase superfamily protein		6	28.3	28.3	28.3	28.562	0	11.125	0.00554199	0.00536991	0.00517439	0.00554466	0.00556319	0.00545216	0.00553896	0.0057656
LOC_Os03g25940.4;LOC_Os03g25940.1	LOC_Os03g25940.4	Pyridoxal phosphate (PLP)-dependent transferases superfamily protein		6	16.6	16.6	16.6	51.12	0	30.191	0.00345669	0.00328774	0.00342091	0.00351688	0.0031858	0.00333907	0.00329931	0.00325383
LOC_Os03g26630.2;LOC_Os03g26630.1;LOC_Os07g43316.2	LOC_Os03g26630.2	SAP domain-containing protein		6	13	13	13	78.116	0	21.209	0.00484495	0.00505919	0.00490736	0.005056	0.00504433	0.00518303	0.00479921	0.00488033
LOC_Os03g26960.1	LOC_Os03g26960.1	P-loop containing nucleoside triphosphate hydrolases superfamily protein		6	5.9	5.9	5.9	181.05	0	84.545	0.00167284	0.00169905	0.0018965	0.00163878	0.00166031	0.00164472	0.00180666	0.00171474
LOC_Os03g44150.1	LOC_Os03g44150.1	ornithine-delta-aminotransferase		6	20.3	20.3	20.3	51.442	0	31.32	0.00214862	0.00196949	0.00213172	0.00210955	0.00237007	0.00189937	0.00225429	0.00190098
LOC_Os03g48380.1	LOC_Os03g48380.1	Tetratricopeptide repeat (TPR)-like superfamily protein		6	17.6	17.6	17.6	53.526	0	42.552	0.00466602	0.00431921	0.00462309	0.00436908	0.00420923	0.0043639	0.00428926	0.00421107
LOC_Os03g52690.4;LOC_Os03g52690.3;LOC_Os03g52690.2;LOC_Os03g52690.1;LOC_Os03g52690.8;LOC_Os03g52690.5;LOC_Os03g52690.7;LOC_Os03g52690.6	LOC_Os03g52690.4	Cystathionine beta-synthase (CBS) family protein		6	43.4	43.4	43.4	22.307	0	85.696	0.0170505	0.0177614	0.0175069	0.0174232	0.0185202	0.0175086	0.0182245	0.0184164
LOC_Os03g53270.1;LOC_Os03g53270.2	LOC_Os03g53270.1	Aluminium induced protein with YGL and LRDR motifs		6	31.5	31.5	31.5	26.433	0	52.932	0.00663876	0.00672343	0.00690944	0.00701275	0.00627878	0.00651563	0.00659097	0.00666565
LOC_Os03g56869.1	LOC_Os03g56869.1	NagB/RpiA/CoA transferase-like superfamily protein		6	30.8	30.8	30.8	31.454	0	53.113	0.00716615	0.00707991	0.00755256	0.00750392	0.00751358	0.00781792	0.00762695	0.00790053
LOC_Os03g57149.1	LOC_Os03g57149.1	Mitochondrial transcription termination factor family protein		6	25.5	25.5	25.5	33.928	0	31.616	0.00168754	0.00148819	0.00137528	0.00172921	0.00168812	0.00147661	0.00154322	0.00187705
LOC_Os03g59610.1	LOC_Os03g59610.1	NAD(P)-binding Rossmann-fold superfamily protein		6	32	32	32	29.601	0	42.072	0.00297708	0.0029151	0.00289366	0.00273643	0.0028206	0.00284175	0.00277381	0.00284064
LOC_Os03g60100.1	LOC_Os03g60100.1	Ribosomal protein L17 family protein		6	24.3	24.3	24.3	22.961	0	38.393	0.0472668	0.0448859	0.0459504	0.0460827	0.0453135	0.0447598	0.0450343	0.0442237
LOC_Os03g62110.2;LOC_Os03g62110.3	LOC_Os03g62110.2	nicotinate phosphoribosyltransferase 1		6	15	15	15	61.944	0	29.611	0.0044965	0.0043463	0.00430668	0.00434619	0.00401954	0.00437522	0.00438814	0.00460229
LOC_Os03g63950.1;LOC_Os03g63950.2	LOC_Os03g63950.1	30S ribosomal protein, putative		6	29.1	29.1	29.1	34.156	0	98.054	0.0350826	0.0335983	0.035216	0.0351231	0.0336912	0.0340343	0.0340389	0.0347987
LOC_Os04g01590.1	LOC_Os04g01590.1	arginase		6	26.8	26.8	26.8	36.944	0	57.992	0.00378444	0.00370235	0.00366007	0.00376861	0.00378425	0.00382531	0.00358685	0.00403114
LOC_Os04g17700.1;LOC_Os04g24410.1	LOC_Os04g17700.1	Unknown		6	28.3	28.3	28.3	31.142	0	24.066	0.0042717	0.00431552	0.00445914	0.00406998	0.00436245	0.00405892	0.00422567	0.00412782
LOC_Os04g23820.1	LOC_Os04g23820.1	Nucleic acid-binding, OB-fold-like protein		6	27.8	27.8	27.8	27.561	0	76.636	0.00584131	0.00601622	0.00611618	0.00535448	0.00615133	0.005799	0.00600343	0.00596731
LOC_Os04g25400.2	LOC_Os04g25400.2	coenzyme F420 hydrogenase family / dehydrogenase, beta subunit family		6	25.2	25.2	25.2	33.946	0	24.403	0.00306546	0.00275742	0.00311225	0.0032213	0.00313825	0.00312063	0.00327601	0.00329745
LOC_Os04g30760.1	LOC_Os04g30760.1	NAD(P)-binding Rossmann-fold superfamily protein		6	25.2	25.2	25.2	32.641	0	23.868	0.0136122	0.0140188	0.0135265	0.0137621	0.0120707	0.0132966	0.0130025	0.0125202
LOC_Os04g46460.2;LOC_Os04g46460.1;LOC_Os02g44000.1	LOC_Os04g46460.2	N-acetyl-l-glutamate kinase		6	23.6	23.6	23.6	35.173	0	36.231	0.00636987	0.00628043	0.00650438	0.00636682	0.00641032	0.00659524	0.00642622	0.00652901
LOC_Os04g51910.1	LOC_Os04g51910.1	26S proteasome regulatory complex, non-ATPase subcomplex, Rpn2/Psmd1 subunit		6	27.8	27.8	17.4	83.938	0	109.37	0.0155397	0.0151389	0.0156679	0.0156194	0.0151123	0.0154461	0.0157352	0.0156169
LOC_Os04g52270.1;LOC_Os04g52270.2	LOC_Os04g52270.1	Coatomer epsilon subunit		6	30.3	30.3	30.3	31.581	0	17.793	0.00199001	0.00179101	0.0020366	0.00196774	0.00181516	0.00178666	0.00190273	0.00185468
LOC_Os04g54640.1;LOC_Os04g54640.2	LOC_Os04g54640.1	Unknown		6	19.7	19.7	19.7	35.096	0	19.806	0.00282924	0.00268175	0.00306598	0.00400399	0.00314571	0.00335987	0.00367742	0.00360519
LOC_Os04g56290.5;LOC_Os04g56290.2;LOC_Os04g56290.1	LOC_Os04g56290.5	Galactose mutarotase-like superfamily protein		6	29.9	29.9	27.6	37.949	0	71.965	0.00995941	0.00980051	0.00952415	0.00965233	0.00966813	0.0102005	0.0100576	0.0101444
LOC_Os05g04380.1;LOC_Os05g04380.2	LOC_Os05g04380.1	Peroxidase superfamily protein		6	25.7	25.7	25.7	37.613	0	31.589	0.00367147	0.00406862	0.00352269	0.00384997	0.0031426	0.00326118	0.00348053	0.00336397
LOC_Os05g06500.1	LOC_Os05g06500.1	Adenine nucleotide alpha hydrolases-like superfamily protein		6	47.9	47.9	47.9	18.004	0	44.558	0.00632925	0.00665167	0.00648101	0.00694297	0.00711052	0.00674541	0.00702488	0.00699608
LOC_Os05g09490.2;LOC_Os05g09490.1	LOC_Os05g09490.2	N-terminal nucleophile aminohydrolases (Ntn hydrolases) superfamily protein		6	23.2	23.2	23.2	28.997	0	44.23	0.010549	0.0103277	0.0103939	0.0102619	0.0101738	0.00972187	0.0101227	0.0102035
LOC_Os05g23620.3;LOC_Os05g23620.2;LOC_Os05g23620.1;LOC_Os05g23620.4;LOC_Os01g70960.1;LOC_Os01g70960.2	LOC_Os05g23620.3	Cytochrome C1 family		6	28.9	28.9	28.9	33.293	0	83.78	0.00473939	0.00471029	0.00464821	0.00487527	0.00473459	0.00480279	0.00467285	0.00482845
LOC_Os05g23720.1	LOC_Os05g23720.1	ADP/ATP carrier 3		6	31.6	31.6	16.3	40.977	0	54.54	0.0711162	0.0714522	0.0713234	0.0719961	0.0721921	0.0719524	0.0711588	0.0722605
LOC_Os05g27940.1	LOC_Os05g27940.1	Ribosomal protein S7e family protein		6	45.3	33.9	33.9	22.307	0	15.529	0.0198456	0.0187995	0.0193037	0.0189319	0.0188487	0.0188607	0.0185105	0.0182486
LOC_Os05g33510.1	LOC_Os05g33510.1	methionine sulfoxide reductase B 2		6	31.4	31.4	31.4	24.685	0	56.543	0.0143241	0.0138481	0.0138052	0.0136316	0.0142215	0.0146555	0.0146166	0.0145022
LOC_Os05g34630.1	LOC_Os05g34630.1	alpha/beta-Hydrolases superfamily protein		6	37	37	37	42.773	0	26.782	0.000651363	0.000728788	0.00105444	0.000801277	0.000743061	0.000843712	0.000830414	0.000915255
LOC_Os05g35580.1	LOC_Os05g35580.1	GLN phosphoribosyl pyrophosphate amidotransferase 1		6	28.3	17.6	17.6	58.154	0	48.555	0.00332318	0.00328309	0.00320817	0.00305909	0.00342061	0.00303087	0.00339994	0.00344088
LOC_Os05g44130.1;LOC_Os05g44130.3;LOC_Os05g44130.2	LOC_Os05g44130.1	gamma-glutamyl hydrolase 2		6	28.2	28.2	28.2	36.93	0	17.04	0.00808294	0.00830946	0.00824107	0.00823827	0.00818183	0.00818897	0.00798265	0.0080733
LOC_Os05g46290.1	LOC_Os05g46290.1	heat shock protein 60-3A		6	18.9	17.4	17.4	61.588	0	25.039	0.00310824	0.00293809	0.0030977	0.00321072	0.00312814	0.00294976	0.00347279	0.00311451
LOC_Os05g48450.6;LOC_Os05g48450.5;LOC_Os05g48450.4;LOC_Os05g48450.3;LOC_Os05g48450.2;LOC_Os05g48450.1;LOC_Os10g40200.1;LOC_Os03g01600.1	LOC_Os05g48450.6	branched-chain amino acid aminotransferase 5 / branched-chain amino acid transaminase 5 (BCAT5)		6	17.4	17.4	17.4	44.211	0	16.816	0.0109512	0.0106847	0.0106054	0.0102209	0.0101691	0.00987654	0.01014	0.0100359
LOC_Os05g51450.1	LOC_Os05g51450.1	CLP protease proteolytic subunit 1		6	16.1	16.1	16.1	42.748	0	16.326	0.00660624	0.00633764	0.00664207	0.00631262	0.00657691	0.00659304	0.00675798	0.00617182
LOC_Os05g51500.1	LOC_Os05g51500.1	eukaryotic translation initiation factor 2 (eIF-2) family protein		6	8	8	8	134.38	0	34.838	0.00184278	0.00212262	0.00204873	0.00209858	0.001795	0.00233299	0.00209421	0.00229452
LOC_Os06g02780.1	LOC_Os06g02780.1	Eukaryotic aspartyl protease family protein		6	14.4	14.4	14.4	52.186	0	19.062	0.00322746	0.00308298	0.00311118	0.0033974	0.00329074	0.00338368	0.00325719	0.00297517
LOC_Os06g06820.1	LOC_Os06g06820.1	alpha/beta-Hydrolases superfamily protein		6	23.5	23.5	23.5	42.061	0	28.566	0.00415791	0.00398586	0.00426731	0.00430427	0.00391356	0.00432613	0.00447034	0.00428261
LOC_Os06g07960.1;LOC_Os06g07860.1	LOC_Os06g07960.1	cystathionine beta-lyase		6	21.9	21.9	21.9	41.106	0	30.159	0.00164834	0.00166906	0.00184275	0.00184837	0.00176176	0.00178183	0.00193729	0.00189988
LOC_Os06g18010.1	LOC_Os06g18010.1	UDP-glucosyl transferase 72B3		6	22.3	22.3	22.3	49.457	0	113.96	0.00633001	0.00648869	0.00671869	0.00692197	0.00632221	0.00639773	0.00636764	0.00639374
LOC_Os06g20150.1	LOC_Os06g20150.1	Peroxidase superfamily protein		6	31.4	28.7	28.7	35.317	0	52.755	0.00374208	0.00362232	0.00386643	0.00381758	0.00415692	0.00355261	0.00418544	0.00354154
LOC_Os06g37150.1	LOC_Os06g37150.1	Plant L-ascorbate oxidase		6	13.3	13.3	13.3	69.12	0	31.197	0.00264039	0.00248821	0.00272912	0.00269536	0.00262461	0.00282241	0.0027607	0.002622
LOC_Os08g15308.1;LOC_Os06g39716.1;LOC_Os10g21312.1	LOC_Os08g15308.1	ribosomal protein S18		6	28.2	28.2	28.2	19.656	0	43.079	0.0180862	0.0177477	0.0178424	0.0175533	0.0173552	0.0174858	0.0167556	0.0170787
LOC_Os06g43930.1;LOC_Os06g43930.2	LOC_Os06g43930.1	alpha/beta-Hydrolases superfamily protein		6	13.7	13.7	13.7	59.024	0	19.22	0.0060544	0.00593923	0.00602774	0.00622837	0.0058621	0.00585141	0.00597203	0.00577336
LOC_Os06g44370.1	LOC_Os06g44370.1	Transducin/WD40 repeat-like superfamily protein		6	19.2	19.2	19.2	38.201	0	11.666	0.00208506	0.00229948	0.00218326	0.00227511	0.00229661	0.00242383	0.0027159	0.00246086
LOC_Os06g47550.4;LOC_Os06g47550.2;LOC_Os06g47550.1	LOC_Os06g47550.4	heavy metal atpase 1		6	10.5	10.5	10.5	74.609	0	24.5	0.00275357	0.00281307	0.00286644	0.00295816	0.00293422	0.00296755	0.00295468	0.00280568
LOC_Os06g48760.1;LOC_Os06g48760.2	LOC_Os06g48760.1	UDP-sugar pyrophosphorylase		6	13.1	13.1	13.1	67.508	0	12.755	0.0020832	0.00228716	0.00230121	0.00205853	0.00197114	0.00201446	0.00211151	0.00196198
LOC_Os07g05000.1	LOC_Os07g05000.1	NAD(P)-linked oxidoreductase superfamily protein		6	23.6	21.8	21.8	40.601	0	50.377	0.00298765	0.00317751	0.0029087	0.00287969	0.0030086	0.00296107	0.00306349	0.00295002
LOC_Os07g06450.1	LOC_Os07g06450.1	chloroplast RNA-binding protein 33		6	25.6	25.6	23.3	37.599	0	153.21	0.0188459	0.0187408	0.019692	0.019236	0.0189225	0.0197707	0.0194293	0.0194388
LOC_Os07g07000.1	LOC_Os07g07000.1	syntaxin of plants 132		6	21.8	21.8	21.8	34.25	0	30.214	0.00667577	0.00627425	0.00711608	0.0065979	0.00608571	0.00624503	0.0063163	0.00612239
LOC_Os07g08430.1;LOC_Os03g62974.1	LOC_Os07g08430.1	Aldolase-type TIM barrel family protein		6	33.4	33.4	33.4	33.915	0	92.599	0.00402074	0.00366974	0.00376927	0.00388979	0.00400977	0.00365828	0.00405455	0.00391813
LOC_Os07g14280.1	LOC_Os07g14280.1	transducin family protein / WD-40 repeat family protein		6	22.2	22.2	20	33.757	0	32.172	0.0127983	0.0130001	0.0129861	0.0131623	0.0125227	0.0127175	0.0129865	0.0128782
LOC_Os07g32020.1	LOC_Os07g32020.1	UDP-glucosyl transferase 71B6		6	22.6	22.6	22.6	51.186	0	22.696	0.0014944	0.00150552	0.00145135	0.00125571	0.00141869	0.00131604	0.00135774	0.00127224
LOC_Os07g36470.1	LOC_Os07g36470.1	vacuolar ATP synthase subunit H family protein		6	25.4	25.4	25.4	35.521	0	34.567	0.00660085	0.00653631	0.00682483	0.00671417	0.00719172	0.00668717	0.00685222	0.00698523
LOC_Os07g38970.1	LOC_Os07g38970.1	Succinyl-CoA ligase, alpha subunit		6	21.8	21.8	21.8	34.246	0	58.95	0.0160588	0.0156107	0.0173379	0.0157009	0.0164319	0.0159892	0.01597	0.0161945
LOC_Os07g39870.3;LOC_Os07g39870.2;LOC_Os07g39870.1;LOC_Os03g49580.1;LOC_Os01g71270.1;LOC_Os05g31020.1	LOC_Os07g39870.3	eukaryotic release factor 1-3		6	18.1	18.1	18.1	49.09	0	24.919	0.00675466	0.00664033	0.00693261	0.00685587	0.00692366	0.00671781	0.00703603	0.00680298
LOC_Os07g44410.1	LOC_Os07g44410.1	tolB protein-related		6	17	17	17	71.345	0	36.962	0.00306767	0.00330289	0.00334817	0.00342497	0.00334502	0.00329934	0.00333351	0.00352228
LOC_Os07g49520.1	LOC_Os07g49520.1	2-oxoglutarate dehydrogenase, E1 component		6	17	10.5	10.5	114.29	0	55.201	0.00542597	0.00513731	0.00543599	0.00525413	0.00523682	0.00528647	0.00544312	0.00545566
LOC_Os08g04180.1	LOC_Os08g04180.1	tryptophan synthase beta-subunit 2		6	16.3	16.3	16.3	49.999	0	87.044	0.00695925	0.00699831	0.00655963	0.00670363	0.00705989	0.00692918	0.00684905	0.00707462
LOC_Os08g04460.1;LOC_Os08g04460.2	LOC_Os08g04460.1	Quinone reductase family protein		6	47.3	43.8	43.8	21.589	0	43.096	0.00510348	0.00503397	0.00499605	0.00490502	0.00493613	0.00515698	0.00497584	0.00484729
LOC_Os08g33820.1	LOC_Os08g33820.1	light-harvesting chlorophyll-protein complex I subunit A4		6	35.7	35.7	35.7	26.955	0	149.23	0.085627	0.0871273	0.0843432	0.0856202	0.0957723	0.0874184	0.0869843	0.0867685
LOC_Os08g34720.1	LOC_Os08g34720.1	D-3-phosphoglycerate dehydrogenase		6	17.2	14	14	64.558	0	14.009	0.00507177	0.00377968	0.00368439	0.00357983	0.00375661	0.00354651	0.00376299	0.00380414
LOC_Os08g35740.1;LOC_Os08g35740.2	LOC_Os08g35740.1	oxophytodienoate-reductase 3		6	21.3	21.3	21.3	43.677	0	55.391	0.00529673	0.00515631	0.00510601	0.00506095	0.00498245	0.0049044	0.0051174	0.00515276
LOC_Os08g39860.1;LOC_Os08g39860.2;LOC_Os09g31430.1;LOC_Os08g39870.1	LOC_Os08g39860.1	beta glucosidase 17		6	20	20	20	56.803	0	21.283	0.00324003	0.00347573	0.00339263	0.00329044	0.00329301	0.00329006	0.00332984	0.00325762
LOC_Os08g41460.6;LOC_Os08g41460.4;LOC_Os08g41460.2;LOC_Os08g41460.10;LOC_Os08g41460.1;LOC_Os08g41460.9;LOC_Os08g41460.8;LOC_Os08g41460.3	LOC_Os08g41460.6	PGR5-LIKE A		6	39.3	39.3	39.3	23.513	0	13.949	0.00354944	0.00315568	0.00361126	0.00335997	0.00344539	0.00395633	0.00385816	0.00396424
LOC_Os08g44340.1	LOC_Os08g44340.1	Pyridine nucleotide-disulphide oxidoreductase family protein		6	26.9	20.9	20.9	46.685	0	64.685	0.00330287	0.00325714	0.00345265	0.0032666	0.00348204	0.00344704	0.00314501	0.00327138
LOC_Os08g44770.1;LOC_Os08g44770.2	LOC_Os08g44770.1	copper/zinc superoxide dismutase 2		6	46.9	46.9	46.9	21.301	0	23.935	0.00313536	0.00281679	0.00328029	0.00291497	0.00315152	0.00306974	0.00314697	0.00329203
LOC_Os09g04990.1	LOC_Os09g04990.1	Octicosapeptide/Phox/Bem1p (PB1) domain-containing protein / tetratricopeptide repeat (TPR)-containing protein		6	10.7	10.7	10.7	85.946	0	16.069	0.00176806	0.00179629	0.00172485	0.0019021	0.00170295	0.00175984	0.00166768	0.00168202
LOC_Os09g09790.1	LOC_Os09g09790.1	chloroplast sulfur E		6	22.4	22.4	22.4	38.718	0	32.332	0.0059243	0.00572873	0.00569847	0.00596107	0.00605087	0.00592122	0.00589582	0.00623088
LOC_Os09g10600.1	LOC_Os09g10600.1	NAD(P)-binding Rossmann-fold superfamily protein		6	32.6	21.3	21.3	39.02	0	50.76	0.0178382	0.0176551	0.0174013	0.0170601	0.0171809	0.0173695	0.0168252	0.0174221
LOC_Os09g24710.2;LOC_Os09g24710.1;LOC_Os09g24710.3	LOC_Os09g24710.2	alpha/beta-Hydrolases superfamily protein		6	26.6	26.6	26.6	40.463	0	12.384	0.000884842	0.000948153	0.00112813	0.000934777	0.00099451	0.00100093	0.00104912	0.0010696
LOC_Os09g31502.2;LOC_Os09g31502.1;LOC_Os09g31502.4	LOC_Os09g31502.2	NAD(P)-binding Rossmann-fold superfamily protein		6	23	23	23	30.73	0	29.13	0.00384601	0.00375886	0.00416689	0.00434986	0.00392371	0.00403422	0.00417628	0.00404367
LOC_Os09g31514.2;LOC_Os09g31514.1;LOC_Os09g31514.4	LOC_Os09g31514.2	NAD(P)-binding Rossmann-fold superfamily protein		6	20.2	20.2	20.2	36.89	0	26.333	0.00639593	0.00603535	0.00633042	0.00646337	0.00654636	0.00664604	0.00655197	0.00647653
LOC_Os09g32800.1;LOC_Os08g41730.1	LOC_Os09g32800.1	N-terminal nucleophile aminohydrolases (Ntn hydrolases) superfamily protein		6	38.9	38.9	38.9	24.281	0	105.04	0.0152512	0.0161704	0.0160187	0.0156631	0.0159563	0.01678	0.0164087	0.016625
LOC_Os09g33500.2;LOC_Os09g33500.1	LOC_Os09g33500.2	Transketolase family protein		6	36.8	36.8	18	38.511	0	83.337	0.01295	0.0132078	0.0130077	0.0136282	0.013734	0.0132499	0.0134279	0.0131274
LOC_Os09g33986.2;LOC_Os09g33986.1	LOC_Os09g33986.2	20S proteasome beta subunit G1		6	38.4	38.4	38.4	27.734	0	65.264	0.00841712	0.00852545	0.00867225	0.00859535	0.00862177	0.00905952	0.00892552	0.00854647
LOC_Os10g02040.1;LOC_Os10g02040.2;LOC_Os03g13200.1	LOC_Os10g02040.1	Peroxidase superfamily protein		6	25.6	25.6	25.6	35.7	0	22.175	0.00142084	0.00177416	0.00179875	0.00151381	0.00151968	0.001613	0.00158465	0.001608
LOC_Os10g02380.1	LOC_Os10g02380.1	NAD(P)-linked oxidoreductase superfamily protein		6	25	25	25	35.578	0	49.339	0.00693301	0.00659467	0.00670834	0.00676875	0.00649504	0.00677943	0.00657563	0.00677456
LOC_Os10g10170.2;LOC_Os10g10170.1;LOC_Os10g10170.4;LOC_Os10g10170.6	LOC_Os10g10170.2	Pentatricopeptide repeat (PPR) superfamily protein		6	12.4	12.4	12.4	80.461	0	79.065	0.00151072	0.00142804	0.00142185	0.00151694	0.00145756	0.00157108	0.00133775	0.00139506
LOC_Os10g35520.1	LOC_Os10g35520.1	alpha/beta-Hydrolases superfamily protein		6	22	22	22	35.879	0	31.107	0.00235161	0.00234024	0.00243963	0.00246216	0.00250748	0.00258012	0.00268084	0.00243804
LOC_Os10g35850.1	LOC_Os10g35850.1	membrane steroid binding protein 1		6	30.2	30.2	30.2	27.71	0	17.106	0.00320902	0.00324645	0.00323635	0.00328318	0.00335922	0.00358294	0.00366149	0.00322643
LOC_Os10g41440.1	LOC_Os10g41440.1	RNA-binding KH domain-containing protein		6	20.3	20.3	20.3	48.41	0	18.274	0.000874004	0.000850472	0.000947895	0.000833865	0.000913952	0.000925514	0.000869073	0.000799899
LOC_Os10g41930.2;LOC_Os10g41930.1;LOC_Os10g41930.6;LOC_Os10g41930.7;LOC_Os10g41930.3;LOC_Os10g41930.5;LOC_Os10g41930.4	LOC_Os10g41930.2	Haloacid dehalogenase-like hydrolase (HAD) superfamily protein		6	25.8	25.8	25.8	31.129	0	46.827	0.00959884	0.00903655	0.00901288	0.00910375	0.00891439	0.00936546	0.00923904	0.00891371
LOC_Os10g42280.1	LOC_Os10g42280.1	Polyketide cyclase/dehydrase and lipid transport superfamily protein		6	37.7	37.7	37.7	23.084	0	36.612	0.00465811	0.00437759	0.00498253	0.00457179	0.00448149	0.0045643	0.00439749	0.00476066
LOC_Os10g43050.1	LOC_Os10g43050.1	CLP protease P4		6	37.2	37.2	37.2	31.103	0	51.748	0.0068702	0.00706155	0.00734744	0.00731533	0.00730997	0.0073342	0.0073259	0.00721965
LOC_Os11g05050.1	LOC_Os11g05050.1	Aluminium induced protein with YGL and LRDR motifs		6	44.7	44.7	39.2	25.128	0	54.657	0.00577472	0.00558216	0.00557509	0.00585455	0.00561758	0.00545482	0.00541429	0.00569922
LOC_Os11g07280.2;LOC_Os11g07280.1	LOC_Os11g07280.2	Coatomer, beta subunit		6	24.3	24.3	8.4	98.365	0	100.13	0.0177126	0.0173328	0.0180789	0.0181421	0.0165396	0.016428	0.0172731	0.0172779
LOC_Os11g08300.1;LOC_Os11g08300.3;LOC_Os11g08300.2	LOC_Os11g08300.1	aldehyde dehydrogenase 3H1		6	14.5	14.5	14.5	52.513	0	27.057	0.00265109	0.00277753	0.00287336	0.00309603	0.00264158	0.00284152	0.00292743	0.00280921
LOC_Os11g08670.1	LOC_Os11g08670.1	NAD kinase 2		6	9.2	9.2	9.2	108.61	0	46.159	0.00353573	0.00367586	0.00403205	0.0035818	0.00407628	0.00368035	0.00376788	0.00367609
LOC_Os11g11050.1	LOC_Os11g11050.1	NagB/RpiA/CoA transferase-like superfamily protein		6	13.4	13.4	13.4	53.841	0	26.743	0.00803471	0.00824026	0.00903397	0.00853451	0.00796608	0.00939441	0.00915642	0.0086312
LOC_Os11g24560.1	LOC_Os11g24560.1	Sec23/Sec24 protein transport family protein		6	11.7	11.7	11.7	86.681	0	25.782	0.00163586	0.00170783	0.00160992	0.0015805	0.001606	0.00152577	0.00162599	0.00145082
LOC_Os11g26910.1;LOC_Os02g01160.1;LOC_Os09g36830.1	LOC_Os11g26910.1	E3 ubiquitin ligase SCF complex subunit SKP1/ASK1 family protein		6	49.1	49.1	49.1	19.042	0	62.74	0.010073	0.0096913	0.00980349	0.00929041	0.00975102	0.00938731	0.00979214	0.00966537
LOC_Os11g33394.2;LOC_Os11g33394.1	LOC_Os11g33394.2	Plant protein of unknown function (DUF247)		6	18.7	18.7	18.7	50.599	0	40.613	0.000967049	0.00137207	0.00103476	0.00106539	0.00139952	0.00118396	0.00147468	0.00134936
LOC_Os11g38900.1	LOC_Os11g38900.1	SU(VAR)3-9 homolog 1		6	11.3	11.3	10.2	89.214	0	14.546	0.00114012	0.00101691	0.00114881	0.00121365	0.00116983	0.00110796	0.0011451	0.00119571
LOC_Os12g05650.1	LOC_Os12g05650.1	ACT domain-containing protein		6	27.2	27.2	27.2	30.384	0	28.785	0.0167043	0.0168837	0.0158636	0.0161134	0.0173923	0.0174959	0.0168504	0.0173739
LOC_Os12g30540.1	LOC_Os12g30540.1	ubiquitin-specific protease 12		6	18.8	18.8	6.8	131.94	0	97.472	0.0124272	0.0125424	0.0129592	0.0130856	0.0122671	0.0125473	0.0122798	0.0125792
LOC_Os12g43630.1;LOC_Os12g43630.2;LOC_Os12g43630.3	LOC_Os12g43630.1	peroxisomal NAD-malate dehydrogenase 1		6	29.5	24.2	24.2	37.385	0	25.08	0.00305227	0.00344266	0.00311659	0.00321001	0.00340478	0.00320006	0.00331122	0.00348708
LOC_Os12g44150.1;LOC_Os12g44150.2;LOC_Os03g01120.1	LOC_Os12g44150.1	H(+)-ATPase 11		6	29.7	16.7	9.1	105.42	0	138.84	0.0220535	0.0218217	0.0221687	0.0218194	0.0218557	0.0213069	0.021669	0.0219655
LOC_Os01g01420.3;LOC_Os01g01420.1;LOC_Os02g55200.2;LOC_Os02g55200.1;LOC_Os01g01420.2	LOC_Os01g01420.3	zinc ion binding		5	16.5	16.5	16.5	39.787	0	10.236	0.00165032	0.00169198	0.00201741	0.0017765	0.00162978	0.00183143	0.00171537	0.0016591
LOC_Os01g07090.1	LOC_Os01g07090.1	Protein phosphatase 2C family protein		5	19	19	19	35.426	0	21.847	0.00454345	0.0048074	0.00487019	0.00469288	0.0051483	0.00493195	0.00504026	0.00490893
LOC_Os01g08410.1	LOC_Os01g08410.1	Unknown		5	29	29	29	35.283	0	14.975	0.00357047	0.00338687	0.00345802	0.00347098	0.00326317	0.00339325	0.00330158	0.00336617
LOC_Os01g08580.1	LOC_Os01g08580.1	FRIGIDA-like protein		5	14.9	14.9	14.9	64.544	0	35.229	0.000987247	0.000978854	0.000998416	0.000999409	0.000969819	0.00100697	0.00108223	0.0010824
LOC_Os01g10210.1	LOC_Os01g10210.1	Polyketide cyclase/dehydrase and lipid transport superfamily protein		5	34.7	34.7	34.7	22.935	0	41.246	0.00372988	0.00329132	0.00379262	0.00368578	0.0038997	0.00356704	0.00351138	0.0036337
LOC_Os01g12830.1	LOC_Os01g12830.1	D-isomer specific 2-hydroxyacid dehydrogenase family protein		5	46.8	46.8	20.9	34.208	0	58.277	0.039997	0.0396595	0.0405331	0.0405279	0.0397253	0.0400221	0.0406657	0.0397573
LOC_Os01g13700.1	LOC_Os01g13700.1	Nucleic acid-binding, OB-fold-like protein		5	47.5	47.5	47.5	15.181	0	39.958	0.00659142	0.00648612	0.00696401	0.00635724	0.00672556	0.00716073	0.00728136	0.0069122
LOC_Os01g21180.1;LOC_Os01g21180.2	LOC_Os01g21180.1	pseudouridine synthase and archaeosine transglycosylase (PUA) domain-containing protein		5	38.7	38.7	38.7	20.346	0	21.598	0.0042077	0.00421959	0.00426679	0.00419623	0.00429597	0.00400263	0.00412195	0.00445004
LOC_Os01g23590.1;LOC_Os01g23590.3;LOC_Os01g23590.2	LOC_Os01g23590.1	binding		5	9.1	9.1	9.1	101.09	0	10.838	0.000104278	7.35146e-05	0.000137468	0.000108696	0.000152952	9.82044e-05	0.000127991	0.000147757
LOC_Os01g27880.1	LOC_Os01g27880.1	Sucrose-6F-phosphate phosphohydrolase family protein		5	25.8	17.5	17.5	47.064	0	69.577	0.00447624	0.00489095	0.00480472	0.0047016	0.00501443	0.00507468	0.00498255	0.00489454
LOC_Os01g27990.1;LOC_Os01g27990.2	LOC_Os01g27990.1	Nuclear pore localisation protein NPL4		5	18.8	18.8	18.8	44.891	0	34.435	0.00158222	0.00160097	0.00173199	0.00156878	0.0013948	0.00138283	0.00150918	0.00164849
LOC_Os01g34620.9;LOC_Os01g34620.6;LOC_Os01g34620.5;LOC_Os01g34620.4;LOC_Os01g34620.3;LOC_Os01g34620.2;LOC_Os01g34620.1;LOC_Os01g34620.8;LOC_Os01g07950.1;LOC_Os01g34620.7	LOC_Os01g34620.9	glutaredoxin 4		5	34.1	34.1	34.1	20.147	0	15.683	0.00275736	0.00283885	0.00292277	0.00295559	0.00299604	0.00310055	0.00301085	0.00299117
LOC_Os01g37960.1	LOC_Os01g37960.1	peptidase M20/M25/M40 family protein		5	17.4	17.4	17.4	47.134	0	51.503	0.0026632	0.00275494	0.00291084	0.00315132	0.00285006	0.00299092	0.00298161	0.00279501
LOC_Os01g41610.2;LOC_Os01g41610.1;LOC_Os05g45740.2;LOC_Os05g45740.1	LOC_Os01g41610.2	Mitochondrial ATP synthase subunit G protein		5	30.3	30.3	30.3	14.009	0	7.4851	0.0105147	0.00994759	0.00982523	0.00994294	0.0103657	0.0100758	0.0101193	0.0103555
LOC_Os01g43410.1;LOC_Os05g50810.2;LOC_Os05g50810.1	LOC_Os01g43410.1	calcium-dependent protein kinase 6		5	13.7	13.7	13.7	58.739	0	51.963	0.00388565	0.00352306	0.00396649	0.00429804	0.00361346	0.00372053	0.00403439	0.00393947
LOC_Os01g46750.4;LOC_Os01g46750.2;LOC_Os01g46750.1;LOC_Os01g46750.3;LOC_Os01g48910.3;LOC_Os01g48910.2;LOC_Os01g48910.1	LOC_Os01g46750.4	AMP-dependent synthetase and ligase family protein		5	13.4	13.4	13.4	59.816	0	31.884	0.00454852	0.00461511	0.00456944	0.00491392	0.00449206	0.00497317	0.00483837	0.0049908
LOC_Os01g48690.2;LOC_Os01g48690.1	LOC_Os01g48690.2	chloroplast 30S ribosomal protein S20, putative		5	27.2	27.2	27.2	17.035	0	29.293	0.0256602	0.0252668	0.0258148	0.0269521	0.0254727	0.0262587	0.0261142	0.0258933
LOC_Os01g51530.1	LOC_Os01g51530.1	S-adenosyl-L-methionine-dependent methyltransferases superfamily protein		5	24.1	24.1	24.1	34.36	0	31.785	0.00805954	0.00784191	0.00788161	0.00784094	0.00768045	0.00780564	0.0080094	0.00760755
LOC_Os01g54020.2;LOC_Os01g54020.1	LOC_Os01g54020.2	Nucleotidylyl transferase superfamily protein		5	19.8	19.8	19.8	43.345	0	60.8	0.0100061	0.0103666	0.0106611	0.0105055	0.0106167	0.0109801	0.0110599	0.0111106
LOC_Os01g55770.1	LOC_Os01g55770.1	Unknown		5	56.2	56.2	56.2	15.444	0	36.933	0.00173832	0.00166702	0.00176042	0.00177754	0.00184408	0.00190785	0.00176944	0.00175624
LOC_Os01g55870.1	LOC_Os01g55870.1	chorismate mutase 1		5	23.6	23.6	23.6	35.474	0	42.047	0.00346995	0.0033819	0.00361194	0.00363192	0.00371866	0.00346966	0.0035965	0.00350652
LOC_Os01g58470.1;LOC_Os02g55080.1	LOC_Os01g58470.1	Unknown		5	20.2	20.2	20.2	31.746	0	20.31	0.00722591	0.00694462	0.0073299	0.00706277	0.00737007	0.0073646	0.00719009	0.00737197
LOC_Os01g61410.3;LOC_Os01g61410.1;LOC_Os01g61410.4	LOC_Os01g61410.3	alternative NAD(P)H dehydrogenase 1		5	14.3	14.3	14.3	49.508	0	14.498	0.00160345	0.00169292	0.00155713	0.00178791	0.00176159	0.00175767	0.0015146	0.00173235
LOC_Os01g64520.2;LOC_Os01g64520.1	LOC_Os01g64520.2	uricase / urate oxidase / nodulin 35, putative		5	25.1	25.1	25.1	25.764	0	17.622	0.00891083	0.00857398	0.00900716	0.00887628	0.0090978	0.00905084	0.00891231	0.00883188
LOC_Os01g67570.1	LOC_Os01g67570.1	Nucleic acid-binding, OB-fold-like protein		5	14.7	14.7	14.7	55.001	0	13.91	0.00111434	0.00101939	0.00107106	0.000984931	0.00114688	0.00093428	0.00105616	0.00112544
LOC_Os01g69950.1	LOC_Os01g69950.1	ribosomal protein large subunit 27		5	21	21	21	21.268	0	21.293	0.0389145	0.0396684	0.0387479	0.0384005	0.038831	0.0394969	0.038138	0.0382885
LOC_Os01g70020.1	LOC_Os01g70020.1	DEK domain-containing chromatin associated protein		5	12	12	12	56.266	0	44.282	0.00562953	0.00578125	0.00542004	0.00583257	0.00540174	0.0053268	0.005657	0.00526197
LOC_Os01g70300.2;LOC_Os01g70300.1;LOC_Os03g63330.1;LOC_Os01g70300.3;LOC_Os07g20544.2;LOC_Os07g20544.3	LOC_Os01g70300.2	aspartate kinase 1		5	14.5	14.5	9.8	59.759	0	34.406	0.00819392	0.00793006	0.00820985	0.00812909	0.00793088	0.00766951	0.00785285	0.00794465
LOC_Os01g71230.2;LOC_Os01g71230.1	LOC_Os01g71230.2	Nascent polypeptide-associated complex (NAC), alpha subunit family protein		5	50.5	50.5	35.5	21.964	0	79.53	0.0231185	0.0232392	0.0232358	0.0242795	0.0222469	0.0232936	0.0237103	0.0231793
LOC_Os01g71990.1	LOC_Os01g71990.1	pyrroline-5- carboxylate (P5C) reductase		5	19.7	19.7	19.7	29.67	0	28.046	0.00466132	0.00444858	0.00495807	0.00489866	0.00495153	0.00516095	0.00477816	0.00483724
LOC_Os01g72340.1	LOC_Os01g72340.1	glycoside hydrolase family 2 protein		5	5.8	5.8	4.7	126.24	0	14.846	0.00395377	0.00386468	0.00367624	0.00402199	0.00350457	0.00382853	0.00376755	0.00364441
LOC_Os02g01510.1;LOC_Os06g01590.1	LOC_Os02g01510.1	Lactate/malate dehydrogenase family protein		5	16.1	16.1	16.1	42.719	0	40.742	0.00623903	0.00599037	0.00620726	0.00626922	0.00597992	0.00614638	0.00586914	0.00587815
LOC_Os02g02870.1	LOC_Os02g02870.1	cold shock domain protein 1		5	31.5	31.5	31.5	22.723	0	44.532	0.0109669	0.0108681	0.010961	0.0110621	0.0107909	0.0109721	0.0113776	0.0117115
LOC_Os02g04260.1	LOC_Os02g04260.1	Unknown		5	21.4	21.4	21.4	35.68	0	25.262	0.00180896	0.0017329	0.00132263	0.00180825	0.00162978	0.00162807	0.00190117	0.00164845
LOC_Os02g06300.1	LOC_Os02g06300.1	Small GTP-binding protein		5	9.2	9.2	9.2	74.036	0	27.482	0.0028665	0.00320059	0.00284216	0.00340436	0.00323085	0.00316706	0.00344687	0.00327195
LOC_Os02g10190.1	LOC_Os02g10190.1	Putative glycosyl hydrolase of unknown function (DUF1680)		5	7.5	7.5	7.5	97.027	0	14.749	0.00227278	0.00221252	0.0025935	0.00234594	0.00225367	0.00220936	0.00246469	0.00238138
LOC_Os02g32120.1	LOC_Os02g32120.1	Ubiquinol-cytochrome C reductase iron-sulfur subunit		5	26.8	26.8	26.8	29.82	0	59.233	0.00351528	0.00349032	0.00353501	0.00347737	0.00357684	0.00353989	0.00368913	0.00360554
LOC_Os02g38200.1	LOC_Os02g38200.1	isocitrate dehydrogenase 1		5	34.4	34.4	22.8	40.628	0	101.15	0.00419054	0.00400343	0.00429531	0.00421998	0.00420754	0.00417737	0.00428078	0.00433318
LOC_Os02g42310.4;LOC_Os02g42310.3;LOC_Os02g42310.2;LOC_Os02g42310.1	LOC_Os02g42310.4	serine carboxypeptidase-like 34		5	15.4	15.4	15.4	36.895	0	10.864	0.00835175	0.00849035	0.00894721	0.00878664	0.00844502	0.00856516	0.00869056	0.00896739
LOC_Os02g42350.1;LOC_Os02g42350.2	LOC_Os02g42350.1	nitrilase 4		5	19.6	19.6	19.6	38.676	0	42.256	0.00335542	0.00295924	0.00305463	0.00315947	0.00266469	0.00295781	0.00285092	0.0028495
LOC_Os02g46150.1	LOC_Os02g46150.1	Metal-dependent protein hydrolase		5	14.8	14.8	14.8	42.583	0	29.653	0.00226753	0.00230289	0.00253401	0.00252123	0.00243102	0.00232893	0.00269053	0.00240818
LOC_Os02g47310.1	LOC_Os02g47310.1	gamma-tocopherol methyltransferase		5	18.2	18.2	18.2	39.671	0	22.743	0.0030865	0.00278485	0.0026782	0.00262462	0.00261753	0.00306191	0.00268428	0.00257383
LOC_Os02g48620.2;LOC_Os02g48620.1	LOC_Os02g48620.2	tetratricopeptide repeat (TPR)-containing protein		5	5.6	5.6	5.6	153.63	0	37.729	0.00202644	0.00190429	0.00218501	0.00215415	0.00201996	0.00196792	0.00189509	0.00192854
LOC_Os02g49090.1;LOC_Os02g49090.2	LOC_Os02g49090.1	varicose-related		5	11.2	6.6	6.6	144.62	0	14.135	0.000637523	0.000515098	0.000575156	0.000619968	0.000494463	0.000591315	0.000730887	0.000431665
LOC_Os02g49326.1	LOC_Os02g49326.1	Rubisco methyltransferase family protein		5	14.7	14.7	14.7	56.348	0	27.854	0.00221659	0.002208	0.00240568	0.00236266	0.00245046	0.00246265	0.00244797	0.00254395
LOC_Os02g51750.2;LOC_Os02g51750.1	LOC_Os02g51750.2	annexin 1		5	29.1	29.1	29.1	24.925	0	7.9501	0.0019419	0.00187681	0.00211404	0.0020569	0.00188011	0.00200838	0.00201435	0.00193079
LOC_Os02g52450.3;LOC_Os02g52450.2;LOC_Os02g52450.1	LOC_Os02g52450.3	Ribonuclease E inhibitor RraA/Dimethylmenaquinone methyltransferase		5	36.3	36.3	36.3	17.786	0	18.486	0.00796688	0.0079823	0.00754674	0.00789184	0.00797849	0.00799862	0.0080678	0.00769044
LOC_Os02g54820.2;LOC_Os02g54820.1;LOC_Os02g54820.3;LOC_Os08g34580.2;LOC_Os08g34580.1	LOC_Os02g54820.2	trehalose-phosphatase/synthase 9		5	10	8.7	8.7	93.882	0	11.835	0.00197683	0.0020655	0.00203922	0.00193954	0.00193894	0.00221638	0.00200379	0.00203105
LOC_Os02g55060.2;LOC_Os02g55060.1	LOC_Os02g55060.2	membrane-associated progesterone binding protein 2		5	73.5	73.5	73.5	10.826	0	32.217	0.00485612	0.00480418	0.00467414	0.00513996	0.005082	0.0051204	0.00503385	0.00512116
LOC_Os02g57590.1;LOC_Os05g08360.1;LOC_Os02g57590.2;LOC_Os05g08360.2	LOC_Os02g57590.1	fibrillarin 2		5	20.9	20.9	20.9	32.403	0	20.448	0.00303121	0.00308755	0.00337491	0.00336923	0.00265918	0.00280159	0.00307522	0.00306124
LOC_Os02g58310.3;LOC_Os02g58310.1;LOC_Os02g58310.2	LOC_Os02g58310.3	Unknown		5	32	32	32	22.881	0	39.161	0.0112354	0.0114015	0.0111867	0.0113868	0.0107029	0.011283	0.0112403	0.0117834
LOC_Os03g02590.4;LOC_Os03g02590.3;LOC_Os03g02590.2	LOC_Os03g02590.4	peroxin 11c		5	24.5	24.5	21.5	26.425	0	21.991	0.0183971	0.0189501	0.0180638	0.0196282	0.0197082	0.0196334	0.0196724	0.0193308
LOC_Os03g07960.1	LOC_Os03g07960.1	Unknown		5	27.4	27.4	27.4	24.645	0	49.662	0.00938434	0.00908873	0.00925617	0.00900848	0.00927692	0.0090135	0.00937761	0.00958928
LOC_Os03g10120.3;LOC_Os03g10120.2;LOC_Os03g10120.1	LOC_Os03g10120.3	Proteasome component (PCI) domain protein		5	27.3	27.3	23.1	40.927	0	29.627	0.00337517	0.00341085	0.00340423	0.00338666	0.00360636	0.00308971	0.00340446	0.00321343
LOC_Os03g11970.1	LOC_Os03g11970.1	tubulin alpha-5		5	32.1	15.4	15.4	50.06	0	14.269	0.00314409	0.00340634	0.00334497	0.00336046	0.00321236	0.00336726	0.00349712	0.00329559
LOC_Os03g13970.2;LOC_Os03g13970.1	LOC_Os03g13970.2	regulatory particle non-ATPase 10		5	18.4	18.4	18.4	42.383	0	43.387	0.00633345	0.0063287	0.00626643	0.00654055	0.00602701	0.00612766	0.00657014	0.00664409
LOC_Os03g14590.1;LOC_Os03g14590.3;LOC_Os03g14590.2	LOC_Os03g14590.1	Calcium-binding EF-hand family protein		5	16.3	16.3	16.3	42.906	0	41.713	0.00331783	0.00383473	0.00405531	0.00383809	0.00413551	0.00415602	0.00418934	0.00406988
LOC_Os03g15950.1	LOC_Os03g15950.1	cytosolic enolase		5	15.5	15.5	15.5	51.553	0	10.751	0.000709475	0.00084771	0.000907361	0.000784561	0.000815366	0.000854072	0.000808087	0.000816176
LOC_Os03g16210.1;LOC_Os03g16210.2;LOC_Os03g16220.6;LOC_Os03g16220.3;LOC_Os03g16220.2;LOC_Os03g16220.1;LOC_Os03g16230.1	LOC_Os03g16210.1	NAD(P)-binding Rossmann-fold superfamily protein		5	31.5	31.5	28.5	28.652	0	68.416	0.00342497	0.00366944	0.0038795	0.00360293	0.00338964	0.00339728	0.00349642	0.0033473
LOC_Os03g16690.1	LOC_Os03g16690.1	OSBP(oxysterol binding protein)-related protein 3C		5	21.8	21.8	21.8	51.806	0	40.342	0.00332237	0.00327921	0.0034112	0.00328617	0.00327948	0.0035392	0.00335402	0.00345139
LOC_Os03g17174.1;LOC_Os03g17174.2	LOC_Os03g17174.1	PsbP-like protein 2		5	19	19	19	25.626	0	12.699	0.00647435	0.00602727	0.00647676	0.00626263	0.00645124	0.00645175	0.00624056	0.00627334
LOC_Os03g19890.1	LOC_Os03g19890.1	NADH-ubiquinone oxidoreductase-related		5	35.3	35.3	35.3	19.513	0	49.429	0.00492144	0.00505928	0.00483741	0.00517482	0.00530649	0.00515862	0.00510752	0.00505966
LOC_Os03g20630.2;LOC_Os03g20630.3;LOC_Os03g20630.1	LOC_Os03g20630.2	HIS triad family protein 3		5	48.8	48.8	48.8	14.195	0	24.643	0.00842682	0.00832314	0.0084647	0.00910113	0.00877153	0.00894706	0.00863997	0.00886889
LOC_Os03g24460.3;LOC_Os03g24460.2	LOC_Os03g24460.3	D-aminoacid aminotransferase-like PLP-dependent enzymes superfamily protein		5	17.2	17.2	17.2	45.941	0	23.982	0.00336677	0.00325089	0.00358387	0.00362654	0.00355081	0.00374016	0.00380431	0.00355861
LOC_Os03g29260.2	LOC_Os03g29260.2	Translation elongation factor EF1B/ribosomal protein S6 family protein		5	50.9	38.9	38.9	24.654	0	55.899	0.00430315	0.00426799	0.00444282	0.0044108	0.0042883	0.00428459	0.00433164	0.00434084
LOC_Os03g29770.1;LOC_Os11g30180.1	LOC_Os03g29770.1	Calcium-binding EF-hand family protein		5	55.1	55.1	55.1	16.528	0	81.965	0.0170869	0.0156902	0.0163023	0.0164689	0.0164359	0.0163971	0.0167128	0.0170199
LOC_Os03g31400.1;LOC_Os12g36710.1	LOC_Os03g31400.1	U-box domain-containing protein		5	6.5	6.5	6.5	116.37	0	7.3569	0.00173739	0.0016289	0.00178965	0.00203276	0.00282943	0.00286226	0.00176563	0.00259397
LOC_Os03g39000.2;LOC_Os03g39000.1	LOC_Os03g39000.2	Inositol monophosphatase family protein		5	27.7	27.7	27.7	28.973	0	16.524	0.00775791	0.0077635	0.00758023	0.00757454	0.00744818	0.00743175	0.00740158	0.00702498
LOC_Os05g19370.1;LOC_Os03g40180.1;LOC_Os03g40180.2	LOC_Os05g19370.1	Ribosomal protein L23/L15e family protein		5	22.1	22.1	22.1	24.333	0	19.615	0.0261755	0.0277442	0.0267448	0.0273993	0.0260803	0.026612	0.0262086	0.0255778
LOC_Os03g40830.1	LOC_Os03g40830.1	Subtilase family protein		5	12.9	12.9	12.9	77.991	0	16.945	0.00335864	0.00296473	0.00325604	0.00322221	0.00297032	0.00288296	0.00309948	0.00289293
LOC_Os03g55930.1	LOC_Os03g55930.1	ribosomal protein S9		5	30.5	30.5	30.5	24.242	0	68.565	0.0216876	0.0216201	0.0220776	0.0213861	0.0229512	0.0224191	0.0221096	0.0224318
LOC_Os03g56460.2;LOC_Os03g56460.1;LOC_Os03g56460.3	LOC_Os03g56460.2	Sugar isomerase (SIS) family protein		5	50.4	12.5	12.5	62.523	0	41.038	0.0130775	0.0129362	0.0134716	0.0138833	0.0129814	0.0129958	0.0134912	0.013843
LOC_Os03g57340.1;LOC_Os03g44620.2;LOC_Os04g46390.3;LOC_Os04g46390.2;LOC_Os04g46390.1;LOC_Os02g43930.3;LOC_Os02g43930.2;LOC_Os02g43930.1	LOC_Os03g57340.1	DNAJ homologue 2		5	16.5	16.5	16.5	46.69	0	31.494	0.00586234	0.00598387	0.00568788	0.00557622	0.00579824	0.0057339	0.00562702	0.0055566
LOC_Os03g58840.1;LOC_Os07g09600.1	LOC_Os03g58840.1	vesicle-associated membrane protein 726		5	24.5	24.5	24.5	24.74	0	11.165	0.0122531	0.0126045	0.0125543	0.0123553	0.0123357	0.0121588	0.0121273	0.0121346
LOC_Os03g61330.2;LOC_Os03g61330.1;LOC_Os03g61330.4;LOC_Os03g61330.3;LOC_Os03g30800.1	LOC_Os03g61330.2	Fumarylacetoacetate (FAA) hydrolase family		5	23	23	23	24.07	0	16.994	0.00590119	0.00592052	0.00597758	0.00611884	0.00578087	0.00617654	0.00607215	0.0061109
LOC_Os04g04020.1	LOC_Os04g04020.1	Sec23/Sec24 protein transport family protein		5	6.1	6.1	6.1	112.06	0	9.3979	0.00131495	0.00124683	0.00136389	0.00127596	0.00132729	0.00141647	0.00150921	0.00136208
LOC_Os04g06770.2;LOC_Os04g06770.1	LOC_Os04g06770.2	Argonaute family protein		5	7.2	6.1	6.1	101.74	0	11.847	0.00383375	0.00386229	0.0041719	0.00403352	0.00362032	0.00361495	0.00371587	0.00391949
LOC_Os10g38238.1;LOC_Os10g21244.1;LOC_Os04g16745.1	LOC_Os10g38238.1	chloroplast ribosomal protein S14		5	40.8	40.8	40.8	12.254	0	26.831	0.0253896	0.0254862	0.0255285	0.0264445	0.0257812	0.025839	0.0252256	0.0256312
LOC_Os09g24414.1;LOC_Os08g15268.1;LOC_Os04g16822.1;LOC_Os09g19952.1	LOC_Os09g24414.1	ribosomal protein L22		5	25.5	25.5	25.5	17.683	0	20.647	0.0199567	0.0196006	0.0186238	0.0194741	0.0191219	0.0189814	0.0187893	0.0190058
LOC_Os04g16830.1	LOC_Os04g16830.1	DNA-directed RNA polymerase family protein		5	13.9	13.9	11.4	69.286	0	22.044	0.00221536	0.0019943	0.00243447	0.00149286	0.00266833	0.0023334	0.00233603	0.00212908
LOC_Os04g25560.1;LOC_Os04g25560.2	LOC_Os04g25560.1	serine carboxypeptidase-like 20		5	14.5	14.5	14.5	56.105	0	33.707	0.00873314	0.00885281	0.00875208	0.00863613	0.00852744	0.00866421	0.00848187	0.00859138
LOC_Os04g32660.1	LOC_Os04g32660.1	Ubiquinol-cytochrome C reductase iron-sulfur subunit		5	23.4	23.4	23.4	30.095	0	59.281	0.00232421	0.00249886	0.00254756	0.00272487	0.00230089	0.00257141	0.00263194	0.00220717
LOC_Os04g36800.2;LOC_Os04g36800.1	LOC_Os04g36800.2	3-ketoacyl-acyl carrier protein synthase I		5	29.6	14.3	14.3	48.639	0	24.118	0.00522766	0.0053503	0.00536758	0.00533782	0.00533976	0.00549581	0.00562893	0.00582175
LOC_Os04g37480.1;LOC_Os04g37480.2;LOC_Os04g37490.1	LOC_Os04g37480.1	NAD(P)-linked oxidoreductase superfamily protein		5	21.4	21.4	21.4	36.123	0	18.418	0.00109875	0.00120956	0.00121802	0.00108499	0.00123944	0.00117509	0.00121356	0.0011689
LOC_Os04g38900.2;LOC_Os04g38900.1;LOC_Os02g37000.1	LOC_Os04g38900.2	prohibitin 3		5	25.8	25.8	25.8	30.802	0	82.407	0.00291452	0.0028269	0.00315977	0.00321102	0.00318802	0.00320083	0.00308575	0.0033024
LOC_Os04g45910.1	LOC_Os04g45910.1	Unknown		5	15.2	15.2	15.2	59.246	0	35.934	0.00170589	0.00177254	0.00195845	0.00188403	0.00174613	0.0016549	0.00195556	0.00169304
LOC_Os04g52164.1;LOC_Os04g52164.2	LOC_Os04g52164.1	HXXXD-type acyl-transferase family protein		5	16	16	16	46.641	0	18.486	0.00135775	0.00144691	0.00143574	0.00108706	0.00102025	0.00116834	0.00110181	0.000993253
LOC_Os04g54440.3;LOC_Os04g54440.2;LOC_Os04g54440.1	LOC_Os04g54440.3	UBP1-associated protein 2A		5	16.1	16.1	16.1	52.204	0	8.5289	0.00286954	0.00261383	0.00268836	0.00284543	0.00264221	0.00279938	0.00265752	0.00299606
LOC_Os04g55060.1	LOC_Os04g55060.1	3-ketoacyl-acyl carrier protein synthase III		5	17.6	17.6	17.6	42.072	0	30.529	0.00703871	0.007305	0.0073828	0.00724085	0.00678411	0.00663873	0.00702905	0.00697716
LOC_Os04g56646.1	LOC_Os04g56646.1	RP non-ATPase subunit 8A		5	44.9	44.9	44.9	17.795	0	19.262	0.00339022	0.00347949	0.00373008	0.00339622	0.00346609	0.00351623	0.00335149	0.00335989
LOC_Os05g06430.2;LOC_Os05g06430.1	LOC_Os05g06430.2	thioredoxin family protein		5	30.9	15.6	15.6	39.912	0	46.914	0.00233549	0.0024718	0.00279306	0.00256795	0.00244851	0.00236228	0.00265327	0.0024087
LOC_Os05g09440.1	LOC_Os05g09440.1	NADP-malic enzyme 3		5	24.6	13.5	13.5	62.934	0	32.231	0.00542844	0.00564379	0.00601034	0.00599008	0.00483363	0.00547822	0.00533487	0.00563207
LOC_Os05g11090.1;LOC_Os05g11090.2	LOC_Os05g11090.1	atypical CYS HIS rich thioredoxin 2		5	38	38	38	23.799	0	25.435	0.00357621	0.00408787	0.00386111	0.00368428	0.00396324	0.00388663	0.00365364	0.00363966
LOC_Os05g33210.2	LOC_Os05g33210.2	ubiquinol-cytochrome C reductase UQCRX/QCR9-like family protein		5	62.9	62.9	62.9	7.0761	0	29.776	0.0122438	0.0117339	0.0119934	0.0124184	0.0117639	0.0119336	0.0117226	0.0123857
LOC_Os05g47470.2;LOC_Os05g47470.1	LOC_Os05g47470.2	Unknown		5	30.8	30.8	30.8	21.685	0	13.773	0.00200431	0.00193168	0.00225651	0.00207515	0.00201282	0.00203939	0.00205864	0.00206517
LOC_Os05g51180.1;LOC_Os01g41880.1	LOC_Os05g51180.1	Hyaluronan / mRNA binding family		5	20.6	20.6	20.6	41.028	0	9.1758	0.00145941	0.00157387	0.00152999	0.00148817	0.00159921	0.00167954	0.00158284	0.00157494
LOC_Os06g01490.1	LOC_Os06g01490.1	Cupredoxin superfamily protein		5	12.1	12.1	12.1	65.75	0	19.072	0.00302402	0.00329646	0.00320662	0.00309163	0.00305355	0.00285063	0.00299407	0.00287828
LOC_Os06g08770.1	LOC_Os06g08770.1	P-loop containing nucleoside triphosphate hydrolases superfamily protein		5	13	13	13	51.843	0	20.626	0.0034864	0.00338259	0.00350419	0.00341119	0.00325704	0.00334513	0.0033835	0.00378792
LOC_Os06g19730.1	LOC_Os06g19730.1	proteasome activating protein 200		5	5.1	5.1	5.1	201.59	0	75.999	0.00142551	0.00128619	0.00140786	0.00134922	0.00146109	0.00131241	0.00151594	0.00158148
LOC_Os06g22070.1	LOC_Os06g22070.1	Mitochondrial glycoprotein family protein		5	33.1	33.1	33.1	29.746	0	41.009	0.00394948	0.00414853	0.00390926	0.00415214	0.00432451	0.00406244	0.00430391	0.0042522
LOC_Os06g40818.1	LOC_Os06g40818.1	Eukaryotic aspartyl protease family protein		5	11.2	11.2	11.2	53.043	0	10.941	0.0038585	0.00358876	0.0037564	0.00352959	0.00338601	0.00337118	0.00359057	0.00324075
LOC_Os06g46284.2;LOC_Os06g46284.1;LOC_Os06g46340.1	LOC_Os06g46284.2	Glycosyl hydrolases family 31 protein		5	8.6	8.6	8.6	96.435	0	39.427	0.000283918	0.000359776	0.000391826	0.000368234	0.000326927	0.000399398	0.000313358	0.000215784
LOC_Os06g50000.1;LOC_Os06g50000.2	LOC_Os06g50000.1	LYR family of Fe/S cluster biogenesis protein		5	54	54	54	13.186	0	16.192	0.00337643	0.00348234	0.00353955	0.00359332	0.00336758	0.00354649	0.00321514	0.00320018
LOC_Os06g51150.2;LOC_Os06g51150.1	LOC_Os06g51150.2	catalase 2		5	24	13.9	13.9	54.745	0	21.444	0.00567551	0.00578979	0.00627093	0.00568549	0.00592142	0.00589624	0.00596701	0.0056701
LOC_Os07g03070.1	LOC_Os07g03070.1	Tetratricopeptide repeat (TPR)-like superfamily protein		5	12.4	12.4	12.4	49.957	0	35.188	0.00466996	0.00466289	0.00491995	0.00491866	0.0046165	0.00456705	0.00473235	0.00477454
LOC_Os07g10830.1	LOC_Os07g10830.1	dolichyl-diphosphooligosaccharide-protein glycosyltransferase 48kDa subunit family protein		5	15.9	15.9	15.9	48.389	0	13.339	0.0018166	0.00178138	0.00179172	0.00207247	0.00189611	0.00200764	0.00185358	0.00176885
LOC_Os07g22600.1;LOC_Os07g22600.2	LOC_Os07g22600.1	spermidine synthase 1		5	28.2	28.2	23.8	35.146	0	56.224	0.0089065	0.00879928	0.00923812	0.00866399	0.00875903	0.00898954	0.0091124	0.00900914
LOC_Os07g22930.3;LOC_Os07g22930.2;LOC_Os07g22930.4	LOC_Os07g22930.3	UDP-Glycosyltransferase superfamily protein		5	11.8	11.8	11.8	67.354	0	24.168	0.00453991	0.00438451	0.00439621	0.0042078	0.00438212	0.00405546	0.00399445	0.00420043
LOC_Os07g23880.1	LOC_Os07g23880.1	heteroglycan glucosidase 1		5	7.8	7.8	7.8	116.24	0	24.995	0.00114308	0.00139158	0.00136786	0.00144412	0.00136138	0.00112388	0.00142911	0.00139255
LOC_Os07g32630.1	LOC_Os07g32630.1	UDP-Glycosyltransferase superfamily protein		5	23.3	23.3	15.5	52.138	0	82.053	0.00749715	0.00739163	0.0076126	0.00722531	0.00665502	0.00713409	0.00715667	0.00708407
LOC_Os07g36940.2;LOC_Os07g36940.1	LOC_Os07g36940.2	eukaryotic translation initiation factor 4G		5	4.5	4.5	4.5	193.53	0	14.827	0.00120005	0.00120847	0.00123211	0.00140518	0.00167339	0.00143208	0.00115508	0.00120517
LOC_Os07g37420.1;LOC_Os07g07440.1	LOC_Os07g37420.1	NAD(P)-binding Rossmann-fold superfamily protein		5	33.6	33.6	27.5	26.595	0	75.26	0.011195	0.0104184	0.0106797	0.0101031	0.0100199	0.0100819	0.00973222	0.0101346
LOC_Os07g38270.1	LOC_Os07g38270.1	Insulinase (Peptidase family M16) family protein		5	11.8	11.8	8.8	113.1	0	83.201	0.00453889	0.00449667	0.00471255	0.00456412	0.0051611	0.00481547	0.00474794	0.00470482
LOC_Os07g39270.2;LOC_Os07g39270.1	LOC_Os07g39270.2	geranylgeranyl pyrophosphate synthase 1		5	20.8	20.8	20.8	38.654	0	39.665	0.0128305	0.0130421	0.0131072	0.0130973	0.0127467	0.0129201	0.0124276	0.0127147
LOC_Os07g40974.1;LOC_Os07g40986.2;LOC_Os07g40974.2;LOC_Os07g40986.1;LOC_Os07g41080.1	LOC_Os07g40974.1	NAD(P)-binding Rossmann-fold superfamily protein		5	16	16	16	36.769	0	22.121	0.0102291	0.01017	0.0104959	0.0104388	0.0102541	0.0109032	0.0106987	0.0107401
LOC_Os07g42170.1	LOC_Os07g42170.1	Ribosomal protein L18e/L15 superfamily protein		5	47.9	42.5	42.5	16.017	0	57.659	0.0051767	0.00534997	0.00558362	0.00516943	0.00528901	0.00548412	0.00560105	0.00550317
LOC_Os07g42632.3;LOC_Os07g42632.2;LOC_Os07g42632.1	LOC_Os07g42632.3	Dihydropterin pyrophosphokinase / Dihydropteroate synthase		5	12.6	12.6	12.6	56.784	0	14.427	0.00200174	0.00189332	0.00187813	0.00183924	0.00187762	0.00189275	0.00211851	0.00213594
LOC_Os07g44970.1	LOC_Os07g44970.1	Tetratricopeptide repeat (TPR)-like superfamily protein		5	5.7	5.7	5.7	107.06	0	11.952	0.001754	0.00166889	0.00193374	0.00182777	0.00168026	0.00180869	0.0018544	0.00181011
LOC_Os08g01900.1	LOC_Os08g01900.1	RING/U-box superfamily protein with ARM repeat domain		5	8.7	8.7	8.7	89.419	0	7.9549	0.0013768	0.00130045	0.00141382	0.00140128	0.00131127	0.00143113	0.00140091	0.00151621
LOC_Os08g07880.1;LOC_Os02g36550.1	LOC_Os08g07880.1	4-phospho-panto-thenoylcysteine synthetase		5	20.7	20.7	20.7	35.833	0	14.38	0.00164886	0.00165837	0.00175881	0.00165621	0.00163429	0.00162188	0.00169407	0.00159989
LOC_Os08g14230.1	LOC_Os08g14230.1	villin 4		5	11.4	11.4	11.4	72.23	0	23.239	0.00166367	0.00168454	0.0017128	0.00158363	0.00151317	0.00171751	0.00168946	0.00170829
LOC_Os08g23120.1	LOC_Os08g23120.1	RNA-binding (RRM/RBD/RNP motifs) family protein		5	13.7	13.7	13.7	36.738	0	6.6869	0.00244297	0.0025207	0.00245982	0.00250462	0.00251894	0.00238859	0.00275545	0.00260782
LOC_Os08g30080.1;LOC_Os08g30150.1;LOC_Os08g30210.1;LOC_Os08g30100.1	LOC_Os08g30080.1	2-oxoglutarate (2OG) and Fe(II)-dependent oxygenase superfamily protein		5	17.7	17.7	17.7	42.486	0	17.848	0.00220638	0.00236193	0.00244666	0.0023599	0.00237646	0.00253341	0.00252201	0.00244523
LOC_Os08g33710.1	LOC_Os08g33710.1	ribonuclease 3		5	24.9	24.9	24.9	24.799	0	11.328	0.00470139	0.00466598	0.00479316	0.00471494	0.00514215	0.00501977	0.00474107	0.00463532
LOC_Os08g34150.1	LOC_Os08g34150.1	temperature-induced lipocalin		5	28.5	28.5	28.5	20.586	0	9.8417	0.0032938	0.00348966	0.00337253	0.00359025	0.00334975	0.00318064	0.00303503	0.00333079
LOC_Os08g41090.1	LOC_Os08g41090.1	ascorbate peroxidase 6		5	23.9	23.9	23.9	35.548	0	30.492	0.00402787	0.00414732	0.00406642	0.0041059	0.00419338	0.00458854	0.00430474	0.00434982
LOC_Os08g41910.1	LOC_Os08g41910.1	DHBP synthase RibB-like alpha/beta domain		5	27.2	27.2	27.2	34.32	0	16.63	0.00163528	0.00161768	0.00140091	0.00147569	0.00118326	0.00131926	0.00167591	0.00161809
LOC_Os08g42950.1	LOC_Os08g42950.1	Haloacid dehalogenase-like hydrolase (HAD) superfamily protein		5	18.5	18.5	18.5	33.264	0	16.499	0.00140543	0.00149078	0.00147978	0.00148845	0.00150544	0.00157992	0.00169812	0.00173661
LOC_Os09g02284.1	LOC_Os09g02284.1	DNA-directed RNA polymerase family protein		5	22.4	22.4	22.4	36.46	0	41.132	0.00174482	0.00176913	0.00154535	0.00182299	0.0017424	0.0018274	0.00189573	0.00179731
LOC_Os09g04440.1;LOC_Os09g04440.2;LOC_Os02g47560.1	LOC_Os09g04440.1	P-loop containing nucleoside triphosphate hydrolases superfamily protein		5	5.9	5.9	5.9	108.62	0	15.787	0.00233526	0.00205631	0.00224906	0.00238367	0.00219122	0.00231824	0.00225547	0.00224568
LOC_Os09g04730.1	LOC_Os09g04730.1	indole-3-butyric acid response 1		5	23.3	23.3	23.3	26.8	0	10.747	0.00238548	0.00224588	0.00240826	0.00209496	0.00208676	0.00209918	0.00209394	0.00197723
LOC_Os09g15820.2;LOC_Os09g15820.1	LOC_Os09g15820.2	Galactose mutarotase-like superfamily protein		5	31.8	31.8	31.8	24.74	0	26.54	0.0192568	0.0182548	0.0186772	0.0188835	0.0187026	0.0193007	0.0189404	0.0191504
LOC_Os09g23550.1;LOC_Os09g23550.2	LOC_Os09g23550.1	cinnamyl alcohol dehydrogenase 9		5	39	39	14.6	45.852	0	188.85	0.0560493	0.0556287	0.0564699	0.0550523	0.0556024	0.0559925	0.0562544	0.0561578
LOC_Os09g24320.1	LOC_Os09g24320.1	2-oxoacid dehydrogenases acyltransferase family protein		5	15.4	13.4	13.4	52.29	0	13.989	0.00360068	0.00385187	0.00377678	0.00382701	0.00375618	0.00380324	0.0037881	0.003635
LOC_Os09g30414.1	LOC_Os09g30414.1	Eukaryotic aspartyl protease family protein		5	21.4	21.4	21.4	49.742	0	21.166	0.000847115	0.000851374	0.000816091	0.000800059	0.000739862	0.00079421	0.000902167	0.000751787
LOC_Os09g33790.1;LOC_Os03g63450.2;LOC_Os03g63450.1	LOC_Os09g33790.1	Unknown		5	38.2	38.2	38.2	20.027	0	33.301	0.00284518	0.00258337	0.002607	0.00263143	0.00307422	0.00319071	0.00281741	0.0029889
LOC_Os09g36030.1	LOC_Os09g36030.1	Phosphoenolpyruvate carboxylase family protein		5	24.4	24.4	24.4	36.825	0	14.32	0.00357258	0.00345269	0.00348567	0.00348017	0.0033034	0.00349681	0.00346599	0.00368686
LOC_Os09g36300.4;LOC_Os09g36300.3;LOC_Os09g36300.2;LOC_Os09g36300.1	LOC_Os09g36300.4	lon protease 2		5	11.5	11.5	11.5	80.195	0	11.932	0.00070269	0.000833099	0.000768593	0.000843539	0.000713449	0.000803004	0.000880415	0.000826796
LOC_Os09g37020.3;LOC_Os09g37020.1	LOC_Os09g37020.3	Thioredoxin superfamily protein		5	26.6	26.6	26.6	25.869	0	39.115	0.00743957	0.00716178	0.00759507	0.00743733	0.00754467	0.00742892	0.00752589	0.00747994
LOC_Os09g38060.2;LOC_Os09g38060.1	LOC_Os09g38060.2	quinolinate phoshoribosyltransferase		5	19.4	19.4	19.4	39.926	0	16.439	0.00267279	0.00253491	0.00293697	0.00247354	0.00249242	0.00247096	0.00270157	0.00306782
LOC_Os10g21314.1;LOC_Os08g15306.1	LOC_Os10g21314.1	ribosomal protein L20		5	39.5	39.5	39.5	14.346	0	18.649	0.0242269	0.0243265	0.0242061	0.0238735	0.0245005	0.0237275	0.0239143	0.0240175
LOC_Os10g22520.1	LOC_Os10g22520.1	Unknown		5	16.3	16.3	16.3	56.399	0	13.325	0.00195542	0.00195759	0.00408588	0.00200208	0.00167385	0.00169623	0.00177461	0.0017264
LOC_Os10g26390.1	LOC_Os10g26390.1	Oxidoreductase family protein		5	35.8	35.8	35.8	20.076	0	47.063	0.00469344	0.00507673	0.00503627	0.00516094	0.00510307	0.00488015	0.00490872	0.00476167
LOC_Os10g26400.2;LOC_Os10g26400.1	LOC_Os10g26400.2	Oxidoreductase family protein		5	29.9	29.9	29.9	28.469	0	33.458	0.00393645	0.00378133	0.00407149	0.00432983	0.00368048	0.00403847	0.00430891	0.00392563
LOC_Os10g32680.3;LOC_Os10g32680.2;LOC_Os10g32680.1	LOC_Os10g32680.3	Unknown		5	25.3	25.3	25.3	36.825	0	10.47	0.0014583	0.00139992	0.00146916	0.00166209	0.00162047	0.0016384	0.00176459	0.00160717
LOC_Os10g32730.2;LOC_Os10g32730.1;LOC_Os10g14814.1;LOC_Os01g55310.1	LOC_Os10g32730.2	riboflavin kinase/FMN hydrolase		5	19.4	19.4	19.4	43.633	0	74.257	0.00680023	0.00690331	0.00694662	0.00690768	0.0072155	0.00712088	0.00698991	0.00679205
LOC_Os10g33230.1	LOC_Os10g33230.1	RNA-binding (RRM/RBD/RNP motifs) family protein		5	16.8	16.8	16.8	45.62	0	18.154	0.00168128	0.00169843	0.00165343	0.00179986	0.00184152	0.00177378	0.00172536	0.0018671
LOC_Os10g33680.1	LOC_Os10g33680.1	Calcium-binding EF-hand family protein		5	13.5	13.5	13.5	61.904	0	94.576	0.0033121	0.00333707	0.00332435	0.00330904	0.00335802	0.0033698	0.00308783	0.00305988
LOC_Os10g35060.1	LOC_Os10g35060.1	Unknown		5	17.9	17.9	17.9	45.339	0	28.454	0.00176346	0.00164224	0.00175617	0.00168879	0.00149456	0.00169944	0.00153472	0.00158494
LOC_Os10g35250.1;LOC_Os01g67080.1	LOC_Os10g35250.1	Endosomal targeting BRO1-like domain-containing protein		5	8.7	8.7	8.7	97.206	0	29.587	0.000793198	0.000681767	0.000720359	0.000616143	0.000660773	0.000682558	0.000738794	0.000715547
LOC_Os10g36760.1	LOC_Os10g36760.1	Serine carboxypeptidase S28 family protein		5	20.4	20.4	11.6	43.889	0	17.686	0.0049374	0.00542269	0.00517664	0.00493247	0.00519048	0.00499865	0.00490723	0.00508153
LOC_Os10g37330.1	LOC_Os10g37330.1	NAD(P)-linked oxidoreductase superfamily protein		5	17.6	17.6	17.6	41.141	0	30.244	0.00140634	0.00160615	0.00147576	0.00146952	0.00150676	0.00143681	0.00152473	0.00167615
LOC_Os10g37420.2;LOC_Os02g43360.1;LOC_Os10g37420.1	LOC_Os10g37420.2	cytochrome B5 isoform E		5	47	47	47	14.766	0	15.65	0.0037878	0.00374367	0.003686	0.00379285	0.00370187	0.0041505	0.00385253	0.00392077
LOC_Os10g39930.2;LOC_Os10g39930.1	LOC_Os10g39930.2	Cytochrome P450 superfamily protein		5	13.7	13.7	13.7	62.138	0	11.342	0.00153435	0.00145585	0.0014528	0.00143138	0.00160924	0.00136371	0.00138158	0.0014816
LOC_Os10g40570.1	LOC_Os10g40570.1	Flavin-binding monooxygenase family protein		5	15.4	15.4	15.4	53.726	0	16.466	0.000858604	0.000827424	0.000868823	0.000801207	0.000870686	0.000850206	0.000915917	0.000831193
LOC_Os10g41710.1	LOC_Os10g41710.1	GroES-like family protein		5	45	45	45	14.764	0	49.438	0.00625254	0.0062441	0.00629096	0.00586003	0.0061791	0.0061434	0.00612283	0.00594511
LOC_Os11g07500.1;LOC_Os11g07500.2	LOC_Os11g07500.1	RNA helicase, ATP-dependent, SK12/DOB1 protein		5	6.5	6.5	6.5	112.45	0	10.152	0.000695848	0.000734151	0.000825563	0.000593395	0.000773462	0.000795329	0.000809355	0.000726118
LOC_Os11g09329.1;LOC_Os11g09329.2	LOC_Os11g09329.1	Target of Myb protein 1		5	13.6	13.6	13.6	63.924	0	11.283	0.000539476	0.000520051	0.000580411	0.000592009	0.000698737	0.0006722	0.000590434	0.000505395
LOC_Os11g16550.1	LOC_Os11g16550.1	enzyme binding;tetrapyrrole binding		5	36.6	36.6	36.6	30.771	0	44.276	0.00524171	0.00506133	0.00544821	0.00530302	0.00538101	0.00528965	0.00518473	0.00519453
LOC_Os11g37890.1;LOC_Os11g37890.2;LOC_Os11g37890.3	LOC_Os11g37890.1	GDP-D-mannose 3\',5\'-epimerase		5	43.7	15.1	15.1	42.132	0	31.002	0.00655479	0.0065063	0.00659419	0.00653245	0.0064892	0.00604629	0.00619635	0.00629573
LOC_Os11g38670.1	LOC_Os11g38670.1	P-loop containing nucleoside triphosphate hydrolases superfamily protein		5	15.7	12.5	12.5	65.987	0	41.309	0.00194758	0.00204144	0.00216111	0.0021841	0.00203017	0.002014	0.00245726	0.00193056
LOC_Os12g02980.1;LOC_Os12g02980.2;LOC_Os11g03270.1;LOC_Os11g03230.3;LOC_Os11g03230.2;LOC_Os11g03230.1;LOC_Os11g03290.1	LOC_Os12g02980.1	apyrase 2		5	18	18	18	48.9	0	15.491	0.00271193	0.00234751	0.00253689	0.00276946	0.00297459	0.00291739	0.00278631	0.00285445
LOC_Os12g07220.1;LOC_Os07g44840.1	LOC_Os12g07220.1	gamma carbonic anhydrase 2		5	21.6	21.6	21.6	29.632	0	25.2	0.00542732	0.00520828	0.00539782	0.00491801	0.00516853	0.00528983	0.00500806	0.00512807
LOC_Os12g10730.2;LOC_Os12g10730.1	LOC_Os12g10730.2	glutathione S-transferase zeta 1		5	29.2	29.2	29.2	23.634	0	30.929	0.00628166	0.00676347	0.00620559	0.00643309	0.00684589	0.0073408	0.00710064	0.00682783
LOC_Os12g16200.1;LOC_Os11g42350.3;LOC_Os11g42350.2;LOC_Os11g42350.1	LOC_Os12g16200.1	glutathione synthetase 2		5	12.7	12.7	12.7	46.598	0	15.922	0.00556499	0.00531062	0.00559759	0.00552837	0.00535217	0.00545502	0.00534166	0.00500394
LOC_Os12g24170.1	LOC_Os12g24170.1	beta galactosidase 9		5	7	7	7	101.92	0	12.195	0.00220636	0.00224062	0.00236676	0.00231083	0.00201605	0.00209717	0.00213962	0.00228
LOC_Os12g35360.1	LOC_Os12g35360.1	golgin candidate 6		5	7	7	7	102.3	0	13.124	0.000515986	0.000697333	0.000684475	0.000733946	0.000652887	0.000722868	0.000628251	0.00058901
LOC_Os12g35570.1;LOC_Os12g35570.3;LOC_Os12g35570.2	LOC_Os12g35570.1	Nucleotidylyl transferase superfamily protein		5	23	23	15	46.273	0	31.413	0.00538869	0.00555833	0.00552721	0.00495562	0.00513725	0.00494228	0.00494243	0.00527967
LOC_Os12g42310.1;LOC_Os03g44500.1	LOC_Os12g42310.1	BRI1 suppressor 1 (BSU1)-like 3		5	10.7	10.7	8.1	106.42	0	16.829	0.00163277	0.00132128	0.00148234	0.00140894	0.00146807	0.00135496	0.00131325	0.00130586
LOC_Os12g42870.3;LOC_Os12g42870.2;LOC_Os12g42870.1	LOC_Os12g42870.3	Folylpolyglutamate synthetase family protein		5	34.7	34.7	34.7	23.204	0	23.217	0.00202056	0.00183351	0.00196459	0.0019102	0.00196694	0.00202747	0.00195017	0.00189819
LOC_Os01g03340.1	LOC_Os01g03340.1	Unknown		4	21.1	21.1	21.1	27.735	0	9.5704	0.0022817	0.00236702	0.00259101	0.00257708	0.00260538	0.00265844	0.0025867	0.00280518
LOC_Os01g04650.1	LOC_Os01g04650.1	Octicosapeptide/Phox/Bem1p family protein		4	11	11	11	70.368	0	5.5133	0.000496123	0.000490997	0.000446918	0.000410102	0.000442518	0.000420719	0.00048399	0.00033855
LOC_Os01g08450.1;LOC_Os02g43690.3	LOC_Os01g08450.1	RAS 5		4	34.5	23.8	23.8	27.894	0	10.59	0.0025714	0.00252825	0.00244093	0.00248936	0.00246836	0.00231043	0.00235109	0.00224801
LOC_Os01g11880.1	LOC_Os01g11880.1	Class I glutamine amidotransferase-like superfamily protein		4	16.6	16.6	16.6	45.305	0	31.469	0.00232395	0.00257618	0.00227763	0.00224527	0.00276366	0.00261782	0.00254183	0.00269765
LOC_Os01g15120.1	LOC_Os01g15120.1	alpha/beta-Hydrolases superfamily protein		4	18.3	18.3	18.3	35.53	0	39.929	0.00543771	0.00579532	0.00590741	0.00582169	0.00568166	0.00595178	0.00585352	0.00583424
LOC_Os01g16010.2;LOC_Os01g16010.1	LOC_Os01g16010.2	modifier of snc1,4		4	28.9	28.9	28.9	28.832	0	7.0292	0.000903424	0.0008535	0.000945796	0.000891859	0.00098851	0.00104124	0.000820932	0.000957483
LOC_Os01g16290.2;LOC_Os01g16290.1	LOC_Os01g16290.2	DNA GYRASE B2		4	11.9	11.9	11.9	67.55	0	18.294	0.00128059	0.00111219	0.00210797	0.00128708	0.00083479	0.00121614	0.00111153	0.00121254
LOC_Os01g16430.1	LOC_Os01g16430.1	cystatin B		4	21.2	21.2	21.2	27.269	0	52.264	0.0059045	0.00596151	0.00530921	0.00587745	0.00588128	0.00593296	0.00613497	0.00596528
LOC_Os01g16940.1	LOC_Os01g16940.1	histidine biosynthesis bifunctional protein (HISIE)		4	17.3	17.3	17.3	32.88	0	49.772	0.00497022	0.0050153	0.00508685	0.00495321	0.00508805	0.0048935	0.00476723	0.00481845
LOC_Os01g17430.1	LOC_Os01g17430.1	Coatomer, beta subunit		4	22.5	7.7	7.7	105.22	0	38.279	0.00233375	0.00237805	0.00251773	0.00256146	0.00233163	0.00259079	0.00263596	0.00243918
LOC_Os01g26970.5;ChrUn.fgenesh.mRNA.79;LOC_Os01g26970.1;LOC_Os01g26970.2;LOC_Os01g26970.4;LOC_Os01g26970.3	LOC_Os01g26970.5	NAD(P)-binding Rossmann-fold superfamily protein		4	16.6	13	13	38.51	0	7.6957	0.00103426	0.000910845	0.000981429	0.00103524	0.0010414	0.00111509	0.00116783	0.0010777
LOC_Os01g32660.2;LOC_Os01g32660.1;LOC_Os01g32660.5;LOC_Os01g32660.4;LOC_Os01g32660.3	LOC_Os01g32660.2	MAP kinase kinase 6		4	13.3	13.3	13.3	39.871	0	9.9383	0.00274209	0.00295457	0.0027607	0.00287276	0.00275013	0.00299229	0.0029441	0.002956
LOC_Os01g34080.1	LOC_Os01g34080.1	ARM repeat superfamily protein		4	8.3	8.3	8.3	92.727	0	18.161	0.00012528	0.000186665	0.000128706	0.000145147	7.34026e-05	0.000146243	0.00014862	0.00014888
LOC_Os01g39310.3;LOC_Os01g39310.1;LOC_Os11g37260.1;LOC_Os12g41170.1	LOC_Os01g39310.3	Root hair defective 3 GTP-binding protein (RHD3)		4	10	10	10	80.097	0	14.353	0.000430279	0.00049958	0.000529184	0.000513516	0.000309371	0.0003514	0.000328306	0.000509343
LOC_Os01g40340.3;LOC_Os01g40340.2;LOC_Os01g40340.1	LOC_Os01g40340.3	SIT4 phosphatase-associated family protein		4	20.3	20.3	18.4	52.552	0	61.032	0.0036159	0.003447	0.00366697	0.0035893	0.00352338	0.00333704	0.00313773	0.0032846
LOC_Os01g44980.1;LOC_Os01g45070.1;LOC_Os01g45070.2	LOC_Os01g44980.1	peptide deformylase 1B		4	32.9	32.9	32.9	18.007	0	12.046	0.00140181	0.00132228	0.00145092	0.0014931	0.00137624	0.00125494	0.00136757	0.00146574
LOC_Os01g52530.1	LOC_Os01g52530.1	phosphoribosyl pyrophosphate (PRPP) synthase 3		4	14.2	14.2	14.2	43.909	0	13.547	0.001859	0.00178011	0.00175065	0.00168816	0.00211211	0.00181657	0.00195374	0.00181997
LOC_Os01g53330.1	LOC_Os01g53330.1	UDP-glucosyl transferase 88A1		4	15	15	15	51.927	0	18.789	0.00147919	0.00147248	0.00145927	0.00163519	0.00126417	0.00141916	0.00125069	0.00138131
LOC_Os01g57460.1	LOC_Os01g57460.1	frataxin homolog		4	23.2	23.2	23.2	21.408	0	11.94	0.00272372	0.00262381	0.00271669	0.00249465	0.00309974	0.00291426	0.00277675	0.0029196
LOC_Os10g38216.1;LOC_Os10g21254.1;LOC_Os04g16762.1;LOC_Os04g16736.1;LOC_Os01g57966.1	LOC_Os10g38216.1	Tetratricopeptide repeat (TPR)-like superfamily protein		4	24.9	24.9	24.9	19.658	0	16.778	0.00819038	0.00817949	0.00808962	0.00868487	0.00850807	0.00861854	0.0089408	0.00871612
LOC_Os01g58022.1;LOC_Os12g19420.1;LOC_Os06g22010.1	LOC_Os01g58022.1	photosystem II reaction center protein G		4	25.8	25.8	25.8	25.216	0	13.643	0.0070489	0.00700932	0.00693233	0.0069606	0.00739344	0.00729778	0.00771273	0.00715658
LOC_Os01g64270.1	LOC_Os01g64270.1	Unknown		4	21.5	21.5	21.5	20.031	0	19.188	0.0154925	0.015355	0.0150168	0.0155598	0.0156707	0.0153489	0.0152831	0.0158065
LOC_Os01g66980.2;LOC_Os01g66980.1	LOC_Os01g66980.2	Unknown		4	21.9	21.9	21.9	21.78	0	22.175	0.0133541	0.0130031	0.0136956	0.0133552	0.0140429	0.0137607	0.0136591	0.0134113
LOC_Os01g68750.1	LOC_Os01g68750.1	Adaptin family protein		4	7.4	7.4	7.4	103.79	0	22.261	0.00177393	0.0017904	0.00198461	0.00192655	0.00162861	0.00177131	0.00174763	0.00178706
LOC_Os01g70400.1	LOC_Os01g70400.1	NAD(P)H dehydrogenase 18		4	21.5	21.5	21.5	25.93	0	73.244	0.00385328	0.00377695	0.00391743	0.00411307	0.00421764	0.00409894	0.00421792	0.00408904
LOC_Os01g73680.1	LOC_Os01g73680.1	Zn-dependent exopeptidases superfamily protein		4	14.1	10.3	10.3	57.887	0	13.095	0.00308675	0.00289931	0.00330352	0.00298148	0.00299406	0.00318911	0.00324675	0.00334554
LOC_Os02g01010.1	LOC_Os02g01010.1	PDI-like 1-4		4	9.2	9.2	9.2	62.252	0	8.8331	0.00265888	0.0025704	0.0025008	0.00250432	0.00228213	0.00231758	0.00256805	0.00243859
LOC_Os02g01170.1	LOC_Os02g01170.1	HEAT repeat ;HECT-domain (ubiquitin-transferase)		4	6.2	6.2	6.2	90.818	0	11.868	0.00165008	0.00156277	0.00135526	0.00148799	0.00164322	0.00157062	0.00137252	0.00145344
LOC_Os02g03010.1	LOC_Os02g03010.1	Unknown		4	9.7	9.7	9.7	29.176	0	11.312	0.0154277	0.0164966	0.0165363	0.0162078	0.0169404	0.0169297	0.017124	0.0173532
LOC_Os02g03470.1	LOC_Os02g03470.1	Protein prenylyltransferase superfamily protein		4	15.8	15.8	15.8	34.276	0	13.766	0.00269508	0.00276683	0.00264511	0.00262138	0.00276577	0.00266513	0.00264914	0.002709
LOC_Os02g03850.1;LOC_Os02g03850.2	LOC_Os02g03850.1	anthranilate phosphoribosyltransferase, putative		4	11.1	11.1	11.1	63.479	0	23.725	0.00338312	0.00318261	0.00342056	0.00343308	0.00364432	0.00333905	0.00343525	0.00334332
LOC_Os02g04670.1	LOC_Os02g04670.1	O-Glycosyl hydrolases family 17 protein		4	12.3	12.3	12.3	53.374	0	19.679	0.00409721	0.00417955	0.00420389	0.00442433	0.00402246	0.00418704	0.00415498	0.00417289
LOC_Os02g05660.1;LOC_Os06g48210.1	LOC_Os02g05660.1	DEAD-box protein abstrakt, putative		4	12	12	12	69.241	0	7.5049	0.000299225	0.000278382	0.00024988	0.000239418	0.000211381	0.000246174	0.000228803	0.000218776
LOC_Os02g07490.1;LOC_Os06g45590.1	LOC_Os02g07490.1	glyceraldehyde-3-phosphate dehydrogenase of plastid 2		4	21.9	16.5	16.5	43.317	0	21.261	0.00149084	0.00157064	0.00177863	0.00156311	0.00171754	0.00146359	0.0015908	0.00151243
LOC_Os02g07870.1	LOC_Os02g07870.1	vacuolar ATP synthase subunit A		4	47.8	9.3	9.3	68.591	0	13.805	0.00262953	0.00231044	0.00258109	0.00247917	0.00237704	0.00245672	0.00240368	0.00260531
LOC_Os02g08544.2;LOC_Os02g08544.1;LOC_Os06g43860.2;LOC_Os06g43860.1;LOC_Os06g43860.4;LOC_Os02g08544.3;LOC_Os03g47016.1;LOC_Os03g03164.3;LOC_Os03g51690.3;LOC_Os01g19694.1;LOC_Os05g03884.1;LOC_Os03g03164.2;LOC_Os03g03164.1;LOC_Os03g56110.2;LOC_Os03g56110.1;LOC_Os07g03770.1;LOC_Os03g51690.2;LOC_Os03g51690.1	LOC_Os02g08544.2	KNOTTED1-like homeobox gene 3		4	19.3	19.3	12.6	32.673	0	15.909	0.00727395	0.00770547	0.00745672	0.00726896	0.00736599	0.00717914	0.00748209	0.0073755
LOC_Os02g09150.1;LOC_Os02g09150.2;LOC_Os05g06480.1;LOC_Os01g23580.1	LOC_Os02g09150.1	Inorganic H pyrophosphatase family protein		4	20.6	20.6	7.1	80.178	0	150.25	0.0564697	0.0570729	0.0568514	0.0566443	0.0563052	0.0572142	0.0565908	0.0558879
LOC_Os02g10590.1;LOC_Os02g10590.2	LOC_Os02g10590.1	FKBP-like peptidyl-prolyl cis-trans isomerase family protein		4	26.1	26.1	26.1	22.795	0	16.311	0.00227564	0.00230574	0.00223807	0.00219419	0.00253992	0.00231113	0.00254938	0.00241424
LOC_Os02g11640.1;LOC_Os02g11670.1	LOC_Os02g11640.1	UDP-Glycosyltransferase superfamily protein		4	13.2	13.2	10.8	54.138	0	12.615	0.00171535	0.0014842	0.00176535	0.00177621	0.00165904	0.00164914	0.00166205	0.00173752
LOC_Os02g12850.1	LOC_Os02g12850.1	RNA-binding (RRM/RBD/RNP motifs) family protein		4	9.8	9.8	9.8	40.265	0	40.186	0.00272802	0.00263917	0.00274386	0.00246357	0.00273041	0.0028971	0.00295224	0.00293304
LOC_Os02g14110.1	LOC_Os02g14110.1	aspartate aminotransferase 1		4	30.3	10.9	10.9	48.107	0	25.041	0.00378978	0.0036555	0.00365929	0.00393799	0.00351323	0.00361944	0.00363314	0.00369301
LOC_Os02g21520.1	LOC_Os02g21520.1	Chalcone-flavanone isomerase family protein		4	21.1	21.1	21.1	29.657	0	7.269	0.000749041	0.000709104	0.000694859	0.000840742	0.000701188	0.000716454	0.000757035	0.000697599
LOC_Os02g29480.1	LOC_Os02g29480.1	Nuclear transport factor 2 (NTF2) family protein with RNA binding (RRM-RBD-RNP motifs) domain		4	11.5	11.5	11.5	50.879	0	10.972	0.000730474	0.00070607	0.000740061	0.000800887	0.000771025	0.000856884	0.000924408	0.000859445
LOC_Os02g30180.3;LOC_Os02g30180.2;LOC_Os02g30180.1	LOC_Os02g30180.3	ubiquitin-associated (UBA)/TS-N domain-containing protein		4	18.8	18.8	18.8	38.759	0	21.931	0.00255713	0.002447	0.00236902	0.00232751	0.00218847	0.00235242	0.00236525	0.00244103
LOC_Os02g31160.1	LOC_Os02g31160.1	Homeodomain-like superfamily protein		4	25.9	16.3	16.3	39.55	0	19.277	0.00209529	0.00195962	0.00211781	0.0019322	0.0023474	0.00224695	0.00208383	0.00218183
LOC_Os02g36850.1	LOC_Os02g36850.1	PsbQ-like 2		4	21.3	21.3	21.3	24.463	0	31.337	0.0072369	0.00746464	0.00731653	0.00738571	0.00790866	0.00775213	0.00792456	0.00729352
LOC_Os02g37150.1;LOC_Os02g37150.2	LOC_Os02g37150.1	Unknown		4	21.2	21.2	21.2	25.544	0	19.843	0.00250168	0.0023595	0.00238273	0.00232738	0.00226538	0.00248819	0.00233432	0.00234431
LOC_Os02g38240.1	LOC_Os02g38240.1	Rhodanese/Cell cycle control phosphatase superfamily protein		4	15.8	15.8	15.8	32.16	0	13.273	0.00216144	0.00230769	0.00227595	0.00230743	0.00223165	0.00197886	0.0020286	0.00221699
LOC_Os02g38840.2;LOC_Os02g38840.1	LOC_Os02g38840.2	glucose-6-phosphate dehydrogenase 6		4	14.9	9.5	9.5	58.251	0	7.0706	0.00686286	0.0065419	0.00653498	0.00692143	0.00660347	0.00631421	0.00643072	0.00663053
LOC_Os02g42330.1;LOC_Os02g42330.2	LOC_Os02g42330.1	nitrilase 4		4	18.2	18.2	18.2	37.985	0	36.183	0.0023868	0.00256643	0.00235934	0.00263917	0.00235699	0.0024608	0.00282142	0.00226073
LOC_Os02g43830.2;LOC_Os02g43830.1	LOC_Os02g43830.2	Aconitase/3-isopropylmalate dehydratase protein		4	24.9	24.9	24.9	26.471	0	10.484	0.00200869	0.00250924	0.00157475	0.00288768	0.00176253	0.00182205	0.00195226	0.00228012
LOC_Os02g44510.1;LOC_Os02g44510.3;LOC_Os02g44510.2	LOC_Os02g44510.1	UDP-glucose:glycoprotein glucosyltransferases;transferases, transferring hexosyl groups;transferases, transferring glycosyl groups		4	7.8	7.8	7.8	74.998	0	10.732	0.000945642	0.000856816	0.000892286	0.000884032	0.000898334	0.000901041	0.000909839	0.000918193
LOC_Os02g45540.1	LOC_Os02g45540.1	nucleotide-rhamnose synthase/epimerase-reductase		4	9.6	9.6	9.6	34.559	0	7.5701	0.00116646	0.00114157	0.00142848	0.00126401	0.00131458	0.00120356	0.00117025	0.00112965
LOC_Os02g45660.1	LOC_Os02g45660.1	isoprenoid F		4	20.4	20.4	20.4	29.278	0	67.246	0.00623411	0.00623501	0.00642204	0.00623169	0.0065142	0.00644928	0.00655825	0.00632278
LOC_Os02g46260.1;LOC_Os02g46260.6;LOC_Os02g46260.5;LOC_Os02g46260.4;LOC_Os02g46260.3;LOC_Os02g46260.2	LOC_Os02g46260.1	serine carboxypeptidase-like 19		4	9.8	9.8	9.8	53.613	0	10.384	0.00219836	0.00184644	0.00155854	0.00203325	0.00234178	0.0020483	0.00214379	0.00207144
LOC_Os02g46962.3;LOC_Os02g46962.2;LOC_Os02g46962.1	LOC_Os02g46962.3	Target of Myb protein 1		4	21.4	21.4	18.9	43.606	0	25.227	0.00380479	0.00366986	0.00376289	0.00380086	0.0038745	0.00357182	0.00387166	0.00386771
LOC_Os02g48720.2;LOC_Os02g48720.1	LOC_Os02g48720.2	ADP/ATP carrier 2		4	25.7	10.5	10.5	41.51	0	18.817	0.0272974	0.0274805	0.0274537	0.0273247	0.0272035	0.0273057	0.0271266	0.0269235
LOC_Os02g51020.1	LOC_Os02g51020.1	NDH dependent flow 6		4	23.2	23.2	23.2	20.484	0	33.751	0.00720915	0.00581823	0.00549369	0.00561772	0.0107408	0.00625709	0.00647745	0.00711191
LOC_Os02g51620.1	LOC_Os02g51620.1	Glycosyl hydrolase family protein		4	6.5	5.4	5.4	84.306	0	13.354	0.00302535	0.00295947	0.00318183	0.00296681	0.00288134	0.00287853	0.00270219	0.00274183
LOC_Os02g52430.1;LOC_Os02g52430.2;LOC_Os01g52460.2;LOC_Os01g52460.1	LOC_Os02g52430.1	Ribonuclease E inhibitor RraA/Dimethylmenaquinone methyltransferase		4	29.2	29.2	29.2	18.05	0	7.7195	0.0011061	0.00108953	0.00105682	0.00102354	0.00112641	0.00104827	0.0012553	0.00120669
LOC_Os02g52650.1	LOC_Os02g52650.1	photosystem I light harvesting complex gene 5		4	29.9	29.9	29.9	27.895	0	11.834	0.000746509	0.000915167	0.000618603	0.000997449	0.000708235	0.00114785	0.000988966	0.000644227
LOC_Os02g57060.1	LOC_Os02g57060.1	Peptidase S41 family protein		4	14.8	14.8	14.8	46.686	0	25.786	0.00354227	0.00349989	0.00403781	0.00375028	0.00404308	0.00385735	0.0039997	0.00379033
LOC_Os02g58790.1;LOC_Os02g58790.2;LOC_Os02g58790.4;LOC_Os02g58790.3	LOC_Os02g58790.1	NAD(P)-binding Rossmann-fold superfamily protein		4	19.2	19.2	19.2	38.812	0	38.928	0.00116416	0.00109001	0.00113751	0.00132117	0.00108157	0.00132748	0.00125032	0.00130483
LOC_Os03g02640.1	LOC_Os03g02640.1	Protein kinase superfamily protein		4	12.6	12.6	12.6	37.82	0	22.734	0.00860296	0.0084787	0.00855182	0.00831593	0.00849319	0.00873324	0.00840925	0.00856327
LOC_Os03g09020.1	LOC_Os03g09020.1	Zinc-binding alcohol dehydrogenase family protein		4	16.1	16.1	16.1	38.843	0	21.861	0.00496842	0.00500846	0.0049757	0.00531996	0.00528615	0.00513238	0.00513305	0.00490053
LOC_Os03g11060.1	LOC_Os03g11060.1	WPP domain protein 2		4	39.4	39.4	39.4	15.618	0	9.0415	0.00267043	0.00279246	0.00256253	0.00268116	0.00239063	0.00245237	0.0025415	0.00259067
LOC_Os03g11720.1	LOC_Os03g11720.1	Glycosyl hydrolases family 31 protein		4	5.5	5.5	5.5	103.21	0	10.874	0.00127771	0.00136574	0.0013472	0.00136105	0.00136399	0.0014546	0.00133067	0.00136502
LOC_Os03g12300.1;LOC_Os03g12300.2	LOC_Os03g12300.1	ARM repeat superfamily protein		4	8.2	8.2	8.2	80.013	0	12.372	0.000312098	0.000265399	0.000281397	0.000270959	0.00033828	0.000370844	0.000261806	0.000303777
LOC_Os03g16110.3;LOC_Os03g16110.2;LOC_Os03g16110.1	LOC_Os03g16110.3	type one serine/threonine protein phosphatase 4		4	35.7	35.7	21.7	36.166	0	24.164	0.00465107	0.00455641	0.0042731	0.00457778	0.00417745	0.00442807	0.00427176	0.00411266
LOC_Os03g17450.1	LOC_Os03g17450.1	Ribosomal protein S24e family protein		4	16.8	16.8	16.8	26.186	0	8.4127	0.00311022	0.00291804	0.00273933	0.00304992	0.00293386	0.00291474	0.00301684	0.0030207
LOC_Os03g19510.1	LOC_Os03g19510.1	nuclear encoded CLP protease 5		4	24.1	24.1	24.1	30.396	0	115.51	0.0152075	0.0158065	0.0158174	0.0159863	0.0153421	0.01578	0.015953	0.0155329
LOC_Os03g21550.2;LOC_Os03g21550.1;LOC_Os07g48300.1	LOC_Os03g21550.2	eukaryotic translation initiation factor 2 beta subunit		4	18.9	18.9	18.9	30.548	0	26.364	0.00466595	0.00506932	0.0050431	0.00511859	0.00478447	0.00463328	0.00496215	0.00499966
LOC_Os03g21810.1	LOC_Os03g21810.1	Insulinase (Peptidase family M16) family protein		4	5.6	5.6	5.6	119.36	0	9.2418	0.00240682	0.00212821	0.00255716	0.00234918	0.00242446	0.00273988	0.00241281	0.00249458
LOC_Os03g27290.1;LOC_Os07g42910.1	LOC_Os03g27290.1	cytochrome C oxidase 6B		4	27.2	27.2	27.2	18.912	0	11.733	0.00719104	0.00730501	0.00732484	0.0071448	0.00762747	0.0072535	0.00737381	0.00744702
LOC_Os03g27320.3;LOC_Os03g27320.2;LOC_Os03g27320.1;LOC_Os03g27320.5;LOC_Os03g27320.4	LOC_Os03g27320.3	transthyretin-like protein		4	18.4	18.4	18.4	33.639	0	15.505	0.00237245	0.00215459	0.00233526	0.00218981	0.00210775	0.00218169	0.00209774	0.00201786
LOC_Os03g27970.1	LOC_Os03g27970.1	Transducin/WD40 repeat-like superfamily protein		4	12.4	12.4	12.4	64.142	0	7.4828	0.00113816	0.00119788	0.00116591	0.00121865	0.00109158	0.0011325	0.00152269	0.00100935
LOC_Os03g28420.1	LOC_Os03g28420.1	fatty acid biosynthesis 1		4	16.3	16.3	14.1	52.994	0	29.564	0.00460459	0.00488413	0.00479046	0.00461769	0.00436689	0.00456123	0.00441924	0.0045236
LOC_Os03g29240.1	LOC_Os03g29240.1	DC1 domain-containing protein		4	18.6	14.8	11	64.421	0	23.519	0.00117422	0.00102675	0.00103276	0.00117467	0.00128407	0.00112188	0.00120512	0.00112254
LOC_Os03g42050.1	LOC_Os03g42050.1	ARM repeat superfamily protein		4	5.4	5.4	5.4	120.24	0	17.44	0.00126355	0.00108605	0.00133487	0.00142757	0.0011664	0.0015341	0.00147583	0.00162368
LOC_Os03g48480.1	LOC_Os03g48480.1	Thioesterase superfamily protein		4	31.1	31.1	31.1	17.434	0	16.304	0.00172995	0.00209962	0.00204054	0.00181959	0.00157836	0.00163729	0.00171468	0.0017636
LOC_Os03g52010.1	LOC_Os03g52010.1	alpha/beta-Hydrolases superfamily protein		4	15.5	15.5	15.5	50.029	0	30.969	0.00172733	0.00166457	0.00172304	0.00168937	0.00176216	0.00181711	0.00178487	0.00167656
LOC_Os03g55150.6;LOC_Os03g55150.4;LOC_Os03g55150.1;LOC_Os03g55150.5	LOC_Os03g55150.6	eukaryotic elongation factor 5A-1		4	49.1	26.1	26.1	17.545	0	21.905	0.00681441	0.00672918	0.0066526	0.00676489	0.00638201	0.00690345	0.00696263	0.00686689
LOC_Os03g55570.1	LOC_Os03g55570.1	SWIB complex BAF60b domain-containing protein		4	17.7	17.7	17.7	37.513	0	28.616	0.00210748	0.00216296	0.00231599	0.00267943	0.00200292	0.00222784	0.00228091	0.0021659
LOC_Os03g60780.1;LOC_Os03g60780.2;LOC_Os03g16460.1	LOC_Os03g60780.1	Fes1A		4	19.3	19.3	19.3	41.102	0	18.274	0.00175845	0.00175171	0.00171389	0.00168229	0.00177556	0.00161457	0.00176139	0.00172214
LOC_Os03g62790.2;LOC_Os03g62790.1	LOC_Os03g62790.2	RmlC-like cupins superfamily protein		4	19.7	19.7	19.7	39.624	0	25.829	0.00348677	0.00315004	0.00322763	0.00329309	0.00355951	0.00333089	0.00323751	0.0032692
LOC_Os04g01600.2;LOC_Os04g01600.1	LOC_Os04g01600.2	D-isomer specific 2-hydroxyacid dehydrogenase family protein		4	18.8	18.8	18.8	34.465	0	50.675	0.000765324	0.000849653	0.00101991	0.000879611	0.000979734	0.000834176	0.00101033	0.000949536
LOC_Os04g02780.1	LOC_Os04g02780.1	amidase 1		4	30.6	30.6	15.6	46.179	0	61.492	0.00930395	0.00982449	0.0146772	0.00972458	0.0105942	0.00980421	0.0103792	0.00968987
LOC_Os04g18200.1;LOC_Os04g48540.1	LOC_Os04g18200.1	dihydrodipicolinate synthase		4	14.5	14.5	14.5	41.392	0	15.814	0.00464669	0.00499669	0.00484352	0.00498624	0.00507966	0.00510752	0.00465067	0.00470125
LOC_Os04g20164.2	LOC_Os04g20164.2	Copper amine oxidase family protein		4	18	18	18	36.299	0	10.823	0.00333033	0.00307186	0.00329289	0.00350209	0.00328514	0.00330639	0.00341689	0.00327102
LOC_Os04g24140.1	LOC_Os04g24140.1	Ribose 5-phosphate isomerase, type A protein		4	28	28	21.8	28.631	0	29.802	0.00656767	0.00721853	0.00736559	0.007393	0.00696837	0.00720242	0.00666257	0.00685988
LOC_Os04g25650.1;LOC_Os04g25060.1	LOC_Os04g25650.1	cysteine-rich RLK (RECEPTOR-like protein kinase) 10		4	18.5	18.5	18.5	29.176	0	16.004	0.00426092	0.0039854	0.00425361	0.00405018	0.00448147	0.00391681	0.00400661	0.00408765
LOC_Os04g33220.1	LOC_Os04g33220.1	Mitochondrial import inner membrane translocase subunit Tim17/Tim22/Tim23 family protein		4	14.7	14.7	14.7	27.703	0	26.727	0.00290291	0.00290284	0.00274134	0.00288251	0.00292441	0.00289213	0.00264758	0.00286958
LOC_Os04g33280.2;LOC_Os04g33280.1;LOC_Os04g33280.3	LOC_Os04g33280.2	Protein of unknown function (DUF1350)		4	12.7	12.7	12.7	49.465	0	17.69	0.00155705	0.00175165	0.00176577	0.0018047	0.00173576	0.00153917	0.00194482	0.00183101
LOC_Os04g33660.2;LOC_Os04g33660.1	LOC_Os04g33660.2	alpha carbonic anhydrase 1		4	27	27	27	31.152	0	22.203	0.00226254	0.00206839	0.00247689	0.00246427	0.00232524	0.0024988	0.00241784	0.00251106
LOC_Os04g35090.1;LOC_Os02g34460.2	LOC_Os04g35090.1	RNA binding Plectin/S10 domain-containing protein		4	33.9	33.9	21.9	20.263	0	67.756	0.09039	0.0873972	0.0920113	0.0941795	0.0838006	0.0865201	0.0858103	0.0872728
LOC_Os04g35760.1	LOC_Os04g35760.1	Uncharacterised protein family UPF0090		4	18.3	18.3	18.3	36.546	0	46.246	0.00457764	0.00387757	0.00419666	0.00465158	0.00467147	0.00486902	0.00440359	0.00457224
LOC_Os04g38870.5;LOC_Os04g38870.4;LOC_Os04g38870.3;LOC_Os04g38870.2;LOC_Os04g38870.1	LOC_Os04g38870.5	general regulatory factor 7		4	64.5	17.9	17.9	29.863	0	48.502	0.00645492	0.00678969	0.0071396	0.00704762	0.00646663	0.00666022	0.00660224	0.00699509
LOC_Os04g39040.1	LOC_Os04g39040.1	plant UBX domain containing protein 4		4	25.4	25.4	25.4	33.022	0	8.3062	0.00126101	0.00109406	0.00133289	0.00120186	0.00118974	0.0014209	0.00118082	0.00122755
LOC_Os04g40520.1	LOC_Os04g40520.1	seed imbibition 2		4	4.5	4.5	4.5	81.175	0	8.3412	0.00119247	0.00119654	0.00121798	0.00116768	0.00112776	0.000976077	0.00109281	0.00111957
LOC_Os04g42000.1	LOC_Os04g42000.1	6,7-dimethyl-8-ribityllumazine synthase / DMRL synthase / lumazine synthase / riboflavin synthase		4	32.1	32.1	32.1	22.471	0	28.701	0.00430201	0.00402565	0.00409044	0.00461015	0.0046889	0.00485961	0.00471913	0.00467079
LOC_Os04g42600.2;LOC_Os04g42600.1	LOC_Os04g42600.2	poly(A) binding protein 2		4	13.4	9.7	9.7	71.23	0	15.846	0.00140872	0.00154426	0.00141211	0.00131549	0.0013119	0.00123085	0.001197	0.00118806
LOC_Os04g43800.1	LOC_Os04g43800.1	PHE ammonia lyase 1		4	19.7	10.8	5.9	76.937	0	22.185	0.00205447	0.0017906	0.001962	0.00200203	0.00200766	0.00175556	0.00188076	0.00194531
LOC_Os04g45970.2	LOC_Os04g45970.2	glutamate dehydrogenase 2		4	45.8	35.2	25.9	23.108	0	31.494	0.00316269	0.00325672	0.00343274	0.00347288	0.00330589	0.00307911	0.00306693	0.00302184
LOC_Os04g48410.1;LOC_Os04g48410.2	LOC_Os04g48410.1	copper chaperone for SOD1		4	18.3	18.3	18.3	32.229	0	8.0909	0.00188969	0.00184119	0.00203866	0.00192868	0.00200499	0.00215022	0.00223542	0.00223329
LOC_Os04g51270.2;LOC_Os04g51270.1;LOC_Os02g47320.1	LOC_Os04g51270.2	vacuolar membrane ATPase 10		4	50	50	50	12.275	0	83.856	0.00866304	0.00903146	0.00966861	0.00935264	0.00848114	0.00858337	0.0082715	0.008621
LOC_Os04g51660.1	LOC_Os04g51660.1	HXXXD-type acyl-transferase family protein		4	13.1	13.1	13.1	49.811	0	19.321	0.0015913	0.0016851	0.00172451	0.00166164	0.00164921	0.00166678	0.0017617	0.00171393
LOC_Os04g52100.1	LOC_Os04g52100.1	methionine aminopeptidase 1B		4	17.1	17.1	17.1	37.134	0	30.195	0.00198423	0.00216503	0.00218205	0.00226619	0.0020805	0.00209782	0.00201317	0.00223763
LOC_Os04g53210.3;LOC_Os04g53210.1	LOC_Os04g53210.3	Aldolase-type TIM barrel family protein		4	20.5	13.7	13.7	40.286	0	7.7136	0.0018184	0.0016606	0.00176143	0.00173069	0.00162675	0.00151549	0.00167446	0.00166546
LOC_Os04g53740.1	LOC_Os04g53740.1	C-terminal cysteine residue is changed to a serine 1		4	35.3	35.3	35.3	14.672	0	20.941	0.00549917	0.00574302	0.00563179	0.00579435	0.00599296	0.00584877	0.0056766	0.00554451
LOC_Os04g56520.2;LOC_Os04g56520.1	LOC_Os04g56520.2	Alpha-1,4-glucan-protein synthase family protein		4	14.1	12.1	12.1	38.906	0	9.7572	0.00182989	0.00169199	0.00176605	0.00171608	0.00178577	0.00176609	0.0017172	0.00164313
LOC_Os04g58240.1	LOC_Os04g58240.1	Clathrin light chain protein		4	16.3	16.3	16.3	32.536	0	31.032	0.00393089	0.00393972	0.00407838	0.0038565	0.00364405	0.00376173	0.0034807	0.00380529
LOC_Os04g58280.2;LOC_Os04g58280.1	LOC_Os04g58280.2	Aluminium induced protein with YGL and LRDR motifs		4	18.2	18.2	18.2	27.79	0	19.344	0.00530147	0.0049444	0.00462988	0.00506291	0.00548941	0.00527311	0.00534191	0.00518815
LOC_Os04g59450.1;LOC_Os04g59450.2;LOC_Os02g34600.2;LOC_Os04g35240.1;LOC_Os02g34600.1;LOC_Os03g55600.1;LOC_Os04g59450.3;LOC_Os10g41490.3;LOC_Os10g41490.2;LOC_Os10g41490.1;LOC_Os03g27280.1;LOC_Os01g64970.1	LOC_Os04g59450.1	SNF1-related protein kinase 2.10		4	10.5	10.5	10.5	42.165	0	13.402	0.00158059	0.00137311	0.00150995	0.00160871	0.00128772	0.00157736	0.00156423	0.00166988
LOC_Os05g01310.3;LOC_Os05g01310.2;LOC_Os05g01310.1	LOC_Os05g01310.3	ankyrin repeat family protein		4	13.5	13.5	13.5	46.71	0	6.5597	0.000417779	0.000556482	0.000573639	0.0005309	0.000519714	0.000427223	0.000553042	0.000478786
LOC_Os05g04520.1;LOC_Os09g33860.1;LOC_Os02g35760.2;LOC_Os02g35760.1;LOC_Os01g67340.3;LOC_Os01g67340.2;LOC_Os01g67340.1;LOC_Os04g41310.2;LOC_Os03g51040.1;LOC_Os03g12520.1;LOC_Os04g41310.1;LOC_Os01g21970.1;LOC_Os06g10160.1;LOC_Os02g53750.1;LOC_Os01g57940.1;LOC_Os07g47270.1	LOC_Os05g04520.1	Protein kinase superfamily protein		4	17.7	17.7	12.2	39.31	0	39.666	0.0168701	0.0168628	0.0171988	0.0171025	0.0173846	0.0170945	0.0171072	0.0175755
LOC_Os05g06330.1	LOC_Os05g06330.1	NFU domain protein 4		4	17.3	17.3	17.3	29.734	0	11.971	0.00193319	0.00178462	0.00192402	0.00180145	0.00181136	0.0018408	0.00169486	0.00185596
LOC_Os05g06460.1	LOC_Os05g06460.1	lipoamide dehydrogenase 1		4	20.3	9.3	9.3	59.104	0	11.199	0.000905219	0.000938478	0.000906721	0.000862625	0.000867799	0.000862985	0.000876213	0.00079132
LOC_Os05g07060.1	LOC_Os05g07060.1	FASCICLIN-like arabinogalactan-protein 11		4	22.5	22.5	22.5	27.713	0	12.471	0.0118083	0.0116983	0.0115505	0.0117233	0.0122689	0.0114502	0.011191	0.0109852
LOC_Os05g10210.1;LOC_Os05g09724.1	LOC_Os05g10210.1	HAD superfamily, subfamily IIIB acid phosphatase		4	24.9	24.9	24.9	28.668	0	20.463	0.00245022	0.0025607	0.00271195	0.00267241	0.00250629	0.00249604	0.00240431	0.00259366
LOC_Os05g15510.2;LOC_Os05g15510.1	LOC_Os05g15510.2	Unknown		4	15.2	15.2	15.2	57.787	0	22.074	0.000741515	0.0010028	0.000763657	0.000808069	0.00100851	0.000950954	0.00102143	0.000782001
LOC_Os05g19150.1	LOC_Os05g19150.1	alpha/beta-Hydrolases superfamily protein		4	24.2	24.2	19.9	36.589	0	5.9586	0.00122327	0.00122234	0.00127961	0.00128649	0.00131166	0.00117183	0.00117413	0.00126526
LOC_Os05g22260.1;LOC_Os05g22260.2	LOC_Os05g22260.1	crooked neck protein, putative / cell cycle protein, putative		4	9.1	9.1	6.9	86.122	0	22.799	0.00136414	0.00148272	0.00163691	0.00160422	0.00131684	0.00142741	0.0013687	0.00142251
LOC_Os05g22724.1;LOC_Os09g19954.1;LOC_Os10g21344.1;LOC_Os04g16826.1;LOC_Os01g57958.1	LOC_Os05g22724.1	ribosomal protein L16		4	42.5	42.5	42.5	13.493	0	47.404	0.029097	0.0289708	0.0300748	0.0295457	0.0288826	0.0295655	0.0302961	0.0295257
LOC_Os05g24550.6;LOC_Os05g24550.5;LOC_Os05g24550.4;LOC_Os05g24550.3;LOC_Os05g24550.2;LOC_Os05g24550.1	LOC_Os05g24550.6	Cysteine proteinases superfamily protein		4	14.5	14.5	14.5	39.467	0	7.842	0.00783246	0.00773268	0.00763749	0.00784616	0.00742137	0.00775695	0.00772118	0.00783067
LOC_Os05g29860.2;LOC_Os05g29860.1;LOC_Os05g29860.3;LOC_Os07g19460.1	LOC_Os05g29860.2	S-adenosylmethionine carrier 1		4	20.1	20.1	20.1	30.81	0	11.981	0.0050998	0.00517268	0.00527533	0.00537012	0.00492544	0.00527328	0.00537793	0.00564403
LOC_Os05g33300.1	LOC_Os05g33300.1	Mog1/PsbP/DUF1795-like photosystem II reaction center PsbP family protein		4	15.4	15.4	15.4	27.13	0	10.14	0.00352186	0.00343456	0.00374543	0.00358703	0.00350229	0.0033073	0.00359887	0.00353311
LOC_Os05g36290.2;LOC_Os05g36290.1	LOC_Os05g36290.2	actin 7		4	36.5	12.8	12.8	40.437	0	41.142	0.00495318	0.00530197	0.00511394	0.00520626	0.00488228	0.00524311	0.00540663	0.00534499
LOC_Os05g40180.1	LOC_Os05g40180.1	Protein kinase superfamily protein		4	9.8	9.8	9.8	63.254	0	21.756	0.00232067	0.00237715	0.00265636	0.00253582	0.00269997	0.00257561	0.00275727	0.00278133
LOC_Os05g41110.2;LOC_Os05g41110.1;LOC_Os01g59730.1	LOC_Os05g41110.2	Ribosomal protein L7Ae/L30e/S12e/Gadd45 family protein		4	41.1	41.1	41.1	12.36	0	23.147	0.00399551	0.00378424	0.00416723	0.00370138	0.00408171	0.00356821	0.00368402	0.00377639
LOC_Os05g41172.2;LOC_Os05g41172.1;LOC_Os03g20430.1	LOC_Os05g41172.2	SU(VAR)3-9 homolog 3		4	10.9	9.5	9.5	73.563	0	9.0874	0.00110644	0.0012466	0.000984106	0.00106147	0.00129917	0.00141589	0.00100911	0.00147166
LOC_Os05g41800.1	LOC_Os05g41800.1	ribosomal protein L11 methyltransferase-related		4	15.9	15.9	15.9	43.203	0	34.903	0.00129741	0.00128238	0.00143592	0.00140455	0.00137985	0.00145835	0.00153386	0.00172872
LOC_Os05g44100.1	LOC_Os05g44100.1	trehalose-phosphatase/synthase 7		4	8.8	7.6	7.6	100.53	0	17.524	0.000745724	0.000807327	0.000838424	0.000839098	0.000934197	0.000933674	0.000828777	0.000755524
LOC_Os05g45080.1	LOC_Os05g45080.1	UDP-glucosyl transferase 88A1		4	15.2	15.2	15.2	52.344	0	18.361	0.00123172	0.0010198	0.00121977	0.00121225	0.00112881	0.00116017	0.00132087	0.00129411
LOC_Os05g45720.2;LOC_Os05g45720.1;LOC_Os05g45720.4;LOC_Os05g45720.3	LOC_Os05g45720.2	starch synthase 4		4	7.1	7.1	7.1	99.661	0	7.4357	0.000648212	0.000647946	0.000828675	0.000626883	0.000440194	0.000555234	0.000648913	0.00059853
LOC_Os05g45920.1	LOC_Os05g45920.1	Nucleic acid-binding proteins superfamily		4	9.9	9.9	9.9	53.555	0	7.8935	0.00363608	0.00371022	0.00358748	0.00386387	0.00368885	0.0035895	0.00367857	0.00350081
LOC_Os05g48320.1;LOC_Os01g48770.2;LOC_Os05g48320.2	LOC_Os05g48320.1	Zinc-binding ribosomal protein family protein		4	35.9	35.9	35.9	10.243	0	11.723	0.0213446	0.0210302	0.020763	0.021116	0.0206279	0.0207412	0.0203735	0.0206218
LOC_Os05g49050.1	LOC_Os05g49050.1	urease accessory protein G		4	22.5	22.5	22.5	30.781	0	11.595	0.00125469	0.00147369	0.00133891	0.00143622	0.00144363	0.0014902	0.0014275	0.00151768
LOC_Os05g49060.1	LOC_Os05g49060.1	Unknown		4	22.9	22.9	22.9	30.632	0	14.94	0.000474735	0.000586973	0.000578836	0.000547062	0.000546111	0.000526165	0.000549436	0.000552543
LOC_Os05g50950.1	LOC_Os05g50950.1	pentatricopeptide (PPR) repeat-containing protein		4	4.8	4.8	4.8	92.451	0	5.7704	0.00154092	0.00147676	0.00147134	0.00152172	0.0015188	0.00157197	0.00151699	0.00140302
[truncated: 1,722 more rows]
