# Supplementary material for: The Ability to Regulate Transmembrane Potassium Transport in Root Is Critical for Drought Tolerance in Barley
Source: Int J Mol Sci. 2019 Aug 22;20(17):4111. doi: 10.3390/ijms20174111 (PMC6747136; doi:10.3390/ijms20174111)
Supplement: Supplementary file 1 [file ijms-20-04111-s001.zip › Supplementary Table 2.xlsx]

## Sheet: Sheet1
Protein IDs	Majority protein IDs	Protein Description	Student's T-test Significant Contol_MSP1	Unique peptides	Sequence coverage [%]	Unique + razor sequence coverage [%]	Unique sequence coverage [%]	Mol. weight [kDa]	Q-value	Score	Contol_Rep_1	Contol_Rep_2	Contol_Rep_3	Contol_Rep_4	MSP1_Rep_1	MSP1_Rep_2	MSP1_Rep_3	MSP1_Rep_4
LOC_Os12g01390.1;LOC_Os11g01380.1	LOC_Os12g01390.1	Clathrin, heavy chain	+	70	45.1	45.1	45.1	193.35	0	323.31	0.229739	0.2271	0.224723	0.226024	0.197854	0.197375	0.195403	0.194494
LOC_Os01g08510.1	LOC_Os01g08510.1	MAR binding filament-like protein 1	+	48	59.1	59.1	59.1	84.13	0	323.31	0.186792	0.184438	0.185068	0.184597	0.250483	0.248698	0.252944	0.25089
LOC_Os10g35010.1	LOC_Os10g35010.1	translocon at the inner envelope membrane of chloroplasts 110	+	41	64.8	64.8	64.8	75.763	0	323.31	0.373218	0.372417	0.372735	0.374651	0.353336	0.349383	0.351216	0.352084
LOC_Os03g20700.2;LOC_Os03g20700.1;LOC_Os07g46310.1	LOC_Os03g20700.2	magnesium-chelatase subunit chlH, chloroplast, putative / Mg-protoporphyrin IX chelatase, putative (CHLH)	+	40	38	38	38	153.47	0	267.13	0.0537884	0.051905	0.0532981	0.0512999	0.0491432	0.0470402	0.0471227	0.0475082
LOC_Os06g02380.2;LOC_Os06g02380.1;LOC_Os02g01280.1	LOC_Os06g02380.2	chaperonin 60 beta	+	37	66.7	66.7	66.7	64.085	0	323.31	0.365742	0.364399	0.362573	0.3671	0.384929	0.385091	0.387059	0.386036
LOC_Os06g45820.1;LOC_Os06g45820.2;LOC_Os06g45820.4;LOC_Os06g45820.3;LOC_Os06g12370.1	LOC_Os06g45820.1	FtsH extracellular protease family	+	37	65.4	65.4	63.6	72.537	0	323.31	0.576909	0.572255	0.575922	0.571618	0.625451	0.614845	0.618022	0.614857
LOC_Os02g32350.2;LOC_Os02g32350.1	LOC_Os02g32350.2	TUDOR-SN protein 1	+	35	48.8	48.8	48.8	108.18	0	195.12	0.037784	0.0384974	0.0381196	0.0370291	0.033721	0.0331018	0.0326408	0.0325571
LOC_Os05g05950.1	LOC_Os05g05950.1	translocon at the outer envelope membrane of chloroplasts 159	+	35	33.5	33.5	33.5	139.96	0	230.56	0.0964393	0.0952416	0.0955966	0.0944153	0.0931304	0.0908697	0.0910678	0.0911409
LOC_Os06g51029.1;LOC_Os06g51029.2	LOC_Os06g51029.1	FTSH protease 1	+	35	53.1	53.1	53.1	72.702	0	323.31	0.491186	0.491382	0.489639	0.491302	0.516428	0.517528	0.516189	0.51771
LOC_Os02g48010.1	LOC_Os02g48010.1	little nuclei1	+	34	32	32	32	132.33	0	155.23	0.0256617	0.0252569	0.0250799	0.0251196	0.0256266	0.0260655	0.0259875	0.0256721
LOC_Os12g37260.1;LOC_Os12g37350.1;LOC_Os12g37320.2;LOC_Os12g37320.1	LOC_Os12g37260.1	lipoxygenase 2	+	34	45.6	45.6	45.6	104.69	0	300.23	0.0725363	0.0727727	0.0738851	0.0727319	0.149188	0.150291	0.149863	0.150164
LOC_Os01g31690.1;LOC_Os01g31690.2	LOC_Os01g31690.1	photosystem II subunit O-2	+	33	69.4	69.4	69.4	34.861	0	323.31	3.83402	3.88652	3.90555	3.88457	4.64827	4.7046	4.74881	4.71063
LOC_Os06g20090.1	LOC_Os06g20090.1	nucleoporin 155	+	32	29.8	29.8	29.8	161.05	0	137.39	0.0316281	0.0319598	0.0316298	0.0305336	0.0299033	0.0291584	0.0302691	0.029637
LOC_Os04g52900.1;LOC_Os04g52900.2	LOC_Os04g52900.1	multidrug resistance-associated protein 2	+	31	26.4	26.4	26.4	183.15	0	195.78	0.0405179	0.0404794	0.0395834	0.0398608	0.0346853	0.0347849	0.034155	0.0350195
LOC_Os03g49380.1;LOC_Os03g49380.2;LOC_Os03g49380.3	LOC_Os03g49380.1	PLAT/LH2 domain-containing lipoxygenase family protein	+	31	43.2	43.2	42.1	98.697	0	106.25	0.0292182	0.0302072	0.0285215	0.0283491	0.026614	0.0264301	0.0258802	0.0251286
LOC_Os05g22614.1;LOC_Os05g22614.3;LOC_Os05g22614.4	LOC_Os05g22614.1	plastid transcriptionally active 16	+	31	61	61	61	52.345	0	323.31	0.522169	0.520452	0.521218	0.524079	0.537291	0.532254	0.532632	0.534931
LOC_Os02g02410.1;LOC_Os05g30480.1;LOC_Os08g09770.1	LOC_Os02g02410.1	Heat shock protein 70 (Hsp 70) family protein	+	31	55.8	55.8	51	73.389	0	274.65	0.109434	0.109461	0.110741	0.110294	0.115714	0.114698	0.115414	0.115819
LOC_Os03g16440.1;LOC_Os12g02385.1;LOC_Os11g02460.3;LOC_Os11g02460.2;LOC_Os11g02460.1	LOC_Os03g16440.1	translocon at the outer envelope membrane of chloroplasts 75-III	+	30	49.2	49.2	49.2	87.686	0	310.72	0.122325	0.121502	0.120927	0.119672	0.115203	0.11468	0.115612	0.114874
LOC_Os01g67120.1;LOC_Os01g67120.2	LOC_Os01g67120.1	Rhodanese/Cell cycle control phosphatase superfamily protein	+	30	46.7	46.7	46.7	65.047	0	323.31	0.466986	0.464021	0.460578	0.464811	0.478805	0.473438	0.476308	0.474853
LOC_Os05g14170.1	LOC_Os05g14170.1	catalytics	+	29	36.8	36.8	36.8	109.84	0	166.63	0.0370468	0.0370459	0.0368092	0.0368873	0.0326981	0.0322448	0.0322605	0.0319306
LOC_Os05g32390.1	LOC_Os05g32390.1	FZO-like	+	29	42.3	42.3	42.3	100.49	0	282.83	0.0338321	0.0331141	0.0335337	0.0334646	0.0325476	0.0320508	0.0318783	0.0318279
LOC_Os11g47970.1;LOC_Os11g47980.1	LOC_Os11g47970.1	rubisco activase	+	28	68.5	68.5	64.4	52.085	0	323.31	1.62653	1.63766	1.63114	1.66	1.05628	1.05919	1.0625	1.07307
LOC_Os05g22940.1	LOC_Os05g22940.1	acetyl-CoA carboxylase 2	+	28	17.6	17.6	16.1	267.78	0	102.85	0.0247176	0.0242418	0.0243645	0.0242983	0.0215978	0.0216497	0.0214939	0.0212761
LOC_Os03g17310.1	LOC_Os03g17310.1	endomembrane-type CA-ATPase 4	+	28	36.9	36.9	33.1	115.36	0	200.02	0.050852	0.0500671	0.0494877	0.0493914	0.0458597	0.0446588	0.0443225	0.045103
LOC_Os10g35030.1;LOC_Os10g35030.3;LOC_Os10g35030.2	LOC_Os10g35030.1	translocon at the inner envelope membrane of chloroplasts 110	+	28	66.7	66.7	66.7	47.219	0	323.31	0.641078	0.637427	0.636962	0.643071	0.596762	0.596602	0.590989	0.594149
LOC_Os03g50540.1	LOC_Os03g50540.1	NADH-ubiquinone dehydrogenase, mitochondrial, putative	+	28	52.7	52.7	52.7	81.116	0	323.31	0.1036	0.10148	0.101831	0.10066	0.0958098	0.0952984	0.0942723	0.0937961
LOC_Os02g10120.1	LOC_Os02g10120.1	lipoxygenase 2	+	28	37.5	37.5	36.6	103.58	0	180.84	0.0286535	0.0279408	0.028683	0.0278904	0.0307378	0.0296341	0.0300614	0.0292456
LOC_Os11g09280.2;LOC_Os11g09280.1	LOC_Os11g09280.2	PDI-like 1-2	+	28	57.2	57.2	55.7	56.854	0	107.49	0.0719949	0.0721837	0.0715757	0.0716522	0.0925632	0.0921707	0.0919848	0.0925171
LOC_Os07g01760.1	LOC_Os07g01760.1	alanine-2-oxoglutarate aminotransferase 2	+	27	62.7	62.7	62.7	53.655	0	216.52	0.151827	0.152458	0.151983	0.153054	0.12847	0.126843	0.126718	0.126748
LOC_Os02g51080.1	LOC_Os02g51080.1	Pyridine nucleotide-disulphide oxidoreductase family protein	+	27	66.1	66.1	66.1	50.586	0	248.37	0.238041	0.235949	0.238142	0.234016	0.230407	0.226606	0.223877	0.225219
LOC_Os07g49330.1;LOC_Os07g49330.3;LOC_Os03g18010.1;LOC_Os12g37560.2;LOC_Os12g37560.1	LOC_Os07g49330.1	phosphatidylinositol-speciwc phospholipase C4	+	27	51.2	51.2	51.2	67.782	0	279.74	0.128834	0.128469	0.12831	0.129082	0.124133	0.125394	0.123382	0.124739
LOC_Os05g35460.1	LOC_Os05g35460.1	SEC14 cytosolic factor family protein / phosphoglyceride transfer family protein	+	26	70.9	70.9	58.1	63.947	0	264.62	0.125649	0.125952	0.125854	0.125639	0.116432	0.114068	0.114292	0.113028
LOC_Os05g06920.1;LOC_Os05g06940.1;LOC_Os05g06890.1	LOC_Os05g06920.1	Ca2+-activated RelA/spot homolog	+	26	66.5	66.5	66.5	60.273	0	227.98	0.0642291	0.0648591	0.0637646	0.064547	0.0596375	0.059401	0.0587441	0.0592416
LOC_Os07g10490.1	LOC_Os07g10490.1	zeta-carotene desaturase	+	26	48.6	48.6	48.6	63.728	0	132.97	0.0815143	0.0809252	0.0803695	0.0806206	0.0792775	0.0773544	0.0763213	0.0775317
LOC_Os05g47560.1	LOC_Os05g47560.1	STT7 homolog STN7	+	26	47.8	47.8	47.8	62.386	0	260.33	0.193559	0.193059	0.193593	0.192472	0.210513	0.207634	0.204647	0.207346
LOC_Os12g07110.2;LOC_Os12g07110.1	LOC_Os12g07110.2	long chain acyl-CoA synthetase 9	+	25	52.6	52.6	45.1	76.746	0	240.81	0.18657	0.184951	0.189355	0.191325	0.163465	0.164337	0.167841	0.168253
LOC_Os04g45490.1	LOC_Os04g45490.1	Translation elongation factor EFG/EF2 protein	+	25	53.7	53.7	53.7	75.411	0	133.41	0.0376719	0.0385369	0.0386114	0.0391171	0.0345035	0.0342215	0.0339484	0.0338427
LOC_Os03g11410.1	LOC_Os03g11410.1	Insulinase (Peptidase family M16) protein	+	25	54.2	54.2	54.2	58.751	0	251.57	0.194194	0.188484	0.190506	0.18972	0.185818	0.186205	0.184807	0.185016
LOC_Os04g16740.1;LOC_Os10g21240.1;LOC_Os03g48471.1	LOC_Os04g16740.1	ATP synthase subunit alpha	+	25	60.2	60.2	43.6	55.664	0	323.31	2.01044	1.98138	1.99297	1.99417	2.21217	2.21373	2.22801	2.21105
LOC_Os08g19140.1;LOC_Os08g01770.2	LOC_Os08g19140.1	adenylate kinase family protein	+	24	45.9	45.9	44.4	66.883	0	201.41	0.091772	0.0920058	0.0911967	0.0920108	0.0871363	0.0885477	0.0876827	0.0892002
LOC_Os01g17170.1;LOC_Os01g17170.2	LOC_Os01g17170.1	dicarboxylate diiron protein, putative (Crd1)	+	24	59.1	59.1	59.1	47.301	0	256.44	0.360305	0.36036	0.357801	0.363945	0.371674	0.369044	0.371483	0.372138
LOC_Os06g04270.1;LOC_Os04g19740.1;REV__LOC_Os09g26380.1	LOC_Os06g04270.1	Transketolase	+	24	44.4	44.4	44.4	80.028	0	183.73	0.0819127	0.0831282	0.0803669	0.0804181	0.0975	0.0973437	0.0959252	0.0971914
LOC_Os12g35630.1	LOC_Os12g35630.1	elongation factor Ts family protein	+	23	40.4	40.4	24.4	121.09	0	270.39	0.124054	0.124402	0.121966	0.122157	0.0974447	0.0959097	0.0953401	0.0961739
LOC_Os03g61220.2;LOC_Os03g61220.1	LOC_Os03g61220.2	DEAD box RNA helicase (RH3)	+	23	37.1	37.1	37.1	81.527	0	88.122	0.0141853	0.0140613	0.0143849	0.0136866	0.0121408	0.0119456	0.0117738	0.0122777
LOC_Os02g47800.1	LOC_Os02g47800.1	monodehydroascorbate reductase 4	+	23	52.1	52.1	52.1	51.863	0	267.77	0.0904948	0.0900327	0.0905324	0.0890913	0.0779149	0.0767158	0.0772822	0.0775078
LOC_Os11g05556.2;LOC_Os11g05556.1	LOC_Os11g05556.2	chloroplast signal recognition particle 54 kDa subunit	+	23	55.8	55.8	53.1	53.363	0	117.48	0.0339833	0.0339173	0.0335887	0.0332017	0.0298396	0.0292925	0.0290909	0.0297072
LOC_Os07g46370.1	LOC_Os07g46370.1	transducin family protein / WD-40 repeat family protein	+	23	28.5	28.5	28.5	121.75	0	132.89	0.0206835	0.0207873	0.0211272	0.0205764	0.018635	0.0181108	0.0182098	0.0180264
LOC_Os05g41640.2;LOC_Os05g41640.1;LOC_Os05g41640.3;LOC_Os01g58610.1	LOC_Os05g41640.2	Phosphoglycerate kinase family protein	+	23	56.8	56.8	50.4	50.137	0	323.31	0.230533	0.229434	0.229928	0.230301	0.218781	0.217354	0.213664	0.216791
LOC_Os04g37619.1;LOC_Os04g37619.2	LOC_Os04g37619.1	zeaxanthin epoxidase (ZEP) (ABA1)	+	23	40.1	40.1	40.1	71.798	0	207.71	0.0782868	0.0776147	0.0768103	0.0790916	0.0820718	0.0805614	0.0807666	0.0817947
LOC_Os11g11000.2;LOC_Os11g11000.1;LOC_Os11g11000.3	LOC_Os11g11000.2	Protein kinase superfamily protein	+	23	40.6	40.6	40.6	76.3	0	100.36	0.039452	0.038995	0.0389587	0.0380769	0.0407441	0.0405332	0.0409598	0.0409848
LOC_Os10g21290.1;LOC_Os01g65902.1;LOC_Os02g24596.1;LOC_Os08g15280.1;LOC_Os06g39738.1	LOC_Os10g21290.1	photosynthetic electron transfer A	+	23	67.5	67.5	67.5	35.467	0	323.31	0.754522	0.743796	0.742587	0.737453	0.788419	0.784206	0.779685	0.777799
LOC_Os04g58200.2;LOC_Os04g58200.1;LOC_Os04g58200.3	LOC_Os04g58200.2	protochlorophyllide oxidoreductase A	+	22	62.5	62.5	62.5	40.414	0	215.97	0.157357	0.159965	0.156806	0.154885	0.0944694	0.090958	0.0899729	0.0909266
LOC_Os02g38210.1	LOC_Os02g38210.1	RAB GTPase homolog E1B	+	22	61.2	61.2	61.2	50.413	0	283.11	0.315571	0.315027	0.313268	0.319659	0.237448	0.23655	0.236554	0.237103
LOC_Os05g07050.1;LOC_Os06g07080.1	LOC_Os05g07050.1	Pre-mRNA-processing-splicing factor	+	22	13	13	13	274.07	0	58.903	0.00979814	0.0101098	0.00986541	0.00988297	0.00903673	0.00823892	0.00798809	0.00800045
LOC_Os04g56160.1;LOC_Os04g56160.3;LOC_Os04g56160.2;LOC_Os03g08560.1	LOC_Os04g56160.1	H(+)-ATPase 2	+	22	46.2	46.2	27.4	104.82	0	323.31	0.419661	0.420031	0.416288	0.421294	0.354475	0.352413	0.351996	0.353058
LOC_Os05g44310.1	LOC_Os05g44310.1	AAA-type ATPase family protein	+	22	44.3	44.3	42.7	81.128	0	171.83	0.0282666	0.0278141	0.0279527	0.0277701	0.0254729	0.0238699	0.0242195	0.0242452
LOC_Os04g58620.1	LOC_Os04g58620.1	K+ efflux antiporter 2	+	22	23.9	23.9	23.9	123.82	0	150.1	0.0448252	0.0452944	0.0442131	0.0431078	0.0397927	0.0394117	0.0386851	0.0390001
LOC_Os07g07540.1	LOC_Os07g07540.1	protein containing PDZ domain, a K-box domain, and a TPR region	+	22	64.8	64.8	64.8	37.51	0	323.31	0.203826	0.20373	0.203055	0.205307	0.19127	0.191733	0.189511	0.19117
LOC_Os03g59590.1	LOC_Os03g59590.1	MIRO-related GTP-ase 1	+	22	57.5	57.5	47.8	71.371	0	228.63	0.0459821	0.0457628	0.04599	0.044291	0.0437451	0.0427712	0.0426883	0.0416464
LOC_Os01g18320.1	LOC_Os01g18320.1	Flavin containing amine oxidoreductase family	+	22	48.9	48.9	48.9	56.726	0	258.62	0.0831303	0.0827647	0.0814527	0.0822313	0.0809222	0.0785332	0.078497	0.0782001
LOC_Os02g01150.2;LOC_Os02g01150.1;LOC_Os02g01150.4;LOC_Os02g01150.3	LOC_Os02g01150.2	hydroxypyruvate reductase	+	22	65.8	65.8	65.3	42.074	0	136.99	0.0906604	0.0919047	0.0903206	0.0884345	0.0946519	0.093785	0.0941476	0.0931697
LOC_Os02g49680.1	LOC_Os02g49680.1	calcium sensing receptor	+	22	60.5	60.5	60.5	39.308	0	323.31	0.368025	0.359661	0.362372	0.365461	0.380123	0.379094	0.383405	0.381049
LOC_Os02g02000.1	LOC_Os02g02000.1	hydroperoxide lyase 1	+	22	50.7	50.7	50.7	53.71	0	323.31	0.104735	0.104703	0.106115	0.10446	0.110087	0.110569	0.110155	0.110564
LOC_Os08g17390.1	LOC_Os08g17390.1	NDH-dependent cyclic electron flow 1	+	22	46.1	46.1	46.1	51.661	0	241.76	0.14438	0.14362	0.14611	0.143797	0.152958	0.152912	0.153627	0.15498
LOC_Os01g25386.1;LOC_Os04g13210.1;LOC_Os02g18670.1;LOC_Os02g18700.1;LOC_Os03g04920.1;LOC_Os04g49890.1	LOC_Os01g25386.1	multidrug resistance-associated protein 4	+	21	18.7	18.7	17.6	167.64	0	125.3	0.0305406	0.0311066	0.0307077	0.0299608	0.027118	0.0256576	0.0258375	0.0255199
LOC_Os04g53230.1	LOC_Os04g53230.1	Glycine cleavage T-protein family	+	21	61	61	61	43.968	0	202.59	0.0828922	0.081571	0.0816405	0.0817163	0.0738173	0.0728414	0.0724508	0.0720397
LOC_Os03g59640.1;REV__LOC_Os10g42610.2;REV__LOC_Os10g42610.1	LOC_Os03g59640.1	ALBINA 1	+	21	35	35	35	81.878	0	64.391	0.0286439	0.0282909	0.027861	0.0276061	0.0269715	0.0254392	0.0261057	0.0260296
LOC_Os09g36240.3;LOC_Os09g36240.1;LOC_Os09g36240.4;LOC_Os09g36240.2;LOC_Os09g36244.1	LOC_Os09g36240.3	DNA photolyases;DNA photolyases	+	21	40.6	40.6	40.6	76.803	0	232.24	0.0407547	0.0403676	0.0400662	0.0389822	0.0381033	0.0376869	0.0365818	0.037453
LOC_Os06g47000.2;LOC_Os06g47000.1;LOC_Os06g47000.3	LOC_Os06g47000.2	NAD(P)H dehydrogenase B2	+	21	38.9	38.9	38.9	65.712	0	102.92	0.0435724	0.0444529	0.0427593	0.0422175	0.0413007	0.040767	0.0399265	0.0398618
LOC_Os08g43560.1;LOC_Os08g43560.3;LOC_Os08g43560.2	LOC_Os08g43560.1	ascorbate peroxidase 3	+	21	56.4	56.4	56.4	31.738	0	263.81	0.226232	0.223246	0.220755	0.224823	0.246998	0.242773	0.238976	0.24127
LOC_Os04g51300.1	LOC_Os04g51300.1	ascorbate peroxidase 4	+	21	56.1	56.1	56.1	38.181	0	168.12	0.38622	0.384158	0.378821	0.385357	0.447278	0.449816	0.450706	0.451667
LOC_Os07g05570.1;LOC_Os07g05570.2	LOC_Os07g05570.1	Early-responsive to dehydration stress protein (ERD4)	+	20	28	28	28	82.113	0	99.977	0.0846484	0.0838746	0.0834103	0.081101	0.0732049	0.0701136	0.0717697	0.0683211
LOC_Os07g37750.1	LOC_Os07g37750.1	HOPM interactor 7	+	20	15.2	15.2	15.2	185.55	0	102.11	0.0114571	0.0116334	0.0116199	0.0111997	0.00977738	0.0100479	0.00994648	0.0100935
LOC_Os01g67720.1;LOC_Os01g67720.3;LOC_Os01g67720.2;LOC_Os01g67720.4	LOC_Os01g67720.1	Protein kinase superfamily protein	+	20	52.4	52.4	52.4	55.29	0	167.56	0.0249231	0.0247317	0.024944	0.024673	0.0222811	0.0219279	0.0217924	0.021927
LOC_Os05g25640.1;LOC_Os01g60450.1;LOC_Os08g39694.2;LOC_Os08g39694.1;LOC_Os03g14560.1;LOC_Os02g36030.1;LOC_Os06g19070.1	LOC_Os05g25640.1	cinnamate-4-hydroxylase	+	20	49	49	47.2	56.883	0	138.21	0.0537338	0.0556596	0.0542836	0.0530436	0.0481042	0.0479843	0.0483973	0.0482497
LOC_Os04g32560.2;LOC_Os04g32560.1;REV__LOC_Os03g38410.1;LOC_Os02g32520.2;LOC_Os02g19450.1;LOC_Os05g44340.1;LOC_Os02g32520.1;LOC_Os02g08490.1	LOC_Os04g32560.2	CLPC homologue 1	+	20	60	60	25.2	101.8	0	323.31	0.299128	0.291648	0.294955	0.293392	0.267294	0.260436	0.260011	0.260977
LOC_Os12g12850.2;LOC_Os12g12850.1;LOC_Os11g16590.1;LOC_Os01g48380.2;LOC_Os01g48380.1	LOC_Os12g12850.2	CLPC homologue 1	+	20	61.8	27	27	102.02	0	161.34	0.0791553	0.0771152	0.0769966	0.0773129	0.0710276	0.0684083	0.0695954	0.0696944
LOC_Os03g64400.1;LOC_Os03g64400.4;LOC_Os03g64400.2;LOC_Os03g64400.3	LOC_Os03g64400.1	Unknown	+	20	29.7	29.7	29.7	99.918	0	95.311	0.017492	0.0175949	0.0173143	0.0169879	0.0168098	0.0157897	0.0158233	0.0161649
LOC_Os05g38400.1;LOC_Os05g38400.3;LOC_Os05g38400.2;LOC_Os01g62500.1	LOC_Os05g38400.1	FTSH protease 10	+	20	32.4	32.4	32.4	90.073	0	96.817	0.0137303	0.0141008	0.0140025	0.0134282	0.0132846	0.0128973	0.0127753	0.0129429
LOC_Os08g37320.1	LOC_Os08g37320.1	ATP synthase D chain, mitochondrial	+	20	87	87	87	19.725	0	68.086	0.163501	0.16378	0.161523	0.161709	0.158744	0.157954	0.154151	0.155739
LOC_Os03g52840.1;LOC_Os03g52840.3;LOC_Os03g52840.2	LOC_Os03g52840.1	serine transhydroxymethyltransferase 1	+	20	47.8	47.8	47.8	56.415	0	165.02	0.0958805	0.0950615	0.0948602	0.0942277	0.118211	0.117677	0.114698	0.117546
LOC_Os06g20320.1	LOC_Os06g20320.1	trigger factor type chaperone family protein	+	19	46.2	46.2	46.2	59.93	0	87.796	0.0200431	0.0203233	0.020166	0.0197139	0.016172	0.0160411	0.0153896	0.0157676
LOC_Os03g51140.1	LOC_Os03g51140.1	ILITYHIA	+	19	20.1	20.1	20.1	129.97	0	61.21	0.00599866	0.00589731	0.00613331	0.00594178	0.00521511	0.0050117	0.00493668	0.00505438
LOC_Os09g17329.1;LOC_Os09g17329.2;LOC_Os09g17520.1;LOC_Os09g17120.1;LOC_Os09g15370.1	LOC_Os09g17329.1	Ankyrin repeat family protein	+	19	35.8	35.8	35.8	79.121	0	114.88	0.056596	0.0549948	0.0547486	0.054434	0.0473494	0.0474559	0.0475919	0.0472637
LOC_Os07g37240.1	LOC_Os07g37240.1	light harvesting complex photosystem II	+	19	63.8	63.8	58.6	31.349	0	323.31	1.72238	1.77057	1.7719	1.80381	1.47724	1.51946	1.5356	1.54161
LOC_Os03g10510.1;LOC_Os03g10510.2	LOC_Os03g10510.1	voltage dependent anion channel 2	+	19	66.4	66.4	66.4	29.474	0	279.53	0.20508	0.205978	0.205291	0.205994	0.177573	0.180622	0.176974	0.176751
LOC_Os01g03144.1	LOC_Os01g03144.1	ABC-2 type transporter family protein	+	19	37.6	37.6	37.6	73.368	0	137.2	0.0227405	0.0225337	0.0228035	0.0223734	0.0201154	0.0200746	0.019599	0.0194439
LOC_Os07g45090.1	LOC_Os07g45090.1	51 kDa subunit of complex I	+	19	43.3	43.3	43.3	55.26	0	171.7	0.0731758	0.0725846	0.073816	0.0746322	0.06462	0.0642318	0.0666665	0.0664898
LOC_Os06g40190.1;LOC_Os03g62410.2;LOC_Os07g15680.1;LOC_Os03g62410.1	LOC_Os06g40190.1	phospholipase D alpha 1	+	19	41	41	30.2	91.318	0	129.8	0.0407331	0.0405965	0.0410682	0.0405301	0.0367716	0.0365919	0.0367893	0.0367881
LOC_Os08g02230.1	LOC_Os08g02230.1	D-arabinono-1,4-lactone oxidase family protein	+	19	44.5	44.5	44.5	63.601	0	190.76	0.024486	0.0251079	0.0238293	0.0236809	0.0228192	0.0225227	0.0220111	0.0223776
LOC_Os02g04710.1;LOC_Os02g04710.2;LOC_Os02g04690.2;LOC_Os02g04690.1	LOC_Os02g04710.1	cycloartenol synthase 1	+	19	38.5	38.5	36.2	85.681	0	140.7	0.0225769	0.0226446	0.0228908	0.0229239	0.0214075	0.0212715	0.0209834	0.0212186
LOC_Os02g39600.1	LOC_Os02g39600.1	chloroplast outer envelope protein 37	+	19	68.4	68.4	68.4	41.075	0	235.55	0.0716124	0.0709577	0.0710969	0.0713207	0.0674402	0.0665932	0.0652806	0.0669172
LOC_Os01g53930.1;LOC_Os01g53930.2;LOC_Os01g52450.1	LOC_Os01g53930.1	hexokinase 1	+	19	55.5	52.8	52.8	55.12	0	293.77	0.0663746	0.066491	0.065982	0.0647145	0.0631175	0.0617818	0.0612924	0.0623922
LOC_Os03g08570.1	LOC_Os03g08570.1	phytoene desaturase 3	+	19	43.3	43.3	43.3	64.769	0	138.01	0.0771672	0.0776656	0.0765704	0.0780679	0.0792989	0.0797502	0.0790539	0.0798395
LOC_Os07g32880.1	LOC_Os07g32880.1	ATPase, F1 complex, gamma subunit protein	+	19	62.3	62.3	62.3	39.706	0	323.31	0.454609	0.449557	0.449394	0.450182	0.563305	0.556291	0.559609	0.555744
LOC_Os10g21268.1;LOC_Os11g32770.1	LOC_Os10g21268.1	ribulose-bisphosphate carboxylases	+	19	56	56	28.9	53.716	0	323.31	1.26775	1.26929	1.27559	1.27023	1.59942	1.60691	1.61505	1.61513
LOC_Os02g01340.2;LOC_Os02g01340.1	LOC_Os02g01340.2	ferredoxin-NADP(+)-oxidoreductase 2	+	19	64.8	64.8	52.7	40.664	0	323.31	0.752556	0.752078	0.744559	0.752948	1.11571	1.11888	1.11223	1.1209
LOC_Os03g36540.1;LOC_Os03g36540.2	LOC_Os03g36540.1	magnesium chelatase i2	+	18	54.2	54.2	54.2	44.865	0	169.69	0.0321751	0.0325283	0.031824	0.030989	0.0187226	0.0187141	0.0171884	0.0170351
LOC_Os01g46510.2;LOC_Os01g46510.1;LOC_Os01g46450.1	LOC_Os01g46510.2	Transducin/WD40 repeat-like superfamily protein	+	18	18.7	18.7	18.7	144.96	0	83.622	0.0118917	0.0123595	0.0126864	0.011976	0.0104353	0.0101749	0.0102794	0.0101322
LOC_Os03g08050.1;LOC_Os03g08020.1;LOC_Os03g08010.1	LOC_Os03g08050.1	GTP binding Elongation factor Tu family protein	+	18	46.5	46.5	46.5	49.292	0	176.91	0.525394	0.530494	0.517093	0.525723	0.470266	0.462092	0.459113	0.470713
LOC_Os10g42439.1	LOC_Os10g42439.1	DNAJ heat shock N-terminal domain-containing protein	+	18	10.3	10.3	10.3	287.69	0	25.63	0.00334773	0.00356545	0.0034376	0.00325956	0.00317075	0.00322418	0.00299105	0.00313356
LOC_Os03g61890.2;LOC_Os03g61890.1	LOC_Os03g61890.2	translocon at the outer envelope membrane of chloroplasts 159	+	18	23.2	23.2	23.2	131.13	0	68.691	0.0098743	0.00965219	0.0098404	0.00951011	0.00896316	0.00906511	0.00896017	0.00884478
LOC_Os07g09340.1	LOC_Os07g09340.1	H(+)-ATPase 11	+	18	43.5	25.9	21.5	105.44	0	161.78	0.0513008	0.0508517	0.0509192	0.0493363	0.0481087	0.0458605	0.0465949	0.0460943
LOC_Os06g47550.1;LOC_Os06g47550.4;LOC_Os06g47550.2	LOC_Os06g47550.1	heavy metal atpase 1	+	18	28	28	28	87.304	0	70.892	0.024824	0.0240915	0.0238903	0.0234418	0.0224134	0.0226912	0.0219498	0.0221865
LOC_Os02g36570.1	LOC_Os02g36570.1	ABC2 homolog 13	+	18	26.2	26.2	26.2	86.178	0	152.6	0.0442709	0.0420011	0.0427639	0.0435922	0.0401939	0.0397205	0.0404585	0.039875
LOC_Os06g47330.1;LOC_Os06g47330.2;LOC_Os02g06340.1;LOC_Os04g57350.1	LOC_Os06g47330.1	EPS15 homology domain 1	+	18	40.8	40.8	40.8	61.075	0	70.507	0.0164324	0.0158671	0.0158785	0.0158383	0.0151799	0.0152329	0.0153684	0.0153806
LOC_Os05g31760.1;LOC_Os07g46550.1	LOC_Os05g31760.1	annexin 3	+	18	55.6	55.6	55.6	40.262	0	209.27	0.0456308	0.0450532	0.0451162	0.0436595	0.0434729	0.0432691	0.0428502	0.0428455
LOC_Os12g10740.1;LOC_Os11g14050.2;LOC_Os11g14050.1;LOC_Os01g14926.1;LOC_Os05g24010.3;LOC_Os05g25350.1;LOC_Os05g06990.1;LOC_Os05g25370.1;LOC_Os05g24010.2;LOC_Os05g24010.1	LOC_Os12g10740.1	Leucine-rich repeat protein kinase family protein	+	18	30.7	30.7	29.1	104.24	0	134.36	0.0469202	0.0460384	0.0464909	0.0467501	0.0455435	0.0455195	0.0442394	0.0446255
LOC_Os04g16732.1;LOC_Os10g21394.1;LOC_Os07g41300.1	LOC_Os04g16732.1	NAD(P)H dehydrogenase subunit H	+	18	58	58	58	45.632	0	196.36	0.153833	0.153469	0.155974	0.153703	0.16168	0.161103	0.159846	0.162118
LOC_Os12g23180.1	LOC_Os12g23180.1	chloroplast RNA binding	+	18	44.4	44.4	44.4	41.532	0	106.69	0.0870637	0.085868	0.0859202	0.0839443	0.092835	0.0912709	0.0901083	0.0908047
LOC_Os02g02520.1	LOC_Os02g02520.1	Low PSII Accumulation 3	+	18	54.1	54.1	54.1	41.891	0	149.41	0.0716664	0.0705021	0.0698668	0.0701755	0.0779308	0.0790834	0.0792815	0.0791532
LOC_Os02g47020.1;LOC_Os04g50880.1	LOC_Os02g47020.1	phosphoribulokinase	+	18	50.6	50.6	50.6	44.864	0	88.27	0.048959	0.0494928	0.0487726	0.0477369	0.0575762	0.0564235	0.0560053	0.0554721
LOC_Os07g14270.3;LOC_Os07g14270.2;LOC_Os07g14270.1;LOC_Os03g61670.1;LOC_Os03g59264.1	LOC_Os07g14270.3	calreticulin 1a	+	18	56.6	56.6	54.7	48.308	0	118.14	0.0711536	0.0704206	0.0701126	0.0710852	0.085352	0.0832285	0.0828009	0.0824799
LOC_Os07g36080.3;LOC_Os07g36080.1;LOC_Os07g36080.2	LOC_Os07g36080.3	photosystem II subunit QA	+	18	80.1	80.1	80.1	17.101	0	275.26	1.18148	1.17307	1.17155	1.19019	1.45405	1.44954	1.46231	1.46342
LOC_Os07g47290.1;LOC_Os07g47290.3	LOC_Os07g47290.1	xylose isomerase family protein	+	18	45.9	45.9	45.9	53.494	0	116.32	0.0491603	0.0477565	0.0477199	0.0480515	0.0620331	0.0608467	0.0599584	0.0603526
LOC_Os06g01850.1	LOC_Os06g01850.1	ferredoxin-NADP(+)-oxidoreductase 2	+	18	60.2	48.1	48.1	40.008	0	323.31	0.399133	0.403013	0.400715	0.400596	0.557518	0.560404	0.561371	0.562238
LOC_Os02g41630.2;LOC_Os04g43760.2	LOC_Os02g41630.2	PHE ammonia lyase 1	+	17	40.2	40.2	29.4	75.497	0	115.42	0.0203063	0.0197751	0.0201395	0.0199708	0.0157551	0.0161321	0.0158796	0.0155335
LOC_Os04g51610.3;LOC_Os04g51610.1;LOC_Os02g08018.1	LOC_Os04g51610.3	autoinhibited Ca2+ -ATPase, isoform 8	+	17	24.2	24.2	22.2	113.1	0	71.35	0.0167981	0.0169628	0.0166576	0.0163539	0.0139424	0.0135648	0.0136575	0.0132579
LOC_Os03g31300.1	LOC_Os03g31300.1	casein lytic proteinase B3	+	17	25.4	24.3	24.3	108.98	0	77.991	0.00346459	0.00365715	0.00349588	0.00341302	0.00296262	0.00279959	0.00299468	0.00293778
LOC_Os10g10500.1	LOC_Os10g10500.1	vacuolar proton ATPase A3	+	17	38.7	38.7	31	92.738	0	231.8	0.0715996	0.0722001	0.0716352	0.0735096	0.0611345	0.0605492	0.0607997	0.0606537
LOC_Os03g23950.1	LOC_Os03g23950.1	Adaptin family protein	+	17	28.7	28.7	28.7	99.107	0	43.037	0.0138522	0.0130975	0.0137134	0.0135215	0.0121996	0.0112007	0.0113481	0.0110717
LOC_Os12g17910.1	LOC_Os12g17910.1	chaperonin-60alpha	+	17	47.6	47.6	37.9	61.129	0	304.96	0.0825966	0.080471	0.0800029	0.0793414	0.0715472	0.0708447	0.0705988	0.0697628
LOC_Os06g19660.2;LOC_Os06g19660.1	LOC_Os06g19660.2	varicose-related	+	17	24.5	24.5	18.6	129.22	0	72.345	0.0180717	0.0184175	0.0183195	0.0181145	0.0169722	0.016737	0.0161016	0.0164773
LOC_Os01g74280.1	LOC_Os01g74280.1	trigalactosyldiacylglycerol2	+	17	47.8	47.8	47.8	40.219	0	121.9	0.0274445	0.0285005	0.0279704	0.0276529	0.0261169	0.0254885	0.025759	0.0251406
LOC_Os08g27010.1	LOC_Os08g27010.1	acclimation of photosynthesis to environment	+	17	55	55	55	28.739	0	118.7	0.184388	0.183045	0.181947	0.180435	0.168286	0.170637	0.166673	0.168362
LOC_Os02g17390.1	LOC_Os02g17390.1	Enoyl-CoA hydratase/isomerase family	+	17	27.7	27.7	27.7	78.46	0	30.037	0.0116273	0.0114888	0.0111421	0.0111615	0.0109767	0.0103659	0.0103965	0.0103965
LOC_Os12g07190.1	LOC_Os12g07190.1	CBS / octicosapeptide/Phox/Bemp1 (PB1) domains-containing protein	+	17	53.3	53.3	50	58.303	0	204.41	0.0242269	0.0246019	0.024875	0.0245054	0.0230268	0.0234603	0.0228971	0.0229723
LOC_Os01g37825.1;LOC_Os01g37825.2	LOC_Os01g37825.1	Insulinase (Peptidase family M16) protein	+	17	24.2	24.2	24.2	113.94	0	82.784	0.0110363	0.0111999	0.0112236	0.010684	0.0107997	0.0105172	0.0103279	0.0101101
LOC_Os01g11946.1;LOC_Os01g11946.2	LOC_Os01g11946.1	ABC transporter family protein	+	17	31.5	31.5	31.5	85.758	0	76.994	0.0133299	0.0135015	0.0137714	0.0128336	0.0128537	0.0125577	0.0126097	0.0125968
LOC_Os02g54980.1	LOC_Os02g54980.1	translocon at the inner envelope membrane of chloroplasts 55-II	+	17	32.1	32.1	32.1	60.011	0	116.95	0.0652711	0.0645748	0.0640477	0.0650667	0.0616544	0.0608407	0.0620524	0.0616199
LOC_Os05g40180.1	LOC_Os05g40180.1	Protein kinase superfamily protein	+	17	31	31	29.6	63.254	0	137.98	0.112017	0.109016	0.109098	0.109161	0.119606	0.120302	0.117402	0.116685
LOC_Os07g04240.1	LOC_Os07g04240.1	succinate dehydrogenase 1-1	+	17	37.8	37.8	37.8	68.853	0	118.92	0.0790413	0.0790387	0.0784127	0.0767069	0.0859788	0.0855678	0.085275	0.0838855
LOC_Os01g67000.1	LOC_Os01g67000.1	plastid transcriptionally active 4	+	17	52.7	52.7	52.7	35.088	0	132.3	0.105763	0.10377	0.104919	0.103528	0.118	0.118994	0.114133	0.113883
LOC_Os02g15750.1	LOC_Os02g15750.1	thylakoid rhodanese-like	+	17	41.8	41.8	41.8	48.402	0	243.05	0.198196	0.196214	0.192998	0.196258	0.2241	0.216615	0.215024	0.220237
LOC_Os08g34210.1;LOC_Os08g34210.2	LOC_Os08g34210.1	aldehyde dehydrogenase 11A3	+	17	52.1	52.1	48.3	53.369	0	60.828	0.0154689	0.0158319	0.0153756	0.0149097	0.0185651	0.0173494	0.0171844	0.0170212
LOC_Os10g01044.1;LOC_Os10g01044.2;LOC_Os10g01044.3	LOC_Os10g01044.1	NAD(P)-binding Rossmann-fold superfamily protein	+	17	45.1	45.1	45.1	52.201	0	323.31	0.0967952	0.0981428	0.0996475	0.0992299	0.113378	0.113325	0.114076	0.113865
LOC_Os04g16680.1	LOC_Os04g16680.1	sedoheptulose-bisphosphatase	+	17	46.9	46.9	46.9	42.245	0	91.792	0.0548712	0.0556826	0.0552618	0.0556157	0.06661	0.0668696	0.0664513	0.0674104
LOC_Os03g28330.4;LOC_Os03g28330.3;LOC_Os03g28330.2;LOC_Os03g28330.1;LOC_Os03g28330.5;LOC_Os07g42490.2;LOC_Os07g42490.1	LOC_Os03g28330.4	sucrose synthase 4	+	16	33.7	33.7	27.5	92.907	0	132.89	0.0354744	0.0351735	0.0355381	0.0342796	0.0269282	0.0271725	0.0269184	0.0271284
LOC_Os01g25820.1;LOC_Os01g25820.2;LOC_Os12g35610.2;LOC_Os12g35610.3;LOC_Os12g35610.1	LOC_Os01g25820.1	respiratory burst oxidase homologue D	+	16	24.5	24.5	21.5	101.76	0	62.222	0.0223	0.0223865	0.0223438	0.0217268	0.018572	0.0183542	0.0180898	0.0181488
LOC_Os10g10244.1	LOC_Os10g10244.1	Alanyl-tRNA synthetase	+	16	18.9	18.9	18.9	109.41	0	43.185	0.0150047	0.0150637	0.0145311	0.0144085	0.01305	0.0129049	0.0121845	0.0121462
LOC_Os05g05840.1	LOC_Os05g05840.1	Class II aaRS and biotin synthetases superfamily protein	+	16	26.4	26.4	26.4	94.779	0	46.136	0.00485411	0.0049044	0.00473458	0.00458113	0.00421016	0.0042363	0.00417085	0.00403826
LOC_Os02g07120.1;LOC_Os02g07340.1	LOC_Os02g07120.1	cullin-associated and neddylation dissociated	+	16	17	17	17	134.27	0	64.245	0.00723503	0.00739408	0.00729573	0.00713826	0.00660609	0.00641897	0.00615863	0.00639689
LOC_Os10g38234.1;LOC_Os10g21248.1;LOC_Os01g57962.1	LOC_Os10g38234.1	Photosystem I, PsaA/PsaB protein	+	16	21.1	21.1	21.1	82.587	0	323.31	0.559889	0.565701	0.570703	0.568752	0.493334	0.503222	0.502718	0.500454
LOC_Os06g49120.1;LOC_Os06g49120.2;LOC_Os02g04510.1	LOC_Os06g49120.1	high chlorophyll fluorescence phenotype 173	+	16	35.2	35.2	35.2	69.803	0	70.456	0.0192911	0.0195436	0.0195081	0.0191219	0.0171783	0.0169606	0.0173588	0.0174849
LOC_Os05g25310.2;LOC_Os05g25310.1	LOC_Os05g25310.2	AMP-dependent synthetase and ligase family protein	+	16	29.6	26.9	26.9	79.878	0	65.523	0.0199685	0.0198896	0.0205387	0.0196147	0.0183404	0.0180108	0.018105	0.0180329
LOC_Os02g57180.1;LOC_Os02g57180.2;LOC_Os02g55720.1	LOC_Os02g57180.1	NAD(P)-binding Rossmann-fold superfamily protein	+	16	47.3	47.3	47.3	44.309	0	181.2	0.0781011	0.0788797	0.079016	0.0767613	0.0728739	0.0718171	0.0716339	0.071601
LOC_Os12g42884.3;LOC_Os12g42884.2;LOC_Os12g42884.1;LOC_Os12g42876.1	LOC_Os12g42884.3	Cobalamin-independent synthase family protein	+	16	28.9	28.9	28.9	84.665	0	97.831	0.0283615	0.0273033	0.0265872	0.0270189	0.0262454	0.0252283	0.0252437	0.0247256
LOC_Os01g68324.3	LOC_Os01g68324.3	ribophorin II (RPN2) family protein	+	16	48.1	48.1	48.1	42.708	0	127.06	0.0371718	0.0365953	0.0370526	0.0372294	0.0345966	0.0346119	0.0345016	0.0340513
LOC_Os03g03910.1	LOC_Os03g03910.1	catalase 2	+	16	58.5	58.5	50.6	56.763	0	166.2	0.132674	0.131362	0.130773	0.128659	0.124184	0.124244	0.122209	0.121937
LOC_Os03g13730.1;LOC_Os03g13730.2	LOC_Os03g13730.1	translocon at the outer envelope membrane of chloroplasts 34	+	16	60.2	60.2	60.2	36.28	0	71.1	0.0661297	0.0650066	0.0666447	0.0660101	0.0620437	0.0622503	0.0631286	0.0622077
LOC_Os01g46750.1;LOC_Os01g46750.2;LOC_Os01g46750.4;LOC_Os01g46750.3;LOC_Os06g06350.2;LOC_Os06g06350.1	LOC_Os01g46750.1	AMP-dependent synthetase and ligase family protein	+	16	35.5	35.5	31.2	72.77	0	136.83	0.0363284	0.0352606	0.0353643	0.035721	0.0343237	0.0335824	0.0345745	0.0337963
LOC_Os07g43370.1	LOC_Os07g43370.1	FAD/NAD(P)-binding oxidoreductase family protein	+	16	45	45	45	49.657	0	196.01	0.0436818	0.0436825	0.0439194	0.043586	0.0455369	0.0451101	0.0456987	0.045152
LOC_Os08g29370.2;LOC_Os08g29370.1	LOC_Os08g29370.2	cyclophilin 38	+	16	52.3	52.3	52.3	46.481	0	152.53	0.0277353	0.0282247	0.0282546	0.0273694	0.0298725	0.0298114	0.0292783	0.0299446
LOC_Os01g13210.2;LOC_Os01g13210.1	LOC_Os01g13210.2	plasma-membrane associated cation-binding protein 1	+	16	62.7	62.7	62.7	21.801	0	191.03	0.269042	0.264693	0.260516	0.267786	0.286937	0.283867	0.283786	0.287976
LOC_Os10g37330.1	LOC_Os10g37330.1	NAD(P)-linked oxidoreductase superfamily protein	+	16	51.2	51.2	51.2	41.141	0	87.753	0.0345121	0.0346144	0.0351878	0.0337853	0.0378178	0.0372362	0.0371169	0.0365087
LOC_Os08g44680.1	LOC_Os08g44680.1	photosystem I subunit D-2	+	16	70.9	70.9	70.9	22.034	0	323.31	0.893864	0.882298	0.892869	0.891362	0.967315	0.974258	0.976698	0.967683
LOC_Os09g38030.1;LOC_Os09g38030.2;LOC_Os02g02560.1	LOC_Os09g38030.1	UDP-glucose pyrophosphorylase 2	+	16	44.6	44.6	44.6	51.682	0	65.467	0.0111726	0.0110264	0.0108014	0.010765	0.0119907	0.0118436	0.0121867	0.0121872
LOC_Os11g07020.1;LOC_Os11g07020.4;LOC_Os11g07020.5;LOC_Os11g07020.7;LOC_Os11g07020.6	LOC_Os11g07020.1	fructose-bisphosphate aldolase 2	+	16	48.5	48.5	46.4	42.005	0	323.31	0.511856	0.501302	0.50285	0.507935	0.566989	0.560249	0.561593	0.561455
LOC_Os02g34810.1;LOC_Os12g07830.1	LOC_Os02g34810.1	thylakoidal ascorbate peroxidase	+	16	52.9	52.9	45.6	51.187	0	199.27	0.157865	0.154437	0.154588	0.155619	0.174279	0.174446	0.17061	0.174401
LOC_Os07g11110.1	LOC_Os07g11110.1	chloroplast stem-loop binding protein of 41 kDa	+	16	54.1	54.1	54.1	41.008	0	224.47	0.0781968	0.077438	0.0781614	0.078468	0.0900031	0.0901436	0.0903	0.0903288
LOC_Os07g04840.1	LOC_Os07g04840.1	photosystem II subunit P-1	+	16	61	61	61	26.939	0	323.31	1.20776	1.21265	1.23649	1.24739	1.54209	1.58514	1.60668	1.58727
LOC_Os02g11830.2;LOC_Os02g11840.2;LOC_Os02g11840.1	LOC_Os02g11830.2	Coatomer, beta\' subunit	+	15	20.4	20.4	19.2	102.57	0	37.921	0.0303991	0.0303688	0.0305706	0.0304863	0.0231433	0.023318	0.0222574	0.0231792
LOC_Os10g21910.1;LOC_Os10g21910.2	LOC_Os10g21910.1	acetyl-CoA carboxylase 1	+	15	11.2	9.6	9.6	254.39	0	34.783	0.00504766	0.00540418	0.00547678	0.00521599	0.00409168	0.00401552	0.00393573	0.0039365
LOC_Os03g24220.2;LOC_Os03g24220.1	LOC_Os03g24220.2	villin 2	+	15	33.8	33.8	33.8	70.425	0	44.163	0.0157503	0.0157643	0.0157918	0.0155639	0.0121659	0.0123821	0.0123583	0.0122226
LOC_Os09g12290.1;LOC_Os08g25390.1;LOC_Os08g25390.2	LOC_Os09g12290.1	aspartate kinase-homoserine dehydrogenase ii	+	15	21.2	21.2	21.2	99.663	0	44.832	0.00630206	0.00643737	0.00618886	0.00613888	0.00495593	0.00535204	0.00491963	0.00498416
LOC_Os03g14260.2;LOC_Os03g14260.1	LOC_Os03g14260.2	SEC7-like guanine nucleotide exchange family protein	+	15	13.2	13.2	13.2	197.64	0	44.045	0.00500203	0.00509693	0.00511424	0.00493261	0.00421378	0.00400789	0.00397132	0.00409071
LOC_Os01g07382.1	LOC_Os01g07382.1	Unknown	+	15	41.1	41.1	41.1	41.936	0	76.924	0.0275425	0.0269741	0.0264535	0.0265447	0.0218767	0.0225793	0.0222431	0.0217542
LOC_Os07g23990.1;LOC_Os07g23990.2	LOC_Os07g23990.1	Tetratricopeptide repeat (TPR)-like superfamily protein	+	15	11	11	9.7	206.89	0	95.228	0.0127414	0.013063	0.01305	0.0125413	0.0110045	0.0105929	0.0105393	0.0108318
LOC_Os03g56280.1	LOC_Os03g56280.1	peroxisomal NAD-malate dehydrogenase 2	+	15	54.5	54.5	48.9	37.023	0	161.36	0.130845	0.12859	0.127062	0.126822	0.115076	0.109925	0.109101	0.109782
LOC_Os03g62620.4;LOC_Os03g62620.3;LOC_Os03g62620.2;LOC_Os07g17120.1	LOC_Os03g62620.4	Late embryogenesis abundant protein, group 2	+	15	56.6	56.6	56.6	34.798	0	67.687	0.0194206	0.0202664	0.0193732	0.0193383	0.0176353	0.0177006	0.0170073	0.0177529
LOC_Os06g14740.1	LOC_Os06g14740.1	ketose-bisphosphate aldolase class-II family protein	+	15	12.9	12.9	12.9	147.44	0	39.161	0.0122847	0.0119649	0.0123386	0.0120848	0.0110655	0.0109225	0.0106741	0.0108667
LOC_Os03g21040.2;LOC_Os03g21040.3;LOC_Os07g48500.1	LOC_Os03g21040.2	hydroxyproline-rich glycoprotein family protein	+	15	62.1	62.1	51.7	38.822	0	206.26	0.127751	0.125255	0.124301	0.125203	0.114118	0.11246	0.113111	0.113247
LOC_Os12g39660.1;LOC_Os03g10640.1;LOC_Os11g04460.1;LOC_Os01g71240.1;LOC_Os05g41580.1	LOC_Os12g39660.1	calcium ATPase 2	+	15	21.6	21.6	18.5	111.15	0	102.61	0.0198442	0.0195518	0.0200716	0.0193191	0.017727	0.0178592	0.0176437	0.0178347
LOC_Os06g01250.1;LOC_Os02g36110.1;LOC_Os06g39780.1;LOC_Os02g36070.1;LOC_Os01g38110.1	LOC_Os06g01250.1	cytochrome P450, family 93, subfamily D, polypeptide 1	+	15	36.7	36.7	34.7	56.68	0	39.129	0.0122637	0.0118285	0.0121342	0.0116367	0.011186	0.0110606	0.0103305	0.011049
LOC_Os12g29550.1	LOC_Os12g29550.1	Protein of unknown function (DUF3754)	+	15	35.5	35.5	32.4	59.323	0	82.834	0.0165635	0.0166552	0.0167316	0.0160573	0.0153483	0.0151839	0.0149293	0.015033
LOC_Os03g63860.1	LOC_Os03g63860.1	Unknown	+	15	73.2	73.2	73.2	24.234	0	158.45	0.103212	0.103879	0.102671	0.102806	0.0959925	0.0944301	0.0951907	0.0957267
LOC_Os05g39390.1	LOC_Os05g39390.1	Outer membrane OMP85 family protein	+	15	39	39	39	56.368	0	53.837	0.0194927	0.0192635	0.0193169	0.0193239	0.0183026	0.0179888	0.0176964	0.0177274
LOC_Os05g50840.1;LOC_Os05g50840.2;LOC_Os01g38990.1;LOC_Os02g13300.1	LOC_Os05g50840.1	adenine nucleotide transporter 1	+	15	49.3	49.3	47	38.738	0	86.495	0.0288235	0.028495	0.0290883	0.0290654	0.0270238	0.0265424	0.0273368	0.0265316
LOC_Os06g13650.3;LOC_Os06g13650.2;LOC_Os06g13650.1	LOC_Os06g13650.3	golgi alpha-mannosidase II	+	15	16.7	16.7	16.7	133.09	0	55.093	0.0052234	0.00545552	0.00518453	0.00547237	0.00496234	0.00502111	0.00505923	0.00507909
LOC_Os05g43650.1	LOC_Os05g43650.1	Unknown	+	15	39.8	39.8	39.8	49.09	0	84.816	0.0206714	0.0212293	0.0207786	0.020685	0.0201924	0.0198759	0.0199083	0.0202354
LOC_Os06g04150.1	LOC_Os06g04150.1	magnesium-protoporphyrin IX methyltransferase	+	15	43.6	43.6	43.6	34.926	0	65.716	0.0872056	0.0875773	0.0867113	0.0866785	0.0866389	0.0860061	0.0862493	0.0858866
LOC_Os10g17280.1	LOC_Os10g17280.1	gamma subunit of Mt ATP synthase	+	15	54.6	54.6	54.6	35.26	0	105.41	0.115723	0.11589	0.114548	0.116314	0.116663	0.117836	0.117191	0.117225
LOC_Os03g06230.1	LOC_Os03g06230.1	NDH-dependent cyclic electron flow 1	+	15	52.6	52.6	52.6	38.135	0	205.7	0.147752	0.149667	0.148815	0.150342	0.151972	0.15238	0.152663	0.152573
LOC_Os04g45600.1	LOC_Os04g45600.1	subunit NDH-M of NAD(P)H:plastoquinone dehydrogenase complex	+	15	74.1	74.1	74.1	25.665	0	323.31	0.039754	0.0394731	0.0390205	0.0392883	0.0412132	0.0405524	0.0402904	0.0406395
LOC_Os05g26926.1;LOC_Os05g26902.1	LOC_Os05g26926.1	DNAJ heat shock family protein	+	15	34.9	34.9	34.9	48.214	0	87.031	0.0520129	0.0523573	0.0520293	0.0516617	0.0549345	0.0548703	0.0545689	0.0533917
LOC_Os08g32630.1;LOC_Os08g32630.4;LOC_Os08g32630.3;LOC_Os08g32630.2;LOC_Os08g32630.5	LOC_Os08g32630.1	Lycopene beta/epsilon cyclase protein	+	15	35.2	35.2	35.2	67.18	0	181.53	0.0201458	0.0201047	0.0200889	0.0199614	0.0209105	0.0212567	0.0210223	0.0209393
LOC_Os03g59310.1;LOC_Os07g10660.1	LOC_Os03g59310.1	Ribosomal protein S5 family protein	+	15	52.2	52.2	52.2	29.975	0	96.835	0.0496418	0.0499001	0.0493387	0.0489067	0.0552593	0.05492	0.0542003	0.0551693
LOC_Os07g04990.1;LOC_Os07g04990.2	LOC_Os07g04990.1	NAD(P)-linked oxidoreductase superfamily protein	+	15	44.9	44.9	44.9	40.553	0	211.27	0.130272	0.130189	0.128402	0.128465	0.149235	0.146864	0.144052	0.146338
LOC_Os09g10750.1	LOC_Os09g10750.1	Rhodanese/Cell cycle control phosphatase superfamily protein	+	15	47.7	47.7	47.7	25.819	0	136.07	0.168778	0.167407	0.169028	0.168704	0.196593	0.194396	0.196875	0.197855
LOC_Os06g15990.1;LOC_Os02g49720.6;LOC_Os02g49720.3;LOC_Os02g49720.2;LOC_Os02g49720.1	LOC_Os06g15990.1	aldehyde dehydrogenase 2B7	+	15	34.1	34.1	34.1	59.306	0	48.364	0.0162048	0.0164078	0.0154156	0.0159711	0.0187219	0.018544	0.0192742	0.0183242
LOC_Os08g39300.4;LOC_Os08g39300.1;LOC_Os08g39300.2;LOC_Os08g39300.3	LOC_Os08g39300.4	alanine:glyoxylate aminotransferase	+	15	50.5	50.5	50.5	44.265	0	128.72	0.0565636	0.0569047	0.0556907	0.056409	0.0690017	0.0677277	0.0668472	0.0680118
LOC_Os01g45274.3;LOC_Os01g45274.2;LOC_Os01g45274.4;LOC_Os01g45274.1	LOC_Os01g45274.3	carbonic anhydrase 2	+	14	57.6	57.6	57.6	28.04	0	217.11	0.333283	0.332244	0.331546	0.333174	0.275819	0.273092	0.273893	0.274626
LOC_Os08g15460.1;LOC_Os08g15460.2	LOC_Os08g15460.1	SECY homolog 1	+	14	29.7	29.7	29.7	59.529	0	81.954	0.0314249	0.0330437	0.032092	0.0320689	0.0266561	0.0266384	0.0263434	0.02675
LOC_Os03g29350.1;LOC_Os03g29350.2;LOC_Os03g29350.4	LOC_Os03g29350.1	inter-alpha-trypsin inhibitor heavy chain-related	+	14	24.1	24.1	24.1	82.872	0	54.006	0.0232789	0.0228835	0.0239108	0.0235677	0.0198495	0.0193487	0.0198201	0.0196021
LOC_Os10g38229.1;LOC_Os10g21250.1;LOC_Os05g01675.1;LOC_Os04g16760.1;LOC_Os01g57964.1	LOC_Os10g38229.1	Photosystem I, PsaA/PsaB protein	+	14	14.3	14.3	13.9	83.094	0	64.745	1.26286	1.2511	1.25151	1.26031	1.08305	1.09269	1.07731	1.08027
LOC_Os10g40780.3;LOC_Os10g40780.1	LOC_Os10g40780.3	transcription regulators	+	14	8.6	8.6	8.6	254.57	0	70.529	0.0067517	0.00690877	0.00649594	0.00697127	0.00609758	0.00583288	0.00577536	0.00574511
LOC_Os12g04440.1;LOC_Os11g04670.1;LOC_Os11g04670.2;LOC_Os12g04440.2	LOC_Os12g04440.1	2-isopropylmalate synthase 1	+	14	32.1	32.1	32.1	68.46	0	65.263	0.0074469	0.00715186	0.00756552	0.00710139	0.00653776	0.00649403	0.00648208	0.00619492
LOC_Os10g25780.3;LOC_Os10g25780.2;LOC_Os10g25780.1	LOC_Os10g25780.3	cell elongation protein / DWARF1 / DIMINUTO (DIM)	+	14	26.2	26.2	26.2	64.932	0	53.025	0.0283331	0.0290087	0.0282498	0.0272901	0.0254709	0.0251507	0.0240462	0.0248012
LOC_Os09g19734.3;LOC_Os09g19734.2;LOC_Os09g19734.1;LOC_Os09g19734.4	LOC_Os09g19734.3	voltage dependent anion channel 1	+	14	57.3	57.3	57.3	29.219	0	237.47	0.14571	0.147109	0.146942	0.146529	0.128944	0.128447	0.131034	0.129077
LOC_Os11g48040.1	LOC_Os11g48040.1	plant uncoupling mitochondrial protein 1	+	14	50.5	50.5	50.5	32.091	0	53.538	0.033327	0.0324632	0.0331228	0.0326975	0.0300865	0.0287523	0.0291105	0.0292295
LOC_Os10g16974.1	LOC_Os10g16974.1	Cytochrome P450 superfamily protein	+	14	33.3	33.3	33.3	58.518	0	42.088	0.0177059	0.0182361	0.0179171	0.0175297	0.0162517	0.0161121	0.016011	0.0155737
LOC_Os03g51150.1	LOC_Os03g51150.1	Plant protein of unknown function (DUF946)	+	14	32.3	32.3	32.3	62.409	0	70.963	0.021383	0.0218506	0.0219914	0.0211977	0.0208135	0.0192443	0.0194817	0.019423
LOC_Os09g37100.1;LOC_Os02g02790.1	LOC_Os09g37100.1	phospholipase D delta	+	14	26.1	26.1	26.1	96.459	0	61.342	0.00923606	0.00919797	0.00934969	0.00932161	0.00834666	0.00871238	0.00856014	0.00883865
LOC_Os06g43270.1	LOC_Os06g43270.1	Protein kinase superfamily protein	+	14	28.4	28.4	28.4	70.962	0	39.83	0.00894271	0.00890225	0.00910091	0.00875605	0.00846799	0.00837144	0.00819699	0.00831629
LOC_Os03g03990.1	LOC_Os03g03990.1	chloroplast signal recognition particle component (CAO)	+	14	44.6	44.6	44.6	42.138	0	95.496	0.0118321	0.0119399	0.0119073	0.0114531	0.0110864	0.0110925	0.0110608	0.0111512
LOC_Os11g13850.3;LOC_Os11g13850.2;LOC_Os11g13850.1	LOC_Os11g13850.3	Rieske (2Fe-2S) domain-containing protein	+	14	63.9	63.9	63.9	29.481	0	296.79	0.156447	0.152173	0.153265	0.154127	0.157182	0.158397	0.156723	0.157127
LOC_Os05g29760.2;LOC_Os05g29760.1;LOC_Os05g29760.3;LOC_Os05g29760.5;LOC_Os05g29760.4;REV__LOC_Os04g49110.1	LOC_Os05g29760.2	ferrochelatase 2	+	14	36.1	36.1	33.3	58.59	0	55.493	0.0421963	0.0402479	0.0405513	0.0413729	0.0434868	0.0429567	0.0432739	0.0431228
LOC_Os11g38959.1;LOC_Os03g05980.1;LOC_Os03g05980.2	LOC_Os11g38959.1	Ribosomal protein S4	+	14	57.4	57.4	57.4	22.673	0	31.341	0.0356651	0.0363599	0.0356007	0.0353433	0.0378986	0.0373718	0.0378689	0.0374251
LOC_Os09g08910.1;LOC_Os12g23630.1	LOC_Os09g08910.1	ATP synthase subunit 1	+	14	47.9	44.4	32.6	55.325	0	197.24	0.462769	0.457743	0.457657	0.451842	0.488085	0.486813	0.483859	0.481642
LOC_Os03g57220.2;LOC_Os03g57220.1;LOC_Os04g53210.3;LOC_Os04g53210.1;LOC_Os08g09860.1	LOC_Os03g57220.2	Aldolase-type TIM barrel family protein	+	14	63.1	63.1	41.2	40.383	0	181.67	0.0728175	0.0724751	0.0719049	0.0706819	0.0778382	0.0766126	0.0761717	0.0762988
LOC_Os06g09450.7;LOC_Os06g09450.6;LOC_Os06g09450.5;LOC_Os06g09450.4;LOC_Os06g09450.3;LOC_Os06g09450.2;LOC_Os06g09450.1;LOC_Os06g09450.8	LOC_Os06g09450.7	sucrose synthase 4	+	14	31.7	25.4	25.4	92.128	0	54.493	0.0129015	0.0133063	0.0126272	0.0125115	0.0140327	0.0137885	0.0134758	0.013528
LOC_Os11g38260.1	LOC_Os11g38260.1	Plastid-lipid associated protein PAP / fibrillin family protein	+	14	50.4	50.4	50.4	28.374	0	323.31	0.0680889	0.06774	0.0672533	0.0657523	0.0731589	0.0709055	0.0725437	0.0710372
LOC_Os06g45120.1;LOC_Os06g45120.2	LOC_Os06g45120.1	vacuolar ATP synthase subunit A	+	14	66.8	66.8	31.5	68.468	0	323.31	0.111018	0.110097	0.109633	0.109169	0.11786	0.120761	0.11617	0.116787
LOC_Os05g34540.1;LOC_Os05g23860.1;LOC_Os07g16970.2;LOC_Os07g16970.1;LOC_Os03g16900.1	LOC_Os05g34540.1	guanosine nucleotide diphosphate dissociation inhibitor 1	+	14	39.8	39.8	39.8	49.697	0	51.155	0.0123441	0.0129009	0.012816	0.0125441	0.0137895	0.0137626	0.013513	0.0134678
LOC_Os07g37830.2;LOC_Os07g37830.1	LOC_Os07g37830.2	Cyclophilin-like peptidyl-prolyl cis-trans isomerase family protein	+	14	37	37	37	46.09	0	146.2	0.041473	0.0405102	0.0406281	0.0396318	0.0464005	0.0446236	0.0440476	0.0441241
LOC_Os04g35900.1	LOC_Os04g35900.1	hydroxyproline-rich glycoprotein family protein	+	14	45.9	45.9	45.9	46.325	0	108.24	0.0218541	0.0219551	0.0216406	0.0220408	0.0244536	0.0243597	0.0241251	0.0242587
LOC_Os04g56400.1;LOC_Os04g56400.4;LOC_Os04g56400.3;LOC_Os03g12290.1	LOC_Os04g56400.1	glutamine synthetase 2	+	14	45.1	45.1	38.8	46.642	0	66.955	0.0378827	0.0382296	0.0373782	0.03678	0.0426267	0.0422809	0.0417988	0.0411131
LOC_Os06g09610.1;LOC_Os06g09610.2	LOC_Os06g09610.1	Thioredoxin superfamily protein	+	14	46.8	46.8	46.8	28.926	0	191.55	0.126942	0.12696	0.127213	0.126731	0.147417	0.144298	0.144919	0.144629
LOC_Os04g53490.1	LOC_Os04g53490.1	chloroplastic lipocalin	+	14	53.2	53.2	53.2	37.474	0	216.64	0.0569855	0.0569656	0.0562947	0.0570104	0.0653679	0.0658476	0.0648037	0.0661256
LOC_Os03g50480.1;LOC_Os03g50480.2	LOC_Os03g50480.1	Phosphoglucomutase/phosphomannomutase family protein	+	14	34	34	34	62.948	0	30.055	0.00943263	0.00919734	0.00910453	0.00875519	0.0104517	0.0104464	0.0106216	0.0106455
LOC_Os03g04220.1	LOC_Os03g04220.1	glutathione S-transferase F11	+	14	43.9	43.9	43.9	35.704	0	164.17	0.040919	0.0405145	0.0392037	0.0397036	0.0714764	0.0705598	0.0705003	0.0678691
LOC_Os06g17840.1	LOC_Os06g17840.1	binding	+	13	10.8	10.8	10.8	174.77	0	47.959	0.0116342	0.0115498	0.0120579	0.0116358	0.00839918	0.00838994	0.00852761	0.00832168
LOC_Os03g56840.1;LOC_Os03g56840.2	LOC_Os03g56840.1	GTP-binding protein-related	+	13	41.5	41.5	41.5	46.71	0	64.551	0.0176586	0.0176009	0.0176725	0.0182175	0.0129672	0.012967	0.0134384	0.0130201
LOC_Os08g41990.1	LOC_Os08g41990.1	glutamate-1-semialdehyde 2,1-aminomutase 2	+	13	38.9	38.9	38.9	50.237	0	111.96	0.0486066	0.0472353	0.0477582	0.0470838	0.0382033	0.0368321	0.0370877	0.0365745
LOC_Os09g36770.3;LOC_Os09g36770.2;LOC_Os09g36770.1;LOC_Os01g60340.1;LOC_Os01g60350.1	LOC_Os09g36770.3	synaptotagmin A	+	13	30.8	28.6	28.6	61.417	0	54.544	0.0114428	0.0113673	0.011533	0.0115905	0.00955707	0.00941115	0.00947767	0.00960376
LOC_Os02g25060.1;LOC_Os02g25060.2	LOC_Os02g25060.1	Calcium-dependent lipid-binding (CaLB domain) family protein	+	13	35.1	35.1	32.9	61.026	0	117.54	0.0208194	0.0204676	0.0209052	0.0202787	0.0175759	0.0172614	0.0168368	0.0169018
LOC_Os07g10830.1	LOC_Os07g10830.1	dolichyl-diphosphooligosaccharide-protein glycosyltransferase 48kDa subunit family protein	+	13	33.5	33.5	33.5	48.389	0	90.74	0.024778	0.0255282	0.0253117	0.0252532	0.0212774	0.0218603	0.020976	0.0213177
LOC_Os01g65380.1	LOC_Os01g65380.1	SEC14 cytosolic factor family protein / phosphoglyceride transfer family protein	+	13	42.1	29.5	29.5	66.457	0	136.42	0.0306842	0.0304853	0.031009	0.0309725	0.0270225	0.0259751	0.0269939	0.0274838
LOC_Os06g03770.1	LOC_Os06g03770.1	ABC transporter of the mitochondrion 3	+	13	23.7	23.7	23.7	80.297	0	40.125	0.0134096	0.0136941	0.0138216	0.0129406	0.0125246	0.0118782	0.0112839	0.0114568
LOC_Os03g14900.1	LOC_Os03g14900.1	NB-ARC domain-containing disease resistance protein	+	13	18.6	18.6	18.6	100.75	0	48.358	0.00341107	0.00326675	0.00326053	0.0031904	0.00299457	0.00290988	0.00291301	0.00270311
LOC_Os05g10730.2;LOC_Os05g10730.1;LOC_Os05g10730.3;LOC_Os06g36650.1	LOC_Os05g10730.2	multidrug resistance-associated protein 6	+	13	14.7	14.7	14.7	147.23	0	57.634	0.0026617	0.00282982	0.0029335	0.00284607	0.0025199	0.00241311	0.00256565	0.00246452
LOC_Os03g17580.1	LOC_Os03g17580.1	Ribosomal protein L10 family protein	+	13	67.3	67.3	67.3	24.221	0	74.081	0.069404	0.0691088	0.0688862	0.0696232	0.0615678	0.0606396	0.0613758	0.0615588
LOC_Os05g33390.1	LOC_Os05g33390.1	phosphate deficiency response 2	+	13	12.1	12.1	12.1	134.32	0	25.815	0.00566272	0.00591035	0.00548619	0.00558199	0.00507437	0.00523052	0.00488168	0.00498175
LOC_Os04g42580.1	LOC_Os04g42580.1	Phosphoenolpyruvate carboxylase family protein	+	13	34.4	34.4	32.4	53.445	0	58.61	0.0119981	0.0110662	0.0115605	0.0112959	0.0104042	0.0103691	0.0102678	0.0100847
LOC_Os01g51360.2;LOC_Os01g51360.1	LOC_Os01g51360.2	alpha/beta-Hydrolases superfamily protein	+	13	42.2	42.2	42.2	50.591	0	118.36	0.0297934	0.0296538	0.0302598	0.0296599	0.0273947	0.0273735	0.0268638	0.0268114
LOC_Os02g57260.1	LOC_Os02g57260.1	peroxisomal 3-ketoacyl-CoA thiolase 3	+	13	38.2	38.2	38.2	46.829	0	97.357	0.0133426	0.0136628	0.0134473	0.0131947	0.0125222	0.0123025	0.0123424	0.0122784
LOC_Os12g01200.3;LOC_Os12g01200.2;LOC_Os12g01200.1;LOC_Os11g01200.2;LOC_Os11g01200.1;LOC_Os12g01200.4	LOC_Os12g01200.3	Leucine-rich repeat protein kinase family protein	+	13	18.7	18.7	17.8	101.94	0	59.408	0.00997052	0.00997941	0.0101247	0.00988666	0.00921209	0.0092285	0.00920596	0.00925516
LOC_Os01g39260.1;LOC_Os01g39250.1	LOC_Os01g39260.1	FTSH protease 4	+	13	32.7	31	31	77.434	0	79.133	0.00677235	0.00674901	0.00630301	0.0064441	0.00614039	0.00610189	0.00595714	0.00607024
LOC_Os02g49320.1	LOC_Os02g49320.1	Sucrase/ferredoxin-like family protein	+	13	33.8	33.8	33.8	46.645	0	70.261	0.0294239	0.0287201	0.0288069	0.027649	0.0271292	0.0263185	0.0259927	0.0264735
LOC_Os05g31750.1	LOC_Os05g31750.1	annexin 4	+	13	49.5	49.5	49.5	35.369	0	91.343	0.138822	0.136239	0.136345	0.134882	0.129609	0.12634	0.126569	0.126897
LOC_Os05g23420.1	LOC_Os05g23420.1	Unknown	+	13	36.5	36.5	36.5	48.499	0	38.524	0.0123475	0.0121866	0.0125313	0.0121182	0.0119649	0.0114243	0.0113638	0.0114572
LOC_Os05g45950.1	LOC_Os05g45950.1	voltage dependent anion channel 3	+	13	68.6	68.6	65.4	29.602	0	278.69	0.126496	0.128171	0.125919	0.12365	0.119307	0.119012	0.11854	0.117642
LOC_Os07g31370.1	LOC_Os07g31370.1	Ras-related small GTP-binding family protein	+	13	70.2	70.2	57.7	22.945	0	67.332	0.0956965	0.0935594	0.0926602	0.0932802	0.08911	0.0888165	0.0881705	0.0885172
LOC_Os08g18110.1;LOC_Os08g18110.2;LOC_Os08g18110.3	LOC_Os08g18110.1	alpha-soluble NSF attachment protein 2	+	13	52.9	52.9	52.9	32.485	0	58.656	0.0200518	0.0199834	0.0202709	0.0201032	0.0195222	0.0191367	0.0191737	0.0190465
LOC_Os03g22780.1	LOC_Os03g22780.1	NAD(P)-binding Rossmann-fold superfamily protein	+	13	42	42	42	43.267	0	174.54	0.0311737	0.0302891	0.0299939	0.0302505	0.0300199	0.0291649	0.0290266	0.0285985
LOC_Os04g54640.1;LOC_Os04g54640.2	LOC_Os04g54640.1	Unknown	+	13	40.3	40.3	40.3	35.096	0	84.002	0.0596587	0.058428	0.0581449	0.0588771	0.057771	0.0570031	0.0566259	0.0569461
LOC_Os10g38272.1;LOC_Os10g21238.1;LOC_Os04g16748.1;LOC_Os09g08464.1	LOC_Os10g38272.1	ATPase, F0 complex, subunit B/B\', bacterial/chloroplast	+	13	55.7	55.7	55.7	20.956	0	317.73	0.762411	0.761328	0.757088	0.756313	0.77282	0.765878	0.765914	0.76628
LOC_Os07g09800.1	LOC_Os07g09800.1	Unknown	+	13	72.7	72.7	72.7	25.961	0	161.9	0.091344	0.0903091	0.0893961	0.0886231	0.0936439	0.0924391	0.0919831	0.0915948
LOC_Os01g74650.3;LOC_Os01g74650.2;LOC_Os01g74650.1	LOC_Os01g74650.3	O-acetylserine (thiol) lyase isoform C	+	13	52.3	52.3	45.9	41.788	0	145.99	0.0218022	0.0222217	0.0221643	0.0217279	0.0233202	0.0231079	0.0228152	0.0228434
LOC_Os01g67134.1	LOC_Os01g67134.1	ribosomal protein L5	+	13	44.9	44.9	44.9	34.326	0	48.162	0.0400047	0.0394636	0.0405626	0.0397591	0.0423362	0.0422334	0.041864	0.0419408
LOC_Os01g37130.2;LOC_Os01g37130.1	LOC_Os01g37130.2	thylakoid-associated phosphatase 38	+	13	27.8	27.8	27.8	41.61	0	73.905	0.0515398	0.0516853	0.051793	0.0511323	0.0541817	0.0566634	0.0542111	0.0526166
LOC_Os01g58470.1;LOC_Os02g55080.1	LOC_Os01g58470.1	Unknown	+	13	32.9	32.9	32.9	31.746	0	162.72	0.0352536	0.0344584	0.0342731	0.0349835	0.0373038	0.0364343	0.0363796	0.0375666
LOC_Os10g36000.1;LOC_Os10g36000.2;LOC_Os10g36000.3	LOC_Os10g36000.1	Remorin family protein	+	13	63.2	59.1	59.1	18.66	0	71.615	0.0618858	0.0587283	0.0594611	0.0597412	0.0672489	0.0653445	0.0654404	0.0655088
LOC_Os03g17070.1	LOC_Os03g17070.1	ATPase, F0 complex, subunit B/B\', bacterial/chloroplast	+	13	46.4	46.4	46.4	22.729	0	323.31	0.692431	0.68062	0.679674	0.681234	0.766086	0.750629	0.747788	0.752991
LOC_Os04g57020.2;LOC_Os04g57020.1;LOC_Os04g57020.3	LOC_Os04g57020.2	Plastid-lipid associated protein PAP / fibrillin family protein	+	13	58.1	58.1	58.1	32.758	0	85.12	0.0379206	0.0386034	0.0382515	0.0381172	0.041838	0.0422899	0.0425538	0.04241
LOC_Os02g18450.1	LOC_Os02g18450.1	elongation factor family protein	+	12	29.9	29.9	29.9	73.51	0	34.811	0.00517172	0.00498719	0.00528008	0.00485389	0.00336544	0.00330675	0.00316417	0.0035444
LOC_Os12g14070.1	LOC_Os12g14070.1	chloroplast heat shock protein 70-2	+	12	40.8	23.5	23.5	74.086	0	73.602	0.0088514	0.0092909	0.00889102	0.00901397	0.0070269	0.00684331	0.00675422	0.00661496
LOC_Os12g44150.1;LOC_Os12g44150.2	LOC_Os12g44150.1	H(+)-ATPase 11	+	12	43.7	29	14.4	105.42	0	143.07	0.0762349	0.0758461	0.0757631	0.0751465	0.0623395	0.0614258	0.0618999	0.0620152
LOC_Os10g39440.1;LOC_Os10g39440.2	LOC_Os10g39440.1	tonoplast monosaccharide transporter2	+	12	22.4	22.4	22.4	78.898	0	84.334	0.0169113	0.0176318	0.0180508	0.0170124	0.0145075	0.0142639	0.0141855	0.0142643
LOC_Os06g36090.2;LOC_Os06g36090.1;LOC_Os01g08260.1;LOC_Os08g29570.1;LOC_Os02g21340.1;LOC_Os01g24010.1;LOC_Os01g42380.1	LOC_Os06g36090.2	pleiotropic drug resistance 1	+	12	14.2	13.3	13.3	132.43	0	35.538	0.00447527	0.00456491	0.00424151	0.00428282	0.00397161	0.00364831	0.00379527	0.00377082
LOC_Os01g59090.1	LOC_Os01g59090.1	Mog1/PsbP/DUF1795-like photosystem II reaction center PsbP family protein	+	12	64	64	64	28.804	0	153.13	0.0354936	0.0371259	0.0365896	0.0364897	0.0309727	0.0315826	0.0315646	0.0318527
LOC_Os03g14690.1	LOC_Os03g14690.1	vacuolar proton ATPase A3	+	12	31.6	23.9	23.9	92.371	0	100.76	0.0123763	0.0125398	0.0125508	0.012572	0.0110309	0.0106566	0.0110065	0.010916
LOC_Os03g53860.4;LOC_Os03g53860.3;LOC_Os03g53860.2;LOC_Os03g53860.1;LOC_Os03g53860.5	LOC_Os03g53860.4	Glycosyl hydrolase family protein	+	12	32.1	32.1	30.7	67.621	0	83.554	0.0225387	0.0230925	0.0233092	0.0227377	0.0196796	0.0200191	0.0199291	0.0205376
LOC_Os03g02150.2;LOC_Os03g02150.1	LOC_Os03g02150.2	alpha-adaptin	+	12	18	18	18	103.6	0	43.622	0.00792087	0.00857603	0.00802993	0.00836681	0.00747762	0.007311	0.00716485	0.0069314
LOC_Os10g41960.1	LOC_Os10g41960.1	translation initiation factor 3B1	+	12	20.4	20.4	20.4	83.181	0	43.482	0.00638375	0.00620957	0.00645297	0.00590417	0.00556547	0.00533775	0.00550188	0.00550843
LOC_Os02g47510.1	LOC_Os02g47510.1	nine-cis-epoxycarotenoid dioxygenase 4	+	12	30.7	30.7	30.7	68.619	0	40.576	0.00797191	0.00772486	0.00753659	0.007553	0.00676466	0.00690197	0.00673962	0.00674776
LOC_Os06g01500.3;LOC_Os06g01500.1;LOC_Os06g01500.2	LOC_Os06g01500.3	BCL-2-associated athanogene 7	+	12	30.9	30.9	28.8	48.394	0	96.832	0.0762568	0.0758184	0.0748501	0.0762582	0.0662555	0.0669315	0.0671847	0.0673546
LOC_Os01g03070.2;LOC_Os01g03070.1	LOC_Os01g03070.2	eukaryotic translation initiation factor 3A	+	12	14.8	14.8	14.8	113.64	0	38.129	0.00450598	0.00483323	0.0046395	0.00450724	0.00395414	0.00435376	0.00399794	0.00412023
LOC_Os09g07510.2;LOC_Os09g07510.1;LOC_Os09g07510.3	LOC_Os09g07510.2	protein phosphatase 2A subunit A2	+	12	31.7	31.7	31.7	65.7	0	70.227	0.00729972	0.00727001	0.00717298	0.00724049	0.00656105	0.00613998	0.00652763	0.00659116
LOC_Os09g23160.1;LOC_Os09g23160.2	LOC_Os09g23160.1	annexin 5	+	12	41.9	41.9	41.9	35.665	0	59.501	0.0320608	0.0315711	0.0324829	0.0314673	0.0290789	0.0283572	0.0285539	0.0277787
LOC_Os03g48140.1;LOC_Os01g51634.1;LOC_Os03g53660.1;LOC_Os06g29350.1;LOC_Os05g46030.1;LOC_Os10g25565.1	LOC_Os03g48140.1	Myosin family protein with Dil domain	+	12	11	11	11	176.79	0	53.141	0.00697457	0.00720772	0.00672509	0.00687349	0.00652583	0.00605879	0.00621716	0.00612433
LOC_Os10g42299.5;LOC_Os10g42299.4;LOC_Os10g42299.2;LOC_Os10g42299.1	LOC_Os10g42299.5	Mitochondrial substrate carrier family protein	+	12	57.6	57.6	52.2	31.554	0	131.34	0.238139	0.235366	0.233238	0.237363	0.214152	0.211649	0.210888	0.211513
LOC_Os04g01290.1;LOC_Os04g01290.3;LOC_Os04g01290.2	LOC_Os04g01290.1	Proteasome component (PCI) domain protein	+	12	39.2	39.2	39.2	46.363	0	68.52	0.00890382	0.00936458	0.00932679	0.0094776	0.00866404	0.0082362	0.00812292	0.00829579
LOC_Os01g68330.1	LOC_Os01g68330.1	transporter associated with antigen processing protein 1	+	12	32.3	32.3	32.3	59.562	0	81.425	0.0255706	0.0258618	0.0255442	0.0251296	0.0232246	0.0228323	0.0229797	0.0227391
LOC_Os02g20930.1	LOC_Os02g20930.1	Apoptosis inhibitory protein 5 (API5)	+	12	26.4	26.4	26.4	59.985	0	20.976	0.00652555	0.00653245	0.00636805	0.00611546	0.00563593	0.0058625	0.00578692	0.00571216
LOC_Os01g40470.1	LOC_Os01g40470.1	ATPase, V0/A0 complex, subunit C/D	+	12	39.3	39.3	39.3	40.784	0	75.186	0.031769	0.0309765	0.031116	0.0305367	0.028825	0.0285004	0.0272331	0.0279499
LOC_Os03g10880.1;LOC_Os03g10880.2;LOC_Os11g02620.1;LOC_Os12g02540.1	LOC_Os03g10880.1	Phototropic-responsive NPH3 family protein	+	12	29.6	29.6	28.4	68.021	0	39.489	0.0169096	0.0164134	0.0168836	0.0160025	0.0152078	0.0148387	0.0149282	0.0151149
LOC_Os01g19450.1;LOC_Os01g19450.2	LOC_Os01g19450.1	ATP citrate lyase subunit B 2	+	12	28.1	28.1	26.8	66.069	0	34.845	0.00607008	0.00613978	0.0057165	0.0059068	0.00553982	0.00513568	0.00548259	0.00560272
LOC_Os09g27210.1	LOC_Os09g27210.1	phospholipid:diacylglycerol acyltransferase	+	12	27.4	27.4	27.4	76.144	0	101.07	0.00790373	0.0080887	0.00802272	0.00736254	0.00732446	0.00715173	0.00722911	0.00699579
LOC_Os06g11380.1	LOC_Os06g11380.1	kinesin like protein for actin based chloroplast movement 1	+	12	24.7	24.7	24.7	61.283	0	53.427	0.0158756	0.0151806	0.0146211	0.0147997	0.0141813	0.0139641	0.0135965	0.0135979
LOC_Os11g36440.1	LOC_Os11g36440.1	carotenoid isomerase	+	12	24.9	24.9	24.9	63.543	0	47.068	0.00940518	0.00912132	0.00904906	0.00918408	0.00857362	0.00834004	0.00853553	0.00855788
LOC_Os12g04990.1;LOC_Os12g04990.3;LOC_Os12g04990.2;LOC_Os12g04990.4;LOC_Os12g04990.5	LOC_Os12g04990.1	long-chain acyl-CoA synthetase 7	+	12	32.1	32.1	26.7	77.899	0	73.756	0.0263422	0.0258366	0.0263612	0.0265709	0.0253172	0.0246741	0.0256915	0.0250325
LOC_Os01g43150.1;LOC_Os01g43150.2;LOC_Os01g43150.3	LOC_Os01g43150.1	FTSH protease 11	+	12	20.8	20.8	20.8	85.792	0	30.916	0.00572289	0.00576082	0.00561977	0.00566703	0.00561117	0.0053033	0.00550147	0.00549925
LOC_Os12g42090.2;LOC_Os12g42090.3;LOC_Os12g42090.1;LOC_Os07g08200.1	LOC_Os12g42090.2	S-adenosyl-L-methionine-dependent methyltransferases superfamily protein	+	12	36.5	36.5	36.5	38.94	0	257.69	0.0928126	0.0922199	0.0930868	0.0907658	0.0900865	0.090099	0.0882842	0.0898805
LOC_Os08g33370.2;LOC_Os08g33370.1;LOC_Os07g13810.1	LOC_Os08g33370.2	general regulatory factor 7	+	12	71.1	61.3	42.6	28.826	0	102.18	0.0526038	0.0530397	0.0527099	0.0520687	0.0546102	0.0542712	0.0531532	0.0535299
LOC_Os10g32300.1;LOC_Os08g25890.1;LOC_Os10g32348.1	LOC_Os10g32300.1	Tetratricopeptide repeat (TPR)-like superfamily protein	+	12	29.9	29.9	29.9	40.511	0	188.25	0.102096	0.101477	0.101473	0.101338	0.110092	0.105159	0.106185	0.105891
LOC_Os07g05820.2;LOC_Os07g05820.1	LOC_Os07g05820.2	Aldolase-type TIM barrel family protein	+	12	59.3	37.4	37.4	40.244	0	124.23	0.0346886	0.0340697	0.0351881	0.0349638	0.0372962	0.0373641	0.0364828	0.0371983
LOC_Os03g49720.1	LOC_Os03g49720.1	Plastid-lipid associated protein PAP / fibrillin family protein	+	12	46.6	46.6	46.6	29.241	0	135.3	0.0667389	0.0682552	0.067062	0.0659013	0.0727421	0.0709594	0.070962	0.0720611
LOC_Os03g38000.1;LOC_Os03g38000.2;LOC_Os07g41750.2;LOC_Os07g41750.1;LOC_Os07g41750.3	LOC_Os03g38000.1	Ribosomal protein S3 family protein	+	12	62.3	62.3	62.3	25.434	0	67.443	0.0336834	0.033358	0.0332355	0.0333405	0.0365095	0.0359285	0.0359331	0.035726
LOC_Os08g27840.1;LOC_Os08g27840.2;LOC_Os09g14670.1;LOC_Os01g55350.1	LOC_Os08g27840.1	phosphoenolpyruvate carboxylase 1	+	12	20.6	20.6	16.4	110.05	0	43.985	0.0160197	0.0154645	0.015794	0.0152421	0.0176213	0.0169754	0.0171474	0.0172368
LOC_Os01g02080.1	LOC_Os01g02080.1	Cyclophilin-like peptidyl-prolyl cis-trans isomerase family protein	+	12	56.6	56.6	56.6	31.411	0	109.35	0.0875569	0.0887796	0.0872053	0.0872528	0.0975856	0.0968573	0.0966005	0.0962678
LOC_Os03g21370.1	LOC_Os03g21370.1	Unknown	+	12	63.6	63.6	63.6	23.596	0	224.9	0.130494	0.132204	0.131608	0.135029	0.14472	0.150415	0.152499	0.152797
LOC_Os07g08330.1	LOC_Os07g08330.1	Ribosomal protein L4/L1 family	+	12	54.8	54.8	38.5	44.738	0	205.21	0.0835718	0.0829888	0.0825561	0.0823769	0.0967394	0.097123	0.0954834	0.0969457
LOC_Os09g04790.1	LOC_Os09g04790.1	fibrillin	+	12	47.6	47.6	47.6	33.919	0	111.25	0.0500029	0.0493763	0.0498226	0.0485916	0.058603	0.0581481	0.0575693	0.0575894
LOC_Os02g51470.3;LOC_Os02g51470.2;LOC_Os02g51470.1	LOC_Os02g51470.3	ATP synthase delta-subunit gene	+	12	58.4	58.4	58.4	26.217	0	323.31	0.185555	0.182115	0.182296	0.183987	0.233266	0.227122	0.227703	0.226788
LOC_Os10g30156.1;LOC_Os06g12450.1	LOC_Os10g30156.1	starch synthase 2	+	12	22.4	22.4	22.4	83.311	0	67.191	0.00725364	0.00699682	0.00718786	0.00746502	0.00919636	0.00930227	0.00937889	0.00900637
LOC_Os10g28200.1;LOC_Os10g28200.2;LOC_Os11g37890.1;LOC_Os11g37890.2;LOC_Os11g37890.3	LOC_Os10g28200.1	GDP-D-mannose 3\',5\'-epimerase	+	11	34.4	34.4	34.4	42.778	0	37.719	0.0173712	0.0171829	0.0170285	0.0167529	0.0108501	0.00931528	0.00931738	0.00925464
LOC_Os11g07280.1;LOC_Os11g07280.2	LOC_Os11g07280.1	Coatomer, beta subunit	+	11	35	35	15.6	105.44	0	142.74	0.0295183	0.029343	0.0292261	0.0297662	0.0226336	0.0225124	0.0225736	0.0221593
LOC_Os05g38150.2;LOC_Os05g38150.1;LOC_Os01g62900.1	LOC_Os05g38150.2	delta 1-pyrroline-5-carboxylate synthase 2	+	11	19.8	19.8	19.8	77.744	0	27.926	0.00249814	0.00229172	0.00253603	0.002424	0.0018409	0.00205685	0.00183656	0.00187013
LOC_Os07g10150.1	LOC_Os07g10150.1	coatomer gamma-2 subunit, putative / gamma-2 coat protein, putative / gamma-2 COP, putative	+	11	25	25	18.4	98.553	0	62.301	0.017261	0.0170566	0.0171589	0.0166072	0.0140655	0.0138137	0.0135138	0.0136408
LOC_Os03g63430.1;LOC_Os03g63430.2	LOC_Os03g63430.1	26S proteasome regulatory subunit, putative (RPN5)	+	11	33	33	33	50.648	0	26.011	0.00418756	0.0043935	0.00419922	0.00396983	0.00350286	0.00328294	0.00360965	0.00340031
LOC_Os02g55440.2;LOC_Os02g55440.1	LOC_Os02g55440.2	Endomembrane protein 70 protein family	+	11	23.3	23.3	23.3	74.134	0	31.644	0.0164538	0.0162336	0.0166234	0.0162191	0.0133118	0.0153429	0.0130241	0.0126462
LOC_Os09g24260.1	LOC_Os09g24260.1	Transducin/WD40 repeat-like superfamily protein	+	11	16.5	16.5	16.5	109.68	0	37.242	0.0035733	0.00361716	0.0037524	0.00354701	0.00298702	0.00332023	0.00288629	0.00283765
LOC_Os06g01390.1	LOC_Os06g01390.1	acyl-CoA oxidase 1	+	11	22.1	22.1	22.1	74.393	0	42.338	0.00785727	0.00834019	0.00763464	0.00767779	0.0066058	0.00658961	0.00647322	0.00657807
LOC_Os07g49150.1;LOC_Os03g18690.1	LOC_Os07g49150.1	regulatory particle AAA-ATPase 2A	+	11	29	29	29	49.586	0	56.412	0.00976768	0.00919957	0.00913654	0.00902839	0.00788444	0.00781862	0.00786196	0.00743997
LOC_Os06g30310.1	LOC_Os06g30310.1	Pyruvate phosphate dikinase, PEP/pyruvate binding domain	+	11	10.9	10.9	10.9	160.13	0	24.611	0.00379397	0.00363121	0.00339377	0.00348134	0.00296664	0.00301305	0.00302785	0.00294469
LOC_Os05g41440.1;LOC_Os05g41440.2;LOC_Os10g12080.1	LOC_Os05g41440.1	cytochrome P450, family 98, subfamily A, polypeptide 3	+	11	22.5	22.5	22.5	58.358	0	54.091	0.0160228	0.0156644	0.0150607	0.0152446	0.0131003	0.0134497	0.0126588	0.0129168
LOC_Os12g18630.1	LOC_Os12g18630.1	Protein of unknown function (DUF3411)	+	11	28.7	28.7	28.7	48.069	0	50.591	0.0204316	0.0200515	0.0204262	0.0202322	0.0168009	0.01704	0.017336	0.0170797
LOC_Os03g12250.1	LOC_Os03g12250.1	receptor-like kinase 1	+	11	24.7	22.5	22.5	70.751	0	92.592	0.00731055	0.00703234	0.00703067	0.00710983	0.00592483	0.00624378	0.00591707	0.00598947
LOC_Os07g46750.1	LOC_Os07g46750.1	Glutathione S-transferase, C-terminal-like;Translation elongation factor EF1B/ribosomal protein S6	+	11	68.3	68.3	64.3	23.799	0	75.824	0.0226303	0.0224471	0.0224442	0.022572	0.0186564	0.0196098	0.0191375	0.0191359
LOC_Os03g50300.1	LOC_Os03g50300.1	CCAAT-displacement protein alternatively spliced product	+	11	22.8	22.8	22.8	77.469	0	20.227	0.00811646	0.00796462	0.00833752	0.00843028	0.00701426	0.00695851	0.00701301	0.00703498
LOC_Os02g48900.2;LOC_Os02g48900.1;LOC_Os06g20040.1	LOC_Os02g48900.2	Eukaryotic aspartyl protease family protein	+	11	53.2	53.2	53.2	34.409	0	201.19	0.0428179	0.0429099	0.0423876	0.0424351	0.0378482	0.0366123	0.0362556	0.0368522
LOC_Os11g19810.2;LOC_Os11g19810.1	LOC_Os11g19810.2	Tudor/PWWP/MBT superfamily protein	+	11	15.5	15.5	15.5	111.9	0	40.613	0.00444114	0.00460227	0.00398554	0.00442969	0.00388368	0.00393724	0.00381542	0.00378772
LOC_Os03g53950.1	LOC_Os03g53950.1	Calcium-dependent phosphotriesterase superfamily protein	+	11	35	35	35	53.706	0	77.384	0.0181434	0.0181666	0.0182993	0.0184598	0.0165237	0.0160587	0.0162046	0.0159011
LOC_Os04g01250.2;LOC_Os04g01250.1;LOC_Os04g01250.3	LOC_Os04g01250.2	fatty acid amide hydrolase	+	11	27	27	27	66.547	0	60.446	0.0117038	0.0111308	0.011316	0.0112255	0.0102736	0.0104253	0.00981654	0.0100672
LOC_Os01g64660.2;LOC_Os01g64660.3;LOC_Os01g64660.1;LOC_Os01g64660.4;LOC_Os05g36270.3;LOC_Os05g36270.2;LOC_Os05g36270.1	LOC_Os01g64660.2	Inositol monophosphatase family protein	+	11	40.4	40.4	40.4	37.035	0	67.145	0.0185904	0.0186135	0.0186129	0.0178866	0.016921	0.0168942	0.0164528	0.0161808
LOC_Os02g34884.1;LOC_Os11g20384.1	LOC_Os02g34884.1	Phosphoinositide phosphatase family protein	+	11	24	24	24	67.873	0	38.713	0.00564379	0.00551482	0.0053288	0.00523889	0.00506133	0.00475709	0.00489533	0.00488445
LOC_Os08g37790.1	LOC_Os08g37790.1	Class-II DAHP synthetase family protein	+	11	40.8	40.8	32.5	56.434	0	72.339	0.0156431	0.0150461	0.0151505	0.0147822	0.0135813	0.0139524	0.0136321	0.0138646
LOC_Os03g57840.1;LOC_Os03g57840.2	LOC_Os03g57840.1	Peptidase M50 family protein	+	11	25.2	25.2	25.2	61.154	0	80.613	0.0178786	0.0178147	0.0181608	0.0179533	0.0165753	0.0165472	0.01605	0.0163639
LOC_Os02g33610.1;LOC_Os02g33610.2	LOC_Os02g33610.1	RNA-metabolising metallo-beta-lactamase family protein	+	11	16.1	16.1	16.1	97.367	0	38.938	0.00648238	0.00619329	0.00654968	0.00650459	0.00605282	0.00551616	0.00622416	0.00577857
LOC_Os01g16040.1	LOC_Os01g16040.1	Mitochondrial substrate carrier family protein	+	11	30.7	30.7	30.7	40.761	0	22.228	0.0244862	0.024228	0.0242697	0.0239583	0.0225689	0.0225226	0.0218937	0.0219753
LOC_Os06g40170.1;LOC_Os05g25050.1	LOC_Os06g40170.1	phospholipase D alpha 1	+	11	29.3	20.8	17.9	92.513	0	47.095	0.00529724	0.00504212	0.00529771	0.00553655	0.00468706	0.00504376	0.00486904	0.00492596
LOC_Os07g28090.1	LOC_Os07g28090.1	non-intrinsic ABC protein 8	+	11	22.9	22.9	22.9	73.905	0	99.89	0.0188195	0.0186978	0.0187906	0.0182573	0.0170654	0.017666	0.0171847	0.0171396
LOC_Os03g48000.2;LOC_Os03g48000.1;LOC_Os03g48000.3	LOC_Os03g48000.2	magnesium (Mg) transporter 10	+	11	25.7	25.7	25.7	48.54	0	38.251	0.0121378	0.0121834	0.0118274	0.0120399	0.0114755	0.0110694	0.0112524	0.011117
LOC_Os03g15050.2;LOC_Os03g15050.1;LOC_Os03g15050.4;LOC_Os10g13700.2	LOC_Os03g15050.2	phosphoenolpyruvate carboxykinase 1	+	11	23.5	23.5	23.5	73.203	0	54.048	0.00982442	0.0096257	0.00977644	0.00960615	0.00868431	0.00914508	0.00921345	0.00932897
LOC_Os09g24416.1;LOC_Os04g16824.1;LOC_Os10g21346.1;LOC_Os08g15272.1	LOC_Os09g24416.1	structural constituent of ribosome	+	11	35.1	35.1	35.1	27.518	0	23.722	0.0234462	0.0229497	0.0234969	0.023335	0.0212974	0.0219788	0.0220687	0.0220075
LOC_Os01g71320.1	LOC_Os01g71320.1	hexokinase-like 1	+	11	34.4	34.4	32.2	53.794	0	62.725	0.00869432	0.00856267	0.00825124	0.0080847	0.00803009	0.00792973	0.0078327	0.00769815
LOC_Os02g37690.1;LOC_Os06g11270.1;LOC_Os03g49550.1;LOC_Os10g03320.1;LOC_Os03g49524.1	LOC_Os02g37690.1	UDP-Glycosyltransferase superfamily protein	+	11	37.4	37.4	37.4	46.106	0	36.366	0.0166663	0.0165032	0.0162914	0.0159769	0.0154991	0.0153536	0.0153311	0.0152212
LOC_Os12g12370.1	LOC_Os12g12370.1	chloroplast outer envelope protein 37	+	11	37	37	37	37.584	0	36.793	0.0271216	0.0256834	0.0263097	0.0260511	0.0255195	0.0246274	0.0244626	0.0245937
LOC_Os06g39040.1	LOC_Os06g39040.1	NAD(P)-binding Rossmann-fold superfamily protein	+	11	47.2	47.2	47.2	34.93	0	40.695	0.0173171	0.016732	0.0170249	0.0170251	0.0161947	0.0158384	0.0162188	0.0160921
LOC_Os05g18770.1	LOC_Os05g18770.1	SAD1/UNC-84 domain protein 1	+	11	34.4	34.4	34.4	50.342	0	31.698	0.00965972	0.00969314	0.0101338	0.0100269	0.00964523	0.0093058	0.00920472	0.00938855
LOC_Os05g47470.2;LOC_Os05g47470.1	LOC_Os05g47470.2	Unknown	+	11	55.5	55.5	55.5	21.685	0	118.62	0.0256983	0.0254078	0.0258051	0.0251758	0.0248869	0.0241222	0.0244957	0.023995
LOC_Os08g01180.1	LOC_Os08g01180.1	Unknown	+	11	25.9	25.9	25.9	60.656	0	103.35	0.0106281	0.0109109	0.0105554	0.0103174	0.0100937	0.0100182	0.0103651	0.0102078
LOC_Os01g16900.2;LOC_Os01g16900.1;LOC_Os01g16900.3	LOC_Os01g16900.2	isocitrate dehydrogenase V	+	11	36.5	36.5	36.5	39.442	0	72.444	0.0123747	0.01216	0.0121151	0.0122303	0.0117306	0.0113645	0.0117225	0.0120808
LOC_Os03g20750.1	LOC_Os03g20750.1	translocase of the outer mitochondrial membrane 40	+	11	39.8	39.8	39.8	37.337	0	51.142	0.0182151	0.018367	0.0189302	0.0184254	0.0179738	0.0176542	0.0180959	0.0178228
LOC_Os03g17600.1;LOC_Os02g35960.1;LOC_Os01g70450.1	LOC_Os03g17600.1	Thioredoxin superfamily protein	+	11	48.6	48.6	48.6	26.785	0	58.508	0.0290322	0.0292203	0.0287096	0.028904	0.0287341	0.0280292	0.0278508	0.0277902
LOC_Os05g01270.1	LOC_Os05g01270.1	cyclophilin 20-2	+	11	46	46	43.2	26.59	0	78.841	0.101612	0.101155	0.099148	0.101161	0.103455	0.10353	0.102047	0.104563
LOC_Os07g28790.1	LOC_Os07g28790.1	Plastid-lipid associated protein PAP / fibrillin family protein	+	11	31.1	31.1	31.1	43.322	0	61.806	0.0183459	0.0180155	0.0182989	0.017943	0.0186198	0.0188487	0.0186767	0.0185429
LOC_Os08g44400.1;LOC_Os08g44400.3;LOC_Os08g44400.2	LOC_Os08g44400.1	Thioredoxin family protein	+	11	55.4	55.4	55.4	37.218	0	220.06	0.0780719	0.0793409	0.0806844	0.0802982	0.081943	0.0818703	0.0847029	0.0829942
LOC_Os10g32400.2;LOC_Os10g32400.1;LOC_Os08g25900.1	LOC_Os10g32400.2	PsbP-like protein 1	+	11	54	54	54	22.49	0	115.05	0.0622679	0.0602388	0.0603234	0.0614453	0.0644308	0.0633921	0.0638264	0.0633918
LOC_Os04g25400.2	LOC_Os04g25400.2	coenzyme F420 hydrogenase family / dehydrogenase, beta subunit family	+	11	46.7	46.7	46.7	33.946	0	53.023	0.0388936	0.0379115	0.0376459	0.0371833	0.0393848	0.0396912	0.039948	0.0401637
LOC_Os03g50290.3;LOC_Os03g50290.2;LOC_Os03g50290.1	LOC_Os03g50290.3	general regulatory factor 7	+	11	74.2	74.2	53.5	29.177	0	96.47	0.123002	0.120801	0.120743	0.122954	0.129169	0.127538	0.127791	0.127916
LOC_Os05g01090.2;LOC_Os05g01090.3;LOC_Os05g01090.1	LOC_Os05g01090.2	peroxin 14	+	11	33.9	33.9	33.9	53.836	0	76.002	0.0160202	0.0160571	0.0157625	0.0158652	0.0171699	0.0168799	0.0165277	0.0166388
LOC_Os02g52390.1	LOC_Os02g52390.1	presequence protease 1	+	11	14.1	14.1	14.1	121.21	0	34.575	0.00498676	0.00519816	0.00510096	0.00495218	0.00547511	0.00524035	0.00528465	0.00535966
LOC_Os07g37030.1	LOC_Os07g37030.1	photosynthetic electron transfer C	+	11	56	56	56	23.884	0	243.17	0.685244	0.692655	0.696407	0.693022	0.719951	0.72778	0.741412	0.736204
LOC_Os02g17650.1;LOC_Os02g17650.2	LOC_Os02g17650.1	tocopherol cyclase, chloroplast / vitamin E deficient 1 (VTE1) / sucrose export defective 1 (SXD1)	+	11	24.7	24.7	24.7	52.194	0	93.157	0.0156697	0.0164558	0.0156274	0.015496	0.017534	0.016554	0.0168281	0.0168486
LOC_Os02g58340.1	LOC_Os02g58340.1	Zincin-like metalloproteases family protein	+	11	21.7	21.7	21.7	86.217	0	60.803	0.00709894	0.00711466	0.00723639	0.00709386	0.00760184	0.0075373	0.00807088	0.00798851
LOC_Os01g49290.1	LOC_Os01g49290.1	Transducin/WD40 repeat-like superfamily protein	+	11	69.2	69.2	50.6	36.231	0	61.601	0.0229744	0.022822	0.0229301	0.0231132	0.0260847	0.0254832	0.0259783	0.0263717
LOC_Os02g37590.1	LOC_Os02g37590.1	PLC-like phosphodiesterase family protein	+	11	19.4	19.4	19.4	81.083	0	35.583	0.00858302	0.00849049	0.00824149	0.00812465	0.00957578	0.00967391	0.00976953	0.00965414
LOC_Os01g07910.1	LOC_Os01g07910.1	FAD/NAD(P)-binding oxidoreductase	+	11	36.7	36.7	36.7	33.852	0	64.175	0.00895466	0.00907086	0.0089352	0.00857329	0.0104657	0.010457	0.010495	0.0101363
LOC_Os12g19470.1;LOC_Os12g19470.2;LOC_Os12g19381.1;LOC_Os12g17600.1;LOC_Os12g17600.2	LOC_Os12g19470.1	ribulose bisphosphate carboxylase small chain 1A	+	11	55.6	55.6	55.6	19.639	0	77.106	0.491123	0.498559	0.486186	0.4924	0.60363	0.599904	0.600322	0.603943
LOC_Os01g60190.2;LOC_Os01g60190.1;LOC_Os05g40420.2;LOC_Os05g40420.1;LOC_Os05g40420.3	LOC_Os01g60190.2	Phosphoglycerate mutase, 2,3-bisphosphoglycerate-independent	+	11	23.6	23.6	23.6	60.789	0	21.115	0.00553481	0.00536701	0.00538315	0.00560633	0.00698118	0.00658537	0.00647731	0.0068874
LOC_Os03g64020.2;LOC_Os03g64020.1	LOC_Os03g64020.2	PGR5-LIKE A	+	11	52.5	52.5	52.5	35.993	0	281.52	0.101815	0.10107	0.101298	0.101762	0.130342	0.127419	0.127238	0.12769
LOC_Os08g39350.1	LOC_Os08g39350.1	PLC-like phosphodiesterase family protein	+	11	24.4	24.4	24.4	83.578	0	83.199	0.00671335	0.00637491	0.00679354	0.00677703	0.00839156	0.00851274	0.00839911	0.00873151
LOC_Os10g39740.1	LOC_Os10g39740.1	glutathione S-transferase PHI 9	+	11	42.1	42.1	42.1	30.844	0	140.86	0.0295137	0.0292192	0.0288113	0.0288484	0.0406226	0.0398767	0.0403674	0.0400985
LOC_Os10g39410.1;LOC_Os09g38020.1;LOC_Os09g26340.1;LOC_Os07g36500.1;LOC_Os05g39050.1;LOC_Os05g38740.1;LOC_Os04g49420.1;LOC_Os03g02780.1;LOC_Os02g45940.1;LOC_Os01g61920.1	LOC_Os10g39410.1	Histone superfamily protein	+	10	53.4	53.4	53.4	11.409	0	86.065	0.309148	0.306369	0.306622	0.311927	0.16873	0.167968	0.168404	0.170051
LOC_Os08g06100.1	LOC_Os08g06100.1	O-methyltransferase 1	+	10	45.9	45.9	45.9	39.749	0	48.611	0.0049039	0.00480981	0.00495302	0.0044641	0.00290347	0.00310092	0.00294979	0.00295239
LOC_Os07g49110.1	LOC_Os07g49110.1	D-alanine--D-alanine ligase family	+	10	15.1	15.1	15.1	103.39	0	40.982	0.00739552	0.00705641	0.00720232	0.00711153	0.00525043	0.00517882	0.00533229	0.00537995
LOC_Os03g63410.1;LOC_Os03g63410.2	LOC_Os03g63410.1	GTP binding Elongation factor Tu family protein	+	10	29.8	29.8	29.8	48.423	0	34.534	0.00759577	0.0077723	0.00773143	0.00767613	0.00616816	0.00605114	0.00586214	0.00596838
LOC_Os03g59020.1;LOC_Os11g36950.1	LOC_Os03g59020.1	TCP-1/cpn60 chaperonin family protein	+	10	27.3	27.3	27.3	58.783	0	45.554	0.00642232	0.00612329	0.00678464	0.00643578	0.00491333	0.00502578	0.00506958	0.00516894
LOC_Os02g41590.1;LOC_Os04g43750.2;LOC_Os04g43750.1	LOC_Os02g41590.1	adenosine kinase 2	+	10	37.2	37.2	37.2	36.993	0	55.541	0.00715359	0.00717176	0.00711339	0.00698674	0.00581283	0.00566583	0.00557744	0.00556983
LOC_Os08g02690.1	LOC_Os08g02690.1	MA3 domain-containing protein	+	10	22.3	22.3	21.2	78.584	0	46.064	0.00535174	0.00534335	0.00549822	0.00531461	0.0043038	0.0041722	0.00448415	0.00418126
LOC_Os10g21418.1	LOC_Os10g21418.1	NADH-Ubiquinone oxidoreductase (complex I), chain 5 protein	+	10	13.4	13.4	13.4	82.538	0	53.655	0.0747379	0.073888	0.074042	0.0746004	0.0613059	0.0603861	0.0598607	0.0610205
LOC_Os03g16860.1;LOC_Os03g16860.2	LOC_Os03g16860.1	heat shock protein 70	+	10	54	51.4	19.7	71.1	0	260.51	0.102977	0.10268	0.10251	0.105003	0.0836799	0.0842614	0.0855986	0.0854443
LOC_Os03g61930.2;LOC_Os03g61930.1;LOC_Os03g61930.4;LOC_Os03g61930.3	LOC_Os03g61930.2	acyl-CoA binding protein 4	+	10	17.3	17.3	17.3	71.414	0	29.319	0.00600377	0.00582295	0.00560951	0.00569223	0.00475668	0.00492188	0.00487683	0.00469991
LOC_Os01g56600.1;LOC_Os05g43390.1	LOC_Os01g56600.1	Signal recognition particle, SRP54 subunit protein	+	10	23.8	23.8	23.8	54.754	0	25.981	0.00751027	0.00741517	0.00713826	0.00733487	0.00656653	0.00611157	0.00613178	0.00625205
LOC_Os10g21192.1;LOC_Os08g35420.1;LOC_Os04g16770.1;LOC_Os12g19580.1;LOC_Os10g39880.1	LOC_Os10g21192.1	photosystem II reaction center protein A	+	10	31.7	31.7	31.7	38.99	0	323.31	0.642377	0.649201	0.646858	0.646672	0.557834	0.553963	0.554729	0.556292
LOC_Os09g17840.1;LOC_Os09g17830.1;LOC_Os03g11440.1	LOC_Os09g17840.1	SecY protein transport family protein	+	10	19.6	19.6	19.6	53.379	0	27.92	0.0254354	0.0244264	0.0246101	0.023735	0.0220644	0.0218445	0.0209085	0.0209939
LOC_Os07g22640.1;LOC_Os07g22640.4;LOC_Os07g22640.3;LOC_Os07g22640.2	LOC_Os07g22640.1	Calcium-dependent lipid-binding (CaLB domain) family protein	+	10	26.8	26.8	26.8	55.377	0	71.626	0.00777126	0.00781098	0.00823389	0.00804333	0.00699833	0.00706307	0.00704369	0.00695934
LOC_Os08g14440.2;LOC_Os08g14440.1;LOC_Os08g14440.3	LOC_Os08g14440.2	uridylyltransferase-related	+	10	48.4	48.4	48.4	30.322	0	115.84	0.028637	0.0284572	0.02907	0.0284271	0.0258293	0.0254228	0.0250763	0.0254261
LOC_Os03g17180.1;LOC_Os01g74470.1	LOC_Os03g17180.1	P-glycoprotein 20	+	10	11.8	11.8	11.8	155.64	0	54.021	0.00337754	0.00328424	0.00314828	0.00349009	0.00312162	0.00291296	0.00290532	0.00288731
LOC_Os01g51300.1;LOC_Os01g51300.2	LOC_Os01g51300.1	Transducin family protein / WD-40 repeat family protein	+	10	40.5	40.5	40.5	51.088	0	90.146	0.00626092	0.00630733	0.00621833	0.00599651	0.00563534	0.0055336	0.00550925	0.00560394
LOC_Os02g01170.1	LOC_Os02g01170.1	HEAT repeat ;HECT-domain (ubiquitin-transferase)	+	10	16.6	16.6	16.6	90.818	0	25.712	0.007008	0.00712124	0.00713946	0.00690959	0.00645972	0.00630747	0.00631327	0.00633791
LOC_Os07g38760.1	LOC_Os07g38760.1	ARM repeat superfamily protein	+	10	15	15	13.4	122.79	0	87.721	0.00813501	0.007746	0.00782236	0.00755637	0.00712385	0.00719382	0.00711818	0.0068061
LOC_Os10g38214.1;LOC_Os04g16764.1;LOC_Os04g16738.1	LOC_Os10g38214.1	chloroplast ribosomal protein S4	+	10	45.8	45.8	45.8	23.422	0	25.369	0.0188484	0.0185327	0.0190651	0.0184934	0.0169972	0.0171585	0.0167875	0.0169364
LOC_Os02g46990.1	LOC_Os02g46990.1	AAA-type ATPase family protein	+	10	18.8	18.8	15.5	71.267	0	27.046	0.0143954	0.0142867	0.0148149	0.0139184	0.0132333	0.0129819	0.0128828	0.0129538
LOC_Os06g11800.1	LOC_Os06g11800.1	annexin 1	+	10	33.1	33.1	33.1	35.72	0	17.257	0.0085288	0.00810069	0.00812646	0.00802435	0.00776532	0.00731231	0.00740097	0.0072543
LOC_Os10g42540.1	LOC_Os10g42540.1	Complex I subunit NDUFS6	+	10	59	59	59	12.492	0	26.634	0.0213519	0.0217236	0.0215986	0.0220917	0.0192896	0.020361	0.0196507	0.0198055
LOC_Os02g54650.1	LOC_Os02g54650.1	diacylglycerol kinase 7	+	10	25.2	25.2	25.2	53.977	0	18.612	0.017142	0.0165008	0.0169485	0.0169796	0.0153405	0.0157316	0.0155464	0.0152545
LOC_Os01g16910.1	LOC_Os01g16910.1	translocase of the outer mitochondrial membrane 40	+	10	46.4	46.4	46.4	37.956	0	45.235	0.0042522	0.00439097	0.00447521	0.00458535	0.00419803	0.00413557	0.00396292	0.00394372
LOC_Os03g40270.1;LOC_Os07g41360.1;LOC_Os04g56520.2;LOC_Os04g56520.1	LOC_Os03g40270.1	reversibly glycosylated polypeptide 2	+	10	38.5	38.5	38.5	41.348	0	23.532	0.00569228	0.00602494	0.0058615	0.00564582	0.00509757	0.00553367	0.00530115	0.00539123
LOC_Os03g24020.1;LOC_Os03g54040.1	LOC_Os03g24020.1	Ribosomal protein L6 family	+	10	41.2	41.2	41.2	24.885	0	30.107	0.025408	0.0257073	0.024685	0.0246981	0.0236588	0.0234372	0.022738	0.0228259
LOC_Os01g18070.1	LOC_Os01g18070.1	gamma carbonic anhydrase 1	+	10	44.1	44.1	44.1	28.469	0	92.619	0.0688986	0.0677477	0.067894	0.0675449	0.062526	0.0634247	0.063118	0.0628718
LOC_Os08g02120.1	LOC_Os08g02120.1	pfkB-like carbohydrate kinase family protein	+	10	36.3	36.3	36.3	35.516	0	31.237	0.00824287	0.00876604	0.00818435	0.00801669	0.00773053	0.00771523	0.00773692	0.0076675
LOC_Os02g09750.1	LOC_Os02g09750.1	lycopene cyclase	+	10	26.8	26.8	26.8	53.564	0	144.99	0.0128505	0.0132847	0.012687	0.0128774	0.0122516	0.0121191	0.0122011	0.0118927
LOC_Os09g25580.1;LOC_Os02g55910.1	LOC_Os09g25580.1	monogalactosyl diacylglycerol synthase 1	+	10	22.1	22.1	22.1	56.924	0	27.466	0.0235723	0.0233495	0.0231131	0.0230738	0.0223368	0.0215798	0.0221254	0.0219192
LOC_Os03g43760.1	LOC_Os03g43760.1	Protein kinase superfamily protein	+	10	34.3	34.3	34.3	41.757	0	55.929	0.0127693	0.0127792	0.0130433	0.0126572	0.0125167	0.012108	0.0116565	0.012158
LOC_Os12g39360.1	LOC_Os12g39360.1	Eukaryotic aspartyl protease family protein	+	10	35.4	35.4	35.4	46.238	0	57.359	0.0151336	0.0152344	0.0152362	0.0151207	0.0146509	0.0144888	0.0138709	0.0144262
LOC_Os02g58790.1;LOC_Os02g58790.4;LOC_Os02g58790.3;LOC_Os02g58790.2;LOC_Os02g58790.5	LOC_Os02g58790.1	NAD(P)-binding Rossmann-fold superfamily protein	+	10	33.1	33.1	33.1	38.812	0	86.615	0.0313653	0.0309845	0.0308585	0.0301041	0.0294255	0.0292105	0.0288825	0.0295366
LOC_Os09g32976.1;LOC_Os08g23710.1;LOC_Os09g32976.2;LOC_Os01g70010.1	LOC_Os09g32976.1	Ribosomal protein L7Ae/L30e/S12e/Gadd45 family protein	+	10	30.6	30.6	30.6	29.304	0	19.167	0.0223519	0.0218697	0.0217065	0.0230294	0.0210424	0.0216078	0.0210157	0.0210805
LOC_Os03g56300.1	LOC_Os03g56300.1	Alpha-helical ferredoxin	+	10	36.3	36.3	36.3	25.539	0	38.24	0.0330683	0.0327692	0.0338498	0.0334951	0.0309343	0.0314452	0.0327859	0.0317896
LOC_Os12g07220.1;LOC_Os07g44840.1	LOC_Os12g07220.1	gamma carbonic anhydrase 2	+	10	42.9	42.9	42.9	29.632	0	57.019	0.0523837	0.0523183	0.0519385	0.0530991	0.05022	0.0505933	0.0500641	0.0497462
LOC_Os11g24450.1;LOC_Os11g25030.1	LOC_Os11g24450.1	Mitochondrial substrate carrier family protein	+	10	67.6	67.6	52.4	32.572	0	317.5	0.197376	0.195727	0.196655	0.195426	0.188995	0.187913	0.188378	0.188415
LOC_Os02g04460.1	LOC_Os02g04460.1	Ribosomal protein L3 family protein	+	10	46.9	46.9	46.9	28.223	0	110.86	0.0319832	0.0322774	0.0319694	0.0323296	0.0317105	0.0314096	0.0317878	0.0312985
LOC_Os02g51790.1	LOC_Os02g51790.1	Ribosomal L29 family protein	+	10	32.7	32.7	32.7	18.332	0	34.773	0.0373054	0.0369592	0.0369822	0.0366261	0.0377484	0.0381202	0.0390107	0.0379582
LOC_Os02g40880.1;LOC_Os02g40880.2	LOC_Os02g40880.1	Ribosomal protein L14	+	10	48.5	48.5	48.5	15.387	0	16.195	0.0409438	0.0400764	0.039461	0.0392524	0.0432421	0.0414917	0.0421377	0.0415598
LOC_Os06g02144.2;LOC_Os06g02144.1	LOC_Os06g02144.2	6-phosphogluconate dehydrogenase family protein	+	10	32.3	32.3	30.4	52.721	0	46.369	0.0114089	0.0110492	0.0112337	0.0114942	0.0121624	0.0119262	0.0119059	0.0117577
LOC_Os12g38000.1	LOC_Os12g38000.1	Ribosomal protein L2 family	+	10	41	41	41	28.249	0	82.481	0.0274643	0.0271329	0.0266169	0.0266627	0.0290942	0.0287163	0.0282382	0.0281041
LOC_Os10g33800.1;LOC_Os10g33800.2;LOC_Os10g33800.3	LOC_Os10g33800.1	Lactate/malate dehydrogenase family protein	+	10	35.2	35.2	33.1	35.568	0	67.582	0.0115001	0.0112881	0.0111785	0.0107225	0.0121875	0.0117205	0.0117552	0.0117078
LOC_Os03g56670.2;LOC_Os03g56670.1	LOC_Os03g56670.2	photosystem I subunit F	+	10	41.9	41.9	41.9	24.766	0	280.9	0.657627	0.675902	0.671856	0.674383	0.706966	0.716991	0.708303	0.713731
LOC_Os05g28280.1	LOC_Os05g28280.1	metallopeptidase M24 family protein	+	10	29.8	29.8	29.8	43.197	0	25.946	0.00876447	0.00843439	0.0088561	0.00834319	0.0092889	0.00943748	0.00960218	0.00905263
LOC_Os12g08770.1	LOC_Os12g08770.1	photosystem I reaction center subunit PSI-N, chloroplast, putative / PSI-N, putative (PSAN)	+	10	53.7	53.7	53.7	15.915	0	174.55	0.3019	0.307457	0.307638	0.310257	0.336188	0.337221	0.34273	0.343113
LOC_Os10g42500.1	LOC_Os10g42500.1	Plastid-lipid associated protein PAP / fibrillin family protein	+	10	32.1	32.1	32.1	40.04	0	76.842	0.0377611	0.0372594	0.0382137	0.0366208	0.0423053	0.0424745	0.0416115	0.0416505
LOC_Os02g01560.1;LOC_Os01g25610.1	LOC_Os02g01560.1	Ribosomal protein S4 (RPS4A) family protein	+	10	54.7	54.7	35.8	29.865	0	53.243	0.0566194	0.0562869	0.056143	0.0560472	0.0646971	0.0643012	0.0650843	0.0647473
LOC_Os01g69250.2;LOC_Os01g69250.1;LOC_Os01g69250.4	LOC_Os01g69250.2	translocase outer membrane 20-2	+	10	69.9	69.9	69.9	19.628	0	125.4	0.0239419	0.0235053	0.0235427	0.0235544	0.0270466	0.0271906	0.0271572	0.0273243
LOC_Os01g09540.1	LOC_Os01g09540.1	HAD superfamily, subfamily IIIB acid phosphatase	+	10	37	37	37	32.968	0	97.301	0.0469314	0.0478713	0.0483606	0.0476711	0.0549672	0.0554203	0.0553242	0.0556082
LOC_Os02g33450.2;LOC_Os02g33450.1;LOC_Os04g33970.1	LOC_Os02g33450.2	2-cysteine peroxiredoxin B	+	10	44.8	44.8	44.8	28.097	0	88.119	0.0428883	0.0422753	0.0425901	0.0421022	0.0513113	0.0501266	0.0503882	0.0498824
LOC_Os07g07709.1;LOC_Os03g58050.1;LOC_Os07g07719.1;LOC_Os07g07770.1	LOC_Os07g07709.1	Ribosomal protein S13/S18 family	+	10	61.2	61.2	61.2	17.662	0	24.95	0.0376096	0.0372295	0.0361522	0.0353085	0.0454537	0.0441496	0.0445598	0.0442012
LOC_Os01g08560.2;LOC_Os01g08560.1;LOC_Os05g08840.1	LOC_Os01g08560.2	Heat shock protein 70 (Hsp 70) family protein	+	9	16.1	16.1	16.1	93.107	0	27.99	0.00512323	0.00556777	0.00541583	0.00544421	0.00423929	0.00421899	0.00399145	0.00397256
LOC_Os09g38530.1;LOC_Os06g44140.1	LOC_Os09g38530.1	Endomembrane protein 70 protein family	+	9	16.3	16.3	16.3	73.654	0	50.196	0.0187786	0.0185802	0.0186701	0.0179978	0.0150629	0.0141634	0.0136833	0.0141765
LOC_Os06g37160.1	LOC_Os06g37160.1	transmembrane nine 7	+	9	19.2	19.2	19.2	73.238	0	36.397	0.0084916	0.00865049	0.00827282	0.00828615	0.00677412	0.00663121	0.00625906	0.00673044
LOC_Os01g11414.2;LOC_Os01g11414.1	LOC_Os01g11414.2	sodium/calcium exchanger family protein / calcium-binding EF hand family protein	+	9	24.6	24.6	24.6	47.283	0	25.555	0.0057991	0.00577264	0.00584997	0.00540831	0.00471051	0.00471468	0.00448197	0.00444904
LOC_Os06g41990.2;LOC_Os06g41990.1	LOC_Os06g41990.2	Insulinase (Peptidase family M16) family protein	+	9	10	10	10	138.68	0	27.865	0.0026984	0.002793	0.00256965	0.00258142	0.00212147	0.00213763	0.00214067	0.00215777
LOC_Os05g05470.1	LOC_Os05g05470.1	TCP-1/cpn60 chaperonin family protein	+	9	24.3	24.3	24.3	59.233	0	34.629	0.0076562	0.00749273	0.0074986	0.0074667	0.0060322	0.00584848	0.0062709	0.00627136
LOC_Os09g07300.1	LOC_Os09g07300.1	auxin transport protein (BIG)	+	9	3.2	3.2	3.2	486.31	0	23.405	0.00206205	0.00173068	0.0017316	0.00166775	0.00157161	0.00136581	0.0014395	0.0014738
LOC_Os02g48560.6;LOC_Os02g48560.5;LOC_Os02g48560.4;LOC_Os02g48560.3;LOC_Os02g48560.2;LOC_Os02g48560.1	LOC_Os02g48560.6	fatty acid desaturase 2	+	9	20.4	20.4	20.4	43.82	0	35.013	0.0125961	0.0123857	0.0122861	0.0121958	0.0100929	0.0104063	0.0100654	0.00989477
LOC_Os05g49890.2;LOC_Os05g49890.1;LOC_Os05g49890.3;LOC_Os06g39875.1	LOC_Os05g49890.2	RAN GTPase 3	+	9	54.8	54.8	54.8	22.737	0	50.304	0.0125556	0.0126341	0.0125171	0.0126544	0.0106513	0.0111688	0.010123	0.0103391
LOC_Os06g09290.1;LOC_Os02g54340.1;LOC_Os02g54340.2;LOC_Os06g09290.2	LOC_Os06g09290.1	regulatory particle triple-A 1A	+	9	26.5	26.5	26.5	47.682	0	20.949	0.00613374	0.006209	0.00644588	0.00591853	0.00563323	0.00516576	0.00510801	0.004917
LOC_Os01g07870.1	LOC_Os01g07870.1	multidrug resistance-associated protein 3	+	9	10.4	9.2	9.2	164.73	0	26.418	0.00137642	0.00137623	0.00136238	0.00139718	0.00115198	0.00109723	0.00124872	0.001219
LOC_Os10g32880.1	LOC_Os10g32880.1	MOS4-associated complex 3A	+	9	20.1	20.1	20.1	54.4	0	32.644	0.01359	0.0124167	0.0128902	0.0126438	0.0112018	0.0110445	0.0112761	0.0107431
LOC_Os03g62180.3;LOC_Os03g62180.2;LOC_Os03g62180.1;LOC_Os05g11750.3;LOC_Os05g11750.2;LOC_Os05g11750.1;LOC_Os04g56120.1;LOC_Os01g47470.1;LOC_Os01g44110.1;LOC_Os01g21960.1;LOC_Os10g38920.1;LOC_Os05g36050.1;LOC_Os03g03410.1;LOC_Os03g16010.1;LOC_Os01g14932.2;LOC_Os01g14932.1;LOC_Os07g36780.1;LOC_Os06g29810.3;LOC_Os06g29810.2;LOC_Os06g29810.1;LOC_Os06g38340.1	LOC_Os03g62180.3	lectin protein kinase family protein	+	9	11.4	11.4	11.4	91.771	0	17.46	0.00578303	0.00538147	0.00607466	0.00537249	0.00531472	0.00461813	0.00489333	0.00463699
LOC_Os05g49970.2	LOC_Os05g49970.2	Translation initiation factor 2, small GTP-binding protein	+	9	37.5	37.5	25.6	58.296	0	86.941	0.00592515	0.005731	0.00607581	0.00574128	0.00531478	0.00500323	0.00496428	0.00498305
LOC_Os02g24634.1;LOC_Os10g41689.1;LOC_Os04g16872.1	LOC_Os02g24634.1	photosystem II reaction center protein D	+	9	26.3	26.3	26.3	39.597	0	323.31	0.860508	0.853573	0.857339	0.854917	0.750044	0.746732	0.746584	0.744966
LOC_Os03g38230.1	LOC_Os03g38230.1	ARABIDOPSIS SERIN PROTEASE	+	9	31	31	31	43.604	0	49.238	0.0174145	0.0170216	0.0172484	0.0171269	0.0148167	0.0152219	0.0152545	0.014789
LOC_Os01g53720.1;LOC_Os01g53720.2	LOC_Os01g53720.1	haloacid dehalogenase-like hydrolase family protein	+	9	23.4	23.4	23.4	59.865	0	25.836	0.00145082	0.0013291	0.00141958	0.00136405	0.001215	0.00130517	0.00115009	0.00126357
LOC_Os05g46620.1	LOC_Os05g46620.1	DNAJ heat shock N-terminal domain-containing protein	+	9	38.8	38.8	38.8	37.903	0	74.794	0.00924301	0.00932334	0.00939498	0.00938216	0.00797975	0.00842099	0.00848301	0.00837323
LOC_Os02g01520.1	LOC_Os02g01520.1	BCL-2-associated athanogene 7	+	9	23.1	20.9	20.9	44.987	0	21.743	0.00815716	0.00837919	0.00836862	0.00802018	0.00741147	0.00742729	0.00726164	0.0073949
LOC_Os02g50550.1;LOC_Os08g32920.1	LOC_Os02g50550.1	dynamin-like 3	+	9	30.7	13	13	100.39	0	24.174	0.00315864	0.00327042	0.00317213	0.0032757	0.00304702	0.00284535	0.00282979	0.00284972
LOC_Os05g32230.1;LOC_Os01g72710.1	LOC_Os05g32230.1	Protein of unknown function (DUF3411)	+	9	28	28	28	40.403	0	54.22	0.034528	0.0338681	0.0343355	0.0344345	0.0310624	0.0309496	0.0315973	0.0313554
LOC_Os06g08770.1;LOC_Os07g39290.1	LOC_Os06g08770.1	P-loop containing nucleoside triphosphate hydrolases superfamily protein	+	9	25.4	25.4	25.4	51.843	0	31.707	0.00890377	0.00862351	0.00873834	0.00867182	0.00824999	0.00787479	0.008028	0.00776405
LOC_Os01g51700.1;LOC_Os01g51700.3;LOC_Os01g51700.2	LOC_Os01g51700.1	RAB GTPase homolog G3A	+	9	68.1	68.1	51.7	23.261	0	89.261	0.025777	0.0263125	0.0259716	0.0247161	0.0243564	0.023258	0.0229201	0.023589
LOC_Os04g58880.1	LOC_Os04g58880.1	exocyst subunit exo70 family protein A1	+	9	15.5	15.5	15.5	71.648	0	18.209	0.00408722	0.00382133	0.003822	0.00406582	0.00367211	0.00371366	0.00358847	0.00362751
LOC_Os03g20860.1	LOC_Os03g20860.1	Uncharacterised conserved protein UCP022280	+	9	47.7	47.7	47.7	23.889	0	47.336	0.0113498	0.0116148	0.0113855	0.0114344	0.0110683	0.010498	0.0104256	0.010377
LOC_Os09g28570.1;LOC_Os09g28570.3;LOC_Os09g28570.2	LOC_Os09g28570.1	ARP protein (REF)	+	9	17.7	17.7	17.7	68.434	0	15.375	0.00304191	0.00281063	0.00298199	0.00295891	0.00284375	0.00270008	0.00264069	0.00277522
LOC_Os01g67860.1;LOC_Os08g02700.1;LOC_Os09g02540.1	LOC_Os01g67860.1	Aldolase superfamily protein	+	9	53.4	53.4	33	38.823	0	91.084	0.0709233	0.0689735	0.0692375	0.0694112	0.066157	0.0642769	0.0643717	0.0642571
LOC_Os07g09000.1	LOC_Os07g09000.1	phosphate transporter traffic facilitator1	+	9	31	31	31	42.948	0	28.7	0.00493267	0.00459569	0.00481784	0.00459426	0.00445571	0.00444268	0.00436986	0.00446751
LOC_Os01g64280.1	LOC_Os01g64280.1	sorting nexin 1	+	9	28.8	28.8	28.8	45.775	0	23.325	0.0139481	0.0145441	0.0142879	0.0145056	0.0131923	0.0136869	0.0135392	0.0134062
LOC_Os02g33500.1	LOC_Os02g33500.1	threonyl-tRNA synthetase, putative / threonine--tRNA ligase, putative	+	9	17.2	17.2	17.2	76.937	0	28.163	0.00957206	0.00902103	0.00926266	0.00886371	0.00875405	0.00846306	0.00857957	0.00876844
LOC_Os04g37500.1;LOC_Os04g37460.1	LOC_Os04g37500.1	glutamate decarboxylase 4	+	9	25.8	25.8	24.4	55.629	0	89.043	0.0172144	0.0176936	0.018171	0.017696	0.0169864	0.0168625	0.0167215	0.0165296
LOC_Os03g02040.1	LOC_Os03g02040.1	Remorin family protein	+	9	41.7	41.7	41.7	19.533	0	38.335	0.0196707	0.0196913	0.0191871	0.0198638	0.0186644	0.0190008	0.0182929	0.0184807
LOC_Os05g43360.1	LOC_Os05g43360.1	NADH-ubiquinone oxidoreductase 24 kDa subunit, putative	+	9	39.4	39.4	39.4	30.055	0	43.36	0.0251612	0.0250281	0.0252793	0.0246889	0.0237938	0.023983	0.023764	0.0235765
LOC_Os05g33280.1	LOC_Os05g33280.1	thylakoid lumen 18.3 kDa protein	+	9	31	31	31	38.027	0	131.66	0.171349	0.17173	0.168384	0.169326	0.164425	0.162016	0.160751	0.163002
LOC_Os02g57670.1	LOC_Os02g57670.1	ribosomal protein L9	+	9	46.5	46.5	46.5	20.784	0	52.193	0.0535267	0.0535363	0.0527217	0.0529823	0.0501716	0.0507399	0.0511066	0.0513879
LOC_Os03g51960.1;LOC_Os03g51960.2	LOC_Os03g51960.1	Thioredoxin superfamily protein	+	9	39.4	39.4	39.4	26.806	0	61.777	0.0149857	0.0146504	0.0147482	0.014501	0.0143801	0.0140812	0.0140953	0.0138727
LOC_Os05g06430.2;LOC_Os05g06430.1	LOC_Os05g06430.2	thioredoxin family protein	+	9	40.4	25.1	25.1	39.912	0	31.97	0.025495	0.0250453	0.0243836	0.025413	0.0243174	0.0240106	0.0243355	0.0238496
LOC_Os05g51420.7;LOC_Os05g51420.6;LOC_Os05g51420.5;LOC_Os05g51420.4;LOC_Os05g51420.3;LOC_Os05g51420.2;LOC_Os05g51420.1;LOC_Os10g32700.1	LOC_Os05g51420.7	SPFH/Band 7/PHB domain-containing membrane-associated protein family	+	9	55.2	42.4	38.9	31.621	0	78.557	0.0264146	0.0264104	0.0263386	0.0266068	0.025945	0.0257535	0.0258092	0.0261087
LOC_Os01g68450.1;LOC_Os01g68450.2	LOC_Os01g68450.1	Uncharacterized conserved protein (DUF2358)	+	9	36.9	36.9	36.9	34.703	0	91.318	0.0207824	0.0208768	0.0206455	0.0208672	0.0210837	0.0212019	0.0211304	0.0211858
LOC_Os08g06530.1	LOC_Os08g06530.1	rubredoxin family protein	+	9	46.2	46.2	46.2	27.485	0	162.58	0.126531	0.125897	0.125298	0.126756	0.128762	0.128998	0.128186	0.128648
LOC_Os02g02890.1	LOC_Os02g02890.1	Cyclophilin-like peptidyl-prolyl cis-trans isomerase family protein	+	9	56.4	52.3	52.3	18.361	0	48.52	0.0708773	0.0702026	0.0691025	0.07017	0.0741839	0.0733126	0.072688	0.0738877
LOC_Os10g38110.1;LOC_Os10g38110.2;LOC_Os10g38090.1;LOC_Os04g48460.2;LOC_Os04g48460.1	LOC_Os10g38110.1	cytochrome P450, family 704, subfamily A, polypeptide 2	+	9	20.2	20.2	20.2	58.129	0	36.501	0.0355399	0.0350656	0.0356366	0.035058	0.0386545	0.0366083	0.0374987	0.036739
LOC_Os03g51920.1	LOC_Os03g51920.1	ethylene-dependent gravitropism-deficient and yellow-green-like 3	+	9	19.1	19.1	19.1	62.794	0	52.135	0.0128381	0.0133954	0.0128626	0.012961	0.014144	0.0138922	0.0135289	0.0137814
LOC_Os05g46230.1	LOC_Os05g46230.1	nucleosome assembly protein 1;2	+	9	33.8	33.8	28.3	41.683	0	26.385	0.00811286	0.00809755	0.00798596	0.00797678	0.00872967	0.00869582	0.00848869	0.00859839
LOC_Os07g07340.1;LOC_Os05g45860.1;LOC_Os06g39060.1;LOC_Os03g57880.3;LOC_Os03g57880.2;LOC_Os03g57880.1	LOC_Os07g07340.1	O-Glycosyl hydrolases family 17 protein	+	9	23.2	23.2	20.9	51.314	0	45.487	0.00975156	0.00980191	0.0102638	0.00978285	0.0106085	0.0106197	0.0106106	0.0106423
LOC_Os01g59530.2;LOC_Os01g59530.1	LOC_Os01g59530.2	calmodulin 5	+	9	94	94	89.3	16.819	0	108.7	0.0651947	0.0660559	0.0660165	0.0675959	0.0703195	0.0707518	0.0722169	0.0711405
LOC_Os07g29620.1	LOC_Os07g29620.1	SERINE CARBOXYPEPTIDASE-LIKE 49	+	9	21.9	21.9	21.9	57.351	0	33.193	0.00671673	0.00647599	0.00649984	0.00633053	0.00719334	0.00695338	0.00709387	0.00711517
LOC_Os10g27190.1;LOC_Os03g01900.1	LOC_Os10g27190.1	Ribosomal S17 family protein	+	9	62.4	62.4	62.4	16.429	0	126.25	0.0249508	0.0248877	0.0251725	0.0243503	0.0285063	0.0272801	0.0268447	0.0270428
LOC_Os02g55140.1	LOC_Os02g55140.1	Cytosol aminopeptidase family protein	+	9	21.1	21.1	21.1	61.818	0	40.683	0.00419285	0.00394544	0.00419398	0.00409806	0.0047872	0.00454648	0.00460856	0.00447376
LOC_Os11g33394.2;LOC_Os11g33394.1	LOC_Os11g33394.2	Plant protein of unknown function (DUF247)	+	9	27.1	27.1	27.1	50.599	0	96.884	0.0159272	0.0150336	0.0152758	0.0156038	0.0179629	0.0175963	0.0179075	0.0174086
LOC_Os03g31090.1	LOC_Os03g31090.1	Ribosomal protein S19e family protein	+	9	48.6	48.6	48.6	16.387	0	21.104	0.0363794	0.0356514	0.0349963	0.034895	0.0431261	0.0433811	0.0421263	0.0426333
LOC_Os03g04240.1	LOC_Os03g04240.1	glutathione S-transferase F11	+	9	50.7	50.7	39.6	25.657	0	97.374	0.0297868	0.0297989	0.0297687	0.0292164	0.0525777	0.0535332	0.0523677	0.0519655
LOC_Os11g18570.1	LOC_Os11g18570.1	cytochrome P450, family 87, subfamily A, polypeptide 2	+	8	21.1	21.1	21.1	55.412	0	14.146	0.00507759	0.00513085	0.00493439	0.00504272	0.00347768	0.00355843	0.00325986	0.00312865
LOC_Os09g36800.1	LOC_Os09g36800.1	3-dehydroquinate synthase, putative	+	8	24.2	24.2	24.2	47.095	0	26.019	0.00459572	0.00454378	0.00466322	0.00447534	0.00306301	0.00318395	0.00305002	0.00312778
LOC_Os04g42320.1	LOC_Os04g42320.1	binding	+	8	11.2	11.2	11.2	92.506	0	32.024	0.00452236	0.00462888	0.00458618	0.00410862	0.00334858	0.00332083	0.00314171	0.00317352
LOC_Os11g14220.1;LOC_Os03g51600.1;LOC_Os03g51600.2	LOC_Os11g14220.1	Tubulin/FtsZ family protein	+	8	47.2	47.2	27.5	49.736	0	184.93	0.0586589	0.0587734	0.0571988	0.0576516	0.0427418	0.0423845	0.0423774	0.0415166
LOC_Os06g05180.3;LOC_Os06g05180.4	LOC_Os06g05180.3	Coatomer, beta\' subunit	+	8	37.2	33.8	33.8	36.492	0	25.632	0.00512057	0.00508965	0.00480478	0.00498721	0.00379229	0.00378624	0.00371688	0.00346374
LOC_Os03g48180.1	LOC_Os03g48180.1	Major facilitator superfamily protein	+	8	17.2	17.2	17.2	63.562	0	26.1	0.0125547	0.0123659	0.0126184	0.0121197	0.00958397	0.00925756	0.00935996	0.00925627
LOC_Os01g52170.1	LOC_Os01g52170.1	ATP binding	+	8	18.5	18.5	18.5	56.922	0	34.199	0.00685578	0.00648784	0.00671184	0.00673476	0.00506148	0.0051988	0.00518306	0.00534281
LOC_Os08g36480.1;LOC_Os08g36500.1	LOC_Os08g36480.1	nitrate reductase 1	+	8	10.7	10.7	10.7	101.51	0	16.864	0.00442632	0.0044707	0.004258	0.00390067	0.00337727	0.00354526	0.00318982	0.00313678
LOC_Os06g40818.1	LOC_Os06g40818.1	Eukaryotic aspartyl protease family protein	+	8	18.7	18.7	18.7	53.043	0	26.47	0.00656126	0.00686674	0.00657403	0.00682828	0.00525247	0.00539399	0.00522765	0.0052315
LOC_Os05g05830.1;LOC_Os05g05830.2	LOC_Os05g05830.1	Amino acid dehydrogenase family protein	+	8	32.2	32.2	32.2	30.733	0	64.405	0.0131025	0.0123462	0.0125362	0.0122899	0.0104694	0.00977742	0.00981469	0.00976379
LOC_Os04g36700.1;LOC_Os03g37950.3;LOC_Os03g37950.2;LOC_Os03g37950.1	LOC_Os04g36700.1	non-ATPase subunit 9	+	8	23.8	23.8	23.8	47.596	0	40.523	0.00557077	0.00530259	0.00531332	0.00533344	0.00432651	0.00424103	0.00425801	0.00437464
LOC_Os11g07470.1	LOC_Os11g07470.1	ARM repeat superfamily protein	+	8	17.4	17.4	9.7	127.05	0	37.367	0.00640197	0.00677419	0.00655941	0.00634839	0.00522264	0.00528662	0.00519414	0.00531136
LOC_Os02g46510.1	LOC_Os02g46510.1	Clathrin adaptor complexes medium subunit family protein	+	8	20.8	20.8	20.8	49.27	0	13.02	0.00566003	0.00558513	0.00549782	0.00556583	0.00478531	0.00445219	0.00429533	0.00460155
LOC_Os02g01740.1	LOC_Os02g01740.1	U5 small nuclear ribonucleoprotein helicase, putative	+	8	8	8	4.9	246.61	0	45.953	0.00903283	0.00970541	0.00924907	0.00939093	0.00781913	0.00752933	0.00749476	0.00755001
LOC_Os01g24680.2;LOC_Os01g24680.1	LOC_Os01g24680.2	multifunctional protein 2	+	8	17.6	17.6	17.6	71.827	0	21.356	0.00346063	0.00335393	0.00351736	0.00343325	0.00281532	0.00308105	0.00265342	0.00274151
LOC_Os04g36050.1	LOC_Os04g36050.1	Transmembrane CLPTM1 family protein	+	8	23.1	23.1	19.9	69.53	0	29.375	0.00576961	0.00570967	0.00590259	0.00608416	0.00480257	0.00479083	0.00493388	0.00487681
LOC_Os07g42960.1;LOC_Os07g42960.2	LOC_Os07g42960.1	Class-II DAHP synthetase family protein	+	8	34.8	29.6	21.2	59.078	0	72.328	0.0125553	0.0125131	0.0122372	0.0121133	0.0103458	0.0103544	0.010561	0.00999483
LOC_Os03g55070.2;LOC_Os03g55070.1;LOC_Os12g25690.1;LOC_Os12g25700.3;LOC_Os12g25700.2;LOC_Os12g25700.1;LOC_Os03g40720.1	LOC_Os03g55070.2	UDP-glucose 6-dehydrogenase family protein	+	8	32.7	32.7	30.2	52.898	0	43.79	0.00475862	0.00453939	0.0046137	0.00443276	0.00383463	0.00392545	0.0038165	0.00374364
LOC_Os09g39390.1	LOC_Os09g39390.1	NAD(P)-linked oxidoreductase superfamily protein	+	8	29.9	29.9	29.9	42.217	0	30.523	0.00708468	0.00722144	0.00725838	0.00687124	0.00610706	0.00595357	0.00605637	0.005746
LOC_Os07g03230.2;LOC_Os07g03230.1	LOC_Os07g03230.2	eukaryotic translation initiation factor 3C	+	8	10.9	10.9	10.9	106.16	0	31.335	0.00839403	0.00886972	0.00829076	0.00781072	0.00722231	0.00708969	0.00654178	0.0072643
LOC_Os12g37870.1;LOC_Os11g47120.1;LOC_Os11g47330.1	LOC_Os12g37870.1	ATP-citrate lyase A-3	+	8	24.8	24.8	24.8	46.794	0	19.433	0.00399929	0.00386597	0.00414449	0.00393591	0.00350509	0.00316658	0.00338166	0.00342543
LOC_Os04g46620.1	LOC_Os04g46620.1	T-complex protein 1 alpha subunit	+	8	17.2	17.2	17.2	59.232	0	22.934	0.00313786	0.00293211	0.0030137	0.00295172	0.00259417	0.002502	0.00250964	0.00260015
LOC_Os10g35550.1;LOC_Os01g15860.1	LOC_Os10g35550.1	pre-mRNA splicing factor-related	+	8	8.8	8.8	8.8	115.06	0	16.508	0.00493371	0.00496622	0.00539287	0.00490794	0.00448256	0.00436004	0.00427189	0.0042333
LOC_Os03g63950.1;LOC_Os03g63950.2	LOC_Os03g63950.1	30S ribosomal protein, putative	+	8	32	32	32	34.156	0	36.802	0.0153349	0.0154592	0.0147003	0.0144764	0.013228	0.0132048	0.0125451	0.0128082
LOC_Os11g18730.1;LOC_Os11g18690.1	LOC_Os11g18730.1	Glycosyl hydrolase family protein	+	8	14	14	14	82.608	0	29.281	0.00289222	0.00292702	0.00296483	0.00259318	0.00256743	0.00233128	0.00249394	0.00244839
LOC_Os03g16690.1	LOC_Os03g16690.1	OSBP(oxysterol binding protein)-related protein 3C	+	8	25.3	25.3	25.3	51.806	0	19.546	0.00112776	0.00121854	0.00119475	0.00118598	0.00101791	0.00100168	0.00102103	0.00106844
LOC_Os04g43916.2;LOC_Os04g43916.1	LOC_Os04g43916.2	Zn-dependent exopeptidases superfamily protein	+	8	12.8	12.8	12.8	99.576	0	19.974	0.00211384	0.00213686	0.00220133	0.00195616	0.00194973	0.00185044	0.00179944	0.00178569
LOC_Os08g39860.2;LOC_Os08g39860.1;LOC_Os09g31410.1;LOC_Os09g31410.2;LOC_Os09g31430.1	LOC_Os08g39860.2	beta glucosidase 17	+	8	24.5	24.5	24.5	50.16	0	37.894	0.00360335	0.00354054	0.00335425	0.00318462	0.00309879	0.00294597	0.00281377	0.0032145
LOC_Os03g43010.1;LOC_Os05g43300.2;LOC_Os05g43300.3;LOC_Os05g43300.1;LOC_Os01g56764.1	LOC_Os03g43010.1	P-loop containing nucleoside triphosphate hydrolases superfamily protein	+	8	25	25	23	59.698	0	21.67	0.00262048	0.00278402	0.00267671	0.00260416	0.00249467	0.00227982	0.00248739	0.00230074
LOC_Os01g43520.2;LOC_Os01g43520.1	LOC_Os01g43520.2	Neutral/alkaline non-lysosomal ceramidase	+	8	15.8	15.8	15.8	86.592	0	38.42	0.00189886	0.00178295	0.00183065	0.00176008	0.00163921	0.0015386	0.00169291	0.00163867
LOC_Os11g21990.1;LOC_Os11g21990.2	LOC_Os11g21990.1	ARM repeat superfamily protein	+	8	21.1	21.1	21.1	47.309	0	18.15	0.0071508	0.00738434	0.00740891	0.00756895	0.00690928	0.00627877	0.00667335	0.00660224
LOC_Os02g01720.1	LOC_Os02g01720.1	TMPIT-like protein	+	8	26.6	26.6	26.6	40.256	0	33.485	0.0109049	0.0107535	0.010489	0.0107016	0.0100676	0.00924723	0.00961174	0.00953268
LOC_Os01g61880.2;LOC_Os01g61880.1;LOC_Os05g38980.1	LOC_Os01g61880.2	ferric reductase-like transmembrane component family protein	+	8	12.7	12.7	12.7	84.405	0	18.733	0.00342225	0.00320144	0.00327079	0.00317349	0.00304561	0.00285599	0.00293083	0.00296001
LOC_Os08g08060.1	LOC_Os08g08060.1	zinc ion binding	+	8	12.4	12.4	10.2	112.98	0	32.93	0.00260434	0.00269076	0.00275576	0.00267291	0.00235818	0.00232705	0.00252041	0.00247151
LOC_Os01g40570.1	LOC_Os01g40570.1	voltage dependent anion channel 1	+	8	42.2	39.3	39.3	29.891	0	108.52	0.0142073	0.0142581	0.014463	0.0138189	0.013153	0.0130803	0.0123298	0.0129131
LOC_Os12g37710.1;LOC_Os07g17390.1;LOC_Os12g37710.2	LOC_Os12g37710.1	Photosystem II reaction center PsbP family protein	+	8	34.5	34.5	34.5	28.201	0	28.702	0.00630237	0.00643499	0.00638296	0.00624703	0.00558906	0.00565959	0.00602594	0.00585291
LOC_Os03g18510.1	LOC_Os03g18510.1	Eukaryotic translation initiation factor 2 subunit 1	+	8	27.7	27.7	27.7	38.234	0	31.038	0.00385172	0.00374	0.00379486	0.00355099	0.00337144	0.00355909	0.0034373	0.00325629
LOC_Os05g51450.1	LOC_Os05g51450.1	CLP protease proteolytic subunit 1	+	8	19.4	19.4	19.4	42.748	0	26.925	0.0141295	0.0139717	0.0139865	0.013909	0.0133028	0.0129216	0.0131561	0.0124111
LOC_Os01g37800.1	LOC_Os01g37800.1	RAS 5	+	8	67.8	67.8	54.5	22.476	0	95.812	0.0794587	0.0807331	0.0782895	0.0793303	0.0738972	0.0739805	0.0736031	0.0724832
LOC_Os02g53420.1	LOC_Os02g53420.1	mitochondrial HSO70 2	+	8	23.6	22.4	13.4	72.897	0	58.756	0.0122916	0.0115985	0.0124087	0.0116724	0.0112717	0.0112398	0.0109438	0.010977
LOC_Os01g15020.1;LOC_Os01g15020.2	LOC_Os01g15020.1	TOPLESS-related 2	+	8	15.9	15.9	12	125.09	0	37.939	0.00863969	0.00849019	0.00867694	0.00845734	0.00829718	0.00801934	0.00779186	0.00776713
LOC_Os05g38810.1	LOC_Os05g38810.1	Tudor/PWWP/MBT superfamily protein	+	8	8.8	8.8	8.8	152.39	0	42.933	0.00402146	0.00402952	0.00417756	0.00404362	0.00379116	0.00383229	0.00373561	0.00385045
LOC_Os03g03020.1	LOC_Os03g03020.1	plastid ribosomal protein l11	+	8	41.4	41.4	41.4	21.955	0	40.473	0.0299148	0.0296933	0.0291661	0.0297175	0.0282819	0.0282819	0.0275548	0.0277537
LOC_Os12g08760.1	LOC_Os12g08760.1	Phosphoenolpyruvate carboxylase family protein	+	8	31.5	31.5	31.5	37.55	0	44.75	0.0158596	0.01498	0.0151028	0.0152103	0.0149109	0.0142241	0.0142564	0.0144122
LOC_Os02g03330.1	LOC_Os02g03330.1	Chlorophyll A-B binding family protein	+	8	29.2	29.2	29.2	27.593	0	121.04	0.0569352	0.0564779	0.0563085	0.0546449	0.0549641	0.0538922	0.0537525	0.0542711
LOC_Os09g26960.1;LOC_Os08g35510.1;LOC_Os09g26980.1	LOC_Os09g26960.1	Cytochrome P450 superfamily protein	+	8	23.5	23.5	21	58.069	0	42.726	0.0134793	0.0134975	0.0135138	0.0134415	0.0136955	0.0137848	0.0136025	0.0139934
LOC_Os01g22520.1;LOC_Os01g22520.2	LOC_Os01g22520.1	mitochondrial lipoamide dehydrogenase 1	+	8	47.3	47.3	25.6	52.642	0	207.83	0.0536691	0.05277	0.0518444	0.0519272	0.0550976	0.0541105	0.0538441	0.0542633
LOC_Os01g68480.1	LOC_Os01g68480.1	thioredoxin F2	+	8	45.5	45.5	45.5	19.747	0	74.856	0.0259905	0.0259274	0.0259314	0.0257326	0.026461	0.0269915	0.0265178	0.0271368
LOC_Os01g03040.1	LOC_Os01g03040.1	Unknown	+	8	34.3	34.3	34.3	27.538	0	118.73	0.0203515	0.0207631	0.0210244	0.0204654	0.0214229	0.0213333	0.0215563	0.0217475
LOC_Os03g21900.1;LOC_Os03g22060.1;LOC_Os03g22060.2	LOC_Os03g21900.1	Uroporphyrinogen decarboxylase	+	8	30	30	30	42.844	0	46.655	0.00665423	0.00661054	0.00666167	0.00648441	0.00698185	0.00723843	0.00687057	0.00704908
LOC_Os02g49870.2;LOC_Os02g49870.1	LOC_Os02g49870.2	Unknown	+	8	26.4	26.4	26.4	16.95	0	323.31	0.312549	0.308214	0.308602	0.315965	0.332162	0.329174	0.334143	0.332097
LOC_Os04g55180.2;LOC_Os04g55180.1	LOC_Os04g55180.2	alpha/beta-Hydrolases superfamily protein	+	8	31.9	31.9	31.9	42.607	0	146.67	0.0487266	0.0504441	0.0486242	0.0483377	0.0531491	0.053851	0.0521206	0.0529337
LOC_Os01g32730.2;LOC_Os01g32730.1	LOC_Os01g32730.2	Tetratricopeptide repeat (TPR)-like superfamily protein	+	8	42.3	42.3	38.9	25.77	0	145.55	0.0416292	0.0412715	0.0413032	0.0419906	0.0455719	0.0448903	0.0446281	0.0447225
LOC_Os02g37862.1	LOC_Os02g37862.1	Ribosomal protein L6 family protein	+	8	46.6	46.6	35.2	24.258	0	45.292	0.0596645	0.0603069	0.0604504	0.0610617	0.0660062	0.0651508	0.0660885	0.0656927
LOC_Os02g39930.1	LOC_Os02g39930.1	temperature-induced lipocalin	+	8	45.1	45.1	45.1	22.221	0	90.795	0.0478297	0.0482409	0.0475717	0.0473735	0.0534985	0.0518248	0.0518702	0.0530493
LOC_Os02g40240.2;LOC_Os02g40240.1;LOC_Os02g40180.1	LOC_Os02g40240.2	Leucine-rich repeat protein kinase family protein	+	8	8.4	8.4	8.4	109.69	0	54.763	0.0168809	0.0162305	0.0170128	0.0168952	0.0187024	0.0185533	0.0183918	0.0184334
LOC_Os05g15770.1	LOC_Os05g15770.1	chitinase A	+	8	30	30	30	32.549	0	30.143	0.00562723	0.00560785	0.00554079	0.00554819	0.00617684	0.00620822	0.0061745	0.00617874
LOC_Os01g67054.1;LOC_Os01g67054.2;LOC_Os01g67054.3	LOC_Os01g67054.1	calreticulin 3	+	8	34.6	32.8	22.5	52.043	0	63.06	0.01579	0.0162908	0.0159242	0.0160293	0.0174899	0.0176586	0.0177758	0.0180474
LOC_Os09g10760.1	LOC_Os09g10760.1	RNA-binding (RRM/RBD/RNP motifs) family protein	+	8	39.6	39.6	39.6	26.681	0	107.04	0.014776	0.0148641	0.0143302	0.0147487	0.0165355	0.0163839	0.0165464	0.0164653
LOC_Os01g46610.1;LOC_Os05g49760.1;LOC_Os01g14580.1	LOC_Os01g46610.1	cytosolic NADP+-dependent isocitrate dehydrogenase	+	8	24.8	24.8	22.3	46.042	0	36.2	0.004073	0.00418873	0.00449695	0.00424535	0.00498638	0.00477354	0.00464071	0.00476373
LOC_Os08g39430.1	LOC_Os08g39430.1	Mog1/PsbP/DUF1795-like photosystem II reaction center PsbP family protein	+	8	41.2	41.2	41.2	25.51	0	68.317	0.00772794	0.00795964	0.00807048	0.00798143	0.00903721	0.00903158	0.0089372	0.00893038
LOC_Os10g32920.1;LOC_Os03g04590.1;LOC_Os02g56960.1;LOC_Os03g04590.3;LOC_Os03g04590.2	LOC_Os10g32920.1	Ribosomal protein L14p/L23e family protein	+	8	68.6	68.6	68.6	15.031	0	59.705	0.0297662	0.028429	0.0279473	0.0280937	0.0336229	0.0337615	0.0328988	0.0330835
LOC_Os07g22930.3;LOC_Os07g22930.2;LOC_Os07g22930.4	LOC_Os07g22930.3	UDP-Glycosyltransferase superfamily protein	+	8	20.2	20.2	20.2	67.354	0	49.831	0.00769213	0.00821273	0.00770473	0.00756796	0.00927583	0.00942366	0.00888705	0.00899754
LOC_Os07g08030.1	LOC_Os07g08030.1	Ribose 5-phosphate isomerase, type A protein	+	8	40.4	40.4	40.4	29.197	0	87.388	0.0112456	0.0116898	0.0115119	0.0114909	0.014105	0.0134411	0.0141411	0.0133689
LOC_Os08g30060.2;LOC_Os08g30060.1	LOC_Os08g30060.2	proton pump interactor 1	+	8	15.8	15.8	15.8	69.312	0	22.294	0.00231379	0.00220903	0.0021849	0.00217964	0.00297943	0.00258634	0.00285918	0.00271873
LOC_Os10g35110.2;LOC_Os10g35110.1;LOC_Os10g35110.3;LOC_Os07g26900.1;LOC_Os10g35070.4;LOC_Os10g35070.2;LOC_Os10g35070.1	LOC_Os10g35110.2	alpha-galactosidase 2	+	7	23	23	20.6	45.821	0	27.984	0.0170309	0.0165044	0.0166562	0.0163848	0.0105874	0.0101023	0.0102355	0.0106071
LOC_Os08g41390.2;LOC_Os08g41390.1	LOC_Os08g41390.2	rotamase FKBP 1	+	7	15.9	15.9	12.6	64.121	0	16.656	0.0131159	0.0131814	0.0129446	0.0128923	0.00975922	0.00917902	0.00915539	0.0085649
LOC_Os03g38980.2;LOC_Os03g38980.1;LOC_Os03g38980.3	LOC_Os03g38980.2	lysyl-tRNA synthetase 1	+	7	12.1	12.1	12.1	67.591	0	13.936	0.00405651	0.00420694	0.00426971	0.00409086	0.00300112	0.00314184	0.00295142	0.00294863
LOC_Os03g13380.1	LOC_Os03g13380.1	Endomembrane protein 70 protein family	+	7	17.8	17.8	13.3	67.805	0	42.884	0.0281154	0.0296721	0.0291489	0.0290751	0.0208557	0.0208839	0.0216055	0.0211938
LOC_Os01g36920.2;LOC_Os01g36890.2	LOC_Os01g36920.2	DEAD/DEAH box RNA helicase family protein	+	7	25.9	25.9	25.9	39.062	0	54.381	0.00721846	0.00699039	0.00683028	0.00707915	0.00531356	0.00507218	0.00525119	0.00497636
LOC_Os02g08380.1	LOC_Os02g08380.1	Uncharacterised BCR, YbaB family COG0718	+	7	53	53	53	20.154	0	41.196	0.0086389	0.00896638	0.00875126	0.00845978	0.00684911	0.00665643	0.00684383	0.00669095
LOC_Os01g21034.1;LOC_Os01g21034.3;LOC_Os01g21034.2	LOC_Os01g21034.1	pectin methylesterase 3	+	7	24.4	24.4	24.4	46.148	0	55.641	0.00392904	0.00404104	0.00374519	0.00407957	0.00293803	0.0030975	0.00328533	0.00294651
LOC_Os05g04170.4;LOC_Os05g04170.3;LOC_Os05g04170.2;LOC_Os05g04170.1	LOC_Os05g04170.4	AMP-dependent synthetase and ligase family protein	+	7	14	14	14	67.868	0	17.057	0.00389202	0.00413415	0.0040213	0.00420095	0.00320447	0.0032174	0.00311216	0.00330368
LOC_Os02g48720.2;LOC_Os02g48720.1	LOC_Os02g48720.2	ADP/ATP carrier 2	+	7	34.3	15.4	15.4	41.51	0	40.165	0.173643	0.173325	0.171986	0.174168	0.13628	0.136716	0.137475	0.138242
LOC_Os02g11740.1;LOC_Os02g11740.2	LOC_Os02g11740.1	nucleotide transporter 1	+	7	19.4	19.4	11.3	68.119	0	35.833	0.0655192	0.0652482	0.0625365	0.0618296	0.05191	0.0517081	0.0488591	0.0502905
LOC_Os05g23720.1	LOC_Os05g23720.1	ADP/ATP carrier 3	+	7	35.3	35.3	16.3	40.977	0	65.463	0.295268	0.298718	0.290854	0.288264	0.235741	0.234466	0.230371	0.231839
LOC_Os08g05910.1;LOC_Os08g05910.2	LOC_Os08g05910.1	nitrate transporter 1.1	+	7	17.2	17.2	17.2	64.837	0	39.881	0.00404969	0.0038935	0.00395227	0.00378388	0.00317713	0.0029948	0.00322997	0.00321108
LOC_Os11g33120.1;LOC_Os11g33120.3;LOC_Os11g33120.2	LOC_Os11g33120.1	respiratory burst oxidase homologue D	+	7	11.6	10.8	10.8	105.18	0	30.006	0.00196504	0.00195601	0.00200643	0.001823	0.00153477	0.00153747	0.00166755	0.00151215
LOC_Os07g32570.2;LOC_Os07g32570.1	LOC_Os07g32570.2	APS reductase 3	+	7	18.1	18.1	18.1	50.591	0	13.041	0.00118448	0.00128595	0.00133435	0.00134948	0.00100896	0.000965237	0.00112005	0.00107512
LOC_Os06g18670.1;LOC_Os06g18790.1	LOC_Os06g18670.1	UDP-glucosyl transferase 88A1	+	7	24.7	24.7	24.7	51.482	0	132.06	0.0128326	0.0126931	0.0127491	0.0125548	0.0106595	0.0104536	0.00996084	0.0101245
LOC_Os07g07310.1	LOC_Os07g07310.1	polyribonucleotide nucleotidyltransferase, putative	+	7	11	11	11	97.399	0	38.306	0.00328743	0.00313499	0.00294214	0.00275003	0.00272813	0.00241016	0.00235594	0.00234191
LOC_Os03g52690.4;LOC_Os03g52690.3;LOC_Os03g52690.2;LOC_Os03g52690.1;LOC_Os03g52690.8;LOC_Os03g52690.5;LOC_Os03g52690.7;LOC_Os03g52690.6	LOC_Os03g52690.4	Cystathionine beta-synthase (CBS) family protein	+	7	46.8	46.8	46.8	22.307	0	43.157	0.0146871	0.0144298	0.0144041	0.0146959	0.0118563	0.0120444	0.0115103	0.0119032
LOC_Os05g51850.2;LOC_Os05g51850.1;LOC_Os05g51850.3	LOC_Os05g51850.2	winged-helix DNA-binding transcription factor family protein	+	7	20.5	20.5	20.5	53.755	0	24.317	0.00327824	0.00340969	0.00325953	0.00317103	0.00267025	0.00267815	0.00286879	0.00247037
LOC_Os11g43600.1	LOC_Os11g43600.1	Peptide chain release factor 1	+	7	22.6	22.6	22.6	46.894	0	40.864	0.00399659	0.00396804	0.0039982	0.00380271	0.00324613	0.0032698	0.00300755	0.00333805
LOC_Os06g37440.1	LOC_Os06g37440.1	Translation elongation factor EF1B, gamma chain	+	7	29.6	29.6	19.5	47.39	0	50.277	0.0150578	0.0149959	0.0147825	0.0147281	0.0123492	0.0121544	0.012375	0.0119627
LOC_Os08g37600.1	LOC_Os08g37600.1	dicarboxylate transport 2.1	+	7	15.5	15.5	15.5	59.02	0	77.014	0.0488987	0.0502796	0.0498833	0.0500555	0.0407453	0.0416787	0.0402079	0.0409729
LOC_Os01g05670.1	LOC_Os01g05670.1	3-oxo-5-alpha-steroid 4-dehydrogenase family protein	+	7	21.3	21.3	21.3	35.808	0	13.864	0.0156366	0.0158972	0.015445	0.015797	0.0130775	0.0126632	0.0131987	0.0128101
LOC_Os12g14930.1	LOC_Os12g14930.1	hydrogen ion transporting ATP synthases, rotational mechanism;zinc ion binding	+	7	36	36	36	22.119	0	27.3	0.0876434	0.0857781	0.0850414	0.0869444	0.0732642	0.0710061	0.070205	0.0710757
LOC_Os07g42300.1	LOC_Os07g42300.1	Translation elongation factor EF1B/ribosomal protein S6 family protein	+	7	47.4	43.8	39.8	27.553	0	74.208	0.0155239	0.0155905	0.0156311	0.0155912	0.0132085	0.0127735	0.0130558	0.012964
LOC_Os05g32630.1	LOC_Os05g32630.1	peroxisomal adenine nucleotide carrier 1	+	7	30.9	30.9	30.9	36.12	0	49.692	0.0104218	0.0103803	0.0101714	0.0101971	0.00867049	0.0087628	0.0085439	0.008726
LOC_Os03g19250.1	LOC_Os03g19250.1	acyl-activating enzyme 7	+	7	17.2	17.2	15.7	62.695	0	19.745	0.00458444	0.00457247	0.00473717	0.00474061	0.00428763	0.00371058	0.00390307	0.00386295
LOC_Os02g21970.1	LOC_Os02g21970.1	regulatory particle triple-A ATPase 3	+	7	26	26	23.2	46.454	0	20.466	0.00776285	0.00812624	0.00778533	0.00791531	0.00671289	0.00690533	0.00667924	0.00672317
LOC_Os02g15660.1	LOC_Os02g15660.1	Tetratricopeptide repeat (TPR)-like superfamily protein	+	7	17.7	14.9	14.9	85.881	0	15.836	0.00207127	0.00219885	0.00204743	0.00212573	0.00178915	0.00188442	0.00176486	0.00178562
LOC_Os11g39990.1;LOC_Os11g40009.2;LOC_Os11g40009.1;LOC_Os08g37180.1	LOC_Os11g39990.1	Acyl transferase/acyl hydrolase/lysophospholipase superfamily protein	+	7	24	24	24	45.256	0	23.988	0.00352591	0.00378751	0.00370573	0.00353274	0.00321901	0.00315375	0.00300946	0.00308487
LOC_Os01g17430.1	LOC_Os01g17430.1	Coatomer, beta subunit	+	7	32.2	14.1	12.7	105.22	0	24.268	0.00219563	0.00228305	0.00193071	0.00231906	0.00189237	0.00184364	0.00185886	0.00190676
LOC_Os11g43970.1;LOC_Os03g22420.2;LOC_Os07g47530.2;LOC_Os07g47530.1;LOC_Os03g22420.1;LOC_Os01g55260.2;LOC_Os01g55260.1;LOC_Os01g48270.1;LOC_Os05g50750.3;LOC_Os05g50750.2;LOC_Os01g12660.1;LOC_Os05g50750.1;LOC_Os06g12160.1	LOC_Os11g43970.1	AAA-type ATPase family protein	+	7	9.7	9.7	9.7	131.21	0	23.938	0.00157224	0.00176659	0.00179266	0.00177029	0.00141321	0.00158705	0.001468	0.00147176
LOC_Os08g37950.1	LOC_Os08g37950.1	P-type ATP-ase 1	+	7	9.4	9.4	9.4	100.25	0	17.964	0.00253441	0.00253016	0.00275097	0.00249655	0.00233092	0.00232024	0.00215342	0.00207893
LOC_Os10g35960.2;LOC_Os10g35960.1	LOC_Os10g35960.2	NAD-dependent malic enzyme 2	+	7	16.5	16.5	16.5	59.25	0	23.113	0.00189782	0.00193166	0.00202284	0.00194643	0.00177808	0.00168311	0.00171327	0.00162699
LOC_Os11g41130.2;LOC_Os12g31640.2	LOC_Os11g41130.2	vacuolar protein sorting 26A	+	7	32.2	32.2	32.2	31.158	0	18.45	0.00503097	0.0051704	0.0050735	0.00494101	0.00452793	0.00442716	0.00416693	0.00451516
LOC_Os02g49090.1;LOC_Os02g49090.2	LOC_Os02g49090.1	varicose-related	+	7	11.9	6.6	6.6	144.62	0	20.221	0.00386939	0.00356479	0.00372785	0.00361551	0.00326475	0.00329646	0.00322641	0.00321507
LOC_Os12g21890.1;LOC_Os12g21870.1	LOC_Os12g21890.1	PTEN 2	+	7	13.5	13.5	13.5	71.924	0	18.608	0.00479208	0.00506556	0.00499517	0.00475515	0.00440002	0.00419204	0.00431602	0.00437304
LOC_Os03g47930.1	LOC_Os03g47930.1	Protein of unknown function (DUF810)	+	7	9	9	9	125.3	0	15.175	0.00326493	0.00324608	0.00324043	0.00310068	0.00305548	0.00282216	0.00266255	0.00279128
LOC_Os02g05310.4;LOC_Os02g05310.3;LOC_Os02g05310.2;LOC_Os02g05310.1;LOC_Os02g05410.1;LOC_Os02g04950.1;LOC_Os02g27790.1	LOC_Os02g05310.4	splicing factor, putative	+	7	6.9	6.9	6.9	142.26	0	21.919	0.00552307	0.00509799	0.00526393	0.00542555	0.00483326	0.00480287	0.00461142	0.00454477
LOC_Os05g44360.1;LOC_Os05g44360.2	LOC_Os05g44360.1	staurosporin and temperature sensitive 3-like A	+	7	11.9	11.9	11.9	87.013	0	18.03	0.00405761	0.00408086	0.00410681	0.00377689	0.00358536	0.00352769	0.00354574	0.00349351
LOC_Os03g12590.1	LOC_Os03g12590.1	coatomer gamma-2 subunit, putative / gamma-2 coat protein, putative / gamma-2 COP, putative	+	7	19.2	13.5	13.5	99.988	0	39.84	0.00431794	0.00456305	0.00422943	0.00430125	0.003962	0.00380132	0.00395884	0.00365919
LOC_Os05g33210.2	LOC_Os05g33210.2	ubiquinol-cytochrome C reductase UQCRX/QCR9-like family protein	+	7	62.9	62.9	62.9	7.0761	0	30.871	0.053579	0.0545822	0.0535089	0.0530907	0.0479436	0.0472372	0.0469969	0.0477126
LOC_Os02g15900.1	LOC_Os02g15900.1	Ribosomal protein L21	+	7	40.2	40.2	40.2	23.353	0	97.674	0.0273365	0.0282407	0.0277204	0.0263368	0.0246877	0.0249903	0.0234761	0.0239328
LOC_Os08g15270.1;LOC_Os06g39712.1;LOC_Os10g21300.1;LOC_Os12g10590.1	LOC_Os08g15270.1	plastid-encoded CLP P	+	7	38.4	38.4	38.4	24.683	0	36.944	0.0250763	0.0255102	0.025344	0.0254991	0.0224772	0.0222709	0.022325	0.0227684
LOC_Os12g42300.1	LOC_Os12g42300.1	K+ efflux antiporter 3	+	7	9.4	9.4	9.4	85.342	0	23.215	0.00535267	0.00502789	0.00528598	0.00531832	0.00462309	0.0047578	0.00444328	0.00477762
LOC_Os08g33190.1	LOC_Os08g33190.1	high mobility group A	+	7	19.7	19.7	13.6	49.247	0	53.343	0.0176921	0.0175483	0.0168987	0.0174808	0.0152206	0.0154343	0.0156479	0.0154229
LOC_Os02g58650.1	LOC_Os02g58650.1	Unknown	+	7	24.7	24.7	24.7	36.931	0	14.332	0.00601187	0.00601878	0.00592524	0.00576189	0.00541486	0.00514345	0.00530773	0.00519454
LOC_Os01g69900.1	LOC_Os01g69900.1	CBS / octicosapeptide/Phox/Bemp1 (PB1) domains-containing protein	+	7	20.5	20.5	20.5	59.165	0	30.432	0.010082	0.0103926	0.0106397	0.0101717	0.00909005	0.00921489	0.0093472	0.00919731
LOC_Os01g14950.1	LOC_Os01g14950.1	importin alpha isoform 1	+	7	26.2	26.2	21.9	57.57	0	32.309	0.00183402	0.00172701	0.00169114	0.0018175	0.00163851	0.00153487	0.0015262	0.00163147
LOC_Os01g64630.4;LOC_Os01g64630.1;LOC_Os01g64630.2	LOC_Os01g64630.4	actin 7	+	7	56.1	35.6	31.4	41.614	0	89.504	0.0226905	0.0221936	0.0225871	0.0225779	0.020627	0.0201148	0.020037	0.020041
LOC_Os04g55230.1	LOC_Os04g55230.1	Tetratricopeptide repeat (TPR)-like superfamily protein	+	7	7.7	6.9	6.9	189.29	0	19.026	0.00264268	0.00279585	0.0026265	0.00262937	0.00239166	0.00244613	0.00238531	0.00238468
LOC_Os04g40950.2;LOC_Os04g40950.1;LOC_Os04g40950.3;LOC_Os02g07490.1;LOC_Os06g45590.1	LOC_Os04g40950.2	glyceraldehyde-3-phosphate dehydrogenase C2	+	7	67.1	67.1	37.3	32.213	0	119.87	0.101769	0.100444	0.101018	0.100655	0.0916988	0.0900126	0.0913065	0.0898351
LOC_Os12g42550.2;LOC_Os12g42550.1	LOC_Os12g42550.2	methyl-CPG-binding domain 10	+	7	48.5	48.5	48.5	31.036	0	22.426	0.00353299	0.00347406	0.00343517	0.00323741	0.00309927	0.00304348	0.0030509	0.00314526
LOC_Os02g30460.1	LOC_Os02g30460.1	gamma carbonic anhydrase like 1	+	7	26.7	26.7	26.7	27.498	0	63.049	0.0182103	0.0186469	0.0181594	0.0186374	0.0179933	0.0161226	0.0163548	0.0161976
LOC_Os02g09940.1;LOC_Os06g42000.1	LOC_Os02g09940.1	Thioredoxin superfamily protein	+	7	47.6	47.6	47.6	23.179	0	99.583	0.0134691	0.0134339	0.0131076	0.0131082	0.0117959	0.0122197	0.0121881	0.0119959
LOC_Os01g65100.1;LOC_Os01g65100.3;LOC_Os01g65100.2	LOC_Os01g65100.1	Major facilitator superfamily protein	+	7	16.1	16.1	16.1	58.991	0	19.857	0.00425831	0.00391233	0.00420535	0.00419149	0.00375842	0.00392573	0.00365967	0.003727
LOC_Os07g41730.1;LOC_Os07g41730.2	LOC_Os07g41730.1	alpha/beta-Hydrolases superfamily protein	+	7	30.9	30.9	30.9	35.782	0	29.672	0.00537044	0.00564437	0.00574131	0.00549625	0.00515895	0.00489703	0.00512398	0.0050678
LOC_Os03g24860.1	LOC_Os03g24860.1	Major facilitator superfamily protein	+	7	9.4	9.4	9.4	56.28	0	99.742	0.0232894	0.0229365	0.0222782	0.0229891	0.020565	0.0207792	0.0208014	0.0212821
LOC_Os07g14280.1;LOC_Os03g61630.2;LOC_Os03g61630.1	LOC_Os07g14280.1	transducin family protein / WD-40 repeat family protein	+	7	24.8	24.8	24.8	33.757	0	21.791	0.00443734	0.00460436	0.00445685	0.0046502	0.00394787	0.00426829	0.00428181	0.00409515
LOC_Os08g33820.1	LOC_Os08g33820.1	light-harvesting chlorophyll-protein complex I subunit A4	+	7	50.4	50.4	50.4	26.955	0	246.98	0.485805	0.497126	0.49786	0.499792	0.450533	0.454026	0.453885	0.452517
LOC_Os01g64860.1;LOC_Os07g39020.1	LOC_Os01g64860.1	Subtilisin-like serine endopeptidase family protein	+	7	13.6	13.6	13.6	78.81	0	76.533	0.0121852	0.0122546	0.0123034	0.012071	0.0114227	0.0112932	0.0111344	0.0108336
LOC_Os02g10790.1	LOC_Os02g10790.1	Protein of unknown function (DUF3414)	+	7	7.1	7.1	7.1	140.41	0	27.939	0.00494822	0.00485666	0.00507313	0.00485812	0.00474894	0.00448172	0.0045319	0.00435312
LOC_Os11g05552.1	LOC_Os11g05552.1	chloroplast signal recognition particle 54 kDa subunit	+	7	33.9	28.6	28.6	27.402	0	21.284	0.0377958	0.0367362	0.0367087	0.0363436	0.0337676	0.0340744	0.0338943	0.0339391
LOC_Os06g51150.2;LOC_Os06g51150.1	LOC_Os06g51150.2	catalase 2	+	7	33.5	21.3	21.3	54.745	0	39.741	0.00448525	0.0044077	0.00477355	0.00446984	0.00399045	0.00417417	0.00438033	0.00417324
LOC_Os06g07780.2;LOC_Os06g07780.1	LOC_Os06g07780.2	vesicle-associated membrane protein 713	+	7	55.8	55.8	49.7	22.313	0	25.181	0.00379867	0.00389344	0.00369552	0.00359232	0.00350085	0.00347575	0.00345165	0.00338096
LOC_Os02g49326.1	LOC_Os02g49326.1	Rubisco methyltransferase family protein	+	7	21.9	21.9	21.9	56.348	0	58.756	0.00567876	0.00577037	0.00560685	0.00572473	0.0055137	0.00516148	0.00514191	0.00519446
LOC_Os05g04630.6;LOC_Os05g04630.5;LOC_Os05g04630.4;LOC_Os05g04630.3;LOC_Os05g04630.2;LOC_Os05g04630.1	LOC_Os05g04630.6	aspartic proteinase A1	+	7	19	19	19	54.089	0	49.038	0.0214584	0.0220411	0.0216524	0.0217565	0.0201213	0.0199777	0.0205979	0.0198724
LOC_Os03g39610.1;LOC_Os03g39610.2	LOC_Os03g39610.1	photosystem II light harvesting complex gene 2.1	+	7	57	50.2	50.2	28.495	0	292.8	1.2647	1.26825	1.29543	1.30433	1.17023	1.19613	1.2069	1.19715
LOC_Os06g50539.3;LOC_Os06g50490.3;LOC_Os06g50539.1;LOC_Os06g50490.2;LOC_Os06g50818.1;LOC_Os06g50742.1;LOC_Os06g50706.1;LOC_Os06g50670.1;LOC_Os06g50490.1;LOC_Os06g50490.4;LOC_Os06g50580.1;LOC_Os06g50430.1;LOC_Os06g50789.1	LOC_Os06g50539.3	Unknown	+	7	27.2	27.2	27.2	43.639	0	22.8	0.00472503	0.00470166	0.00456163	0.00456761	0.00447256	0.00433867	0.0041642	0.00433432
LOC_Os03g07960.1	LOC_Os03g07960.1	Unknown	+	7	40.4	40.4	40.4	24.645	0	53.648	0.0305158	0.0295213	0.0291142	0.0301319	0.0294186	0.0277522	0.0273039	0.0272788
LOC_Os03g04460.1	LOC_Os03g04460.1	voltage dependent anion channel 4	+	7	31.9	31.9	31.9	29.683	0	62.254	0.00996126	0.00948016	0.00948719	0.00906859	0.00885933	0.00909728	0.00886107	0.00886663
LOC_Os09g06230.1	LOC_Os09g06230.1	serine/threonine protein kinase 3	+	7	31.4	31.4	31.4	45.993	0	61.974	0.00461482	0.00442157	0.0044935	0.00441665	0.00440414	0.00421092	0.00423439	0.00405456
LOC_Os02g51020.1	LOC_Os02g51020.1	NDH dependent flow 6	+	7	34.3	34.3	34.3	20.484	0	76.306	0.038483	0.0380254	0.0384736	0.0382195	0.036374	0.0365786	0.0370155	0.0365349
LOC_Os02g03010.1	LOC_Os02g03010.1	Unknown	+	7	23.7	23.7	23.7	29.176	0	35.289	0.0908994	0.0896958	0.0908673	0.0929573	0.0865855	0.0863714	0.0877628	0.0886439
LOC_Os03g27290.1;LOC_Os07g42910.1	LOC_Os03g27290.1	cytochrome C oxidase 6B	+	7	56.2	56.2	56.2	18.912	0	31.934	0.0439878	0.0434558	0.0437342	0.0424437	0.0427916	0.0420381	0.0417696	0.0413389
LOC_Os10g42840.1;LOC_Os10g42840.2	LOC_Os10g42840.1	NADH:ubiquinone oxidoreductase, 17.2kDa subunit	+	7	41.9	41.9	41.9	18.517	0	26.945	0.0499411	0.0509306	0.0504349	0.0506675	0.0481671	0.049673	0.0486907	0.0495204
LOC_Os03g59220.1	LOC_Os03g59220.1	Cytochrome bd ubiquinol oxidase, 14kDa subunit	+	7	56.3	56.3	50.8	15.035	0	147.1	0.0379983	0.037983	0.0376558	0.0380295	0.0366884	0.037042	0.0369017	0.0374485
LOC_Os03g19760.1	LOC_Os03g19760.1	haloacid dehalogenase-like hydrolase family protein	+	7	28.9	28.9	8.4	116.37	0	308.16	0.0474426	0.0465709	0.0475822	0.0463144	0.0500924	0.0485169	0.0491488	0.0479771
LOC_Os01g52390.1	LOC_Os01g52390.1	Hyaluronan / mRNA binding family	+	7	37.9	33.9	33.9	40.425	0	108.67	0.00554435	0.00573621	0.00575654	0.0055868	0.00594862	0.00607776	0.00592818	0.005894
LOC_Os05g51700.2;LOC_Os05g51700.1;LOC_Os05g51700.3	LOC_Os05g51700.2	Nucleoside diphosphate kinase family protein	+	7	35.9	35.9	35.9	23.463	0	38.709	0.0407973	0.0400406	0.0396959	0.0392216	0.0430671	0.0426407	0.0419988	0.0417056
LOC_Os07g01480.2;LOC_Os07g01480.1	LOC_Os07g01480.2	PsbQ-like 1	+	7	36.9	36.9	36.9	24.228	0	106.48	0.0710606	0.0722368	0.071747	0.0710081	0.0744223	0.0763044	0.0766434	0.0762402
LOC_Os07g30670.1;LOC_Os07g30670.2;LOC_Os07g30670.3	LOC_Os07g30670.1	NDH-dependent cyclic electron flow 1	+	7	57.1	57.1	57.1	22.629	0	119.9	0.0211049	0.020723	0.021159	0.0210538	0.0230846	0.0222264	0.0226154	0.022296
LOC_Os02g51570.1	LOC_Os02g51570.1	FK506-binding protein 16-2	+	7	34.8	34.8	34.8	23.446	0	83.259	0.0602487	0.0606472	0.0602479	0.0607209	0.0651763	0.0651645	0.0653367	0.0644583
LOC_Os01g37960.1	LOC_Os01g37960.1	peptidase M20/M25/M40 family protein	+	7	25.1	25.1	25.1	47.134	0	41.24	0.00602107	0.00603258	0.00619751	0.00606713	0.00671688	0.00647511	0.00644916	0.00651546
LOC_Os10g21298.1;LOC_Os08g15322.1;LOC_Os06g39728.1	LOC_Os10g21298.1	photosystem II reaction center protein E	+	7	50.6	50.6	50.6	9.4445	0	323.31	0.504291	0.496947	0.510483	0.511317	0.537885	0.539485	0.555961	0.546051
LOC_Os04g46610.2;LOC_Os04g46610.1	LOC_Os04g46610.2	Plastid-lipid associated protein PAP / fibrillin family protein	+	7	41.6	41.6	41.6	24.345	0	89.338	0.0269509	0.02655	0.0267047	0.0263505	0.0295638	0.0286137	0.0285496	0.0288122
LOC_Os01g05490.1;LOC_Os01g05490.2;LOC_Os01g62420.2;LOC_Os01g62420.3;LOC_Os01g62420.1	LOC_Os01g05490.1	triosephosphate isomerase	+	7	35.6	32.4	32.4	27.063	0	43.663	0.00450143	0.00457521	0.00466824	0.00462555	0.0047987	0.00521251	0.00516101	0.0047845
LOC_Os05g05940.1	LOC_Os05g05940.1	Rubber elongation factor protein (REF)	+	7	41.5	41.5	41.5	26.859	0	29.757	0.00555344	0.00549641	0.00548058	0.00509086	0.00597379	0.00602856	0.00587075	0.00561697
LOC_Os02g16709.1	LOC_Os02g16709.1	plastidic type i signal peptidase 1	+	7	40.6	40.6	40.6	32.189	0	65.285	0.0147067	0.0140853	0.0145841	0.0143892	0.0156737	0.0157321	0.0156821	0.0158177
LOC_Os09g09320.2;LOC_Os09g09320.1	LOC_Os09g09320.2	Nuclear transport factor 2 (NTF2) family protein	+	7	44.2	44.2	44.2	23.603	0	104.91	0.0270152	0.0276482	0.0273362	0.0280625	0.0296929	0.0296455	0.0297849	0.0308506
LOC_Os11g11960.1;LOC_Os11g12260.1;LOC_Os11g11950.1;LOC_Os11g12050.2;LOC_Os11g12050.1	LOC_Os11g11960.1	NB-ARC domain-containing disease resistance protein	+	7	13.6	13.6	10.9	94.635	0	32.109	0.00529838	0.00518308	0.00518978	0.00475168	0.00555257	0.00549903	0.00550914	0.00576245
LOC_Os01g64960.1;LOC_Os01g64960.2	LOC_Os01g64960.1	Chlorophyll A-B binding family protein	+	7	33.6	33.6	30.6	27.903	0	322.7	1.22657	1.25365	1.25564	1.25083	1.35667	1.36379	1.37964	1.37882
LOC_Os07g35560.2;LOC_Os07g35560.1;LOC_Os07g35560.3	LOC_Os07g35560.2	O-Glycosyl hydrolases family 17 protein	+	7	14.5	14.5	14.5	59.251	0	25.448	0.00520275	0.00518418	0.00547525	0.00516426	0.00603627	0.00563753	0.00580215	0.00565456
LOC_Os05g06500.1	LOC_Os05g06500.1	Adenine nucleotide alpha hydrolases-like superfamily protein	+	7	52.7	52.7	52.7	18.004	0	82.732	0.016293	0.0157946	0.0162844	0.0161109	0.0180997	0.0179173	0.0179706	0.0176866
LOC_Os08g25734.1;LOC_Os08g25734.2;LOC_Os09g12660.2;LOC_Os09g12660.1	LOC_Os08g25734.1	ADP glucose pyrophosphorylase 1	+	7	22.4	22.4	22.4	56.103	0	26.158	0.00239346	0.00253753	0.00238164	0.00233587	0.0027021	0.00274944	0.0026078	0.00277931
LOC_Os10g21406.1;LOC_Os07g22498.1;LOC_Os06g46436.1	LOC_Os10g21406.1	iron-sulfur cluster binding;electron carriers;4 iron, 4 sulfur cluster binding	+	7	82.7	82.7	82.7	8.8993	0	312.48	0.202435	0.2036	0.201681	0.203836	0.23275	0.233447	0.236161	0.235377
LOC_Os02g22260.1;LOC_Os02g22260.2	LOC_Os02g22260.1	FAD/NAD(P)-binding oxidoreductase	+	7	28.6	28.6	28.6	30.696	0	20.359	0.00667328	0.00648812	0.00654726	0.00651672	0.00797331	0.00756602	0.00771267	0.00716981
LOC_Os05g32820.1	LOC_Os05g32820.1	Peptide-N4-(N-acetyl-beta-glucosaminyl)asparagine amidase A protein	+	7	17.6	17.6	17.6	66.375	0	22.25	0.0109858	0.0107507	0.0102799	0.0105249	0.0125251	0.0123534	0.0124741	0.012105
LOC_Os11g07930.1	LOC_Os11g07930.1	NAD(P)-binding Rossmann-fold superfamily protein	+	7	29.2	29.2	29.2	35.612	0	48.066	0.00673718	0.00681367	0.00667898	0.00655431	0.00852813	0.00778136	0.00769487	0.00743558
LOC_Os12g03090.1;LOC_Os11g03400.1	LOC_Os12g03090.1	Ribosomal protein S5 domain 2-like superfamily protein	+	7	52.3	52.3	52.3	16.819	0	33.234	0.0565317	0.0566351	0.0559363	0.0560178	0.0667425	0.0675953	0.0661725	0.0667987
LOC_Os02g17920.1	LOC_Os02g17920.1	Glyoxalase/Bleomycin resistance protein/Dioxygenase superfamily protein	+	7	22.5	22.5	19.6	41.142	0	18.81	0.0100366	0.00974274	0.00922964	0.00916235	0.0115968	0.0114323	0.0109854	0.0114789
LOC_Os02g55420.1	LOC_Os02g55420.1	aspartate aminotransferase 5	+	7	19.2	19.2	19.2	50.35	0	18.644	0.00384468	0.00369452	0.00368901	0.00383058	0.00437146	0.00455186	0.00472349	0.00441253
LOC_Os09g36450.1;LOC_Os09g36450.2	LOC_Os09g36450.1	triosephosphate isomerase	+	7	31.2	31.2	28.6	32.393	0	30.318	0.00992695	0.00999346	0.00959717	0.00996622	0.0121928	0.0120595	0.0118157	0.0113513
LOC_Os12g31460.1	LOC_Os12g31460.1	Chaperone DnaJ-domain superfamily protein	+	7	23.8	23.8	23.8	25.212	0	54.376	0.0473968	0.0481534	0.0474957	0.0475274	0.0584464	0.0568742	0.0569778	0.0573629
LOC_Os12g08730.1	LOC_Os12g08730.1	Thioredoxin superfamily protein	+	7	34.3	34.3	34.3	18.529	0	323.31	0.107156	0.104752	0.106897	0.106325	0.129115	0.128712	0.129443	0.129343
LOC_Os02g52940.2;LOC_Os02g52940.1;LOC_Os02g52940.3	LOC_Os02g52940.2	pyrophosphorylase 6	+	7	27.6	27.6	27.6	31.781	0	19.058	0.00623452	0.00601518	0.00653815	0.00605124	0.00777385	0.00749935	0.00756561	0.00760899
LOC_Os02g40830.2;LOC_Os02g40830.1;LOC_Os02g40830.3	LOC_Os02g40830.2	ATP citrate lyase (ACL) family protein	+	7	24.2	24.2	24.2	44.635	0	42.665	0.0027065	0.00254885	0.00264336	0.00262696	0.00330707	0.0029903	0.0032827	0.0034659
LOC_Os12g10580.1;LOC_Os05g35330.1;LOC_Os04g16728.1;LOC_Os12g34550.1	LOC_Os12g10580.1	ribulose-bisphosphate carboxylases	+	7	36	11.8	10.2	56.069	0	42.367	0.220653	0.219945	0.221942	0.220921	0.298086	0.295787	0.300003	0.297766
LOC_Os07g24190.3;LOC_Os03g62090.1;LOC_Os07g24190.1;LOC_Os07g24190.2;LOC_Os07g14850.1;LOC_Os08g25710.1;LOC_Os10g42750.1;LOC_Os12g36890.1	LOC_Os07g24190.3	cellulose synthase 6	+	6	8.6	8.6	6.9	109.24	0	11.515	0.00838565	0.00815954	0.00835661	0.00855388	0.00560135	0.0051392	0.00534982	0.00515866
LOC_Os05g08370.1	LOC_Os05g08370.1	cellulose synthase 1	+	6	9.5	8.8	8.8	121.27	0	30.784	0.00218398	0.00245033	0.00215624	0.00213101	0.00160226	0.00140473	0.00135758	0.00156504
LOC_Os04g56590.1;LOC_Os02g31960.1	LOC_Os04g56590.1	Unknown	+	6	21.1	21.1	21.1	40.257	0	56.748	0.00924041	0.00941128	0.00945062	0.00921267	0.00623097	0.00630057	0.00640054	0.00634916
LOC_Os12g02380.1;LOC_Os11g02450.1	LOC_Os12g02380.1	elongation factor P (EF-P) family protein	+	6	31.4	31.4	31.4	25.088	0	26.465	0.0186906	0.0187553	0.0185247	0.0182075	0.0136293	0.0134463	0.0128489	0.0133781
LOC_Os03g40010.1	LOC_Os03g40010.1	DEK domain-containing chromatin associated protein	+	6	11.7	11.7	11.7	77.887	0	28.352	0.00455801	0.004819	0.00489332	0.00471741	0.00336302	0.00348216	0.00355189	0.00340584
LOC_Os02g02390.1	LOC_Os02g02390.1	Nucleic acid-binding, OB-fold-like protein	+	6	10.3	10.3	10.3	88.252	0	14.89	0.00162668	0.00167039	0.00157249	0.00168073	0.00124224	0.00125773	0.0011867	0.00114561
LOC_Os07g26690.2;LOC_Os07g26690.1	LOC_Os07g26690.2	plasma membrane intrinsic protein 2	+	6	27	27	26.7	30.093	0	180.78	0.212942	0.216207	0.212064	0.212254	0.163636	0.163386	0.161941	0.163176
LOC_Os04g55720.1;LOC_Os04g55720.2;LOC_Os08g34720.1	LOC_Os04g55720.1	D-3-phosphoglycerate dehydrogenase	+	6	14.4	14.4	12.9	63.964	0	19.582	0.0121366	0.0118027	0.012292	0.0119269	0.00991891	0.00915239	0.00883439	0.00889701
LOC_Os12g37650.1	LOC_Os12g37650.1	Protein of unknown function, DUF538	+	6	29.7	29.7	29.7	26.814	0	49.324	0.00238901	0.0026807	0.0023764	0.00238768	0.00184612	0.0018048	0.00202909	0.00191088
LOC_Os09g35730.1	LOC_Os09g35730.1	RHOMBOID-like 2	+	6	18.9	18.9	18.9	35.616	0	41.487	0.0128553	0.0125831	0.0127977	0.0128045	0.0101897	0.00973897	0.00979468	0.00997646
LOC_Os09g29840.1;LOC_Os09g29840.2	LOC_Os09g29840.1	Chaperone protein htpG family protein	+	6	28.8	28.8	13.1	89.219	0	82.881	0.0181317	0.0189523	0.0182429	0.0180883	0.014237	0.0143193	0.0146002	0.0142151
LOC_Os04g45910.1	LOC_Os04g45910.1	Unknown	+	6	17.5	17.5	17.5	59.246	0	36.762	0.00144828	0.0015563	0.00156062	0.00146875	0.00131687	0.00125382	0.0010769	0.00113076
LOC_Os12g32986.1	LOC_Os12g32986.1	HEAT SHOCK PROTEIN 89.1	+	6	16.9	10	10	91.479	0	13.253	0.00249375	0.00295617	0.00278984	0.00256335	0.0022381	0.00219973	0.00209261	0.00212788
LOC_Os01g48910.3;LOC_Os01g48910.2;LOC_Os01g48910.1;LOC_Os11g35400.4;LOC_Os11g35400.3;LOC_Os11g35400.2;LOC_Os11g35400.1	LOC_Os01g48910.3	AMP-dependent synthetase and ligase family protein	+	6	17.1	12.8	12.8	72.25	0	11.603	0.00559446	0.00535416	0.00545981	0.00513859	0.00458142	0.00426589	0.00425049	0.00417837
LOC_Os10g02040.1;LOC_Os10g02040.2;LOC_Os03g13200.1	LOC_Os10g02040.1	Peroxidase superfamily protein	+	6	22	22	22	35.7	0	14.237	0.00459679	0.00439673	0.00437395	0.00450765	0.00367694	0.00367222	0.00347173	0.00354633
LOC_Os04g40730.1	LOC_Os04g40730.1	beta-ketoacyl reductase 1	+	6	25.8	23.3	23.3	34.708	0	15.209	0.00474869	0.00476968	0.00469027	0.00474137	0.00394756	0.00394543	0.00393321	0.00364157
LOC_Os02g52650.1	LOC_Os02g52650.1	photosystem I light harvesting complex gene 5	+	6	37.5	37.5	37.5	27.895	0	24.667	0.0112241	0.0113173	0.0111492	0.0122464	0.00917932	0.00936095	0.00953569	0.00949444
LOC_Os02g43194.1	LOC_Os02g43194.1	aldehyde dehydrogenase 3F1	+	6	14.6	14.6	14.6	54.453	0	7.6759	0.00236386	0.00217345	0.00239485	0.00220349	0.00183684	0.00188583	0.00189757	0.0018524
LOC_Os02g12800.2;LOC_Os02g12800.1;LOC_Os02g12800.5;LOC_Os02g12800.4;LOC_Os02g12800.3	LOC_Os02g12800.2	Translation elongation factor EF1B, gamma chain	+	6	31.1	23.7	21.1	47.478	0	19.956	0.00724239	0.00737645	0.00721781	0.00703032	0.00583705	0.00598365	0.0058988	0.00590499
LOC_Os02g41860.3;LOC_Os02g41860.2;LOC_Os02g41860.1;LOC_Os02g41860.4;LOC_Os04g44060.1	LOC_Os02g41860.3	plasma membrane intrinsic protein 2;4	+	6	25.5	25.5	25.5	28.328	0	190.6	0.240434	0.24645	0.244331	0.24875	0.19996	0.200613	0.200453	0.200984
LOC_Os02g55120.1	LOC_Os02g55120.1	Translation initiation factor 3 protein	+	6	20.3	20.3	20.3	34.355	0	15.721	0.00917325	0.00900566	0.00974676	0.00909131	0.0077822	0.00740649	0.00770765	0.007519
LOC_Os07g08880.4;LOC_Os07g08880.3;LOC_Os07g08880.2;LOC_Os07g08880.1	LOC_Os07g08880.4	PHD finger family protein / bromo-adjacent homology (BAH) domain-containing protein	+	6	58.2	58.2	51.1	15.946	0	16.834	0.0127161	0.0128368	0.0123738	0.0123654	0.010461	0.0103236	0.0103589	0.0104565
LOC_Os02g16620.1	LOC_Os02g16620.1	VIRB2-interacting protein 2	+	6	26.5	26.5	22.6	25.146	0	16.097	0.0465238	0.0446591	0.0443784	0.0449299	0.0379283	0.037045	0.0372789	0.0372477
LOC_Os02g33490.1	LOC_Os02g33490.1	Inorganic H pyrophosphatase family protein	+	6	9.5	8.1	8.1	84.71	0	16.738	0.00124862	0.00139099	0.00137981	0.0013555	0.0012072	0.00108847	0.00110237	0.00106866
LOC_Os01g48680.2;LOC_Os01g48680.1	LOC_Os01g48680.2	two-pore channel 1	+	6	11.8	11.8	11.8	87.068	0	31.186	0.00418606	0.00451241	0.00445959	0.00426424	0.00360884	0.0037255	0.00356765	0.00358505
LOC_Os05g49270.1	LOC_Os05g49270.1	Major facilitator superfamily protein	+	6	13.6	13.6	13.6	53.8	0	30.675	0.00377199	0.0036687	0.00372054	0.00373798	0.00322622	0.00303835	0.00308949	0.00306472
LOC_Os10g41400.1;LOC_Os10g41400.2	LOC_Os10g41400.1	peptide met sulfoxide reductase 4	+	6	31.6	31.6	31.6	28.639	0	25.581	0.0319965	0.0328724	0.031943	0.0330764	0.0272216	0.0271659	0.0269736	0.0270681
LOC_Os06g48640.3;LOC_Os06g48640.2;LOC_Os06g48640.1;LOC_Os02g05340.1;LOC_Os09g15750.1;LOC_Os02g05340.2	LOC_Os06g48640.3	26S proteasome regulatory subunit S2 1A	+	6	8	8	8	93.314	0	13.16	0.00182631	0.00183199	0.00174262	0.00168376	0.00145742	0.00149533	0.00147231	0.00151281
LOC_Os12g07670.1	LOC_Os12g07670.1	transmembrane nine 1	+	6	20.1	20.1	13.2	68.072	0	47.463	0.0230103	0.0231934	0.0233554	0.02301	0.0195581	0.0196935	0.0192978	0.0190728
LOC_Os01g60650.1	LOC_Os01g60650.1	Transmembrane proteins 14C	+	6	18.6	18.6	18.6	35.522	0	69.553	0.0155419	0.0157839	0.0156283	0.0162455	0.013281	0.013544	0.0129484	0.0138325
LOC_Os11g34350.1	LOC_Os11g34350.1	RNAse l inhibitor protein 2	+	6	12.1	12.1	12.1	68.102	0	15.908	0.00189871	0.00170513	0.00182443	0.00162238	0.00147237	0.0015461	0.00141507	0.00155811
LOC_Os03g51050.1;LOC_Os07g01070.1	LOC_Os03g51050.1	peptide transporter 2	+	6	10.8	10.8	10.8	65.613	0	12.934	0.00653785	0.00693802	0.00670822	0.00691616	0.00538967	0.00590165	0.00588131	0.00590958
LOC_Os02g32930.1	LOC_Os02g32930.1	Sodium Bile acid symporter family	+	6	16.5	16.5	16.5	44.482	0	15.305	0.00390929	0.0040605	0.00420243	0.00406265	0.00358826	0.00335043	0.00330725	0.00371672
LOC_Os03g22430.1;LOC_Os03g22430.2	LOC_Os03g22430.1	ATP-dependent caseinolytic (Clp) protease/crotonase family protein	+	6	23.2	23.2	23.2	37.023	0	12.442	0.00325812	0.00302065	0.00324246	0.00317715	0.00262052	0.00287585	0.00266339	0.0027727
LOC_Os05g51140.2;LOC_Os05g51140.1	LOC_Os05g51140.2	Unknown	+	6	26.2	26.2	26.2	39.513	0	39.1	0.00369235	0.00373082	0.00392203	0.00392302	0.00333151	0.00340989	0.00312661	0.0032986
LOC_Os02g06300.1	LOC_Os02g06300.1	Small GTP-binding protein	+	6	11.8	11.8	11.8	74.036	0	14.293	0.0019132	0.00209399	0.00189751	0.00184612	0.00170068	0.00177876	0.00158184	0.00163125
LOC_Os06g08670.1	LOC_Os06g08670.1	glutathione peroxidase 7	+	6	39.3	39.3	35.9	25.072	0	24.973	0.0384177	0.0391914	0.0385934	0.0381663	0.0337466	0.0345408	0.0327621	0.0329678
LOC_Os03g60460.1	LOC_Os03g60460.1	peptidase M1 family protein	+	6	12.3	12.3	12.3	67.791	0	12.467	0.00222249	0.00224539	0.00229886	0.00229546	0.00203088	0.00198105	0.00202241	0.00187496
LOC_Os06g37560.1;LOC_Os02g12730.3;LOC_Os02g12730.2;LOC_Os02g12730.1;LOC_Os01g39830.1	LOC_Os06g37560.1	beta galactosidase 1	+	6	13.8	13.8	13.8	78.279	0	14.602	0.00210409	0.00202402	0.00199797	0.00219907	0.00173869	0.00182791	0.00172881	0.00198347
LOC_Os02g46130.1;LOC_Os02g04700.2;LOC_Os02g04700.1	LOC_Os02g46130.1	Class II aminoacyl-tRNA and biotin synthetases superfamily protein	+	6	13.3	13.3	13.3	60.862	0	13.573	0.00330805	0.00312704	0.00301369	0.00293244	0.00294771	0.0026946	0.00267287	0.00252446
LOC_Os06g09630.1	LOC_Os06g09630.1	3-ketoacyl-acyl carrier protein synthase I	+	6	23.4	23.4	18.1	49.049	0	28.202	0.0110105	0.0113348	0.0112789	0.0112099	0.00962047	0.00958302	0.00999717	0.0100966
LOC_Os01g24950.2;LOC_Os01g24950.1	LOC_Os01g24950.2	exocyst complex component sec15B	+	6	15.1	15.1	15.1	87.655	0	58.225	0.00317783	0.00303062	0.00313018	0.00308164	0.00273722	0.00276587	0.00267722	0.00270774
LOC_Os06g30750.1;LOC_Os06g30750.2	LOC_Os06g30750.1	VIRB2-interacting protein 2	+	6	25.7	25.7	25.7	28.59	0	38.904	0.0319585	0.0310178	0.0311245	0.0321019	0.0277292	0.0275833	0.0274452	0.0281287
LOC_Os09g33470.1;LOC_Os02g13170.1;LOC_Os03g15860.1	LOC_Os09g33470.1	Mitochondrial substrate carrier family protein	+	6	18.5	18.5	18.5	40.01	0	30.411	0.0170888	0.0173163	0.0175158	0.0174107	0.0151264	0.0151145	0.0156991	0.0150956
LOC_Os10g02240.1	LOC_Os10g02240.1	peptide transporter 2	+	6	14.5	14.5	14.5	63.035	0	23.404	0.00284237	0.00249588	0.00244165	0.00263556	0.00236033	0.00232298	0.00227026	0.00223311
LOC_Os03g18070.1	LOC_Os03g18070.1	fatty acid desaturase 8	+	6	25.3	25.3	25.3	50.771	0	49.199	0.00409592	0.00415893	0.0040017	0.00435957	0.00375902	0.00361222	0.00357713	0.00370886
LOC_Os07g31380.1;REV__LOC_Os02g53150.1;REV__LOC_Os06g44270.1	LOC_Os07g31380.1	NAD-dependent malic enzyme 1	+	6	12.9	12.9	12.9	68.942	0	6.9218	0.00164561	0.00167752	0.00159986	0.0016589	0.00143266	0.00140552	0.00146412	0.00152288
LOC_Os05g30970.1	LOC_Os05g30970.1	Calcium-dependent phospholipid-binding Copine family protein	+	6	16.4	16.4	16.4	64.936	0	18.852	0.00251976	0.0025181	0.00251475	0.00246784	0.00233588	0.00223925	0.00220352	0.00209203
LOC_Os03g14980.2;LOC_Os03g14980.1	LOC_Os03g14980.2	TOPLESS-related 1	+	6	10.5	7.2	7.2	125.2	0	35.302	0.00452074	0.00464314	0.0043301	0.00438717	0.00406329	0.00388108	0.00392255	0.00410876
LOC_Os05g29860.2;LOC_Os05g29860.1;LOC_Os05g29860.3;LOC_Os07g19460.1	LOC_Os05g29860.2	S-adenosylmethionine carrier 1	+	6	33.3	33.3	33.3	30.81	0	25.539	0.0187568	0.018558	0.0177125	0.018002	0.0165871	0.0164829	0.0161257	0.0163425
LOC_Os01g70400.1	LOC_Os01g70400.1	NAD(P)H dehydrogenase 18	+	6	22.3	22.3	22.3	25.93	0	119.76	0.0275792	0.0276389	0.0277411	0.0276505	0.024525	0.0254421	0.0250457	0.0245543
LOC_Os06g02480.1	LOC_Os06g02480.1	Unknown	+	6	10.8	10.8	10.8	68.218	0	11.446	0.00161028	0.00159948	0.00157847	0.00158275	0.00141517	0.00144339	0.0015544	0.00133647
LOC_Os03g60370.1	LOC_Os03g60370.1	histidine acid phosphatase family protein	+	6	13.1	13.1	13.1	57.988	0	21.05	0.00280633	0.00289637	0.00301678	0.00293577	0.00264288	0.00253533	0.00259489	0.00276162
LOC_Os11g39650.1	LOC_Os11g39650.1	SEC12P-like 2 protein	+	6	16.1	16.1	16.1	42.984	0	10.618	0.00907652	0.00901184	0.00931634	0.00963127	0.0083804	0.00846838	0.00834961	0.00835608
LOC_Os11g32260.2;LOC_Os11g32260.1	LOC_Os11g32260.2	Glycosyl hydrolase family 38 protein	+	6	9.8	9.8	9.8	114	0	28.528	0.00260518	0.00264864	0.00255123	0.00257346	0.00223153	0.00243625	0.00237153	0.00238926
LOC_Os02g10640.1;LOC_Os06g40560.1	LOC_Os02g10640.1	AAA-type ATPase family protein	+	6	27.5	24.5	24.5	44.586	0	82.132	0.00199664	0.00190051	0.00193061	0.00201649	0.00182303	0.00187201	0.00170228	0.00178277
LOC_Os03g51950.1;LOC_Os03g51950.2	LOC_Os03g51950.1	Thioredoxin superfamily protein	+	6	32.6	32.6	32.6	27.208	0	51.738	0.0127174	0.0125868	0.0126204	0.0124969	0.0117091	0.0116109	0.0111709	0.0116834
LOC_Os06g02240.1	LOC_Os06g02240.1	RNA-binding (RRM/RBD/RNP motifs) family protein	+	6	24.9	24.9	24.9	27.763	0	16.545	0.00712425	0.0068064	0.00729142	0.0071138	0.00666517	0.00642814	0.00657464	0.00640106
LOC_Os06g34690.1	LOC_Os06g34690.1	TCP-1/cpn60 chaperonin family protein	+	6	19.2	19.2	14.3	60.898	0	39.148	0.00474329	0.00499586	0.00483507	0.00484161	0.00466524	0.00427777	0.00445745	0.00447423
LOC_Os01g63410.1	LOC_Os01g63410.1	Unknown	+	6	22.3	22.3	22.3	29.334	0	11.297	0.00353795	0.0034495	0.00363114	0.0036349	0.00345476	0.00317125	0.00332756	0.00317419
LOC_Os06g13810.1;LOC_Os06g13810.3	LOC_Os06g13810.1	Phosphofructokinase family protein	+	6	12.3	12.3	12.3	61.261	0	10.442	0.00450311	0.00444755	0.00454591	0.00430286	0.00413398	0.0040462	0.00423314	0.00407199
LOC_Os03g09210.1	LOC_Os03g09210.1	GRIM-19 protein	+	6	45.8	45.8	45.8	15.958	0	29.522	0.0176836	0.0177728	0.0177827	0.0178752	0.0163764	0.0164256	0.0167411	0.016422
LOC_Os04g45210.1	LOC_Os04g45210.1	peroxin 11B	+	6	26.1	26.1	26.1	24.71	0	15.929	0.0163632	0.0164463	0.0161877	0.0156837	0.0153644	0.0152899	0.0148513	0.0145563
LOC_Os02g49980.1;LOC_Os02g49980.2	LOC_Os02g49980.1	ADP-ribosylation factor-like A1A	+	6	45.7	45.7	45.7	20.62	0	15.902	0.00327554	0.00333848	0.00337607	0.00334042	0.00322405	0.0030048	0.00301262	0.00313998
LOC_Os07g04160.2;LOC_Os07g04160.1	LOC_Os07g04160.2	FKBP-like peptidyl-prolyl cis-trans isomerase family protein	+	6	32.1	32.1	32.1	25.927	0	17.287	0.00326748	0.0030445	0.00323323	0.00322132	0.00292255	0.00305584	0.00289271	0.00299747
LOC_Os05g41120.1;LOC_Os05g41120.2	LOC_Os05g41120.1	Endoplasmic reticulum vesicle transporter protein	+	6	19	19	19	43.078	0	17.095	0.00412929	0.00403906	0.00410151	0.00394942	0.00378619	0.00376279	0.0036828	0.00387529
LOC_Os10g21372.1;LOC_Os08g15246.1;LOC_Os07g25002.1;LOC_Os04g16886.1;LOC_Os04g16856.1;LOC_Os04g16798.1;LOC_Os04g16712.1;LOC_Os02g24576.1	LOC_Os10g21372.1	ribosomal protein S7	+	6	34	34	34	17.629	0	16.187	0.0267784	0.0268419	0.0268017	0.0267332	0.0255253	0.024745	0.024794	0.0248888
LOC_Os01g59930.1;LOC_Os01g59930.2;LOC_Os05g40990.1	LOC_Os01g59930.1	NADH:cytochrome B5 reductase 1	+	6	26.5	26.5	26.5	31.024	0	22.232	0.015838	0.0158418	0.0155327	0.0156028	0.014815	0.0148903	0.0144042	0.0145686
LOC_Os09g14510.1;LOC_Os09g14510.2;LOC_Os09g14510.3	LOC_Os09g14510.1	peroxin 3	+	6	20.8	20.8	20.8	43.025	0	27.345	0.00350451	0.00344817	0.00363574	0.00349284	0.00329169	0.00336933	0.0033381	0.00319087
LOC_Os02g37420.1;LOC_Os02g21710.1	LOC_Os02g37420.1	RAB GTPase homolog B1C	+	6	80.5	80.5	33.8	23.017	0	110.73	0.0863017	0.0861052	0.085496	0.0874939	0.0809925	0.0816452	0.0803825	0.0809948
LOC_Os12g33958.1	LOC_Os12g33958.1	NADH dehydrogenase subunit 7	+	6	15.8	15.8	15.8	45.201	0	22.502	0.0302724	0.0302295	0.0304573	0.0303105	0.0286261	0.0284165	0.028249	0.0285813
LOC_Os02g47760.1	LOC_Os02g47760.1	AAA-type ATPase family protein	+	6	13.7	9.6	9.6	59.106	0	6.0845	0.00560273	0.00573759	0.00564465	0.0056571	0.00545586	0.00542575	0.00535337	0.00526124
LOC_Os02g44780.3;LOC_Os02g44780.2;LOC_Os02g44780.1	LOC_Os02g44780.3	geranylgeranyl reductase	+	6	22.8	22.8	22.8	35.96	0	14.534	0.00329942	0.00323531	0.00327979	0.00322592	0.00317287	0.00305594	0.00306993	0.00310437
LOC_Os08g02210.2;LOC_Os08g02210.1	LOC_Os08g02210.2	Unknown	+	6	26.8	26.8	26.8	28.906	0	28.057	0.0142802	0.0145986	0.01435	0.0147231	0.0141196	0.0133621	0.0138033	0.0141118
LOC_Os08g15278.1;LOC_Os05g22718.1;LOC_Os04g16832.1	LOC_Os08g15278.1	ribosomal protein S8	+	6	39	39	39	15.61	0	18.2	0.0222421	0.0229582	0.022466	0.0222333	0.021235	0.0216506	0.0215416	0.0215566
LOC_Os09g33950.1	LOC_Os09g33950.1	2Fe-2S ferredoxin-like superfamily protein	+	6	43	43	43	17.146	0	42.358	0.0190114	0.0189103	0.0192123	0.0188384	0.0187163	0.0181391	0.0181425	0.017915
LOC_Os05g02060.1	LOC_Os05g02060.1	outer plastid envelope protein 16-1	+	6	48.6	48.6	48.6	15.616	0	28.74	0.0279455	0.0273865	0.0278719	0.0276541	0.0264925	0.0264877	0.0270168	0.0268197
LOC_Os01g48420.1	LOC_Os01g48420.1	thioredoxin-dependent peroxidase 2	+	6	56.8	56.8	56.8	17.291	0	23.661	0.00717101	0.0070409	0.0069692	0.00710306	0.00675541	0.00689549	0.00693844	0.00675554
LOC_Os07g15880.1	LOC_Os07g15880.1	prohibitin 2	+	6	44.3	44.3	27.7	31.954	0	122.34	0.032245	0.0321015	0.0327619	0.0326036	0.0318232	0.0309572	0.0312007	0.0314653
LOC_Os03g61090.1	LOC_Os03g61090.1	Unknown	+	6	50.4	50.4	50.4	11.876	0	195.91	0.128134	0.131178	0.13139	0.129652	0.13465	0.136225	0.133994	0.135906
LOC_Os02g35090.1	LOC_Os02g35090.1	proline-rich family protein	+	6	39.4	39.4	39.4	24.022	0	57.912	0.0858248	0.0845638	0.0834396	0.0838332	0.088581	0.0873347	0.0874771	0.0878489
LOC_Os07g09040.1	LOC_Os07g09040.1	FKBP-like peptidyl-prolyl cis-trans isomerase family protein	+	6	12.5	12.5	12.5	60.067	0	61.041	0.0783187	0.0800959	0.076611	0.0770346	0.0820026	0.0817339	0.0800088	0.0819778
LOC_Os09g24710.2;LOC_Os09g24710.1;LOC_Os09g24710.3	LOC_Os09g24710.2	alpha/beta-Hydrolases superfamily protein	+	6	23.1	23.1	23.1	40.463	0	29.474	0.00266898	0.00267141	0.00269422	0.00275163	0.00275054	0.00284546	0.00289537	0.00279568
LOC_Os08g41250.2;LOC_Os08g41250.1	LOC_Os08g41250.2	signal recognition particle binding	+	6	32.4	32.4	32.4	28.307	0	44.451	0.00951634	0.00908412	0.00924179	0.00905439	0.00986205	0.00936425	0.00979246	0.00971584
LOC_Os01g42650.1	LOC_Os01g42650.1	Rubredoxin-like superfamily protein	+	6	32	32	32	18.047	0	34.21	0.0231223	0.0236384	0.023148	0.0224307	0.025044	0.0239565	0.0240552	0.0240562
LOC_Os03g32170.1;LOC_Os03g30870.1;LOC_Os07g41050.1	LOC_Os03g32170.1	NAD(P)-binding Rossmann-fold superfamily protein	+	6	14.4	14.4	14.4	44.045	0	11.994	0.00376157	0.00372435	0.00360724	0.00375114	0.00384575	0.00392812	0.00394994	0.00398034
LOC_Os03g15930.2;LOC_Os03g15930.1;LOC_Os03g15930.3	LOC_Os03g15930.2	Cysteine proteinases superfamily protein	+	6	23.7	23.7	23.7	25.2	0	18.527	0.00407925	0.00428253	0.00405963	0.00401895	0.00435608	0.00441914	0.00446893	0.00429151
LOC_Os04g02050.1;LOC_Os04g02050.2	LOC_Os04g02050.1	Pseudouridine synthase/archaeosine transglycosylase-like family protein	+	6	22	22	19.2	39.429	0	10.583	0.00827099	0.00841037	0.00799369	0.00799015	0.00880787	0.00871881	0.00862574	0.00878404
LOC_Os02g35039.1;LOC_Os02g35039.2	LOC_Os02g35039.1	NAD(P)-binding Rossmann-fold superfamily protein	+	6	28.8	28.8	28.8	31.206	0	28.413	0.0148213	0.0146294	0.0142829	0.0146028	0.0159039	0.0150134	0.0158885	0.015769
LOC_Os08g09250.2;LOC_Os08g09250.1;LOC_Os08g09250.3	LOC_Os08g09250.2	glyoxalase I homolog	+	6	23.7	23.7	23.7	32.553	0	23.214	0.0122234	0.0121759	0.0120744	0.0118874	0.0129719	0.0131006	0.0130784	0.0131492
LOC_Os07g08960.1	LOC_Os07g08960.1	RNA-binding (RRM/RBD/RNP motifs) family protein with retrovirus zinc finger-like domain	+	6	27.6	27.6	27.6	33.25	0	44.074	0.00719283	0.00674067	0.00706112	0.00682079	0.00789457	0.00761136	0.00752318	0.00750442
LOC_Os01g40710.1	LOC_Os01g40710.1	one-helix protein 2	+	6	36.8	36.8	36.8	19.885	0	82.05	0.0529554	0.0537549	0.0524781	0.0538798	0.0597423	0.05786	0.059022	0.0588831
LOC_Os03g55820.1	LOC_Os03g55820.1	Thioredoxin superfamily protein	+	6	32.8	32.8	32.8	28.572	0	80.64	0.0194579	0.0195362	0.0197802	0.0192054	0.0223241	0.0213769	0.021089	0.021413
LOC_Os03g03450.2;LOC_Os03g03450.1	LOC_Os03g03450.2	tryptophan biosynthesis 1	+	6	23.9	23.9	23.9	40.51	0	20.75	0.00570184	0.00543096	0.00584728	0.00552709	0.00606826	0.00667087	0.005893	0.00642226
LOC_Os04g50990.1;LOC_Os02g47140.2;LOC_Os02g47140.1	LOC_Os04g50990.1	Ribosomal protein L11 family protein	+	6	44.6	44.6	44.6	17.747	0	71.032	0.025813	0.0257834	0.0262457	0.0252627	0.0284168	0.0285258	0.0294593	0.0285804
LOC_Os09g36040.1	LOC_Os09g36040.1	Rhodanese/Cell cycle control phosphatase superfamily protein	+	6	24.9	24.9	24.9	25.476	0	63.657	0.103491	0.103129	0.102906	0.104191	0.116019	0.114196	0.11776	0.115268
LOC_Os06g49160.1	LOC_Os06g49160.1	chloroplast thylakoid lumen protein	+	6	41.4	41.4	41.4	24.842	0	93.408	0.0620765	0.0619564	0.0613899	0.0607248	0.06987	0.0694678	0.0698966	0.0700145
LOC_Os08g42580.4;LOC_Os08g42580.1	LOC_Os08g42580.4	chitin elicitor receptor kinase 1	+	6	26	26	26	37.403	0	14.702	0.00334839	0.00338035	0.0033109	0.0033528	0.00383489	0.00393632	0.00348321	0.00394938
LOC_Os06g12580.1	LOC_Os06g12580.1	Unknown	+	6	28.6	28.6	28.6	41.663	0	128.84	0.0120144	0.0129637	0.0128292	0.012537	0.0143203	0.0146086	0.0142048	0.014288
LOC_Os04g51630.2;LOC_Os04g51630.1;LOC_Os04g51630.3	LOC_Os04g51630.2	Ribosomal protein L30/L7 family protein	+	6	50	50	23.4	28.361	0	41.359	0.0453318	0.0431162	0.0436123	0.042883	0.0502286	0.0501911	0.0501484	0.0500156
LOC_Os04g41340.1;LOC_Os12g23150.1;LOC_Os09g08660.1	LOC_Os04g41340.1	2-phosphoglycolate phosphatase 1	+	6	17.8	17.8	17.8	39.494	0	36.306	0.00997027	0.0105041	0.00993803	0.0101244	0.0117462	0.0114145	0.0116015	0.011794
LOC_Os02g06700.2;LOC_Os02g33140.1;LOC_Os02g06700.1	LOC_Os02g06700.2	Ribosomal protein S11 family protein	+	6	40	40	40	16.363	0	76.677	0.0191415	0.0191809	0.0186437	0.0188837	0.0221924	0.0216757	0.0218067	0.0216345
LOC_Os03g54890.2;LOC_Os03g54890.1;LOC_Os03g54890.3;LOC_Os11g23880.2;LOC_Os03g54860.1	LOC_Os03g54890.2	Ribosomal protein L13 family protein	+	6	39.2	39.2	34.3	20.734	0	30.691	0.0240948	0.0238826	0.0237228	0.0237433	0.0280207	0.0279229	0.0272625	0.0268919
LOC_Os10g18340.1;LOC_Os10g18340.2	LOC_Os10g18340.1	Unknown	+	6	42.4	42.4	42.4	16.522	0	28.592	0.00692961	0.00711771	0.00679207	0.00645021	0.00782867	0.0082756	0.00790809	0.00777988
LOC_Os08g42850.1;LOC_Os08g42850.4;LOC_Os08g42850.2;LOC_Os08g42850.3	LOC_Os08g42850.1	FKBP-like peptidyl-prolyl cis-trans isomerase family protein	+	6	28.7	28.7	28.7	27.118	0	11.149	0.0122773	0.013158	0.012785	0.0131054	0.0152325	0.0151443	0.0148523	0.014833
LOC_Os09g36680.1	LOC_Os09g36680.1	ribonuclease 3	+	6	28.2	28.2	28.2	28.398	0	39.033	0.020515	0.0204126	0.020404	0.0209194	0.0246125	0.025093	0.0250636	0.025064
LOC_Os08g02420.1	LOC_Os08g02420.1	Calcium-binding EF-hand family protein	+	6	50	50	50	16.683	0	22.22	0.00415435	0.00400621	0.00409397	0.00383632	0.00616245	0.00570915	0.0057181	0.00544886
LOC_Os03g04250.1	LOC_Os03g04250.1	glutathione S-transferase PHI 10	+	6	48.6	37.4	37.4	25.366	0	20.251	0.0167762	0.0166174	0.0168215	0.0160347	0.0276696	0.0276675	0.0281227	0.027556
LOC_Os02g52880.2;LOC_Os02g52880.1	LOC_Os02g52880.2	YbaK/aminoacyl-tRNA synthetase-associated domain	+	5	21.5	21.5	21.5	34.915	0	8.9444	0.000738879	0.000964951	0.000860801	0.00106941	0.000514656	0.000721491	0.00058686	0.000418367
LOC_Os03g08360.1;LOC_Os03g08360.4;LOC_Os03g08360.3	LOC_Os03g08360.1	3-ketoacyl-CoA synthase 10	+	5	12.9	12.9	12.9	60.108	0	15.351	0.00348931	0.00359743	0.00328091	0.00340295	0.00213091	0.00223423	0.0020385	0.00212402
LOC_Os07g10770.1	LOC_Os07g10770.1	Cellulose synthase family protein	+	5	9.2	8.3	6.5	120.79	0	8.4809	0.00251828	0.00231358	0.00233568	0.0022377	0.0015545	0.00154411	0.00155729	0.0014363
LOC_Os11g32240.1	LOC_Os11g32240.1	CYTOCHROME P450 51G1	+	5	13.9	13.9	13.9	55.533	0	22.67	0.00178588	0.00213472	0.00248232	0.00208088	0.00104173	0.0013461	0.00185618	0.00138081
LOC_Os04g01140.1;LOC_Os04g01140.2	LOC_Os04g01140.1	cytochrome P450, family 93, subfamily D, polypeptide 1	+	5	15.5	13.6	13.6	57.11	0	12.435	0.00145479	0.00134635	0.00142551	0.00134148	0.00113546	0.000837241	0.00103761	0.000898801
LOC_Os09g36350.2;LOC_Os09g36350.1	LOC_Os09g36350.2	glycosyl hydrolase 9B7	+	5	19.7	19.7	19.7	43.363	0	18.136	0.00286917	0.00272089	0.00294822	0.00311702	0.00203929	0.00197066	0.0020788	0.00211326
LOC_Os06g48750.2;LOC_Os06g48750.1;LOC_Os06g48750.3	LOC_Os06g48750.2	eukaryotic translation initiation factor 4A1	+	5	58.2	58.2	19.1	47.087	0	159.08	0.113433	0.113879	0.112123	0.113401	0.0829117	0.0816285	0.0812366	0.0817106
LOC_Os04g33190.1	LOC_Os04g33190.1	acetyl-CoA synthetase	+	5	12.4	12.4	9.2	81.669	0	28.528	0.00437615	0.00441958	0.00433001	0.00438491	0.00326316	0.00335578	0.00337912	0.00293285
LOC_Os01g13700.1	LOC_Os01g13700.1	Nucleic acid-binding, OB-fold-like protein	+	5	47.5	47.5	47.5	15.181	0	13.829	0.00442515	0.00457398	0.00455719	0.00446148	0.00338971	0.00340158	0.00334973	0.00327678
LOC_Os01g65880.3;LOC_Os01g65880.2;LOC_Os01g65880.1	LOC_Os01g65880.3	Nodulin MtN3 family protein	+	5	20.3	20.3	20.3	24.182	0	21.988	0.0255361	0.0252957	0.0248144	0.0248701	0.0203115	0.0191549	0.0194788	0.0191399
LOC_Os02g11050.1;LOC_Os06g39870.1	LOC_Os02g11050.1	regulatory particle triple-A ATPase 6A	+	5	18.9	16	16	47.222	0	18.02	0.0029359	0.00288017	0.00282829	0.00283321	0.00227824	0.00232844	0.00213146	0.00218346
LOC_Os07g09600.1;LOC_Os03g58840.1;LOC_Os12g44250.1	LOC_Os07g09600.1	vesicle-associated membrane protein 726	+	5	22.3	22.3	22.3	24.778	0	14.359	0.0217066	0.0213799	0.0211072	0.0213748	0.0167228	0.016611	0.0167156	0.016903
LOC_Os12g39420.11;LOC_Os12g39420.9;LOC_Os12g39420.8;LOC_Os12g39420.7;LOC_Os12g39420.6;LOC_Os12g39420.5;LOC_Os12g39420.4;LOC_Os12g39420.3;LOC_Os12g39420.2;LOC_Os12g39420.10;LOC_Os12g39420.1	LOC_Os12g39420.11	Xanthine/uracil permease family protein	+	5	11.4	11.4	11.4	53.461	0	12.556	0.00251652	0.00243863	0.00250531	0.00247192	0.00191058	0.0018305	0.00197783	0.00207303
LOC_Os04g01540.1	LOC_Os04g01540.1	Unknown	+	5	26.7	26.7	26.7	28.736	0	11.522	0.00106265	0.0011223	0.00112511	0.00119417	0.000995518	0.00086352	0.000886929	0.000797728
LOC_Os05g24601.2;LOC_Os05g24601.1;LOC_Os05g24601.3;LOC_Os01g61710.6;LOC_Os01g61710.5;LOC_Os01g61710.4;LOC_Os01g61710.3;LOC_Os01g61710.2;LOC_Os01g61710.1;LOC_Os08g28080.1	LOC_Os05g24601.2	clathrin adaptor complexes medium subunit family protein	+	5	11.6	11.6	11.6	55.1	0	20.006	0.00291752	0.00318024	0.00301598	0.00307095	0.00248349	0.00235683	0.0023647	0.00244992
LOC_Os09g23730.1	LOC_Os09g23730.1	high mobility group A	+	5	37.6	37.6	37.6	21.753	0	21.791	0.0114195	0.0109732	0.0107106	0.0110661	0.00901429	0.00890889	0.00874135	0.00854827
LOC_Os04g32330.2;LOC_Os04g32330.1	LOC_Os04g32330.2	Dihydrolipoamide succinyltransferase	+	5	15.5	15.5	15.5	48.127	0	17.646	0.0141519	0.0139463	0.0140748	0.0141067	0.0110585	0.0112768	0.0111211	0.0114301
LOC_Os08g39140.2;LOC_Os08g39140.1;LOC_Os08g39140.3;LOC_Os08g39140.4	LOC_Os08g39140.2	heat shock protein 81-2	+	5	47.8	10.2	10.2	74.243	0	14.99	0.00503502	0.00525279	0.00500073	0.00474758	0.0040855	0.00409839	0.00393419	0.00391081
LOC_Os07g30774.1	LOC_Os07g30774.1	calmodulin binding;transcription regulators	+	5	12.5	12.5	12.5	103.61	0	15.997	0.000539349	0.000557296	0.000628202	0.000590256	0.000435505	0.000513579	0.000446786	0.000465454
LOC_Os01g48280.1;LOC_Os01g48280.2	LOC_Os01g48280.1	ubiquitin-conjugating enzyme 36	+	5	39.2	39.2	39.2	17.16	0	16.207	0.00623014	0.00656618	0.00667356	0.00702106	0.0056082	0.00532667	0.00515171	0.0053529
LOC_Os06g13660.1	LOC_Os06g13660.1	Alanyl-tRNA synthetase, class IIc	+	5	8.9	8.9	8.9	101.42	0	20.856	0.00189372	0.001741	0.00192214	0.00170828	0.00147763	0.00139299	0.00150427	0.00151741
LOC_Os01g37590.2;LOC_Os01g37590.1	LOC_Os01g37590.2	Major facilitator superfamily protein	+	5	17.7	17.7	17.7	58.208	0	40.155	0.00412584	0.00369516	0.00400651	0.00375569	0.0030907	0.0032179	0.00314633	0.00319306
LOC_Os02g48000.2;LOC_Os02g48000.1;LOC_Os02g48000.3	LOC_Os02g48000.2	RabGAP/TBC domain-containing protein	+	5	10.6	10.6	10.6	73.311	0	7.6507	0.00256033	0.00237397	0.00256044	0.00241833	0.00204341	0.00197713	0.00209135	0.00193847
LOC_Os08g25590.3;LOC_Os08g25590.2;LOC_Os07g26700.1;LOC_Os08g25590.1	LOC_Os08g25590.3	Uncharacterised protein family (UPF0041)	+	5	74.3	74.3	54.1	12.238	0	25.049	0.02307	0.0251091	0.0235981	0.021697	0.0190888	0.0202129	0.0183954	0.0185013
LOC_Os01g04190.4;LOC_Os01g04190.3;LOC_Os01g04190.2;LOC_Os01g04190.1	LOC_Os01g04190.4	plastidic GLC translocator	+	5	15.8	15.8	15.8	41.409	0	13.025	0.0142623	0.0140667	0.0137558	0.0138587	0.0118309	0.0113875	0.0116079	0.0110336
LOC_Os02g42290.3;LOC_Os02g42290.1;LOC_Os02g42290.2;LOC_Os04g44400.1	LOC_Os02g42290.3	nuclear-encoded CLP protease P7	+	5	21.5	21.5	21.5	31.96	0	40.05	0.00870244	0.00871721	0.00851193	0.00873419	0.0075547	0.00710643	0.00697996	0.00688784
LOC_Os01g04950.3;LOC_Os01g04950.2;LOC_Os01g04950.1;LOC_Os10g02080.1;LOC_Os01g67630.2;LOC_Os03g13240.2;LOC_Os01g67630.1;LOC_Os10g02100.2;LOC_Os04g50940.2;LOC_Os10g02100.1;LOC_Os02g47090.1;LOC_Os04g50940.1;LOC_Os03g13240.1;LOC_Os01g67640.1	LOC_Os01g04950.3	peptide transporter 5	+	5	12.1	12.1	9.1	63.097	0	6.9355	0.00355671	0.00342859	0.00329249	0.00314532	0.00295081	0.0027876	0.00277444	0.00265961
LOC_Os09g39680.1	LOC_Os09g39680.1	Major facilitator superfamily protein	+	5	7.8	7.8	7.8	65.423	0	49.346	0.00756486	0.00756118	0.00761546	0.00743957	0.00625274	0.00635226	0.0062859	0.00628441
LOC_Os11g32320.1	LOC_Os11g32320.1	cofactor assembly of complex C	+	5	25.7	25.7	25.7	28.173	0	32.912	0.00825964	0.00834066	0.00852085	0.00856662	0.0070426	0.0070535	0.0072767	0.00704409
LOC_Os09g21250.1	LOC_Os09g21250.1	Protein of unknown function (DUF3353)	+	5	21.9	21.9	21.9	30.037	0	53.38	0.00714666	0.00663984	0.00691724	0.00670018	0.00583448	0.00583203	0.00598043	0.00551529
LOC_Os10g21396.1	LOC_Os10g21396.1	NADH dehydrogenase family protein	+	5	22.4	22.4	22.4	40.454	0	77.299	0.0265657	0.0274004	0.0270882	0.0272058	0.0228375	0.0224527	0.0233771	0.0230095
LOC_Os07g44350.1	LOC_Os07g44350.1	novel plant snare 13	+	5	36.8	36.8	25.2	30.061	0	31.297	0.0211912	0.0207503	0.0204241	0.020634	0.0177784	0.0175125	0.0177053	0.0174411
LOC_Os07g04910.1	LOC_Os07g04910.1	Reticulon family protein	+	5	28.5	28.5	28.5	26.978	0	41.154	0.011896	0.0120736	0.0119557	0.0118972	0.0102605	0.0103175	0.00999708	0.0100401
LOC_Os04g57890.1	LOC_Os04g57890.1	staurosporin and temperature sensitive 3-like b	+	5	9.3	9.3	9.3	80.731	0	18.223	0.00420084	0.00451038	0.0045719	0.00447975	0.00371471	0.00377372	0.00375916	0.00392427
LOC_Os01g53520.1;LOC_Os01g53520.2;LOC_Os05g45050.2;LOC_Os05g45050.1	LOC_Os01g53520.1	Reticulan like protein B3	+	5	16.2	12.6	12.6	28.284	0	15.232	0.0194649	0.0193718	0.0189146	0.0185103	0.0167593	0.016463	0.015922	0.0160872
LOC_Os03g49600.5;LOC_Os03g49600.4;LOC_Os03g49600.3;LOC_Os03g49600.1;LOC_Os03g49600.2;LOC_Os03g49610.1	LOC_Os03g49600.5	B-S glucosidase 44	+	5	23.8	23.8	23.8	33.002	0	15.043	0.00572533	0.00553375	0.00539544	0.00511754	0.00470576	0.00464642	0.0045649	0.00472465
LOC_Os03g60620.1	LOC_Os03g60620.1	heat shock cognate protein 70-1	+	5	55	29.9	11.6	71.311	0	112.65	0.0469046	0.0460236	0.045433	0.0462299	0.0394349	0.0395184	0.0390156	0.0402005
LOC_Os07g05480.2;LOC_Os07g05480.1	LOC_Os07g05480.2	photosystem I subunit K	+	5	62	62	62	10.268	0	20.908	0.171016	0.173261	0.170891	0.17292	0.145047	0.14588	0.150322	0.14894
LOC_Os04g59520.1;LOC_Os05g35480.1	LOC_Os04g59520.1	C2 calcium/lipid-binding plant phosphoribosyltransferase family protein	+	5	7.1	7.1	7.1	113.28	0	16.004	0.00121611	0.00123219	0.00114628	0.00112126	0.000970211	0.00102304	0.000978299	0.00108287
LOC_Os03g12530.1	LOC_Os03g12530.1	Cation efflux family protein	+	5	14.6	14.6	14.6	44.703	0	8.5762	0.00696958	0.00661846	0.00680914	0.00664786	0.00575214	0.00624614	0.00570572	0.00557104
LOC_Os06g35814.1	LOC_Os06g35814.1	RAB GTPase homolog A1D	+	5	60.8	60.8	24.9	23.923	0	99.678	0.098198	0.0980857	0.0979128	0.0987367	0.08412	0.0843667	0.0855386	0.0848684
LOC_Os06g28950.1	LOC_Os06g28950.1	Unknown	+	5	38.3	38.3	38.3	22.047	0	323.31	0.0185606	0.0181919	0.0180819	0.0186966	0.0159903	0.0155639	0.0161985	0.0157067
LOC_Os10g06540.1;LOC_Os10g06540.2	LOC_Os10g06540.1	vesicle-associated membrane protein 714	+	5	37.6	37.6	37.6	25.413	0	37.1	0.00426544	0.00448084	0.00399787	0.00412957	0.00380118	0.00361882	0.00351946	0.00362526
LOC_Os07g34730.1	LOC_Os07g34730.1	glycerol-3-phosphate acyltransferase 9	+	5	23.5	23.5	23.5	42.627	0	48.151	0.00199578	0.00222886	0.00216096	0.00206997	0.00180957	0.00191139	0.00183961	0.00183283
LOC_Os01g52240.1	LOC_Os01g52240.1	photosystem II light harvesting complex gene B1B2	+	5	58.9	23.8	23.8	27.902	0	317.91	0.223762	0.22371	0.225214	0.223618	0.189065	0.19694	0.200694	0.198823
LOC_Os08g08110.1	LOC_Os08g08110.1	diacylglycerol kinase 5	+	5	10.8	10.8	10.8	55.854	0	14.417	0.00653625	0.0067724	0.00618699	0.00595683	0.00573009	0.0057862	0.00517442	0.00561958
LOC_Os03g62600.1	LOC_Os03g62600.1	RAB GTPase 11C	+	5	46.2	33.2	33.2	24.482	0	30.275	0.00531693	0.00541865	0.00551257	0.00526632	0.00485077	0.00460948	0.00483426	0.00460559
LOC_Os06g51220.4;LOC_Os06g51220.3;LOC_Os06g51220.2	LOC_Os06g51220.4	high mobility group B2	+	5	25.5	25.5	25.5	17.1	0	14.201	0.0858224	0.0864449	0.0852644	0.0871032	0.0796435	0.0751605	0.0734521	0.0746923
LOC_Os06g47320.1	LOC_Os06g47320.1	TCP-1/cpn60 chaperonin family protein	+	5	11.6	11.6	11.6	60.264	0	9.6077	0.00259645	0.00228972	0.00248768	0.00257092	0.00209198	0.0022819	0.00225781	0.00211488
LOC_Os10g21398.1	LOC_Os10g21398.1	NADPH dehydrogenases	+	5	30.6	30.6	30.6	21.112	0	85.287	0.0303449	0.0305684	0.0302292	0.0289285	0.0267502	0.026493	0.0259641	0.0265261
LOC_Os05g43230.1	LOC_Os05g43230.1	xylem bark cysteine peptidase 3	+	5	12.2	12.2	12.2	47.62	0	10.958	0.00448278	0.00431344	0.00426454	0.0043654	0.00429142	0.00383237	0.00366215	0.00362226
LOC_Os05g03000.2;LOC_Os05g03000.1	LOC_Os05g03000.2	integral membrane TerC family protein	+	5	15.5	15.5	15.5	41.295	0	41.867	0.00374797	0.00376943	0.00404356	0.00382257	0.0033767	0.00345806	0.00326769	0.00350406
LOC_Os04g58850.1	LOC_Os04g58850.1	NDR1/HIN1-like 2	+	5	39	39	39	22.207	0	93.941	0.0178809	0.0178735	0.0180982	0.0172371	0.015564	0.0158392	0.0154842	0.0160162
LOC_Os05g12680.1	LOC_Os05g12680.1	proline extensin-like receptor kinase 1	+	5	21.3	21.3	14.4	70.739	0	91.058	0.0100176	0.0103518	0.0103002	0.0102601	0.00925408	0.00928814	0.0086967	0.00899593
LOC_Os01g07090.1	LOC_Os01g07090.1	Protein phosphatase 2C family protein	+	5	16.6	16.6	16.6	35.426	0	12.327	0.00794153	0.00773339	0.00718377	0.00709985	0.00671479	0.00655159	0.00677569	0.00649493
LOC_Os05g01450.1;LOC_Os05g01450.2	LOC_Os05g01450.1	eukaryotic translation initiation factor 2	+	5	31.3	31.3	24.6	31.238	0	17.724	0.00237394	0.00268107	0.0025577	0.0025228	0.00235058	0.00208425	0.0022942	0.00226283
LOC_Os04g38850.1	LOC_Os04g38850.1	Unknown	+	5	17.2	17.2	17.2	30.471	0	20.611	0.00821963	0.00841956	0.00825338	0.00801026	0.00753442	0.00706198	0.00747087	0.00715444
LOC_Os08g15040.1;LOC_Os08g15040.2	LOC_Os08g15040.1	ADP-ribosylation factor 3	+	5	38.5	38.5	38.5	20.397	0	15.284	0.00290034	0.00266186	0.00261068	0.00281871	0.00251581	0.00239589	0.00232084	0.00253087
LOC_Os04g52960.1	LOC_Os04g52960.1	nucleolin like 2	+	5	9.3	9.3	9.3	75.253	0	13.937	0.00509847	0.00490129	0.00510942	0.00461252	0.0044356	0.00441981	0.00433885	0.00432795
LOC_Os04g33220.1	LOC_Os04g33220.1	Mitochondrial import inner membrane translocase subunit Tim17/Tim22/Tim23 family protein	+	5	27.8	27.8	22.6	27.703	0	50.012	0.0149522	0.0138506	0.0136283	0.0134778	0.0123644	0.0122316	0.0127067	0.0123739
LOC_Os03g55800.1	LOC_Os03g55800.1	allene oxide synthase	+	5	15	15	15	56.503	0	33.433	0.0034754	0.00332619	0.0035981	0.00334692	0.0032231	0.00308839	0.00295707	0.0029489
LOC_Os01g12740.1	LOC_Os01g12740.1	cytochrome P450, family 71, subfamily A, polypeptide 24	+	5	12	12	12	60.54	0	10.307	0.00184628	0.00189236	0.00204031	0.0019903	0.0017294	0.00173513	0.00182672	0.00162242
LOC_Os04g41800.1	LOC_Os04g41800.1	Unknown	+	5	40.1	40.1	40.1	16.422	0	17.305	0.00386886	0.00372714	0.00410394	0.00379578	0.0036103	0.0033804	0.00343253	0.00336969
LOC_Os04g42420.1;LOC_Os04g42420.2;LOC_Os04g42420.3	LOC_Os04g42420.1	Major facilitator superfamily protein	+	5	10.5	10.5	10.5	62.493	0	25.625	0.00262175	0.00241819	0.00250947	0.00250219	0.00233687	0.00233018	0.00217502	0.00213443
LOC_Os04g59440.1	LOC_Os04g59440.1	Chlorophyll A-B binding family protein	+	5	34.3	28	28	26.95	0	34.492	0.0103377	0.0104605	0.0100717	0.00946411	0.00941212	0.00927418	0.00870933	0.00878819
LOC_Os07g43890.1	LOC_Os07g43890.1	emp24/gp25L/p24 family/GOLD family protein	+	5	24.8	24.8	24.8	25.853	0	14.031	0.00608572	0.00627517	0.00641686	0.0058976	0.00549022	0.00574515	0.00538841	0.00559185
LOC_Os08g09350.1	LOC_Os08g09350.1	nucleolin like 2	+	5	9.8	9.8	9.8	60.393	0	26.353	0.00504843	0.00474751	0.00510013	0.00495067	0.00437735	0.00450515	0.00466396	0.00433007
LOC_Os12g21710.1	LOC_Os12g21710.1	15-cis-zeta-carotene isomerase	+	5	17.2	17.2	17.2	40.513	0	41.59	0.0182613	0.0178322	0.0174542	0.0178701	0.0163548	0.0162701	0.0159783	0.0158425
LOC_Os03g04340.1	LOC_Os03g04340.1	sterol methyltransferase 2	+	5	19.6	19.6	19.6	40.618	0	12.82	0.00263033	0.00258346	0.00235402	0.00246842	0.00234955	0.00227798	0.00215996	0.00228806
LOC_Os03g20640.1	LOC_Os03g20640.1	Unknown	+	5	18.1	18.1	18.1	34.631	0	22.921	0.0018732	0.00198257	0.00185414	0.00180962	0.00170322	0.00166905	0.00165541	0.0017858
LOC_Os09g32220.1	LOC_Os09g32220.1	Protein of unknown function DUF106, transmembrane	+	5	27.1	27.1	27.1	28.273	0	32.847	0.00906559	0.00896839	0.00919205	0.00948219	0.00835515	0.00836506	0.00837254	0.00828597
LOC_Os02g53770.1	LOC_Os02g53770.1	tRNA synthetase class I (I, L, M and V) family protein	+	5	5.6	5.6	5.6	118.36	0	12.755	0.00223337	0.0021481	0.00224016	0.00235213	0.00205059	0.00202833	0.00202303	0.00207208
LOC_Os02g30050.1;LOC_Os06g51530.1	LOC_Os02g30050.1	Ribosomal L29 family protein	+	5	28.5	28.5	28.5	14.244	0	8.2562	0.0143359	0.0134282	0.0138683	0.0137301	0.0130935	0.0124226	0.0125823	0.0123483
LOC_Os05g48750.1	LOC_Os05g48750.1	Nucleotide-diphospho-sugar transferases superfamily protein	+	5	26.6	26.6	26.6	32.34	0	49.479	0.00259596	0.00250414	0.00269779	0.0025738	0.00232681	0.00223534	0.00241072	0.00248127
LOC_Os03g19690.2;LOC_Os03g19690.1	LOC_Os03g19690.2	Unknown	+	5	9.8	9.8	9.8	83.855	0	24.401	0.00226685	0.00235308	0.00251561	0.00245692	0.00223614	0.00206457	0.00220873	0.00224453
LOC_Os09g28740.1	LOC_Os09g28740.1	alpha/beta-Hydrolases superfamily protein	+	5	21.8	21.8	21.8	41.193	0	29.186	0.00316625	0.00331811	0.00310117	0.00324264	0.00279301	0.00305631	0.00296825	0.00292607
LOC_Os03g60870.1;LOC_Os01g62950.1	LOC_Os03g60870.1	RAB GTPase homolog A2B	+	5	40.5	27	27	23.804	0	8.6917	0.00259188	0.0025478	0.00253884	0.0025754	0.00223849	0.00245272	0.00243987	0.00226949
LOC_Os08g03570.1	LOC_Os08g03570.1	NAD(P)-binding Rossmann-fold superfamily protein	+	5	14	14	14	44.827	0	8.2621	0.00228583	0.00219107	0.00224953	0.00232281	0.00204125	0.001979	0.00218669	0.00209274
LOC_Os10g40410.2;LOC_Os10g40410.1	LOC_Os10g40410.2	Unknown	+	5	48	48	48	13.273	0	29.438	0.0126214	0.0129773	0.0129517	0.0128633	0.0118399	0.0118251	0.0116611	0.0118817
LOC_Os12g01449.1	LOC_Os12g01449.1	Hydroxyproline-rich glycoprotein family protein	+	5	34.4	34.4	7.9	103.92	0	82.075	0.0341318	0.0336998	0.0332543	0.0326733	0.0315602	0.0306894	0.0306894	0.0309123
LOC_Os04g08350.2;LOC_Os04g08350.1;LOC_Os04g08350.4;LOC_Os04g08350.3	LOC_Os04g08350.2	cysteine synthase C1	+	5	14.3	14.3	14.3	40.153	0	7.96	0.00296759	0.00285761	0.00284929	0.00266783	0.00261557	0.00260849	0.0025907	0.00270363
LOC_Os12g03540.1;LOC_Os11g03794.1	LOC_Os12g03540.1	Transducin/WD40 repeat-like superfamily protein	+	5	15.3	15.3	15.3	47.842	0	9.6045	0.00704627	0.00697295	0.00703916	0.00694953	0.00668589	0.00652457	0.00645821	0.00637202
LOC_Os02g38820.1	LOC_Os02g38820.1	Unknown	+	5	26.5	26.5	26.5	29.54	0	128.24	0.0395069	0.0397949	0.0390919	0.0410282	0.0364511	0.0367436	0.037817	0.0375139
LOC_Os07g08840.1;LOC_Os07g08840.3;LOC_Os07g08840.2	LOC_Os07g08840.1	thioredoxin H-type 1	+	5	47.5	47.5	47.5	13.156	0	17.052	0.00296439	0.00293966	0.00308585	0.00288205	0.00267917	0.00270294	0.00284454	0.00284911
LOC_Os09g17740.1	LOC_Os09g17740.1	photosystem II light harvesting complex gene B1B2	+	5	64.9	64.9	26	28.014	0	323.31	4.03976	4.02541	4.10035	4.093	3.72342	3.79114	3.84577	3.8098
LOC_Os06g21530.1	LOC_Os06g21530.1	Protein of unknown function (DUF3464)	+	5	34	34	34	23.376	0	10.472	0.00981799	0.00922101	0.00955194	0.00961017	0.00920401	0.0087411	0.00904557	0.00872154
LOC_Os07g43900.1	LOC_Os07g43900.1	VH1-interacting kinase	+	5	17.8	17.8	17.8	36.588	0	17.555	0.00460882	0.00496232	0.00472652	0.00484187	0.00451628	0.00449693	0.0044116	0.00455836
LOC_Os06g50130.1	LOC_Os06g50130.1	Unknown	+	5	32.6	32.6	32.6	20.93	0	16.466	0.00934404	0.00885799	0.0091794	0.00887257	0.00851918	0.00844946	0.00863283	0.00846891
LOC_Os06g51510.1;LOC_Os06g51510.2	LOC_Os06g51510.1	Clathrin light chain protein	+	5	19.9	19.9	19.9	31.29	0	33.481	0.00673818	0.00721876	0.0068517	0.00663637	0.00635699	0.00639567	0.00649912	0.00654702
LOC_Os04g38900.2;LOC_Os04g38900.1	LOC_Os04g38900.2	prohibitin 3	+	5	43.2	43.2	25.4	30.802	0	116.54	0.0200714	0.0199526	0.0200494	0.0196308	0.0195461	0.0184182	0.0189282	0.0184162
LOC_Os08g10020.2;LOC_Os08g10020.1;LOC_Os08g10020.3	LOC_Os08g10020.2	photosystem II subunit R	+	5	26.9	26.9	26.9	13.226	0	234.11	0.951296	0.962055	0.976911	0.977415	0.97794	1.00657	1.01433	1.00676
LOC_Os02g36850.1	LOC_Os02g36850.1	PsbQ-like 2	+	5	28.9	28.9	28.9	24.463	0	42.82	0.0192956	0.0189125	0.0189051	0.0191892	0.0197285	0.0197462	0.0194631	0.0202335
LOC_Os03g58630.1	LOC_Os03g58630.1	thioredoxin 2	+	5	35.8	35.8	35.8	14.796	0	14.653	0.0236754	0.0232347	0.0239495	0.0235774	0.02451	0.0244448	0.0248904	0.0241533
LOC_Os05g33290.1	LOC_Os05g33290.1	Unknown	+	5	33.3	33.3	33.3	22.334	0	43.654	0.0414016	0.0407428	0.0408266	0.0420212	0.0424238	0.0435224	0.0431253	0.0438431
LOC_Os04g36859.1;LOC_Os04g36859.2	LOC_Os04g36859.1	Microsomal signal peptidase 25 kDa subunit (SPC25)	+	5	27.6	27.6	27.6	21.129	0	19.262	0.00892548	0.00896901	0.00876658	0.00891986	0.0092492	0.00943483	0.00916443	0.00952839
LOC_Os05g06310.1	LOC_Os05g06310.1	Ribosomal protein L18e/L15 superfamily protein	+	5	41	41	31.4	21.311	0	30.194	0.0170131	0.0164952	0.0164237	0.0164098	0.0174728	0.0178477	0.0176846	0.0170689
LOC_Os01g19610.1	LOC_Os01g19610.1	Plant protein of unknown function (DUF247)	+	5	17.1	17.1	11.1	57.524	0	9.2085	0.00722973	0.00724661	0.00740275	0.00713179	0.00760498	0.00761943	0.00774962	0.00775575
LOC_Os07g35520.1	LOC_Os07g35520.1	O-Glycosyl hydrolases family 17 protein	+	5	10.2	10.2	10.2	60.366	0	13.268	0.00218392	0.0021979	0.00215776	0.00206874	0.00231575	0.00230742	0.00226453	0.00224555
LOC_Os02g27030.1	LOC_Os02g27030.1	Papain family cysteine protease	+	5	18.2	18.2	18.2	40.591	0	27.811	0.00622955	0.00623515	0.0063565	0.0063052	0.00665565	0.00655628	0.00688639	0.0066202
LOC_Os05g01300.1	LOC_Os05g01300.1	copper ion binding	+	5	30.6	30.6	30.6	20.565	0	11.579	0.0158276	0.0147247	0.0152205	0.0148962	0.0165113	0.0156615	0.0164112	0.0160432
LOC_Os07g28610.2;LOC_Os07g28610.1;LOC_Os07g28610.3	LOC_Os07g28610.2	photosystem I P subunit	+	5	32.7	32.7	32.7	15.729	0	59.617	0.164134	0.163462	0.159808	0.160471	0.175646	0.17486	0.168131	0.173272
LOC_Os05g48630.2	LOC_Os05g48630.2	photosystem I subunit H2	+	5	40.8	40.8	40.8	15.043	0	120.96	0.595884	0.601079	0.600034	0.598273	0.636193	0.639662	0.643281	0.642326
LOC_Os11g32500.1	LOC_Os11g32500.1	Rubredoxin-like superfamily protein	+	5	23.2	23.2	23.2	16.31	0	11.492	0.0763331	0.0778317	0.0760384	0.0785998	0.0822656	0.0845054	0.0840964	0.0832265
LOC_Os03g10340.1	LOC_Os03g10340.1	Ribosomal protein S3Ae	+	5	59.2	59.2	22.1	29.727	0	79.245	0.0321781	0.0330491	0.0322454	0.0322115	0.0356199	0.0354855	0.0344884	0.0356096
LOC_Os05g06440.1	LOC_Os05g06440.1	DNAJ heat shock family protein	+	5	21.6	21.6	21.6	39.276	0	28.552	0.00664472	0.00607908	0.00632748	0.00639341	0.00712205	0.0067695	0.00700695	0.00735013
LOC_Os02g53400.1	LOC_Os02g53400.1	WCRKC thioredoxin 1	+	5	24.4	24.4	24.4	21.232	0	10.586	0.016715	0.0165058	0.0165857	0.0161341	0.0186721	0.0181599	0.0179271	0.0184498
LOC_Os04g43350.1	LOC_Os04g43350.1	Unknown	+	5	36.5	36.5	36.5	17.611	0	10.252	0.0029833	0.0030059	0.00302229	0.00304216	0.00364067	0.00328372	0.00313547	0.00333551
LOC_Os03g12500.1	LOC_Os03g12500.1	allene oxide synthase	+	5	16.3	16.3	14.4	52.27	0	26.295	0.000973018	0.00101906	0.000926549	0.000951432	0.00101038	0.00111593	0.0011002	0.0010751
LOC_Os11g29700.2;LOC_Os11g29700.1;LOC_Os11g29700.3	LOC_Os11g29700.2	Unknown	+	5	43.8	43.8	43.8	19.971	0	18.16	0.00180991	0.00173183	0.00198048	0.00180697	0.00200384	0.00197681	0.00201967	0.00215527
LOC_Os03g62750.4;LOC_Os03g62750.1;LOC_Os03g62750.2;LOC_Os03g62750.3	LOC_Os03g62750.4	OxaA/YidC-like membrane insertion protein	+	5	16.6	15.1	15.1	52.442	0	28.524	0.00992988	0.00946815	0.00948249	0.00960587	0.0105194	0.010987	0.0105244	0.0109071
LOC_Os08g41810.1	LOC_Os08g41810.1	Ribosomal protein L22p/L17e family protein	+	5	35	35	26.2	20.837	0	45.365	0.0195374	0.0197941	0.0196544	0.0193619	0.0221356	0.0217767	0.0217623	0.0221849
LOC_Os10g08550.1;LOC_Os10g08550.5;LOC_Os10g08550.3;LOC_Os03g14450.2	LOC_Os10g08550.1	Enolase	+	5	40.6	40.6	22.1	51.582	0	97.496	0.00370346	0.00349457	0.00392886	0.00380171	0.00430529	0.00429892	0.00403274	0.0041736
LOC_Os03g21560.1	LOC_Os03g21560.1	photosystem II family protein	+	5	40	40	40	17.653	0	85.828	0.179302	0.1751	0.177043	0.177407	0.20417	0.197312	0.201736	0.200391
LOC_Os08g13690.1	LOC_Os08g13690.1	Ribosomal protein L30/L7 family protein	+	5	51.4	24.9	24.9	28.453	0	31.581	0.0182943	0.0171575	0.0171558	0.0179132	0.0203426	0.0202143	0.0197009	0.0198263
LOC_Os02g10810.1	LOC_Os02g10810.1	Alba DNA/RNA-binding protein	+	5	56.6	56.6	45.5	15.505	0	129.6	0.0167437	0.0163678	0.016247	0.0170213	0.0186366	0.0186185	0.0188672	0.019276
LOC_Os03g11060.1	LOC_Os03g11060.1	WPP domain protein 2	+	5	60.6	60.6	60.6	15.618	0	42.317	0.00135442	0.00153199	0.00143465	0.00146177	0.00160565	0.00163563	0.0016748	0.00174182
LOC_Os08g44480.1;LOC_Os08g44480.3;LOC_Os09g39540.2;LOC_Os09g39540.1;LOC_Os11g05562.1	LOC_Os08g44480.1	Ribosomal protein S25 family protein	+	5	38	38	38	12.068	0	20.15	0.0283595	0.0280416	0.0276644	0.0269527	0.0327609	0.032571	0.0318092	0.0318867
LOC_Os12g38170.1	LOC_Os12g38170.1	Pathogenesis-related thaumatin superfamily protein	+	5	28.3	28.3	28.3	23.787	0	72.842	0.0953781	0.0950699	0.0943077	0.0909609	0.111841	0.112112	0.109317	0.10939
LOC_Os03g43430.1	LOC_Os03g43430.1	Bacterial sec-independent translocation protein mttA/Hcf106	+	5	27.1	27.1	27.1	16.659	0	89.587	0.0145709	0.0142896	0.014162	0.013958	0.0178602	0.0171625	0.0176305	0.0175084
LOC_Os06g05350.1	LOC_Os06g05350.1	ssDNA-binding transcriptional regulator	+	5	26.5	26.5	26.5	30.161	0	27.715	0.00468888	0.00468857	0.0050967	0.00490832	0.0061928	0.00588439	0.00597557	0.00600108
LOC_Os07g05580.1;LOC_Os07g12650.1	LOC_Os07g05580.1	Ribosomal protein L7Ae/L30e/S12e/Gadd45 family protein	+	5	41.3	41.3	41.3	14.799	0	25.241	0.00696094	0.00716262	0.00724023	0.0072137	0.00851877	0.0091806	0.00909373	0.00906153
LOC_Os04g20220.1;LOC_Os02g25870.1	LOC_Os04g20220.1	Translation elongation factor EF1A/initiation factor IF2gamma family protein	+	4	7.9	7.9	7.9	59.851	0	11.185	0.00332933	0.00366063	0.0033785	0.00329543	0.00206607	0.00205458	0.00218818	0.00211608
LOC_Os02g48610.2;LOC_Os02g48610.1	LOC_Os02g48610.2	Mitochondrial import inner membrane translocase subunit Tim17/Tim22/Tim23 family protein	+	4	39.3	39.3	39.3	15.677	0	39.03	0.0230144	0.0235058	0.0227222	0.0224997	0.0156576	0.0150342	0.0144759	0.0145598
LOC_Os05g41172.2;LOC_Os05g41172.1;LOC_Os03g20430.1;LOC_Os11g38900.1	LOC_Os05g41172.2	SU(VAR)3-9 homolog 3	+	4	7.3	7.3	7.3	73.563	0	8.0166	0.00121259	0.0012308	0.0011573	0.00120827	0.000823427	0.000850287	0.000744124	0.000787973
LOC_Os02g39920.1	LOC_Os02g39920.1	Unknown	+	4	6	6	6	81.357	0	7.2809	0.00283941	0.00279261	0.00245356	0.0024535	0.00191259	0.00182056	0.00172365	0.0017605
LOC_Os11g39020.1	LOC_Os11g39020.1	general control non-repressible 5	+	4	9.3	9.3	9.3	77.65	0	41.859	0.00253261	0.00238781	0.0025538	0.00253601	0.00177145	0.00181547	0.00171979	0.0017295
LOC_Os03g22010.1;LOC_Os03g22010.3;LOC_Os03g22010.2;LOC_Os03g22010.4	LOC_Os03g22010.1	Peroxidase superfamily protein	+	4	17.8	17.8	17.8	33.426	0	12.653	0.00140525	0.00146161	0.00137375	0.00139614	0.00103886	0.00107936	0.000911621	0.000972711
LOC_Os04g44610.1;LOC_Os10g08014.1;LOC_Os09g07670.1;LOC_Os09g03939.1;LOC_Os12g22284.1;LOC_Os10g35180.1;LOC_Os07g18874.1	LOC_Os04g44610.1	white-brown complex homolog protein 11	+	4	13.4	13.4	12.2	78.421	0	8.1616	0.000721639	0.000736054	0.000721693	0.000673192	0.000583163	0.000497982	0.00048436	0.000482379
LOC_Os01g22010.4;LOC_Os01g22010.3;LOC_Os01g22010.2;LOC_Os01g22010.1;LOC_Os07g29440.1	LOC_Os01g22010.4	S-adenosylmethionine synthetase 1	+	4	50.3	50.3	14.5	42.9	0	84.954	0.013655	0.0134332	0.013687	0.0134046	0.0100753	0.00964823	0.00975885	0.00992735
LOC_Os09g38390.1	LOC_Os09g38390.1	Octicosapeptide/Phox/Bem1p (PB1) domain-containing protein / tetratricopeptide repeat (TPR)-containing protein	+	4	11.1	11.1	9.9	77.601	0	6.5683	0.000957728	0.000689328	0.000895318	0.000792014	0.000675022	0.000581234	0.000573807	0.000619377
LOC_Os02g22380.1	LOC_Os02g22380.1	Glycosyltransferase family 61 protein	+	4	11	11	11	61.948	0	10.797	0.00104649	0.00104109	0.00106757	0.00111694	0.000849446	0.00068557	0.00087937	0.000728172
LOC_Os05g24020.1	LOC_Os05g24020.1	Unknown	+	4	13.2	13.2	13.2	49.713	0	20.782	0.00103221	0.00109727	0.000955378	0.000861763	0.000742198	0.000766945	0.000778812	0.00063487
LOC_Os10g37630.1	LOC_Os10g37630.1	UBX domain-containing protein	+	4	15	15	15	51.063	0	7.498	0.000571007	0.000669984	0.000514822	0.000514899	0.000458218	0.000396914	0.000435353	0.000397477
LOC_Os04g16450.1	LOC_Os04g16450.1	plasma membrane intrinsic protein 2;8	+	4	12.5	12.5	12.5	36.5	0	46.25	0.0655172	0.0645764	0.064571	0.0642844	0.0490276	0.0491098	0.0487737	0.0477236
LOC_Os04g32590.1	LOC_Os04g32590.1	Homeodomain-like superfamily protein	+	4	23.4	23.4	17.6	34.882	0	22.09	0.00195218	0.00207043	0.00209038	0.0019591	0.00152763	0.00151573	0.00152411	0.00155363
LOC_Os04g51900.1	LOC_Os04g51900.1	nuclear pore complex protein-related	+	4	8.4	8.4	8.4	84.68	0	14.798	0.000288497	0.000239474	0.000233418	0.000226893	0.000193285	0.000165234	0.000189337	0.000204275
LOC_Os01g41610.2;LOC_Os01g41610.1	LOC_Os01g41610.2	Mitochondrial ATP synthase subunit G protein	+	4	30.3	30.3	24.6	14.009	0	11.22	0.0489896	0.0478733	0.0471208	0.0478319	0.0385233	0.0377946	0.036737	0.0369815
LOC_Os01g45750.1	LOC_Os01g45750.1	Sodium Bile acid symporter family	+	4	15.3	15.3	15.3	44.209	0	42.951	0.0209633	0.0222259	0.0204082	0.0212538	0.0167068	0.0169259	0.0161346	0.0166502
LOC_Os06g04020.1	LOC_Os06g04020.1	histone H1-3	+	4	32.9	32.9	20.4	25.18	0	24.657	0.00993471	0.0102652	0.0101358	0.0101832	0.00778169	0.00775465	0.00817843	0.00822726
LOC_Os03g17520.1	LOC_Os03g17520.1	phosphatidylglycerolphosphate synthase 1	+	4	15.8	15.8	15.8	34.364	0	30.297	0.00705376	0.00724906	0.00711187	0.00731634	0.00563031	0.00564538	0.00573181	0.00575264
LOC_Os03g06520.2;LOC_Os03g06520.1	LOC_Os03g06520.2	sulfate transporter 3;1	+	4	9.2	9.2	9.2	57.844	0	11.415	0.00215269	0.00206787	0.00194822	0.00201418	0.00173656	0.0016183	0.00146835	0.00166166
LOC_Os06g10810.1	LOC_Os06g10810.1	phosphate transporter 3;1	+	4	35.1	14.9	14.9	38.745	0	23.674	0.00900301	0.00957967	0.00868342	0.00870687	0.00722081	0.00691634	0.0073248	0.0072307
LOC_Os08g14620.1	LOC_Os08g14620.1	Unknown	+	4	8.6	8.6	8.6	67.932	0	5.3604	0.00069907	0.000881254	0.000883866	0.000845475	0.000616212	0.000744347	0.000596205	0.000684213
LOC_Os05g51500.1	LOC_Os05g51500.1	eukaryotic translation initiation factor 2 (eIF-2) family protein	+	4	3.8	3.8	3.8	134.38	0	12.045	0.00219006	0.00213504	0.0020382	0.00232504	0.00168559	0.00170202	0.00161284	0.00193571
LOC_Os04g24600.1	LOC_Os04g24600.1	Papain family cysteine protease	+	4	14.4	14.4	14.4	41.555	0	12.83	0.00574458	0.00576759	0.00608559	0.00601232	0.00450268	0.0048119	0.00492991	0.0046292
LOC_Os02g58560.1;LOC_Os02g58560.3;LOC_Os02g58560.2;LOC_Os01g34890.1	LOC_Os02g58560.1	glucan synthase-like 12	+	4	11.2	11.2	6.9	103.36	0	18.552	0.00704843	0.00697245	0.00724808	0.00680575	0.00553737	0.00573692	0.00551877	0.00570791
LOC_Os02g01960.1	LOC_Os02g01960.1	Tetratricopeptide repeat (TPR)-like superfamily protein	+	4	9.3	9.3	9.3	64.944	0	9.3901	0.00169205	0.00156055	0.00161179	0.00148723	0.00127872	0.00127963	0.00140563	0.00113157
LOC_Os02g49050.2;LOC_Os02g49050.1	LOC_Os02g49050.2	Endomembrane protein 70 protein family	+	4	12.7	12.7	8.4	74.129	0	39.542	0.00169291	0.00167308	0.00171251	0.00180166	0.00144994	0.0014021	0.00145379	0.00121666
LOC_Os02g09150.1;LOC_Os02g09150.2;LOC_Os02g55890.1;LOC_Os01g23580.1;LOC_Os05g06480.1	LOC_Os02g09150.1	Inorganic H pyrophosphatase family protein	+	4	25.8	25.8	7.1	80.178	0	207.23	0.321378	0.31491	0.316552	0.316846	0.257335	0.252877	0.253651	0.255663
LOC_Os07g09680.1;LOC_Os07g09680.3;LOC_Os07g09680.2	LOC_Os07g09680.1	RAB GTPase homolog 8A	+	4	47.9	22.3	22.3	24.041	0	26.263	0.00892418	0.0086313	0.00873703	0.00881643	0.00732875	0.00697214	0.00673477	0.00722513
LOC_Os07g05360.1;LOC_Os07g05360.2	LOC_Os07g05360.1	photosystem II subunit R	+	4	38.7	38.7	38.7	14.163	0	132.79	0.0909375	0.0905592	0.0891364	0.0907902	0.073842	0.0735925	0.0720099	0.0726738
LOC_Os08g45030.1	LOC_Os08g45030.1	ATP binding cassette subfamily B1	+	4	6.2	6.2	4.7	145.19	0	10.941	0.000954127	0.000968245	0.00103168	0.00102918	0.000836185	0.00070849	0.000810844	0.000869751
LOC_Os12g25200.1	LOC_Os12g25200.1	chloride channel B	+	4	6.7	6.7	6.7	67.779	0	4.3227	0.00149372	0.0013273	0.00158505	0.00125615	0.00105647	0.00122035	0.00120823	0.00110507
LOC_Os06g03760.2;LOC_Os06g03760.1;LOC_Os06g03760.3	LOC_Os06g03760.2	LMBR1-like membrane protein	+	4	5.5	5.5	5.5	56.116	0	7.8951	0.0157707	0.0156145	0.0158187	0.0148468	0.0128947	0.0126538	0.0124474	0.01235
LOC_Os02g57640.1	LOC_Os02g57640.1	binding to TOMV RNA 1L (long form)	+	4	19.5	19.5	19.5	36.718	0	6.5684	0.000518068	0.000570907	0.000527386	0.000471968	0.000409419	0.000415839	0.000421068	0.000450803
LOC_Os02g09359.1;LOC_Os09g36180.1	LOC_Os02g09359.1	Protein kinase superfamily protein	+	4	16.4	16.4	14.3	42.052	0	15.492	0.00594116	0.00620067	0.00603087	0.00589137	0.00474047	0.00494189	0.00503474	0.0048474
LOC_Os05g49610.1	LOC_Os05g49610.1	Ubiquitin carboxyl-terminal hydrolase family protein	+	4	11.6	11.6	11.6	58.168	0	13.391	0.00142521	0.00134889	0.0015463	0.00137238	0.0011084	0.00115995	0.00117018	0.00120847
LOC_Os05g51620.3;LOC_Os05g51620.2;LOC_Os05g51620.1	LOC_Os05g51620.3	Unknown	+	4	5.8	5.8	5.8	101.85	0	9.9352	0.0016633	0.00180032	0.00180099	0.00173122	0.00144524	0.00142948	0.00141564	0.00142773
LOC_Os01g54590.1	LOC_Os01g54590.1	RAB GTPase homolog A1B	+	4	46.6	23.1	23.1	24.193	0	15.412	0.00361909	0.0033746	0.00366515	0.00368799	0.00303837	0.00283057	0.0030557	0.00282745
LOC_Os12g26290.3;LOC_Os12g26290.2;LOC_Os12g26290.1;LOC_Os12g26290.6;LOC_Os12g26290.5;LOC_Os12g26290.4	LOC_Os12g26290.3	Peroxidase superfamily protein	+	4	8.5	8.5	8.5	68.172	0	9.3329	0.0019899	0.00182952	0.00189032	0.00199235	0.00150919	0.00156163	0.00165299	0.00159719
LOC_Os06g10890.2;LOC_Os06g10890.1	LOC_Os06g10890.2	sterol carrier protein 2	+	4	55.2	55.2	55.2	10.539	0	49.506	0.0109449	0.0107821	0.0105666	0.0106655	0.0085729	0.00892165	0.00896487	0.00881169
LOC_Os12g35360.1	LOC_Os12g35360.1	golgin candidate 6	+	4	6.5	6.5	6.5	102.3	0	34.055	0.000794956	0.000983417	0.000882931	0.00084935	0.000759011	0.000706533	0.000739459	0.00068143
LOC_Os03g39640.2	LOC_Os03g39640.2	CBS domain-containing protein / transporter associated domain-containing protein	+	4	5.7	5.7	5.7	73.794	0	7.7644	0.00261929	0.00267265	0.00275765	0.00263357	0.00226707	0.0021517	0.00211898	0.00227407
LOC_Os12g42850.3;LOC_Os12g42850.2;LOC_Os12g42850.1	LOC_Os12g42850.3	cationic amino acid transporter 2	+	4	9.9	9.9	9.9	53.513	0	27.521	0.0055138	0.00526801	0.00541058	0.00534995	0.0045075	0.00433114	0.00450124	0.00443511
LOC_Os08g03380.1	LOC_Os08g03380.1	Chloroplast J-like domain 1	+	4	19.1	19.1	19.1	32.466	0	37.869	0.00754999	0.00715983	0.00714085	0.00649089	0.00609625	0.0061521	0.00570434	0.00552362
LOC_Os07g25420.2;LOC_Os07g25420.1	LOC_Os07g25420.2	regulatory particle non-ATPase 12A	+	4	24.9	24.9	24.9	27.162	0	14.328	0.00113163	0.00117948	0.00120782	0.00128915	0.000926172	0.00101615	0.00101238	0.0010399
LOC_Os06g02370.1;LOC_Os06g02370.3	LOC_Os06g02370.1	Unknown	+	4	8.2	8.2	8.2	62.787	0	28.86	0.0119866	0.0113698	0.0110407	0.0110657	0.0094845	0.00949985	0.00929728	0.00951855
LOC_Os06g11430.1	LOC_Os06g11430.1	GRAM domain family protein	+	4	19.1	19.1	19.1	30.812	0	8.3437	0.0032912	0.00330794	0.00333409	0.00330728	0.00267617	0.00288887	0.00267187	0.0027723
LOC_Os01g50770.1;LOC_Os01g50770.2;LOC_Os05g46550.1	LOC_Os01g50770.1	Clathrin adaptor complexes medium subunit family protein	+	4	13.5	13.5	13.5	48.975	0	9.3702	0.00170995	0.00171264	0.00173095	0.00165543	0.00149248	0.0013486	0.00137755	0.00145841
LOC_Os06g43660.1;LOC_Os06g43660.2;LOC_Os06g43660.3	LOC_Os06g43660.1	Inorganic H pyrophosphatase family protein	+	4	25.7	7.3	7.3	81.762	0	95.449	0.0138503	0.0136455	0.0137419	0.0144659	0.0113465	0.0115993	0.0118178	0.0117528
LOC_Os02g52860.1;LOC_Os04g37600.1;LOC_Os03g15690.2;LOC_Os03g15690.1	LOC_Os02g52860.1	phosphate transporter 3;1	+	4	34.2	34.2	14.1	38.959	0	79.15	0.240781	0.246228	0.244319	0.247308	0.20338	0.204209	0.205255	0.205873
LOC_Os08g23180.1	LOC_Os08g23180.1	FASCICLIN-like arabinogalactan 2	+	4	13.3	13.3	13.3	43.653	0	14.061	0.00111533	0.00131476	0.00118018	0.00116449	0.00091853	0.000946672	0.00106527	0.00106541
LOC_Os08g09940.1	LOC_Os08g09940.1	GTP binding	+	4	10.7	10.7	10.7	44.332	0	11.689	0.00190206	0.00172985	0.00174128	0.00194197	0.00155059	0.00166158	0.00147704	0.00144991
LOC_Os03g11670.1	LOC_Os03g11670.1	pentatricopeptide (PPR) repeat-containing protein	+	4	6.1	6.1	6.1	73.345	0	14.104	0.00199521	0.00208515	0.00198408	0.00190762	0.00172074	0.00174198	0.00164438	0.00159018
LOC_Os04g38640.2;LOC_Os04g38640.1;LOC_Os04g38640.3	LOC_Os04g38640.2	Trypsin family protein with PDZ domain	+	4	12.3	12.3	12.3	40.821	0	9.2639	0.00144333	0.0014268	0.00144865	0.00130711	0.00126278	0.00115912	0.00115629	0.00116127
LOC_Os11g41900.1	LOC_Os11g41900.1	lysophosphatidyl acyltransferase 2	+	4	14.2	14.2	14.2	42.429	0	19.199	0.00666867	0.00683195	0.00651857	0.0068235	0.00565055	0.00578293	0.00572515	0.00545809
LOC_Os08g36150.1;LOC_Os08g36150.2	LOC_Os08g36150.1	Aha1 domain-containing protein	+	4	21.1	21.1	21.1	39.227	0	49.884	0.00347028	0.00355088	0.00373423	0.00353298	0.00277037	0.00318576	0.00330664	0.0027926
LOC_Os08g30020.4;LOC_Os08g30020.3;LOC_Os08g30020.2;LOC_Os08g30020.1;LOC_Os08g30020.6;LOC_Os08g30020.5	LOC_Os08g30020.4	Sulfite exporter TauE/SafE family protein	+	4	15.8	15.8	15.8	38.863	0	36.401	0.00292691	0.00297659	0.00329767	0.00308326	0.00244823	0.00255858	0.00263887	0.00274013
LOC_Os07g47700.1	LOC_Os07g47700.1	NAD(P)-binding Rossmann-fold superfamily protein	+	4	38	38	12.4	48.237	0	43.384	0.0238122	0.0226462	0.0227029	0.0227795	0.020049	0.0188264	0.0205373	0.0184377
LOC_Os05g48320.1;LOC_Os01g48770.2;LOC_Os05g48320.2	LOC_Os05g48320.1	Zinc-binding ribosomal protein family protein	+	4	35.9	35.9	35.9	10.243	0	23.249	0.00893002	0.00803362	0.00868135	0.00833175	0.00721897	0.00722953	0.00728877	0.00705058
LOC_Os01g13770.3;LOC_Os01g13770.1;LOC_Os01g13770.2	LOC_Os01g13770.3	Glucose-6-phosphate/phosphate translocator-related	+	4	10.5	10.5	10.5	32.661	0	29.24	0.0386699	0.0383688	0.0371866	0.0381878	0.0323464	0.0324904	0.0320037	0.0323437
LOC_Os09g26900.1	LOC_Os09g26900.1	copper transporter 5	+	4	35.6	35.6	35.6	15.779	0	7.4772	0.0028881	0.00282562	0.00274475	0.00285879	0.0025025	0.00235651	0.00233683	0.00240185
LOC_Os12g34018.1	LOC_Os12g34018.1	Plant mitochondrial ATPase, F0 complex, subunit 8 protein	+	4	19.4	19.4	19.4	17.989	0	57.177	0.0602833	0.0601565	0.0592398	0.0594888	0.0503377	0.0504749	0.0499655	0.0521309
LOC_Os03g51160.2;LOC_Os03g51160.1	LOC_Os03g51160.2	Protein of unknown function DUF106, transmembrane	+	4	20.6	20.6	20.6	21.727	0	14.978	0.00105993	0.00108709	0.00102403	0.000935963	0.000919559	0.000835724	0.000862127	0.000872088
LOC_Os07g48810.1;LOC_Os07g48810.2	LOC_Os07g48810.1	rhodanese-like domain-containing protein / PPIC-type PPIASE domain-containing protein	+	4	18.5	18.5	18.5	33.144	0	13.725	0.00401377	0.00385698	0.0037511	0.00392787	0.00338974	0.00323204	0.00313832	0.00345582
LOC_Os10g21324.1;LOC_Os04g16846.1;LOC_Os01g57942.1	LOC_Os10g21324.1	photosynthetic electron transfer B	+	4	17.7	17.7	17.7	26.013	0	160.06	0.221382	0.217896	0.219336	0.219806	0.189198	0.185608	0.187644	0.187444
LOC_Os09g29430.1	LOC_Os09g29430.1	dicarboxylate transport 2.1	+	4	8.2	8.2	8.2	58.867	0	13.403	0.031761	0.0312626	0.0307428	0.0306777	0.0267576	0.0268651	0.0261376	0.0265955
LOC_Os02g01070.1	LOC_Os02g01070.1	FG-GAP repeat-containing protein	+	4	7.8	7.8	7.8	77.475	0	9.1801	0.00211194	0.00223234	0.00202767	0.00199569	0.00200296	0.00182771	0.00174366	0.00160992
LOC_Os01g59740.1	LOC_Os01g59740.1	Protein of unknown function (DUF3411)	+	4	12.6	12.6	12.6	35.052	0	19.081	0.00832666	0.00859487	0.00857022	0.00875545	0.00759491	0.00714183	0.00724781	0.00745049
LOC_Os05g01110.1	LOC_Os05g01110.1	Ribosomal L28 family	+	4	24.8	24.8	24.8	14.928	0	9.7746	0.0167113	0.0167472	0.0172799	0.0169693	0.0140883	0.0148716	0.0148168	0.0146052
LOC_Os12g24080.1	LOC_Os12g24080.1	ubiquitin-protein ligase 2	+	4	7.1	7.1	7.1	111.43	0	12.048	0.00149555	0.00139628	0.00144232	0.00144352	0.00127029	0.00132784	0.00122277	0.00116109
LOC_Os02g51750.1;LOC_Os02g51750.2	LOC_Os02g51750.1	annexin 7	+	4	15.9	15.9	15.9	35.554	0	7.649	0.00132034	0.00117813	0.00128567	0.00132153	0.00119137	0.00111988	0.00108536	0.00100949
LOC_Os01g21560.1;LOC_Os01g21520.1;LOC_Os01g21580.1	LOC_Os01g21560.1	alpha/beta-Hydrolases superfamily protein	+	4	20.1	20.1	20.1	35.859	0	40.925	0.00647721	0.00610599	0.00619788	0.00592155	0.00566559	0.00539771	0.00515122	0.00521595
LOC_Os11g45590.3;LOC_Os11g45590.2;LOC_Os11g45590.1;LOC_Os11g41820.2;LOC_Os11g41820.1	LOC_Os11g45590.3	U2 snRNP auxilliary factor, large subunit, splicing factor	+	4	16.7	16.7	16.7	39.43	0	14.94	0.00151285	0.00163226	0.00135068	0.00146806	0.00134825	0.00124515	0.00128478	0.00129774
LOC_Os03g60820.1	LOC_Os03g60820.1	Major facilitator superfamily protein	+	4	8.4	8.4	8.4	57.875	0	28.449	0.018722	0.0178562	0.0182569	0.0181959	0.0161551	0.0157435	0.0154601	0.0162183
LOC_Os11g47760.1;LOC_Os11g47760.2;LOC_Os11g47760.5;LOC_Os11g47760.3;LOC_Os11g47760.4;LOC_Os11g47760.6	LOC_Os11g47760.1	heat shock cognate protein 70-1	+	4	50.8	18.3	12.3	71.184	0	93.596	0.0145159	0.0145298	0.0151123	0.0145058	0.0125746	0.012937	0.0128325	0.0127925
LOC_Os01g67960.1	LOC_Os01g67960.1	GPI transamidase component PIG-S-related	+	4	13.3	13.3	13.3	66.575	0	10.363	0.000673032	0.000667615	0.000695378	0.000624495	0.000580109	0.000617598	0.000553406	0.000569106
LOC_Os01g11070.1	LOC_Os01g11070.1	Alg9-like mannosyltransferase family	+	4	7.9	7.9	7.9	64.925	0	10.539	0.00707169	0.00690114	0.0066077	0.00666495	0.00620976	0.00611548	0.00560196	0.00586732
LOC_Os04g46010.1	LOC_Os04g46010.1	Tetratricopeptide repeat (TPR)-like superfamily protein	+	4	10	10	10	58.009	0	9.5678	0.00329535	0.00317143	0.00312452	0.0031901	0.00279761	0.00288382	0.00291946	0.00259667
LOC_Os05g19040.1	LOC_Os05g19040.1	B-cell receptor-associated 31-like	+	4	20.8	20.8	20.8	25.221	0	9.6288	0.00226346	0.00232924	0.00226725	0.00211146	0.00200667	0.00188084	0.00199814	0.00197563
LOC_Os04g52760.1	LOC_Os04g52760.1	gamma-soluble NSF attachment protein	+	4	24.8	24.8	24.8	24.574	0	10.994	0.0021713	0.00216247	0.00225389	0.0021719	0.00198762	0.00197613	0.00186525	0.00185339
LOC_Os06g08480.1	LOC_Os06g08480.1	chromatin remodeling factor CHD3 (PICKLE)	+	4	3.4	3.4	3.4	144.07	0	6.4647	0.00125045	0.00112372	0.00122411	0.00114757	0.00106251	0.00108668	0.000943577	0.0010833
LOC_Os01g04900.2;LOC_Os01g04900.1;LOC_Os01g04900.3	LOC_Os01g04900.2	ethylene-dependent gravitropism-deficient and yellow-green-like 2	+	4	8.8	8.8	8.8	52.297	0	3.8549	0.0165349	0.0163666	0.0158773	0.0161147	0.0149613	0.0139621	0.0138869	0.0144513
LOC_Os02g54700.2	LOC_Os02g54700.2	eukaryotic translation initiation factor 3G1	+	4	18.3	18.3	18.3	32.009	0	27.724	0.0020109	0.00204771	0.00214468	0.00203804	0.0018713	0.00170704	0.00186439	0.0018344
LOC_Os08g34220.1	LOC_Os08g34220.1	fatty acid desaturase 6	+	4	11.7	11.7	11.7	52.243	0	20.746	0.00714615	0.0074773	0.00752136	0.00784121	0.00693544	0.00663753	0.00647782	0.00644889
LOC_Os07g08770.1	LOC_Os07g08770.1	YGGT family protein	+	4	30.3	30.3	30.3	19.057	0	12.437	0.00564002	0.00560053	0.00559803	0.00546608	0.00519086	0.00490941	0.00483873	0.00479444
LOC_Os08g05650.1;LOC_Os08g05650.2	LOC_Os08g05650.1	long-chain base (LCB) kinase 1	+	4	10.5	10.5	10.5	49.517	0	13.684	0.00353347	0.0034971	0.00362594	0.00358698	0.00322821	0.00303763	0.00321698	0.00312446
LOC_Os04g56320.1	LOC_Os04g56320.1	P-loop containing nucleoside triphosphate hydrolases superfamily protein	+	4	31	23.3	23.3	27.806	0	17.157	0.00212854	0.00201162	0.00208671	0.00223234	0.00193573	0.00183119	0.00192188	0.00182073
LOC_Os12g44380.2;LOC_Os12g44380.1;LOC_Os12g44380.3	LOC_Os12g44380.2	sucrose transporter 4	+	4	8.7	8.7	8.7	49.29	0	32.098	0.00701355	0.00712328	0.00727674	0.0070519	0.00613114	0.00673865	0.00623003	0.0062133
LOC_Os01g55830.1;LOC_Os01g27630.1;LOC_Os01g27360.1;LOC_Os01g27340.1	LOC_Os01g55830.1	Glutathione S-transferase family protein	+	4	26.5	26.5	26.5	23.977	0	16.92	0.00434681	0.00411885	0.00413355	0.00423792	0.00359137	0.00394564	0.00373935	0.00370916
LOC_Os09g36930.1	LOC_Os09g36930.1	plasma membrane intrinsic protein 3	+	4	18.3	18.3	18.3	30.316	0	101.48	0.105144	0.104759	0.10585	0.102305	0.0943099	0.0922389	0.0933124	0.0925956
LOC_Os05g29990.1	LOC_Os05g29990.1	NAD(P)-binding Rossmann-fold superfamily protein	+	4	35.6	15.4	11.6	48.708	0	25.813	0.00291483	0.00273944	0.00282461	0.00265439	0.00250172	0.00259482	0.00244258	0.0024061
LOC_Os02g43500.1	LOC_Os02g43500.1	Unknown	+	4	20.2	20.2	20.2	35.378	0	8.2777	0.00135494	0.00135705	0.00138899	0.00142786	0.00127453	0.00123665	0.00122704	0.00120343
LOC_Os09g12540.1	LOC_Os09g12540.1	Chlorophyll A-B binding family protein	+	4	14.3	14.3	14.3	34.925	0	16.315	0.00517603	0.00499953	0.00532697	0.00526208	0.00467174	0.00464315	0.00457164	0.00469347
LOC_Os01g01302.1	LOC_Os01g01302.1	shikimate kinase like 1	+	4	22.3	22.3	22.3	29.617	0	13.752	0.00145845	0.00143197	0.00164656	0.00147424	0.00137401	0.00131687	0.00136133	0.00133263
LOC_Os08g41280.1	LOC_Os08g41280.1	Auxin-responsive family protein	+	4	15.1	15.1	15.1	40.893	0	42.367	0.00448377	0.00433785	0.00446816	0.0041705	0.00397856	0.00381364	0.00387342	0.00397643
LOC_Os09g33480.1;LOC_Os09g04670.1	LOC_Os09g33480.1	cobalt ion binding	+	4	10.9	10.9	10.9	42.933	0	12.375	0.00776854	0.00759554	0.00771669	0.00783368	0.00693428	0.00693387	0.00695224	0.00690356
LOC_Os09g34970.1	LOC_Os09g34970.1	P-loop containing nucleoside triphosphate hydrolases superfamily protein	+	4	14.7	14.7	14.7	40.41	0	5.974	0.000751375	0.000801397	0.000821589	0.000748804	0.000737819	0.000649919	0.000694289	0.000720654
LOC_Os01g09010.1	LOC_Os01g09010.1	HXXXD-type acyl-transferase family protein	+	4	9.8	9.8	9.8	46.166	0.00087822	2.6465	0.00161989	0.00175204	0.00161346	0.00171319	0.00151109	0.00153795	0.00153357	0.00143219
LOC_Os07g44860.1;LOC_Os07g44850.1	LOC_Os07g44860.1	carboxyesterase 18	+	4	15.7	15.7	15.7	37.014	0	25.809	0.00178076	0.00182311	0.0018438	0.00172156	0.00167382	0.00160765	0.00159881	0.00156404
LOC_Os03g02270.1;LOC_Os10g37430.1	LOC_Os03g02270.1	Tetratricopeptide repeat (TPR)-like superfamily protein	+	4	8.5	8.5	8.5	52.254	0	4.712	0.00299401	0.00304048	0.00315085	0.00285095	0.00284015	0.00267105	0.00274368	0.00257815
LOC_Os05g07640.1	LOC_Os05g07640.1	Unknown	+	4	19.8	19.8	19.8	25.841	0	7.7993	0.00309569	0.0030389	0.00312936	0.00306743	0.00286411	0.00277354	0.00267593	0.00278688
LOC_Os03g03770.1	LOC_Os03g03770.1	NADH-ubiquinone oxidoreductase B18 subunit, putative	+	4	41.3	41.3	41.3	12.189	0	13.451	0.00724268	0.00770321	0.00753857	0.0076596	0.00678691	0.0067437	0.00690449	0.00670712
LOC_Os06g16260.1;LOC_Os06g16260.2;LOC_Os05g23260.1;LOC_Os02g58139.3	LOC_Os06g16260.1	Peptidase S24/S26A/S26B/S26C family protein	+	4	22.8	22.8	22.8	19.997	0	12.233	0.00556924	0.0051892	0.00561942	0.00538175	0.0048711	0.00469095	0.00510819	0.00492507
LOC_Os06g14470.1;LOC_Os06g14470.2	LOC_Os06g14470.1	ALWAYS EARLY 4	+	4	16.3	16.3	16.3	31.817	0	12.537	0.00565996	0.00550456	0.0054402	0.00541541	0.00502296	0.00495963	0.0050038	0.00487603
LOC_Os01g59080.1	LOC_Os01g59080.1	Unknown	+	4	21.1	21.1	21.1	22.859	0	8.761	0.0119199	0.0117616	0.0119986	0.0119597	0.0109286	0.0107707	0.010646	0.0106771
LOC_Os08g25700.1	LOC_Os08g25700.1	Unknown	+	4	13.7	13.7	13.7	38.558	0	51.669	0.00778597	0.00800888	0.00719739	0.00750868	0.0070928	0.00687749	0.00687688	0.00681872
LOC_Os05g51830.1	LOC_Os05g51830.1	histone deacetylase 3	+	4	15.5	15.5	15.5	32.547	0	9.3299	0.00440473	0.00434913	0.00424354	0.00433135	0.00407475	0.00399494	0.00377877	0.0039233
LOC_Os05g27790.1	LOC_Os05g27790.1	Uncharacterised protein family (UPF0497)	+	4	31.9	31.9	31.9	21.31	0	16.952	0.0049762	0.00490297	0.00479452	0.00496522	0.004552	0.00453824	0.00447427	0.00438495
LOC_Os07g36465.1	LOC_Os07g36465.1	vacuolar ATP synthase subunit H family protein	+	4	43.2	43.2	43.2	12.82	0	20.156	0.00459488	0.00470876	0.00448649	0.00444789	0.0043999	0.00419512	0.00400207	0.00407993
LOC_Os01g51200.1;LOC_Os01g51200.2;LOC_Os04g43490.2;LOC_Os05g51560.3;LOC_Os02g56560.2;LOC_Os02g17910.1;LOC_Os01g13060.3;LOC_Os01g13060.2;LOC_Os01g13060.1;LOC_Os04g43490.1;LOC_Os02g56560.1;LOC_Os02g40860.1;LOC_Os01g38950.1;LOC_Os05g51560.2;LOC_Os05g51560.1;LOC_Os10g33650.3;LOC_Os10g33650.2;LOC_Os10g33650.1	LOC_Os01g51200.1	casein kinase 1-like protein 2	+	4	10.4	10.4	10.4	52.907	0	7.2502	0.0035659	0.00393395	0.00377905	0.00363807	0.00325418	0.00350673	0.0034132	0.00347571
LOC_Os03g60100.1	LOC_Os03g60100.1	Ribosomal protein L17 family protein	+	4	17.6	17.6	17.6	22.961	0	6.0137	0.0285171	0.0289672	0.0272415	0.0269254	0.0265942	0.0259966	0.0244912	0.0250956
LOC_Os07g10500.1	LOC_Os07g10500.1	Cytochrome bd ubiquinol oxidase, 14kDa subunit	+	4	35.9	31	31	16.616	0	19.118	0.0138083	0.0135356	0.0144191	0.0139678	0.0121926	0.012841	0.012973	0.0130727
LOC_Os02g53490.1	LOC_Os02g53490.1	Cation efflux family protein	+	4	12.7	12.7	12.7	45.731	0	85.263	0.0104948	0.0100335	0.0099329	0.00985739	0.00945993	0.00938588	0.00902863	0.00922754
LOC_Os05g25210.1	LOC_Os05g25210.1	chaperone protein dnaJ-related	+	4	10.9	10.9	10.9	51.122	0	13.661	0.00435762	0.00443484	0.00422272	0.00458877	0.00404884	0.00409726	0.00410777	0.0039487
LOC_Os04g55800.1	LOC_Os04g55800.1	sulfate transporter 91	+	4	9.1	9.1	9.1	71.452	0	10.633	0.00113479	0.00120387	0.00119587	0.00125031	0.00108219	0.00113132	0.00109852	0.00109341
LOC_Os02g16550.1	LOC_Os02g16550.1	Calcineurin-like metallo-phosphoesterase superfamily protein	+	4	21.8	21.8	21.8	20.88	0	13.891	0.0180147	0.0180506	0.0179531	0.0175859	0.016769	0.0164628	0.0164031	0.0164366
LOC_Os08g02340.2;LOC_Os08g02340.1	LOC_Os08g02340.2	60S acidic ribosomal protein family	+	4	84.5	84.5	84.5	11.082	0	64.62	0.00565902	0.00548675	0.00555603	0.00559159	0.0053354	0.00509154	0.00526108	0.00490644
LOC_Os09g30340.1	LOC_Os09g30340.1	photosystem I subunit G	+	4	18.4	18.4	18.4	15.241	0	6.1684	0.267441	0.265767	0.263953	0.261701	0.248065	0.244046	0.24236	0.245547
LOC_Os12g43550.2;LOC_Os12g43550.1	LOC_Os12g43550.2	Ras-related small GTP-binding family protein	+	4	35	29.6	29.6	22.146	0	21.143	0.00248764	0.00238112	0.00254427	0.00250735	0.00227263	0.00228033	0.00239969	0.00232963
LOC_Os08g42050.1;LOC_Os09g32968.2;LOC_Os09g32968.1	LOC_Os08g42050.1	emp24/gp25L/p24 family/GOLD family protein	+	4	25.9	25.9	25.9	24.565	0	41.934	0.0100155	0.0100642	0.00996276	0.0101268	0.00973028	0.0095061	0.00916406	0.00934768
LOC_Os04g33940.1	LOC_Os04g33940.1	Protein of unknown function (DUF1279)	+	4	24.1	24.1	24.1	20.147	0	14.772	0.00670759	0.00693781	0.00675742	0.00676903	0.00633019	0.00648052	0.00628418	0.00648924
LOC_Os03g03180.1;LOC_Os10g39100.1	LOC_Os03g03180.1	PLAC8 family protein	+	4	15.7	15.7	15.7	30.083	0	10.148	0.0144726	0.0144936	0.0150158	0.0146626	0.0142613	0.0138267	0.013925	0.013803
LOC_Os06g27760.1;LOC_Os06g27760.2	LOC_Os06g27760.1	methionine sulfoxide reductase B 1	+	4	27.1	27.1	27.1	23.422	0	12.39	0.00288236	0.00299786	0.00286106	0.00294975	0.00278013	0.00282478	0.00279014	0.00279657
LOC_Os07g39710.1	LOC_Os07g39710.1	NADH-ubiquinone oxidoreductase-related	+	4	34.6	34.6	34.6	17.345	0	11.345	0.0336747	0.0328224	0.0321753	0.0326245	0.0322166	0.0317873	0.0315336	0.0314898
LOC_Os01g72950.1	LOC_Os01g72950.1	NAD(P)H:plastoquinone dehydrogenase complex subunit O	+	4	28	28	28	17.875	0	46.574	0.0354863	0.0353939	0.0351561	0.0349373	0.0359312	0.0360289	0.0362261	0.0357125
LOC_Os08g04620.1	LOC_Os08g04620.1	PapD-like superfamily protein	+	4	28.8	28.8	19.7	25.637	0	21.023	0.0159662	0.0155212	0.0156363	0.0157609	0.0164355	0.0162912	0.0162292	0.0166256
LOC_Os05g34770.1	LOC_Os05g34770.1	cytochrome c-2	+	4	41.1	41.1	41.1	12.271	0	16.674	0.0147894	0.0147849	0.0148295	0.0144236	0.0155903	0.0155188	0.0148261	0.0154893
LOC_Os10g39150.1	LOC_Os10g39150.1	photosystem I P subunit	+	4	16.3	16.3	16.3	17.95	0	10.322	0.0921701	0.0909004	0.0914208	0.0932689	0.0937531	0.0969089	0.0984213	0.0972042
LOC_Os03g11970.1	LOC_Os03g11970.1	tubulin alpha-5	+	4	32.3	12.7	12.7	50.06	0	10.703	0.00137738	0.00131683	0.00132418	0.00127284	0.00139977	0.00136642	0.00142208	0.00140107
LOC_Os01g40310.1	LOC_Os01g40310.1	Protein of unknown function (DUF1118)	+	4	18.2	18.2	18.2	19.476	0	37.06	0.0691163	0.0674565	0.0676148	0.0686646	0.0732866	0.0724292	0.0729415	0.0732043
LOC_Os09g39180.1	LOC_Os09g39180.1	31-kDa RNA binding protein	+	4	15.2	15.2	15.2	35.425	0	11.297	0.00146461	0.00141022	0.00146053	0.0013838	0.00152928	0.00156881	0.00152509	0.00150365
LOC_Os05g22730.1	LOC_Os05g22730.1	one helix protein	+	4	34.8	34.8	34.8	12.109	0	10.298	0.0308016	0.0300019	0.0301102	0.02995	0.0333576	0.0328302	0.0326465	0.0324604
LOC_Os03g07300.1	LOC_Os03g07300.1	D-ribulose-5-phosphate-3-epimerase	+	4	27.4	27.4	27.4	29.034	0	48.772	0.0070817	0.00750481	0.00690359	0.00727429	0.00806626	0.00772015	0.00790237	0.00764261
LOC_Os08g23410.1	LOC_Os08g23410.1	Rubredoxin-like superfamily protein	+	4	35.5	35.5	35.5	23.523	0	83.987	0.0103253	0.0101706	0.0105056	0.0104141	0.0111604	0.0114687	0.0112116	0.0115531
LOC_Os05g30530.1	LOC_Os05g30530.1	Ribosomal protein S4 (RPS4A) family protein	+	4	35.4	16.3	16.3	29.662	0	11.181	0.00404075	0.00365484	0.00378074	0.00353186	0.00410296	0.00423763	0.00401358	0.00410525
LOC_Os04g24520.1	LOC_Os04g24520.1	NADH-ubiquinone oxidoreductase B8 subunit, putative	+	4	60	60	60	8.0062	0	16.401	0.00364067	0.00354972	0.00324263	0.00346432	0.00382076	0.0038413	0.0039123	0.00382108
LOC_Os11g44810.1;LOC_Os11g44810.2;LOC_Os11g44810.3	LOC_Os11g44810.1	dormancy-associated protein-like 1	+	4	67.2	67.2	67.2	13.573	0	62.842	0.00336379	0.00330739	0.00333058	0.00338733	0.00356006	0.00374689	0.00374263	0.00382492
LOC_Os03g58204.1	LOC_Os03g58204.1	Ribosomal protein L4/L1 family	+	4	33.2	16.8	16.8	44.488	0	13.327	0.00166332	0.00176838	0.00180072	0.00154496	0.00190954	0.00191134	0.00188544	0.00183848
LOC_Os06g39756.1;LOC_Os01g58000.1;LOC_Os10g21264.1;LOC_Os12g19430.1	LOC_Os06g39756.1	ATP synthase epsilon chain	+	4	72.3	13.9	13.9	15.247	0	25.069	0.0774115	0.077027	0.0742381	0.0773082	0.0864878	0.0869758	0.0836333	0.0863958
LOC_Os03g45320.1;LOC_Os03g45320.2	LOC_Os03g45320.1	isopropylmalate dehydrogenase 2	+	4	14.2	14.2	14.2	43.37	0	22.569	0.00152734	0.00135471	0.00136571	0.00130553	0.00158445	0.00149138	0.00155009	0.00164737
LOC_Os08g44770.1;LOC_Os08g44770.2	LOC_Os08g44770.1	copper/zinc superoxide dismutase 2	+	4	28.9	28.9	28.9	21.301	0	17.246	0.00216185	0.00198204	0.00203472	0.00217162	0.00235569	0.00253945	0.00239219	0.0022299
LOC_Os11g11390.1	LOC_Os11g11390.1	senescence associated gene 24	+	4	34.8	34.8	24.6	25.346	0	35.308	0.0147998	0.0152488	0.0144191	0.0139068	0.0167403	0.0169606	0.0167108	0.0170317
LOC_Os03g36750.1	LOC_Os03g36750.1	Haloacid dehalogenase-like hydrolase (HAD) superfamily protein	+	4	13.4	13.4	13.4	33.702	0	7.6216	0.00235458	0.00251986	0.0025271	0.0023206	0.00300833	0.00284327	0.00290912	0.00285555
LOC_Os07g10720.2;LOC_Os07g10720.1;LOC_Os02g27760.1	LOC_Os07g10720.2	Ribosomal protein S8 family protein	+	4	39.2	39.2	39.2	14.8	0	29.087	0.0237847	0.0231433	0.0228222	0.0230044	0.0275388	0.0284394	0.0282353	0.027918
LOC_Os03g04260.1	LOC_Os03g04260.1	glutathione S-transferase F11	+	4	27.2	27.2	19.6	24.989	0	7.3781	0.000965341	0.00101273	0.00105318	0.00104714	0.00125474	0.00119229	0.00127643	0.00121252
LOC_Os07g01870.1;LOC_Os07g01870.2	LOC_Os07g01870.1	Ribosomal protein L13 family protein	+	4	22.3	18	18	23.672	0	6.6916	0.0110365	0.011245	0.0110797	0.0106302	0.013732	0.0134564	0.0134178	0.0132731
LOC_Os12g36194.1	LOC_Os12g36194.1	nucleoside diphosphate kinase 2	+	4	15	15	15	23.47	0	4.2479	0.00376954	0.0041002	0.00398145	0.00404573	0.00491555	0.0049931	0.00487621	0.0049559
LOC_Os07g08710.1;LOC_Os07g08710.3;LOC_Os07g08710.2	LOC_Os07g08710.1	winged-helix DNA-binding transcription factor family protein	+	3	15.1	15.1	15.1	28.53	0	14.34	0.00105097	0.00123239	0.00118679	0.00108423	0.000713521	0.00041456	0.000595879	0.000440956
LOC_Os05g04510.2;LOC_Os05g04510.1	LOC_Os05g04510.2	S-adenosylmethionine synthetase 1	+	3	43.7	11.6	9.8	43.219	0	18.678	0.00591683	0.00604384	0.00594461	0.00603542	0.00324478	0.00295075	0.00312677	0.00318939
LOC_Os04g18090.1;REV__LOC_Os12g12470.1	LOC_Os04g18090.1	histone H1-3	+	3	13.6	13.6	13.6	19.74	0	6.5628	0.0207111	0.0199584	0.0201605	0.0201415	0.0118261	0.0113266	0.0113861	0.0111477
LOC_Os06g04030.1;LOC_Os03g27310.2;LOC_Os03g27310.1;LOC_Os12g22680.1;LOC_Os12g22650.1;LOC_Os02g25940.1	LOC_Os06g04030.1	Histone superfamily protein	+	3	32.4	32.4	14	15.406	0	20.073	0.245682	0.242783	0.240755	0.244683	0.152877	0.153231	0.151254	0.153849
LOC_Os08g37700.3;LOC_Os08g37700.2;LOC_Os08g37700.1	LOC_Os08g37700.3	RNA-binding (RRM/RBD/RNP motifs) family protein	+	3	17.5	17.5	17.5	29.132	0	14.407	0.000747047	0.000672346	0.000641817	0.000675307	0.000504258	0.000389483	0.000388901	0.000435655
LOC_Os03g53190.2;LOC_Os03g53190.1;LOC_Os03g06670.1;LOC_Os10g28230.1	LOC_Os03g53190.2	histone H2A 11	+	3	29.2	29.2	22.6	14.459	0	24.299	0.134063	0.134298	0.129824	0.128695	0.0850906	0.0859054	0.0831547	0.0842357
LOC_Os07g28480.1	LOC_Os07g28480.1	glutathione S-transferase TAU 24	+	3	16.8	16.8	16.8	25.826	0	21.049	0.00340323	0.0035358	0.00345365	0.00341488	0.00223352	0.00242138	0.00210613	0.00213479
LOC_Os01g16090.1	LOC_Os01g16090.1	RNA-binding (RRM/RBD/RNP motifs) family protein	+	3	15.3	15.3	15.3	49.279	0	14.869	0.000993378	0.00098754	0.00102428	0.000949009	0.000643869	0.000637842	0.000602834	0.000681067
LOC_Os04g47690.3;LOC_Os04g47690.2;LOC_Os04g47690.1	LOC_Os04g47690.3	high mobility group B3	+	3	13	13	13	13.873	0	3.6745	0.0407008	0.0399929	0.0393253	0.03937	0.0267956	0.0261527	0.0258001	0.0266859
LOC_Os04g40660.3;LOC_Os04g40660.2;LOC_Os04g40660.1	LOC_Os04g40660.3	MA3 domain-containing protein	+	3	7.3	6.1	6.1	72.98	0	10.48	0.000516403	0.000521951	0.000534391	0.000475776	0.000433297	0.000284486	0.000332983	0.000320928
LOC_Os04g52164.2;LOC_Os04g52164.1	LOC_Os04g52164.2	HXXXD-type acyl-transferase family protein	+	3	18.5	18.5	18.5	29.4	0	8.366	0.000654465	0.000688917	0.0006601	0.000769568	0.000433313	0.00049569	0.00048343	0.000471783
LOC_Os06g08080.1	LOC_Os06g08080.1	Inorganic H pyrophosphatase family protein	+	3	20.5	5.2	5.2	80.044	0	18.279	0.0140294	0.0143844	0.0143209	0.0143596	0.00961078	0.00972469	0.00967436	0.00982955
LOC_Os05g07030.2;LOC_Os05g07030.1;LOC_Os01g06510.1	LOC_Os05g07030.2	Arginyl-tRNA synthetase, class Ic	+	3	9.9	9.9	5.9	68.289	0	5.8627	0.000612967	0.000582605	0.000464989	0.000523891	0.000360525	0.000368579	0.000357923	0.000428044
LOC_Os03g10090.1	LOC_Os03g10090.1	polyol/monosaccharide transporter 5	+	3	7.5	7.5	7.5	55.619	0	3.9405	0.00335028	0.00327436	0.00296159	0.00314363	0.00237073	0.00221216	0.00226282	0.00209119
LOC_Os04g50110.1	LOC_Os04g50110.1	RNA-binding (RRM/RBD/RNP motifs) family protein	+	3	11.3	11.3	11.3	31.672	0	4.7722	0.0021868	0.00220398	0.00222675	0.00222885	0.00163336	0.00146331	0.00161183	0.00152175
LOC_Os11g42500.1	LOC_Os11g42500.1	Disease resistance-responsive (dirigent-like protein) family protein	+	3	22	22	22	25.749	0	76.983	0.00641066	0.00628874	0.00568399	0.00563481	0.00451832	0.0040168	0.00412258	0.0042997
LOC_Os06g22960.1	LOC_Os06g22960.1	delta tonoplast integral protein	+	3	14.1	14.1	14.1	25.014	0	18.935	0.0833996	0.0813672	0.0827638	0.0830884	0.0582288	0.0576421	0.0589786	0.058799
LOC_Os08g08840.2;LOC_Os08g08840.1	LOC_Os08g08840.2	glucose-6-phosphate/phosphate translocator 2	+	3	6.7	6.7	6.7	42.018	0.0027533	2.0196	0.00201685	0.00194889	0.00211607	0.00198669	0.00140499	0.00131466	0.00142798	0.00155894
LOC_Os04g37580.1	LOC_Os04g37580.1	ChaC-like family protein	+	3	27.3	27.3	27.3	21.153	0	10.437	0.0012616	0.00125399	0.00144853	0.00132656	0.00107632	0.00098007	0.000952559	0.000768826
LOC_Os12g02340.1;LOC_Os11g02424.2	LOC_Os12g02340.1	lipid transfer protein 3	+	3	31.4	31.4	31.4	11.513	0	18.853	0.00455616	0.00462601	0.00455903	0.00437916	0.00330011	0.00325443	0.00332129	0.00313809
LOC_Os04g01300.4;LOC_Os04g01300.3;LOC_Os04g01300.2;LOC_Os04g01300.1	LOC_Os04g01300.4	rhomboid protein-related	+	3	25.5	25.5	25.5	28.801	0	14.804	0.00235573	0.00252826	0.00246187	0.0026522	0.00200973	0.001704	0.00173521	0.00176628
LOC_Os11g43900.1;LOC_Os11g43900.2	LOC_Os11g43900.1	translationally controlled tumor protein	+	3	20.8	20.8	20.8	18.946	0	11.655	0.00444056	0.00479158	0.00444387	0.0047066	0.00331135	0.00325275	0.00335553	0.00341688
LOC_Os07g31720.1	LOC_Os07g31720.1	Calcium-dependent lipid-binding (CaLB domain) family protein	+	3	33.5	33.5	33.5	18.916	0	83.29	0.00853972	0.00886635	0.00883259	0.00821774	0.00642617	0.0063733	0.00597983	0.0063853
LOC_Os08g35760.1	LOC_Os08g35760.1	germin-like protein 1	+	3	16	16	16	21.861	0	70.778	0.0394072	0.0375656	0.0365345	0.0381316	0.027969	0.0283947	0.0274745	0.0279237
LOC_Os09g30418.1	LOC_Os09g30418.1	HEAT SHOCK PROTEIN 81.4	+	3	38.1	38.1	2	94.194	0	155.59	0.108192	0.107639	0.109539	0.109199	0.0805056	0.0804621	0.0793005	0.080036
LOC_Os12g20150.1;LOC_Os12g20150.2	LOC_Os12g20150.1	catalytics;carbohydrate kinases;phosphoglucan, water dikinases	+	3	4.4	4.4	4.4	132.89	0	12.473	0.000701171	0.000796817	0.000829242	0.000716046	0.000548754	0.000570412	0.000592396	0.000547515
LOC_Os04g52270.1;LOC_Os04g52270.2	LOC_Os04g52270.1	Coatomer epsilon subunit	+	3	17.4	17.4	17.4	31.581	0	8.1659	0.00308939	0.00299247	0.00292107	0.00285932	0.00221789	0.00232081	0.00216754	0.00223574
LOC_Os03g58530.2;LOC_Os03g58530.1	LOC_Os03g58530.2	PHD finger family protein / bromo-adjacent homology (BAH) domain-containing protein	+	3	29	23.7	23.7	21.166	0	8.1276	0.00114842	0.00113224	0.0011808	0.00111851	0.000824626	0.000883574	0.000850256	0.000904772
LOC_Os04g47220.1	LOC_Os04g47220.1	plasma membrane intrinsic protein 1;4	+	3	23.6	23.6	15.6	30.747	0	105.72	0.113667	0.115566	0.113237	0.114051	0.0879979	0.0873291	0.0871659	0.0868077
LOC_Os11g34200.1	LOC_Os11g34200.1	nuclear factor Y, subunit C11	+	3	14.7	14.7	14.7	28.254	0	6.7431	0.000682703	0.000675712	0.000695749	0.000614546	0.000519528	0.000477319	0.000512792	0.000560625
LOC_Os05g50280.1	LOC_Os05g50280.1	Major facilitator superfamily protein	+	3	7.4	7.4	7.4	53.319	0	7.1706	0.00105351	0.00115128	0.00122885	0.00106793	0.000877094	0.000817792	0.000963787	0.000865096
LOC_Os03g61130.1;LOC_Os11g38050.1	LOC_Os03g61130.1	non-specific phospholipase C1	+	3	6.8	6.8	6.8	60.957	0	7.4702	0.000481747	0.000523154	0.000462538	0.00045481	0.00039746	0.000383026	0.000363652	0.000360613
LOC_Os08g02080.1	LOC_Os08g02080.1	Unknown	+	3	28.2	28.2	28.2	15.728	0	49.192	0.00560697	0.0058645	0.00593522	0.00576001	0.00446378	0.00448903	0.00450911	0.00473489
LOC_Os03g23980.1	LOC_Os03g23980.1	NAD(P)-binding Rossmann-fold superfamily protein	+	3	20.1	20.1	20.1	36.022	0	45.471	0.00423387	0.00421626	0.00422569	0.0040883	0.00337573	0.00340841	0.00322898	0.00320411
LOC_Os04g50890.1	LOC_Os04g50890.1	SCAMP family protein	+	3	15.8	15.8	15.8	30.501	0	6.4521	0.00103823	0.00096857	0.000970315	0.00106373	0.000761134	0.000801163	0.000855263	0.000770218
LOC_Os01g36930.1	LOC_Os01g36930.1	ubiquitin-specific protease 6	+	3	9.5	9.5	9.5	53.165	0	12.024	0.00190908	0.00211621	0.00206521	0.00202553	0.00161321	0.00166009	0.00154051	0.00160756
LOC_Os02g45650.1	LOC_Os02g45650.1	Peptidase family M48 family protein	+	3	11.5	11.5	11.5	48.437	0	9.3348	0.0028328	0.00268654	0.00270524	0.00280193	0.00216632	0.00228065	0.00213864	0.00215276
LOC_Os08g33460.1	LOC_Os08g33460.1	Unknown	+	3	42.2	42.2	42.2	11.021	0	18.048	0.00882423	0.00887029	0.008643	0.00806727	0.00715186	0.00678128	0.006551	0.00678301
LOC_Os04g41460.1	LOC_Os04g41460.1	inositol transporter 1	+	3	7.5	7.5	7.5	53.948	0	5.6681	0.00128335	0.00147087	0.00118396	0.0014576	0.00120584	0.00098378	0.000989681	0.00110221
LOC_Os09g24414.1;LOC_Os08g15268.1;LOC_Os04g16822.1;LOC_Os09g19952.1	LOC_Os09g24414.1	ribosomal protein L22	+	3	18.1	18.1	18.1	17.683	0	5.4723	0.00938806	0.00907309	0.00872957	0.00899497	0.00742825	0.00722878	0.00717282	0.00697028
LOC_Os08g20570.2;LOC_Os08g20570.1	LOC_Os08g20570.2	Voltage-gated chloride channel family protein	+	3	5	5	4.1	82.575	0	4.9712	0.00180343	0.00185101	0.00182597	0.00182574	0.00147838	0.00147613	0.00143976	0.00142246
LOC_Os03g63390.1;LOC_Os03g50160.1	LOC_Os03g63390.1	plantacyanin	+	3	34.4	34.4	34.4	12.83	0	14.4	0.00251135	0.00259888	0.00235528	0.00228852	0.00203337	0.00194468	0.00181748	0.00197497
LOC_Os02g44630.2;LOC_Os02g44630.1;LOC_Os02g44630.3;LOC_Os02g57720.1	LOC_Os02g44630.2	plasma membrane intrinsic protein 1;4	+	3	25.3	17.3	17.3	30.759	0	41.546	0.0499143	0.0504108	0.0500915	0.0511892	0.0398438	0.0401769	0.0406302	0.0406491
LOC_Os09g07350.1	LOC_Os09g07350.1	FASCICLIN-like arabinogalactan 2	+	3	10.5	10.5	10.5	42.426	0	12.673	0.00315905	0.0033384	0.00312172	0.0030522	0.00256572	0.00258725	0.00247795	0.00252945
LOC_Os01g35050.4;LOC_Os01g35050.3;LOC_Os01g35050.2;LOC_Os01g35050.1	LOC_Os01g35050.4	ERD (early-responsive to dehydration stress) family protein	+	3	6.4	6.4	5	80.599	0	7.0127	0.0012713	0.00124284	0.00141015	0.00132572	0.0010643	0.000929415	0.00107802	0.00114696
LOC_Os02g03740.1	LOC_Os02g03740.1	pyridoxine biosynthesis 2	+	3	18	18	18	27.49	0	9.9459	0.00191633	0.00168098	0.00183622	0.00158976	0.00133401	0.00159348	0.00147631	0.00124335
LOC_Os01g61560.1;LOC_Os01g61560.3;LOC_Os01g61560.2	LOC_Os01g61560.1	Phosphatidate cytidylyltransferase family protein	+	3	12.5	12.5	12.5	32.502	0.00030807	3.2128	0.00459867	0.00481274	0.00485842	0.00510874	0.00393999	0.00398735	0.0040218	0.00364909
LOC_Os08g38820.2;LOC_Os08g38820.1	LOC_Os08g38820.2	Endomembrane protein 70 protein family	+	3	11.5	7.3	7.3	74.533	0	4.0278	0.00176673	0.00180261	0.00156229	0.00177643	0.00149003	0.00133346	0.00136996	0.00136929
LOC_Os12g23200.2;LOC_Os12g23200.1	LOC_Os12g23200.2	photosystem I subunit l	+	3	10.6	10.6	10.6	21.384	0	15.465	0.219161	0.217662	0.217988	0.220352	0.175271	0.176135	0.17879	0.176498
LOC_Os01g68750.1	LOC_Os01g68750.1	Adaptin family protein	+	3	4.6	4.6	4.6	103.79	0	6.5309	0.000960388	0.00103126	0.00117439	0.00106583	0.000960022	0.000835086	0.000857247	0.00076573
LOC_Os08g06470.1;LOC_Os08g06470.2	LOC_Os08g06470.1	Endomembrane protein 70 protein family	+	3	20.6	14.1	14.1	35.145	0	8.3354	0.000873603	0.000810882	0.00101394	0.000897457	0.000731018	0.000739613	0.000707226	0.000739923
LOC_Os05g01480.1	LOC_Os05g01480.1	RAB GTPase 11C	+	3	34.1	15.9	15.9	24.002	0	6.0247	0.00441232	0.00470959	0.00443274	0.00480591	0.00380872	0.00399395	0.00358923	0.00351877
LOC_Os10g38238.1;LOC_Os10g21244.1;LOC_Os04g16745.1	LOC_Os10g38238.1	chloroplast ribosomal protein S14	+	3	31.1	31.1	31.1	12.254	0	9.9457	0.00314507	0.00325351	0.00313522	0.00319876	0.00276277	0.00250515	0.00257236	0.00252612
LOC_Os01g01640.1	LOC_Os01g01640.1	Rer1 family protein	+	3	22.4	22.4	17.3	21.768	0	21.722	0.00372601	0.00378427	0.00355715	0.00365561	0.003234	0.00299864	0.00286201	0.00293055
LOC_Os08g43640.1;LOC_Os08g43640.3;LOC_Os08g43640.2	LOC_Os08g43640.1	PAM domain (PCI/PINT associated module) protein	+	3	29.8	29.8	9.5	55.197	0	37.198	0.00559669	0.00546846	0.00559818	0.00551737	0.00471562	0.00468968	0.00428933	0.00445764
LOC_Os11g02400.2;LOC_Os11g02400.1;LOC_Os12g02330.2	LOC_Os11g02400.2	lipid transfer protein 3	+	3	31.9	31.9	31.9	11.254	0	6.98	0.0055561	0.00530146	0.00555299	0.00524265	0.00449546	0.00447913	0.0044151	0.00433942
LOC_Os01g62020.2;LOC_Os01g62020.1	LOC_Os01g62020.2	UDP-glucuronic acid decarboxylase 1	+	3	35.3	23.5	16.1	29.246	0	17.841	0.00202634	0.00213959	0.00205048	0.00201493	0.00166086	0.00180989	0.00163944	0.00164027
LOC_Os09g02700.1	LOC_Os09g02700.1	poly(A) binding protein 8	+	3	13.1	13.1	10.6	71.63	0	18.186	0.00291452	0.00328493	0.00330516	0.00308605	0.00244745	0.00256403	0.00269858	0.00262203
LOC_Os10g21314.1;LOC_Os08g15306.1	LOC_Os10g21314.1	ribosomal protein L20	+	3	27.7	27.7	27.7	14.346	0	6.8603	0.0111312	0.0110404	0.0112669	0.0111988	0.00931838	0.00915503	0.00903024	0.00914745
LOC_Os10g22380.1;LOC_Os10g22380.2	LOC_Os10g22380.1	Glutamyl/glutaminyl-tRNA synthetase, class Ic	+	3	5.2	5.2	5.2	80.887	0	7.8408	0.0018441	0.00198292	0.00173315	0.0018082	0.00173194	0.00140243	0.00156482	0.00138706
LOC_Os01g55040.1;LOC_Os06g02260.2;LOC_Os06g02260.1;LOC_Os01g34880.1;LOC_Os01g34930.1	LOC_Os01g55040.1	glucan synthase-like 5	+	3	4.1	4.1	3.3	207.24	0	6.6356	0.002393	0.00238196	0.00254738	0.00227143	0.00196648	0.00195229	0.00203423	0.00198418
LOC_Os03g50340.1	LOC_Os03g50340.1	Coatomer, alpha subunit	+	3	34.1	34.1	4.1	136.38	0	131.04	0.0487498	0.048416	0.0484007	0.0472295	0.0403855	0.0401259	0.0394622	0.0398095
LOC_Os04g58160.2;LOC_Os04g58160.3;LOC_Os04g58160.1	LOC_Os04g58160.2	Protein of unknown function (DUF1218)	+	3	21.9	21.9	21.9	19.597	0	9.0188	0.00172373	0.00161554	0.00164193	0.00169693	0.00138884	0.00133588	0.00142645	0.0013847
LOC_Os02g54730.1	LOC_Os02g54730.1	Transmembrane amino acid transporter family protein	+	3	7.8	7.8	7.8	59.332	0	8.1408	0.000889619	0.000824758	0.000934168	0.000822363	0.000741578	0.00068397	0.000712961	0.0007392
LOC_Os01g08970.1;LOC_Os01g08970.2;LOC_Os05g08970.1	LOC_Os01g08970.1	high mobility group	+	3	5.8	5.8	5.8	71.333	0	6.6989	0.00146879	0.00122532	0.00136123	0.00126619	0.0010478	0.00112312	0.0011147	0.00113112
LOC_Os12g38150.1	LOC_Os12g38150.1	Pathogenesis-related thaumatin superfamily protein	+	3	20.2	20.2	20.2	23.43	0	18.805	0.00217876	0.00210577	0.00236153	0.00235835	0.00180655	0.00182209	0.00195628	0.00189115
LOC_Os04g59150.1;LOC_Os04g59150.2	LOC_Os04g59150.1	Peroxidase superfamily protein	+	3	13.3	11	11	36.988	0	8.9886	0.000492192	0.000559428	0.000500699	0.000507909	0.000436761	0.000414957	0.000384254	0.000479241
LOC_Os04g35560.2;LOC_Os04g35560.1	LOC_Os04g35560.2	Glutathione S-transferase family protein	+	3	14.3	14.3	14.3	31.154	0	4.9443	0.00113265	0.00112498	0.00109	0.000992268	0.0010102	0.000818002	0.000927347	0.000865807
LOC_Os03g13970.2;LOC_Os03g13970.1	LOC_Os03g13970.2	regulatory particle non-ATPase 10	+	3	9.7	9.7	9.7	42.383	0	8.1502	0.00288318	0.00275742	0.00255621	0.00280109	0.002349	0.0022152	0.00230559	0.00234874
LOC_Os07g38730.1	LOC_Os07g38730.1	tubulin alpha-5	+	3	41.3	21.6	13.3	49.654	0	65.562	0.00451963	0.00466477	0.00475817	0.00476328	0.00407144	0.00385948	0.00379624	0.0039525
LOC_Os08g02860.1	LOC_Os08g02860.1	Protein phosphatase 2A regulatory B subunit family protein	+	3	11.6	11.6	9.1	58.968	0	10.883	0.00129941	0.00127736	0.00120237	0.0012371	0.00101745	0.00100185	0.00115363	0.00104376
LOC_Os04g44430.1	LOC_Os04g44430.1	Major facilitator superfamily protein	+	3	9.9	9.9	9.9	59.886	0	17.103	0.00309215	0.00303958	0.00311015	0.00313143	0.00244553	0.00282016	0.00258978	0.00261218
LOC_Os03g11570.1	LOC_Os03g11570.1	Proteasome component (PCI) domain protein	+	3	17.4	17.4	9.6	43.669	0	18.824	0.00354388	0.00325288	0.00330092	0.0034284	0.00302216	0.00273582	0.00282687	0.00286589
LOC_Os05g42330.1;LOC_Os05g42330.2	LOC_Os05g42330.1	secretory carrier 3	+	3	14.5	14.5	14.5	31.542	0	25.905	0.00249856	0.00243514	0.00270967	0.00236829	0.00213237	0.00222052	0.00216253	0.00197517
LOC_Os08g36840.1	LOC_Os08g36840.1	fucosyltransferase 12	+	3	8	8	8	56.988	0	6.3073	0.000669473	0.000664734	0.000639948	0.000775597	0.0005716	0.000566379	0.00062619	0.000569526
LOC_Os10g35390.1	LOC_Os10g35390.1	Phospholipid/glycerol acyltransferase family protein	+	3	11.7	11.7	11.7	36.097	0	6.2185	0.00316252	0.00293501	0.00325632	0.00298203	0.00282767	0.0024505	0.00261321	0.00260255
LOC_Os03g61970.1	LOC_Os03g61970.1	actin 7	+	3	53.8	15.6	15.6	41.705	0	60.741	0.00121777	0.00132208	0.00134858	0.00130477	0.00105649	0.00109103	0.00114351	0.00113941
LOC_Os03g63360.1	LOC_Os03g63360.1	Unknown	+	3	12.2	12.2	12.2	30.255	0	11	0.0213728	0.0207369	0.0212785	0.0216487	0.0174381	0.0183477	0.0186999	0.0183112
LOC_Os09g07830.2;LOC_Os09g07830.1;LOC_Os09g07830.3	LOC_Os09g07830.2	Thiolase family protein	+	3	17	17	17	41.024	0	19.84	0.000657952	0.000656013	0.000722806	0.000713539	0.000596447	0.000609358	0.000518717	0.000635817
LOC_Os02g57240.1	LOC_Os02g57240.1	potassium channel beta subunit 1	+	3	11.9	11.9	11.9	36.449	0	24.366	0.00365468	0.00386026	0.0033648	0.00337502	0.00325301	0.00305935	0.00290266	0.00309264
LOC_Os05g07090.1;LOC_Os05g07090.3;LOC_Os01g06600.2;LOC_Os01g06600.1	LOC_Os05g07090.1	acyl-CoA oxidase 4	+	3	7.4	7.4	7.4	46.538	0	6.2929	0.00197411	0.00199914	0.00181918	0.00181796	0.0016661	0.00166176	0.0016878	0.00157144
LOC_Os12g07230.1;LOC_Os11g07040.1	LOC_Os12g07230.1	calcium-dependent protein kinase 2	+	3	9.7	9.7	9.7	57.988	0	16.51	0.00290246	0.00272676	0.00263043	0.00248188	0.0023177	0.00244887	0.00212961	0.00240228
LOC_Os04g51910.1;LOC_Os08g12820.1;LOC_Os08g12820.2	LOC_Os04g51910.1	26S proteasome regulatory complex, non-ATPase subcomplex, Rpn2/Psmd1 subunit	+	3	4.5	4.5	4.5	83.938	0	7.1546	0.00153809	0.00144246	0.00147305	0.00148309	0.00118146	0.0012802	0.00134236	0.00133552
LOC_Os06g49505.1	LOC_Os06g49505.1	prephenate dehydrogenase family protein	+	3	14.7	9.3	9.3	39.324	0	9.228	0.00129245	0.00110041	0.00125137	0.00118947	0.00102394	0.00108016	0.00104943	0.00103291
LOC_Os05g28200.1;LOC_Os05g28200.2	LOC_Os05g28200.1	UbiA prenyltransferase family protein	+	3	10.4	10.4	10.4	40.578	0	36.707	0.0162629	0.016845	0.0170871	0.0162166	0.0161612	0.0142789	0.0137196	0.0134351
LOC_Os01g32830.1	LOC_Os01g32830.1	membrane protein, putative	+	3	13.3	13.3	13.3	26.369	0	7.3068	0.0034841	0.00357895	0.00373417	0.00346079	0.00320167	0.00303943	0.00297421	0.00316354
LOC_Os07g12110.1;LOC_Os07g32040.1	LOC_Os07g12110.1	eukaryotic translation initiation factor 3E	+	3	17.3	17.3	11.8	51.306	0	19.4	0.00254286	0.00263692	0.00267525	0.0024874	0.00220046	0.00218883	0.00230709	0.00228333
LOC_Os06g16420.2;LOC_Os06g16420.1;LOC_Os06g16420.3	LOC_Os06g16420.2	Transmembrane amino acid transporter family protein	+	3	8.2	8.2	8.2	43.002	0	20.771	0.00255761	0.00231108	0.00242227	0.00228219	0.00203231	0.00204971	0.00206276	0.00220751
LOC_Os01g47350.1	LOC_Os01g47350.1	enoyl-CoA hydratase/isomerase D	+	3	13.7	13.7	13.7	19.722	0	4.2949	0.00314202	0.00296503	0.00299444	0.00290343	0.00261191	0.00264687	0.00255614	0.00267247
LOC_Os01g62040.1;LOC_Os01g62040.2;LOC_Os01g62040.3	LOC_Os01g62040.1	P-loop containing nucleoside triphosphate hydrolases superfamily protein	+	3	34.7	34.7	10.3	49.669	0	48.216	0.00866345	0.00786251	0.00818724	0.00819591	0.00730926	0.00698631	0.00741124	0.00706708
LOC_Os01g45830.1	LOC_Os01g45830.1	sulfate transmembrane transporters	+	3	7.3	7.3	7.3	48.776	0	5.001	0.00183143	0.0017973	0.00167723	0.00181689	0.00164317	0.00156475	0.00155233	0.00150344
LOC_Os11g03390.1;LOC_Os12g03070.3;LOC_Os12g03070.2;LOC_Os12g03070.1;LOC_Os11g03390.2;LOC_Os12g03070.4	LOC_Os11g03390.1	SMAD/FHA domain-containing protein	+	3	23	23	23	24.476	0	6.241	0.00263226	0.00246015	0.00245576	0.00242808	0.00230856	0.00223186	0.00214495	0.00209218
LOC_Os03g24580.1;LOC_Os03g24580.2	LOC_Os03g24580.1	Unknown	+	3	17.4	17.4	17.4	19.299	0	8.1125	0.00623944	0.00621162	0.00611728	0.0061005	0.00548477	0.00529562	0.0054485	0.00552953
LOC_Os04g15690.1	LOC_Os04g15690.1	Thioredoxin superfamily protein	+	3	15	15	15	24.858	0	7.1884	0.00224444	0.00219022	0.00216365	0.00210298	0.00193147	0.0019121	0.00193763	0.0018947
LOC_Os02g51710.1	LOC_Os02g51710.1	Lipase/lipooxygenase, PLAT/LH2 family protein	+	3	26.9	22.3	22.3	19.986	0	44.83	0.00621421	0.00650318	0.00656281	0.00634561	0.00564085	0.00583111	0.00553881	0.005615
LOC_Os06g19390.1	LOC_Os06g19390.1	Unknown	+	3	6.9	6.9	6.9	70.323	0	26.842	0.00141447	0.00164937	0.00155006	0.00146724	0.00136079	0.0013801	0.00137256	0.00127566
LOC_Os10g31970.1	LOC_Os10g31970.1	P-loop containing nucleoside triphosphate hydrolases superfamily protein	+	3	2.8	2.8	2.8	167.35	0.0053749	1.8104	0.0413446	0.0407555	0.0407041	0.0404627	0.0363259	0.036621	0.035379	0.036387
LOC_Os03g24060.1;LOC_Os01g72280.1	LOC_Os03g24060.1	Tetratricopeptide repeat (TPR)-like superfamily protein	+	3	45.7	45.7	30.6	19.095	0	11.975	0.00293303	0.00282846	0.00291285	0.00293534	0.00272607	0.00253538	0.00256337	0.00248565
LOC_Os12g02370.4;LOC_Os12g02370.2;LOC_Os11g02440.1	LOC_Os12g02370.4	Chalcone-flavanone isomerase family protein	+	3	25.6	25.6	25.6	19.275	0	16.241	0.00124259	0.00129563	0.00120215	0.00123474	0.00111064	0.00114571	0.00112148	0.00104303
LOC_Os07g48160.1	LOC_Os07g48160.1	Melibiase family protein	+	3	9.9	7.5	7.5	47.048	0.00030157	2.9772	0.00166626	0.00186097	0.00179183	0.00182846	0.00168398	0.00154113	0.00150601	0.0016288
LOC_Os03g58940.1	LOC_Os03g58940.1	Bifunctional inhibitor/lipid-transfer protein/seed storage 2S albumin superfamily protein	+	3	19.5	19.5	19.5	19.796	0	9.2219	0.0023387	0.00233043	0.00244168	0.00235762	0.00196451	0.00205702	0.0021633	0.00224416
LOC_Os07g44970.1	LOC_Os07g44970.1	Tetratricopeptide repeat (TPR)-like superfamily protein	+	3	3.8	3.8	3.8	107.06	0	4.8085	0.00109707	0.000995646	0.0010657	0.000958434	0.00096458	0.000897122	0.000926584	0.000880901
LOC_Os01g07530.1	LOC_Os01g07530.1	Raffinose synthase family protein	+	3	4.6	4.6	4.6	91.911	0	14.533	0.000788475	0.000741804	0.000789847	0.000758476	0.00069891	0.000636928	0.000710881	0.000697318
LOC_Os12g31490.1	LOC_Os12g31490.1	Unknown	+	3	9.4	9.4	9.4	35.881	0	4.5435	0.00164273	0.00179359	0.00167657	0.00175893	0.00151589	0.00159085	0.00146834	0.00155115
LOC_Os01g50830.1;LOC_Os01g50830.2	LOC_Os01g50830.1	Unknown	+	3	15.1	15.1	15.1	41.269	0	5.4207	0.00268792	0.00271819	0.00269693	0.00275401	0.00249234	0.00244728	0.00247207	0.00227956
LOC_Os03g05280.1	LOC_Os03g05280.1	RAB GTPase homolog C2A	+	3	17.1	17.1	17.1	23.26	0	7.0738	0.00292991	0.00290581	0.00293594	0.00302432	0.00252124	0.00263675	0.00279622	0.00257951
LOC_Os02g45920.1	LOC_Os02g45920.1	Unknown	+	3	6.8	6.8	6.8	54.645	0	6.6339	0.00199044	0.00202907	0.00196978	0.00185823	0.00172313	0.00185882	0.00175046	0.00171247
LOC_Os03g28420.1;LOC_Os07g42420.1	LOC_Os03g28420.1	fatty acid biosynthesis 1	+	3	7.2	7.2	7.2	52.994	0	9.211	0.00259463	0.00249923	0.00256578	0.00257739	0.00237403	0.00227341	0.00228001	0.00226893
LOC_Os11g23790.3;LOC_Os11g23790.2;LOC_Os11g23790.1	LOC_Os11g23790.3	Unknown	+	3	15.7	15.7	15.7	39.35	0	10.318	0.00169772	0.00172737	0.0016765	0.00169553	0.00162975	0.00154218	0.00144758	0.00148681
LOC_Os04g32020.1;LOC_Os04g32020.2;LOC_Os04g32020.3	LOC_Os04g32020.1	2-oxoglutarate dehydrogenase, E1 component	+	3	11	11	6.7	103.25	0	16.195	0.00211365	0.00215496	0.00213222	0.00207107	0.00204281	0.00187256	0.00192997	0.00177644
LOC_Os07g38830.2;LOC_Os07g38830.1	LOC_Os07g38830.2	alpha/beta-Hydrolases superfamily protein	+	3	10.2	10.2	10.2	41.67	0	10.998	0.00156832	0.00144425	0.00147177	0.00157012	0.00128199	0.00141127	0.00139386	0.00136069
LOC_Os06g02420.1;LOC_Os02g39620.1	LOC_Os06g02420.1	Protein of unknown function (DUF1138)	+	3	51.9	51.9	51.9	8.786	0	18.196	0.00830014	0.00798078	0.00789766	0.00787232	0.00710586	0.00720035	0.00732302	0.00722495
LOC_Os05g39230.2;LOC_Os05g39230.1	LOC_Os05g39230.2	UDP-glucose pyrophosphorylase 3	+	3	5.5	5.5	5.5	92.346	0	6.6284	0.000807308	0.000819092	0.000810161	0.000830067	0.000798393	0.000693269	0.000747503	0.000711922
LOC_Os02g32030.1;LOC_Os01g53900.1	LOC_Os02g32030.1	Ribosomal protein S5/Elongation factor G/III/V family protein	+	3	51.6	51.6	3.8	94.02	0	311.3	0.0752136	0.073788	0.0754552	0.0754431	0.0677508	0.0681332	0.0681328	0.0681296
LOC_Os03g51930.2;LOC_Os03g51930.1	LOC_Os03g51930.2	Unknown	+	3	17	17	17	28.326	0	17.04	0.0144688	0.0151064	0.0154418	0.0145656	0.0135306	0.0134112	0.0137397	0.0133948
LOC_Os04g35180.1;LOC_Os04g35180.2	LOC_Os04g35180.1	Co-chaperone GrpE family protein	+	3	23	23	23	26.652	0	13.329	0.00415303	0.00385234	0.00425699	0.00407012	0.00372763	0.00377069	0.00377886	0.00355053
LOC_Os09g31260.1	LOC_Os09g31260.1	Unknown	+	3	34.2	34.2	34.2	12.661	0	25.367	0.0112064	0.0114931	0.011119	0.0106381	0.0100304	0.0105408	0.00986004	0.00994319
LOC_Os02g35470.4;LOC_Os02g35470.3;LOC_Os02g35470.2;LOC_Os02g35470.1	LOC_Os02g35470.4	Calmodulin-binding protein	+	3	14.6	14.6	7.1	72.104	0	55.263	0.00987021	0.0103557	0.0101407	0.0102248	0.00909466	0.00960659	0.00937935	0.00890335
LOC_Os12g44370.1	LOC_Os12g44370.1	Metallo-hydrolase/oxidoreductase superfamily protein	+	3	13.1	13.1	13.1	36.607	0	10.245	0.00170559	0.00162017	0.00163715	0.00158711	0.00142005	0.00155552	0.00152292	0.00147114
LOC_Os02g43600.1	LOC_Os02g43600.1	Ribosomal protein L19 family protein	+	3	13.7	13.7	13.7	25.505	0	16.569	0.0284377	0.0293852	0.0293244	0.0295244	0.0267078	0.0263198	0.0267121	0.0269479
LOC_Os06g43860.2;LOC_Os06g43860.1;LOC_Os06g43860.4;LOC_Os02g08544.3;LOC_Os03g47016.1;LOC_Os03g03164.3;LOC_Os03g51690.3;LOC_Os01g19694.1;LOC_Os05g03884.1;LOC_Os03g03164.2;LOC_Os03g03164.1;LOC_Os03g56110.2;LOC_Os03g56110.1;LOC_Os07g03770.1;LOC_Os03g51690.2;LOC_Os03g51690.1	LOC_Os06g43860.2	KNOTTED1-like homeobox gene 3	+	3	26.5	26.5	10.7	34.655	0	21.914	0.0143199	0.0141038	0.0143314	0.0137628	0.0134077	0.0130595	0.0125799	0.0126979
LOC_Os02g03890.2;LOC_Os02g03890.1	LOC_Os02g03890.2	Nuclear transport factor 2 (NTF2) family protein with RNA binding (RRM-RBD-RNP motifs) domain	+	3	10.7	10.7	10.7	49.261	0	10.901	0.00208146	0.00221374	0.00216725	0.00201661	0.00188685	0.0020047	0.00197681	0.0019083
LOC_Os11g06390.6;LOC_Os11g06390.5;LOC_Os11g06390.4;LOC_Os11g06390.3;LOC_Os11g06390.2;LOC_Os11g06390.1	LOC_Os11g06390.6	actin 7	+	3	57.8	57.8	9.5	41.622	0	257.37	0.151252	0.151793	0.15009	0.150502	0.138935	0.138369	0.138866	0.137642
LOC_Os08g06250.1	LOC_Os08g06250.1	tobamovirus multiplication 2A	+	3	11.5	11.5	11.5	30.664	0	9.1669	0.00389355	0.0039114	0.00394502	0.00387961	0.00350503	0.00361703	0.00362988	0.00361808
LOC_Os03g55570.1	LOC_Os03g55570.1	SWIB complex BAF60b domain-containing protein	+	3	16.2	16.2	16.2	37.513	0	13.318	0.00195842	0.00203395	0.00208324	0.00212904	0.00187771	0.00189542	0.00194625	0.001835
LOC_Os09g02214.3;LOC_Os09g02214.2;LOC_Os09g02214.1	LOC_Os09g02214.3	sodium:hydrogen antiporter 1	+	3	5.9	5.9	5.9	56.673	0	11.405	0.00401903	0.00403421	0.00393938	0.00400616	0.00366549	0.00375992	0.00367321	0.00364463
LOC_Os05g28090.1	LOC_Os05g28090.1	inorganic carbon transport protein-related	+	3	8.6	8.6	8.6	22.25	0	4.688	0.0214666	0.02167	0.0222631	0.0224808	0.019473	0.0200986	0.0213627	0.0204611
LOC_Os01g08450.1	LOC_Os01g08450.1	RAS 5	+	3	53.2	42.5	23	27.894	0	69.24	0.0113161	0.0119144	0.011896	0.0112178	0.0103763	0.0104856	0.0110648	0.0110294
LOC_Os02g58730.2;LOC_Os02g58730.1;LOC_Os06g12790.1	LOC_Os02g58730.2	RAC-like 3	+	3	42.1	42.1	21.5	21.406	0	10.794	0.00382219	0.00370165	0.00391871	0.00375512	0.00371555	0.00346338	0.00347774	0.0034815
LOC_Os04g51240.1	LOC_Os04g51240.1	Calcium-binding EF hand family protein	+	3	14	14	14	19.349	0	8.0409	0.00577264	0.00577311	0.0060023	0.00567152	0.00526633	0.00543394	0.00555939	0.0054392
LOC_Os01g15010.1;LOC_Os06g12090.1	LOC_Os01g15010.1	secretion-associated RAS super family 2	+	3	49.7	49.7	17.6	21.944	0	71.472	0.0251986	0.0252063	0.0251683	0.0254944	0.0237799	0.0240423	0.0235769	0.0232451
LOC_Os07g40580.1	LOC_Os07g40580.1	eukaryotic elongation factor 5A-1	+	3	40.6	40.6	25	17.457	0	14.972	0.021173	0.0206517	0.0203777	0.0211928	0.0193853	0.0195215	0.0202319	0.0197214
LOC_Os03g11230.1	LOC_Os03g11230.1	Unknown	+	3	27.1	27.1	27.1	18.493	0	20.272	0.00777158	0.00741304	0.00745893	0.00730831	0.00724019	0.00717641	0.0070228	0.00698877
LOC_Os05g23620.3;LOC_Os05g23620.2;LOC_Os05g23620.1;LOC_Os05g23620.4	LOC_Os05g23620.3	Cytochrome C1 family	+	3	41.8	41.8	8.2	33.293	0	192.92	0.0679572	0.068736	0.0692708	0.0697989	0.0642478	0.0657984	0.0666059	0.0656461
LOC_Os02g07910.2;LOC_Os02g07910.1	LOC_Os02g07910.2	Unknown	+	3	24.2	24.2	24.2	10.945	0	4.5684	0.0848677	0.084887	0.0836887	0.0832927	0.081471	0.080153	0.0792894	0.0795238
LOC_Os04g33830.1	LOC_Os04g33830.1	photosystem I subunit O	+	3	16.9	16.9	16.9	15.476	0	5.3986	0.237345	0.234415	0.240019	0.242694	0.222948	0.232253	0.230712	0.230952
LOC_Os01g45380.1;LOC_Os03g53410.1	LOC_Os01g45380.1	Protein kinase superfamily protein	+	3	10.6	10.6	8.5	42.838	0	16.465	0.00774861	0.00776049	0.00778845	0.00796237	0.00750951	0.00754213	0.00728656	0.00769121
LOC_Os01g53140.1	LOC_Os01g53140.1	Unknown	+	3	18.1	18.1	18.1	18.014	0	6.2365	0.0107199	0.0103324	0.0104827	0.010154	0.0100024	0.010009	0.0100565	0.010056
LOC_Os01g73990.1	LOC_Os01g73990.1	cytochrome B5 isoform B	+	3	53.3	34.1	34.1	15.019	0	25.114	0.00581611	0.00576821	0.00564943	0.00587091	0.00559222	0.00554638	0.00560421	0.00559145
LOC_Os02g39730.1;LOC_Os02g39730.2	LOC_Os02g39730.1	Unknown	+	3	22	22	22	13.951	0	20.311	0.00877973	0.0089269	0.00881861	0.00881467	0.00894374	0.00911684	0.00903168	0.00928648
LOC_Os06g02470.1;LOC_Os11g06240.1	LOC_Os06g02470.1	Protein of unknown function (DUF1138)	+	3	45.5	45.5	45.5	8.4025	0	16.725	0.0151788	0.0149525	0.0151484	0.0151568	0.0154964	0.0160314	0.0153503	0.0154983
LOC_Os09g39550.1	LOC_Os09g39550.1	copper ion binding	+	3	27.6	27.6	27.6	12.902	0	51.636	0.0317424	0.0326234	0.0311867	0.0313364	0.0331316	0.0328441	0.0325413	0.0329507
LOC_Os02g56030.1	LOC_Os02g56030.1	Unknown	+	3	28.7	28.7	28.7	12.977	0	37.559	0.00592827	0.00569258	0.00577903	0.00604692	0.00631002	0.00619398	0.00626046	0.00597596
LOC_Os01g49190.1	LOC_Os01g49190.1	ATP synthase alpha/beta family protein	+	3	72.7	6.1	6.1	59.462	0	40.378	0.00959157	0.0102154	0.00982587	0.00978993	0.0105811	0.010427	0.0105253	0.0103012
LOC_Os08g45190.1	LOC_Os08g45190.1	proton gradient regulation 5	+	3	25.6	25.6	25.6	13.201	0	30.077	0.0620234	0.0642591	0.064214	0.0605053	0.0675677	0.0660985	0.0663903	0.0668262
LOC_Os05g47980.1	LOC_Os05g47980.1	ATP synthase alpha/beta family protein	+	3	75.4	73.4	8.2	58.933	0	323.31	0.254981	0.251567	0.25328	0.253607	0.273241	0.268537	0.268146	0.269938
LOC_Os03g10060.1	LOC_Os03g10060.1	Ribosomal protein S10p/S20e family protein	+	3	12.4	12.4	12.4	19.986	0	12.076	0.00688072	0.00734635	0.00712791	0.0072374	0.00774798	0.00740253	0.00762005	0.00781559
LOC_Os01g47330.1	LOC_Os01g47330.1	ribosomal protein L12-C	+	3	60	60	24.9	18.59	0	139.09	0.140387	0.14043	0.139438	0.141952	0.150159	0.150578	0.150214	0.151562
LOC_Os01g59600.2;LOC_Os01g59600.1;LOC_Os05g41180.1	LOC_Os01g59600.2	20S proteasome alpha subunit G1	+	3	10.8	10.8	10.8	27.238	0	4.2755	0.0011218	0.00114506	0.00113969	0.00111085	0.00115582	0.00122569	0.00122553	0.0012437
LOC_Os11g37130.1	LOC_Os11g37130.1	Bacterial sec-independent translocation protein mttA/Hcf106	+	3	15.8	15.8	15.8	26.928	0	23.057	0.00563888	0.00579187	0.00589203	0.00544841	0.00602524	0.00617412	0.00605401	0.00631157
LOC_Os03g64140.1	LOC_Os03g64140.1	Unknown	+	3	25.4	25.4	25.4	23.703	0	9.5682	0.00819267	0.00786759	0.0078587	0.00772407	0.00867859	0.00850376	0.00842142	0.00857525
LOC_Os06g04290.1	LOC_Os06g04290.1	Ribosomal protein S10p/S20e family protein	+	3	38.3	28.1	28.1	14.046	0	25.389	0.00487868	0.00484091	0.00465479	0.00469857	0.0053598	0.00509525	0.00492948	0.00524167
LOC_Os05g41190.2;LOC_Os05g41190.1	LOC_Os05g41190.2	Unknown	+	3	19.5	19.5	19.5	13.169	0	126.13	0.0113061	0.0111089	0.0111454	0.0112879	0.011776	0.0117972	0.0127844	0.0122477
LOC_Os01g48690.2;LOC_Os01g48690.1	LOC_Os01g48690.2	chloroplast 30S ribosomal protein S20, putative	+	3	21.9	21.9	21.9	17.035	0	6.097	0.00208074	0.00193222	0.00207745	0.00197743	0.00224354	0.00224134	0.00214684	0.00217454
LOC_Os02g50240.1;LOC_Os02g50240.2	LOC_Os02g50240.1	glutamine synthase clone R1	+	3	17.7	10.1	10.1	39.201	0	8.141	0.00808726	0.00825142	0.00824655	0.0077092	0.00882007	0.00886458	0.00904419	0.00869152
LOC_Os03g08710.2;LOC_Os03g08710.1	LOC_Os03g08710.2	Unknown	+	3	24	24	24	13.916	0	15.245	0.00502218	0.00518506	0.00510369	0.00500299	0.00561319	0.00546524	0.00547877	0.00574292
LOC_Os03g43990.2;LOC_Os03g43990.1;LOC_Os12g41910.2;LOC_Os12g41910.1	LOC_Os03g43990.2	Phototropic-responsive NPH3 family protein	+	3	11.5	10.4	8.1	68.556	0	16.505	0.00169412	0.00166245	0.00186295	0.00180136	0.00193	0.00185109	0.00193866	0.00199253
LOC_Os04g28180.1	LOC_Os04g28180.1	Ribosomal protein S8e family protein	+	3	50.2	50.2	14.5	24.928	0	79.565	0.0320258	0.0312749	0.0302025	0.0317814	0.0355358	0.0341908	0.0343453	0.0341348
LOC_Os01g53079.1;LOC_Os05g45320.2;LOC_Os05g45320.1	LOC_Os01g53079.1	Ubiquitin domain-containing protein	+	3	31.9	31.9	31.9	12.614	0	10.579	0.00251321	0.00252379	0.00236085	0.00248321	0.00265562	0.00256005	0.00282981	0.00287125
LOC_Os04g35090.1;LOC_Os02g34460.2	LOC_Os04g35090.1	RNA binding Plectin/S10 domain-containing protein	+	3	41.5	41.5	21.3	20.263	0	24.59	0.0387828	0.0394119	0.0383887	0.0374268	0.0423725	0.0435129	0.0421988	0.0424566
LOC_Os07g42450.1	LOC_Os07g42450.1	40s ribosomal protein SA B	+	3	45.6	45.6	9.5	32.972	0	98.955	0.0203044	0.0197537	0.0198001	0.0195219	0.0223948	0.0222537	0.0218567	0.0220488
LOC_Os04g27860.1;LOC_Os04g32710.1;LOC_Os02g27769.1	LOC_Os04g27860.1	ribosomal protein S27	+	3	44.2	44.2	44.2	9.5581	0	15.313	0.0156592	0.015419	0.0159742	0.0153685	0.0172049	0.0172679	0.0174275	0.017867
LOC_Os01g71230.2;LOC_Os01g71230.1	LOC_Os01g71230.2	Nascent polypeptide-associated complex (NAC), alpha subunit family protein	+	3	31.5	31.5	23	21.964	0	43.272	0.00180636	0.00160943	0.00168531	0.00163509	0.00189228	0.00190567	0.0019063	0.00189294
LOC_Os03g04110.2;LOC_Os03g04110.1	LOC_Os03g04110.2	lysm domain GPI-anchored protein 2 precursor	+	3	12.2	12.2	12.2	36.694	0	24.17	0.00250602	0.00282497	0.0025134	0.00244471	0.00299616	0.00278624	0.00302591	0.00285837
LOC_Os01g57880.1	LOC_Os01g57880.1	early nodulin-like protein 9	+	3	22.1	22.1	22.1	21.697	0	5.8227	0.00191181	0.00192057	0.00201582	0.00190834	0.00215899	0.00239332	0.00211245	0.00214775
LOC_Os08g02410.1	LOC_Os08g02410.1	ribosomal protein S13A	+	3	53	53	15.2	17.145	0	30.795	0.0229537	0.0224453	0.0223065	0.0223734	0.0260638	0.0256947	0.025746	0.0252142
LOC_Os05g46430.1;LOC_Os05g46430.2	LOC_Os05g46430.1	Ribosomal L28e protein family	+	3	44.2	44.2	16.3	16.606	0	38.858	0.0268003	0.0263362	0.0266798	0.0264629	0.0300579	0.030237	0.0306088	0.0304127
LOC_Os05g07700.3;LOC_Os05g07700.1;LOC_Os05g07700.4	LOC_Os05g07700.3	senescence associated gene 24	+	3	29.3	18	18	23.395	0	19.313	0.0103856	0.010472	0.0100591	0.0100505	0.0119197	0.0117299	0.0115641	0.0115545
LOC_Os07g30970.1;LOC_Os07g30970.2	LOC_Os07g30970.1	Nucleoside diphosphate kinase family protein	+	3	26.8	26.8	26.8	16.861	0	15.903	0.00246521	0.00232661	0.00237698	0.00218594	0.00269682	0.00273427	0.00267531	0.00258859
LOC_Os05g09620.2;LOC_Os05g09620.1	LOC_Os05g09620.2	sister-chromatid cohesion protein 3	+	3	4.7	4.7	4.7	111.43	0	11.814	0.00214235	0.00238745	0.00217203	0.00231022	0.00271317	0.00259688	0.00243807	0.00260347
LOC_Os03g22340.1	LOC_Os03g22340.1	Ribosomal L22e protein family	+	3	46.6	46.6	29.8	14.471	0	35.138	0.0119265	0.0111859	0.0114782	0.0117037	0.0136449	0.0136145	0.0130782	0.013117
LOC_Os03g22180.1;LOC_Os07g47780.2;LOC_Os07g47780.1	LOC_Os03g22180.1	Ribosomal protein L18e/L15 superfamily protein	+	3	31.6	21.9	21.9	21.074	0	12.521	0.00232547	0.00229715	0.00240559	0.00216446	0.00294012	0.00247152	0.00273533	0.00257551
LOC_Os01g51410.1;LOC_Os01g51410.2	LOC_Os01g51410.1	glycine decarboxylase P-protein 2	+	3	32.8	32.8	3.8	111.43	0	190.25	0.0549582	0.0546568	0.0534659	0.0526559	0.0650867	0.0628985	0.0620008	0.0619735
LOC_Os01g71330.1	LOC_Os01g71330.1	high chlorophyll fluorescence 153	+	3	33.1	33.1	33.1	15.538	0	6.1557	0.00618699	0.0065714	0.00617204	0.00644	0.00781839	0.00760143	0.00710869	0.00716079
LOC_Os03g14040.3;LOC_Os03g14040.2;LOC_Os03g14040.1	LOC_Os03g14040.3	DnaJ/Hsp40 cysteine-rich domain superfamily protein	+	3	37.7	37.7	37.7	16.314	0	47.897	0.00135258	0.00136048	0.00148695	0.00145747	0.00162378	0.00157541	0.00177129	0.00177534
LOC_Os09g34140.2;LOC_Os09g34140.1	LOC_Os09g34140.2	Unknown	+	3	25.8	25.8	25.8	12.117	0	10.369	0.0465949	0.0472266	0.0458199	0.0472151	0.0550428	0.0559391	0.0554448	0.0565097
LOC_Os01g59340.2;LOC_Os01g59340.3;LOC_Os01g59340.1	LOC_Os01g59340.2	pyrimidine 2	+	3	7	7	7	55.001	0	7.8866	0.0010061	0.00105654	0.001079	0.00104273	0.00123254	0.00122848	0.00137691	0.00116598
LOC_Os02g57020.1	LOC_Os02g57020.1	homolog of Synechocystis YCF37	+	3	17.6	17.6	17.6	15.71	0	70.668	0.0288313	0.0271111	0.0277819	0.0281452	0.0350152	0.0334734	0.0341253	0.0344781
LOC_Os01g03310.1	LOC_Os01g03310.1	Unknown	+	3	20.2	20.2	20.2	21.351	0	13.689	0.00758317	0.0080616	0.0076104	0.00722143	0.00943633	0.00929985	0.00975604	0.0090418
LOC_Os09g36700.1	LOC_Os09g36700.1	Ribonuclease T2 family protein	+	3	16.6	16.6	16.6	28.437	0	7.3921	0.00565541	0.00540449	0.00562195	0.00551844	0.00686521	0.00732765	0.00661422	0.00668957
LOC_Os05g43170.1	LOC_Os05g43170.1	calreticulin 3	+	3	23.5	12.6	12.6	49.528	0	15.406	0.00110991	0.00123821	0.00129727	0.00129667	0.00151723	0.00154107	0.00159511	0.00158335
LOC_Os10g21308.1;LOC_Os08g15312.1;LOC_Os06g39718.1	LOC_Os10g21308.1	ribosomal protein L33	+	3	48.5	48.5	48.5	7.6429	0	6.8624	0.00248242	0.00250446	0.00249866	0.00221453	0.00310019	0.00314433	0.00323956	0.00330736
LOC_Os03g26820.1	LOC_Os03g26820.1	Bifunctional inhibitor/lipid-transfer protein/seed storage 2S albumin superfamily protein	+	3	24.7	24.7	24.7	16.899	0	33.57	0.0108258	0.0112436	0.0112309	0.0108156	0.0148216	0.0149086	0.0147168	0.0149767
LOC_Os01g01340.1;LOC_Os01g01340.2	LOC_Os01g01340.1	CCR-like	+	3	35.2	35.2	35.2	13.317	0	96.598	0.00788055	0.00766727	0.00797409	0.00778321	0.0125627	0.0127282	0.0130836	0.0128713
LOC_Os01g67570.1	LOC_Os01g67570.1	Nucleic acid-binding, OB-fold-like protein	+	2	8.1	8.1	8.1	55.001	0	10.829	4.62753e-05	6.24111e-05	8.60829e-05	2.9167e-05	1.13175e-05	9.95684e-06	1.0559e-05	3.19617e-05
LOC_Os01g34080.1	LOC_Os01g34080.1	ARM repeat superfamily protein	+	2	4.4	4.4	4.4	92.727	0	4.9419	4.15004e-05	3.66493e-05	2.90993e-05	3.06861e-05	1.95554e-05	0	2.06146e-05	1.02754e-05
LOC_Os02g05330.1	LOC_Os02g05330.1	eukaryotic translation initiation factor 4A1	+	2	44.4	5.3	5.3	47.137	0.00030266	3.0174	0.000207927	0.000266197	0.000187064	0.000198845	0.000139857	7.49302e-05	0.000144088	4.75703e-05
LOC_Os07g27810.1	LOC_Os07g27810.1	Protein of unknown function (DUF1218)	+	2	15.1	15.1	15.1	19.554	0	4.0345	0.00188863	0.00175501	0.00165847	0.0018208	0.000956404	0.000927237	0.000976584	0.0011051
LOC_Os12g34510.1	LOC_Os12g34510.1	gamma histone variant H2AX	+	2	20.3	13.8	8.7	14.339	0	5.7154	0.0174923	0.0170492	0.0176893	0.0176203	0.0102053	0.0111608	0.0107627	0.0110124
LOC_Os03g14669.2;LOC_Os03g14669.1	LOC_Os03g14669.2	nuclear factor Y, subunit C4	+	2	10.2	10.2	10.2	25.896	0	4.5012	0.000262556	0.000243539	0.00021733	0.000262311	0.000150037	0.000164338	0.0001828	0.000147165
LOC_Os09g32650.1	LOC_Os09g32650.1	ATP binding;leucine-tRNA ligases;aminoacyl-tRNA ligases;nucleotide binding;ATP binding;aminoacyl-tRNA ligases	+	2	5.4	5.4	3.8	123.62	0	4.6107	0.000644867	0.000450544	0.000506893	0.000516041	0.000403151	0.000247514	0.000348386	0.000417512
LOC_Os04g54440.3;LOC_Os04g54440.2;LOC_Os04g54440.1	LOC_Os04g54440.3	UBP1-associated protein 2A	+	2	4.5	4.5	4.5	52.204	0	5.6231	0.000749668	0.000751814	0.00074379	0.000681395	0.000539321	0.000474488	0.000503471	0.000490962
LOC_Os03g48260.1	LOC_Os03g48260.1	glycine-rich protein	+	2	6	6	6	48.764	0	15.014	0.000721378	0.000647801	0.000668244	0.000681641	0.000427553	0.000488555	0.000557095	0.000429629
LOC_Os05g39670.1	LOC_Os05g39670.1	prenylated RAB acceptor 1.B4	+	2	10.9	10.9	10.9	23.019	0	18.836	0.00717627	0.00701495	0.00709276	0.00700582	0.0051451	0.00501481	0.00528831	0.00486485
LOC_Os03g63420.1	LOC_Os03g63420.1	CAX interacting protein 1	+	2	16.7	16.7	16.7	17.833	0	9.0201	0.00177886	0.00172684	0.00157505	0.00170556	0.00122148	0.00138547	0.0011322	0.00118733
LOC_Os10g21358.1;LOC_Os09g24402.1;LOC_Os08g15258.1;LOC_Os07g25014.1;LOC_Os04g16812.1;LOC_Os04g16782.1	LOC_Os10g21358.1	ribosomal protein L23	+	2	31.2	31.2	31.2	10.764	0	13.491	0.00160209	0.00166789	0.00175333	0.00177844	0.00125082	0.00128206	0.00120209	0.00120291
LOC_Os07g27950.2;LOC_Os07g27950.1	LOC_Os07g27950.2	Zinc finger, C3HC4 type (RING finger) family protein	+	2	8.3	8.3	8.3	38.923	0	18.03	0.000234867	0.000198775	0.000201548	0.000214759	0.00017084	0.000118604	0.000181315	0.000147722
LOC_Os12g38380.1	LOC_Os12g38380.1	Tetratricopeptide repeat (TPR)-like superfamily protein	+	2	4.2	4.2	4.2	82.763	0	6.4266	0.000313776	0.000295314	0.000388499	0.000309186	0.000210184	0.000226754	0.000238887	0.00027813
LOC_Os03g50320.1	LOC_Os03g50320.1	Phosphatidylinositol 3- and 4-kinase family protein	+	2	3.6	3.6	3.6	88.09	0	8.22	0.000467942	0.000570025	0.000488058	0.000456907	0.000352941	0.0003547	0.00037139	0.000377099
LOC_Os07g02200.1	LOC_Os07g02200.1	early nodulin-like protein 20	+	2	16.3	16.3	16.3	19.21	0	17.539	0.00341276	0.00331009	0.00321288	0.0031861	0.00247316	0.00252445	0.00236603	0.0023172
LOC_Os08g10450.1	LOC_Os08g10450.1	equilibrative nucleotide transporter 1	+	2	10.2	10.2	10.2	45.473	0	9.4611	0.00146481	0.00160492	0.00157409	0.00147659	0.00118502	0.00113854	0.00115988	0.00109023
LOC_Os03g50350.1	LOC_Os03g50350.1	Coatomer, alpha subunit	+	2	28.6	2.5	1.5	136.31	0	7.7885	0.00214736	0.00221437	0.00221628	0.0021703	0.00177504	0.00159976	0.00170788	0.00156149
LOC_Os11g45990.1;LOC_Os06g38040.1	LOC_Os11g45990.1	Zinc finger (C3HC4-type RING finger) family protein	+	2	5.7	5.7	5.7	67.709	0	5.1253	0.000703831	0.000703159	0.000561025	0.000659836	0.000548043	0.000554788	0.000453494	0.000441794
LOC_Os04g22360.1	LOC_Os04g22360.1	Protein of unknown function, DUF647	+	2	6.2	6.2	6.2	63.227	0	14.078	0.000504347	0.000590818	0.000485366	0.000504779	0.000481516	0.000356786	0.000360901	0.000391547
LOC_Os06g46000.1;LOC_Os02g07060.1	LOC_Os06g46000.1	tubulin beta 8	+	2	42.6	42.6	6.1	50.121	0	103.63	0.0334747	0.0337162	0.0335241	0.0333627	0.0256574	0.0263546	0.0252727	0.0256062
LOC_Os11g07910.1	LOC_Os11g07910.1	transmembrane nine 1	+	2	13.8	8.3	8.3	67.685	0	45.498	0.00148104	0.0014545	0.00146302	0.00135238	0.00104872	0.0011547	0.00110138	0.00112274
LOC_Os03g60530.1;LOC_Os03g60530.3	LOC_Os03g60530.1	RAB GTPase homolog 8A	+	2	52.8	47.7	11.7	23.779	0	30.511	0.0332135	0.031978	0.0318872	0.0323974	0.0254413	0.0254294	0.0243573	0.0245409
LOC_Os07g46330.1	LOC_Os07g46330.1	Uncharacterised protein family (UPF0114)	+	2	7.7	7.7	7.7	30.285	0	6.1207	0.00243556	0.00220355	0.00235731	0.00239547	0.00190457	0.00175238	0.00184953	0.00178447
LOC_Os06g19680.2;LOC_Os06g19680.1	LOC_Os06g19680.2	RING/U-box superfamily protein	+	2	6.6	6.6	6.6	56.065	0	14.201	0.000439846	0.000551505	0.000500758	0.00040711	0.000353525	0.000376367	0.000351324	0.000402428
LOC_Os07g32630.1	LOC_Os07g32630.1	UDP-Glycosyltransferase superfamily protein	+	2	6.8	6.8	6.8	52.138	0	11.752	0.00109517	0.0010102	0.00113624	0.00115304	0.00096235	0.000856497	0.000860077	0.000771223
LOC_Os10g38276.1;LOC_Os10g21236.1	LOC_Os10g38276.1	ATPase, F0 complex, subunit A protein	+	2	3.2	3.2	3.2	27.305	0.00088679	2.7437	0.097519	0.0975862	0.0946769	0.0964573	0.0773452	0.0762128	0.0737282	0.0763177
LOC_Os03g56800.2;LOC_Os03g56800.1	LOC_Os03g56800.2	Aldolase-type TIM barrel family protein	+	2	5.7	5.7	5.7	51.957	0	10.854	0.000854471	0.000798532	0.00079394	0.000810967	0.000666803	0.000640226	0.000637867	0.000623086
LOC_Os03g59040.2;LOC_Os03g59040.1	LOC_Os03g59040.2	squalene synthase 1	+	2	8.7	8.7	6	46.099	0.0003034	3.0432	0.00627015	0.00628253	0.00626674	0.00591357	0.00509872	0.00494293	0.00477924	0.00476842
LOC_Os01g73234.2;LOC_Os01g73234.1	LOC_Os01g73234.2	thioredoxin Y1	+	2	14.9	14.9	14.9	18.181	0	7.4108	0.00177905	0.00185714	0.00195524	0.00177862	0.00161306	0.00135783	0.00148982	0.00141979
LOC_Os01g70980.1	LOC_Os01g70980.1	Unknown	+	2	11.4	11.4	11.4	23.13	0	5.2721	0.0105223	0.0108487	0.010553	0.0111389	0.00856855	0.00884234	0.00879286	0.00825423
LOC_Os05g48900.1	LOC_Os05g48900.1	FASCICLIN-like arabinogalactan protein 13 precursor	+	2	13.6	13.6	13.6	27.952	0	5.4662	0.00115668	0.00113027	0.00103136	0.00110077	0.000776531	0.000923532	0.00092606	0.000916923
LOC_Os11g05050.1;LOC_Os12g05050.1	LOC_Os11g05050.1	Aluminium induced protein with YGL and LRDR motifs	+	2	12.7	12.7	12.7	25.128	0	6.1223	0.00137295	0.00145524	0.00142117	0.00137174	0.00117182	0.00110989	0.00111187	0.00111346
LOC_Os05g44070.1	LOC_Os05g44070.1	RAB GTPase homolog A1B	+	2	49.1	13.6	13.6	24.146	0	6.9569	0.00127154	0.0012306	0.00129863	0.00118414	0.000943896	0.000952084	0.00118766	0.000922751
LOC_Os10g23100.1	LOC_Os10g23100.1	RAB GTPase homolog A4A	+	2	28.2	23.1	9.7	23.812	0	10.423	0.00618534	0.00634016	0.00649386	0.00598848	0.00505815	0.00513176	0.00491432	0.00501809
LOC_Os01g40650.1	LOC_Os01g40650.1	Unknown	+	2	23.4	23.4	23.4	8.6376	0	3.8594	0.00749657	0.00767415	0.00745983	0.00769758	0.00640789	0.00580002	0.00620057	0.00601796
LOC_Os07g36250.3;LOC_Os07g36250.2;LOC_Os07g36250.1	LOC_Os07g36250.3	high chlorophyll fluorescent 109	+	2	9.2	9.2	9.2	42.23	0	16.812	0.000538551	0.000483423	0.00052164	0.000527413	0.000438196	0.000467083	0.000369496	0.000405195
LOC_Os08g25624.1;LOC_Os08g25624.4;LOC_Os08g25624.3;LOC_Os08g25624.2;LOC_Os05g07870.1	LOC_Os08g25624.1	Glucose-6-phosphate/phosphate translocator-related	+	2	11.5	11.5	5.9	43.608	0	34.694	0.0068462	0.00728718	0.00702565	0.00662367	0.00583459	0.00566859	0.00546281	0.00563835
LOC_Os02g52720.1	LOC_Os02g52720.1	sterol carrier protein 2	+	2	9	9	9	13.249	0.0043173	1.8539	0.000618448	0.000596548	0.000635537	0.000722324	0.00049252	0.000535646	0.000545489	0.000522156
LOC_Os02g58510.1	LOC_Os02g58510.1	homoserine kinase	+	2	9.5	9.5	9.5	37.812	0	6.8396	0.00115244	0.00107598	0.00117292	0.00106886	0.000943034	0.000942151	0.000891037	0.000887515
LOC_Os10g38030.1	LOC_Os10g38030.1	Per1-like family protein	+	2	7.5	7.5	7.5	39.819	0	5.7751	0.00413295	0.00394784	0.00417165	0.00416403	0.00333184	0.00321352	0.00341964	0.00352943
LOC_Os07g44040.1;LOC_Os08g41340.1;LOC_Os06g50060.1;LOC_Os09g35860.1	LOC_Os07g44040.1	RAB GTPase homolog A5A	+	2	19.5	10.9	10.9	24.485	0	4.4748	0.000687754	0.000713659	0.0007868	0.000832678	0.000667005	0.000627705	0.000606508	0.000586752
LOC_Os06g23440.1;LOC_Os02g19770.1	LOC_Os06g23440.1	Nucleic acid-binding, OB-fold-like protein	+	2	15.3	15.3	15.3	16.339	0	5.9051	0.00257514	0.00266571	0.00248556	0.00258934	0.00215591	0.00204296	0.00216624	0.0021424
LOC_Os02g02750.3	LOC_Os02g02750.3	aminoalcoholphosphotransferase 1	+	2	6.5	6.5	6.5	36.502	0	7.2268	0.00326462	0.00327006	0.00314359	0.00309775	0.00287416	0.00267804	0.0024546	0.00252977
LOC_Os01g58870.1	LOC_Os01g58870.1	Drug/metabolite transporter superfamily protein	+	2	4.4	4.4	4.4	39.381	0	11.327	0.00153174	0.00156692	0.00149649	0.00153907	0.00135463	0.00120564	0.00121932	0.00130155
LOC_Os03g50885.1;LOC_Os12g06660.1	LOC_Os03g50885.1	actin-11	+	2	56	15.6	7.7	41.812	0	104.7	0.0217944	0.0226593	0.0220963	0.0216435	0.0187597	0.0182876	0.0177732	0.0182982
LOC_Os01g09880.1	LOC_Os01g09880.1	Late embryogenesis abundant (LEA) hydroxyproline-rich glycoprotein family	+	2	10.8	10.8	10.8	29.784	0	26.136	0.00237267	0.00251442	0.00269844	0.00268406	0.00213321	0.00218353	0.00208343	0.00212723
LOC_Os09g21460.1	LOC_Os09g21460.1	Unknown	+	2	18	18	18	19.349	0.00088002	2.6642	0.00071409	0.000789133	0.000734309	0.000749148	0.000587378	0.000689488	0.000565677	0.000638
LOC_Os12g32284.1	LOC_Os12g32284.1	glycine-rich protein	+	2	25.5	25.5	25.5	10.134	0	27.792	0.00294828	0.0029186	0.00306324	0.00296339	0.00246893	0.00247226	0.00252825	0.00244527
LOC_Os12g32940.1	LOC_Os12g32940.1	polyol/monosaccharide transporter 5	+	2	6.2	6.2	6.2	50.221	0	19.384	0.00490834	0.00485705	0.00471096	0.00481644	0.00399625	0.00397009	0.00411187	0.00402733
LOC_Os07g38850.1	LOC_Os07g38850.1	homogentisate prenyltransferase	+	2	6.7	6.7	6.7	35.682	0	9.12	0.00229271	0.00231779	0.00248186	0.0022182	0.00195599	0.00205305	0.00187265	0.00189803
LOC_Os04g45090.2;LOC_Os04g45090.1	LOC_Os04g45090.2	Cytochrome b561/ferric reductase transmembrane protein family	+	2	11.9	11.9	7.2	25.355	0	7.5118	0.0189947	0.0182186	0.0178757	0.0181838	0.0161614	0.0148096	0.0151117	0.0153892
LOC_Os04g08320.1	LOC_Os04g08320.1	Integral membrane HRF1 family protein	+	2	9.3	9.3	9.3	31.502	0.00086931	2.5525	0.00252027	0.00256514	0.00247703	0.00249991	0.00203179	0.00208007	0.00227911	0.00205601
LOC_Os09g20660.1;LOC_Os09g20660.3;LOC_Os09g20660.2	LOC_Os09g20660.1	Uncharacterised protein family (UPF0041)	+	2	15.9	15.9	15.9	12.032	0	4.4399	0.0370854	0.0366122	0.036749	0.0371768	0.0316101	0.0309563	0.0307033	0.0307021
LOC_Os10g22039.1;LOC_Os10g22039.2	LOC_Os10g22039.1	Mitochondrial import inner membrane translocase subunit Tim17/Tim22/Tim23 family protein	+	2	27.3	27.3	27.3	19.842	0	21.343	0.00204355	0.00198134	0.00196125	0.00196756	0.00157298	0.00173176	0.00162163	0.00175403
LOC_Os05g38160.1	LOC_Os05g38160.1	Cysteine/Histidine-rich C1 domain family protein	+	2	15.8	15.8	15.8	24.267	0	16.04	0.00156241	0.00150149	0.00161772	0.00162002	0.00131347	0.00130286	0.00136285	0.00131804
LOC_Os04g57440.2;LOC_Os04g57440.1	LOC_Os04g57440.2	Granulin repeat cysteine protease family protein	+	2	10.7	10.7	10.7	32.435	0	8.7591	0.0023108	0.00204618	0.00224901	0.00223965	0.00193375	0.0018212	0.00179557	0.0018853
LOC_Os03g15033.1	LOC_Os03g15033.1	Protein of unknown function (DUF3353)	+	2	6.4	6.4	6.4	31.505	0.0016949	2.2905	0.00153263	0.00148798	0.00157819	0.0013943	0.00127259	0.0012992	0.00116948	0.00131021
LOC_Os04g10240.2;LOC_Os04g10240.1	LOC_Os04g10240.2	HR-like lesion-inducing protein-related	+	2	20.2	20.2	20.2	11.721	0	4.9366	0.00461732	0.00453196	0.00444203	0.00463954	0.00387425	0.00385241	0.00385581	0.003788
LOC_Os06g40050.2;LOC_Os06g40050.1	LOC_Os06g40050.2	Mitochondrial substrate carrier family protein	+	2	5	5	5	45.756	0	7.9944	0.00128071	0.00137335	0.00122186	0.00125031	0.00119098	0.00102876	0.00101748	0.00108514
LOC_Os04g32550.1	LOC_Os04g32550.1	Defender against death (DAD family) protein	+	2	15.8	15.8	15.8	12.379	0.0038189	1.936	0.00391083	0.00388165	0.00350424	0.00364631	0.00309093	0.00324053	0.00291085	0.00335763
LOC_Os06g01790.1	LOC_Os06g01790.1	Protein of unknown function (DUF819)	+	2	4.1	4.1	4.1	44.633	0	4.1016	0.00347473	0.0037273	0.00348803	0.00353612	0.00319721	0.0029583	0.00294766	0.00290101
LOC_Os08g28790.1	LOC_Os08g28790.1	Disease resistance-responsive (dirigent-like protein) family protein	+	2	13.5	13.5	13.5	21.388	0	7.2691	0.00131922	0.00153008	0.00151825	0.00139686	0.00122443	0.00114966	0.00127602	0.00121877
LOC_Os07g32230.2;LOC_Os07g32230.1	LOC_Os07g32230.2	Protein of unknown function (DUF300)	+	2	7.5	7.5	7.5	30.519	0	4.1417	0.002226	0.00228625	0.00242253	0.00223168	0.00209629	0.00180711	0.00202233	0.0018691
LOC_Os03g50130.1	LOC_Os03g50130.1	microsomal glutathione s-transferase, putative	+	2	11.5	11.5	11.5	16.631	0	20.848	0.00507412	0.00513079	0.00521989	0.00538154	0.00439832	0.00451936	0.00446135	0.00436519
LOC_Os03g15840.1	LOC_Os03g15840.1	sulfoquinovosyldiacylglycerol 2	+	2	7.2	7.2	7.2	46.563	0	20.052	0.000555529	0.000546179	0.00058253	0.0005399	0.000488785	0.000495235	0.000449305	0.00046536
LOC_Os04g51330.1	LOC_Os04g51330.1	root cap 1 (RCP1)	+	2	4.5	4.5	4.5	43.426	0	4.9172	0.0160507	0.0159374	0.0157933	0.0162415	0.0135672	0.0133824	0.013942	0.0137843
LOC_Os11g01510.3;LOC_Os11g01510.2;LOC_Os11g01510.1;LOC_Os07g49230.3;LOC_Os03g18380.3;LOC_Os03g18380.2;LOC_Os03g18380.1	LOC_Os11g01510.3	ubiquitin activating enzyme 2	+	2	16.1	16.1	2.3	117.12	0	67.509	0.00980347	0.00972181	0.00965309	0.0095446	0.00844825	0.00830243	0.00812367	0.00829091
LOC_Os02g12750.1	LOC_Os02g12750.1	tetraspanin2	+	2	8.9	8.9	8.9	29.316	0	5.7155	0.00216486	0.00229641	0.00217274	0.00204737	0.00202565	0.00178764	0.00166931	0.0019566
LOC_Os01g71190.1	LOC_Os01g71190.1	photosystem II reaction center PSB28 protein	+	2	16.1	16.1	16.1	19.736	0	36.22	0.00249575	0.00280934	0.00283846	0.00265479	0.00235302	0.00234328	0.00229812	0.00226656
LOC_Os09g27850.1	LOC_Os09g27850.1	DNA-binding storekeeper protein-related transcriptional regulator	+	2	5.5	5.5	5.5	46.194	0	3.6684	0.00187288	0.00175583	0.0019232	0.00191871	0.00174412	0.00157603	0.00156772	0.00153653
LOC_Os03g19680.1	LOC_Os03g19680.1	enoyl-CoA hydratase/isomerase A	+	2	7.4	7.4	7.4	34.031	0	7.861	0.001141	0.00101056	0.00110441	0.0010065	0.000867382	0.00098012	0.000939839	0.000884381
LOC_Os05g33520.1	LOC_Os05g33520.1	resistance to phytophthora 1	+	2	6.7	6.7	6.7	25.251	0.0016746	2.1426	0.00614012	0.00611574	0.00626455	0.0061215	0.00530134	0.00553688	0.00522664	0.00516619
LOC_Os02g44680.1	LOC_Os02g44680.1	permease, cytosine/purines, uracil, thiamine, allantoin family protein	+	2	3.3	3.3	3.3	57.388	0	3.6123	0.000708768	0.000681093	0.000709682	0.000673125	0.000607272	0.000582353	0.000628576	0.000573217
LOC_Os09g21470.1	LOC_Os09g21470.1	Unknown	+	2	12.2	12.2	12.2	9.8984	0	13.736	0.0130078	0.0128442	0.0127029	0.01282	0.0112464	0.0111758	0.0109979	0.0109519
LOC_Os06g10760.1	LOC_Os06g10760.1	emp24/gp25L/p24 family/GOLD family protein	+	2	13.9	13.9	8.6	22.874	0	7.4191	0.00760228	0.00765815	0.0076343	0.00785862	0.0068349	0.00652798	0.00669647	0.00653856
LOC_Os05g06770.1	LOC_Os05g06770.1	Ribosomal protein S27a / Ubiquitin family protein	+	2	54.2	54.2	18.7	17.682	0	47.261	0.104153	0.10166	0.100661	0.101233	0.0898287	0.0878292	0.0877535	0.0879444
LOC_Os01g37480.1	LOC_Os01g37480.1	Unknown	+	2	19.4	19.4	19.4	26.208	0	22.613	0.00248011	0.00263106	0.00236776	0.00261636	0.00210055	0.00232898	0.00221806	0.00211944
LOC_Os03g44420.1;LOC_Os05g37160.1	LOC_Os03g44420.1	Tubulin/FtsZ family protein	+	2	6.9	6.9	6.9	47.241	0	9.6127	0.0169052	0.0156614	0.0168037	0.0167089	0.0139554	0.0142018	0.015188	0.0141242
LOC_Os04g58730.1	LOC_Os04g58730.1	AT hook motif DNA-binding family protein	+	2	7.6	7.6	7.6	42.84	0	17.282	0.00185823	0.00192328	0.00197996	0.00188924	0.00170686	0.00167067	0.00168916	0.00159387
LOC_Os03g13540.1	LOC_Os03g13540.1	purple acid phosphatase 3	+	2	6.2	6.2	6.2	38.284	0	4.6716	0.00256056	0.00300493	0.00272964	0.00270535	0.00223991	0.00254576	0.00239308	0.00241493
LOC_Os01g58580.1	LOC_Os01g58580.1	metacaspase 5	+	2	14.1	14.1	5.5	45.885	0	13.106	0.00499911	0.00491094	0.00496315	0.00488906	0.00433442	0.00433206	0.00421574	0.00436514
LOC_Os06g51270.1	LOC_Os06g51270.1	glucan synthase-like 12	+	2	2.8	1.4	1.4	212.45	0	4.6833	0.000513392	0.000511401	0.000572841	0.000545489	0.000448707	0.000450704	0.000468537	0.000504816
LOC_Os03g44560.1	LOC_Os03g44560.1	Unknown	+	2	6.5	6.5	6.5	26.074	0.00087311	2.5984	0.00117589	0.00121783	0.00122766	0.00127328	0.00104056	0.00106798	0.00108092	0.00109645
LOC_Os02g57110.2;LOC_Os02g57110.1	LOC_Os02g57110.2	GDSL-like Lipase/Acylhydrolase superfamily protein	+	2	13.7	13.7	13.7	32.185	0	9.3753	0.00142124	0.00146194	0.00145898	0.00146155	0.00129143	0.00128926	0.00127486	0.00123503
LOC_Os08g18044.1;LOC_Os08g18044.2	LOC_Os08g18044.1	tobamovirus multiplication 2A	+	2	30.2	30.2	30.2	14.732	0	29.624	0.00129063	0.00112474	0.00128641	0.00121415	0.00103999	0.00113426	0.0010975	0.00107016
LOC_Os05g45910.1	LOC_Os05g45910.1	Unknown	+	2	20.4	20.4	20.4	11.211	0	11.239	0.00809815	0.00809039	0.00808619	0.00801564	0.00747244	0.00717404	0.00712165	0.00679812
LOC_Os02g38020.1;LOC_Os02g38020.2	LOC_Os02g38020.1	phosphate transporter 2;1	+	2	4	4	4	59.2	0	13.603	0.00258766	0.00246683	0.00246767	0.00256915	0.00225931	0.002149	0.00218119	0.00236137
LOC_Os08g03640.1;LOC_Os11g04070.1	LOC_Os08g03640.1	Ribosomal protein L10 family protein	+	2	37.3	37.3	7.5	34.377	0	104.23	0.0443874	0.0436844	0.0437356	0.0439271	0.0394362	0.0391799	0.0391601	0.0390555
LOC_Os12g38650.1	LOC_Os12g38650.1	mitochondrial import receptor subunit TOM5 homolog	+	2	50	50	50	5.9118	0	35.059	0.0114353	0.0112453	0.0107779	0.0111978	0.0101972	0.00976357	0.0099285	0.00997643
LOC_Os01g21160.2;LOC_Os01g21160.1;LOC_Os01g21160.4;LOC_Os01g21160.3	LOC_Os01g21160.2	2-oxoacid dehydrogenases acyltransferase family protein	+	2	7.7	7.7	7.7	49.636	0	15.646	0.000502923	0.000476976	0.000494903	0.000483548	0.000447003	0.000438706	0.00044892	0.000417634
LOC_Os10g02630.1	LOC_Os10g02630.1	U1 small nuclear ribonucleoprotein-70K	+	2	5.2	5.2	5.2	55.113	0	4.185	0.00153549	0.00144726	0.00152216	0.0015453	0.00143622	0.00129615	0.00130366	0.00138383
LOC_Os05g01760.1;LOC_Os01g73970.1	LOC_Os05g01760.1	Protein of unknown function (DUF707)	+	2	6.5	6.5	6.5	46.162	0	5.7826	0.000660405	0.000741849	0.000689558	0.00075281	0.000646434	0.000612852	0.000656142	0.000633786
LOC_Os02g54600.1	LOC_Os02g54600.1	mitogen-activated protein kinase kinase 4	+	2	17.3	17.3	9.2	39.943	0	12.227	0.00549671	0.00557394	0.00537981	0.00521483	0.00494792	0.00492058	0.00472357	0.00483763
LOC_Os11g38580.1	LOC_Os11g38580.1	NB-ARC domain-containing disease resistance protein	+	2	4.2	4.2	1.9	146.21	0	13.487	0.00338592	0.00343078	0.00326672	0.00332848	0.00300677	0.00297071	0.00298265	0.00307955
LOC_Os01g66500.1	LOC_Os01g66500.1	purine biosynthesis 4	+	2	1.8	1.8	1.8	154.39	0	6.0323	0.00733973	0.00744734	0.00725602	0.00731812	0.00666716	0.00640504	0.00668058	0.00662568
LOC_Os03g13750.1;LOC_Os03g13750.2	LOC_Os03g13750.1	B-cell receptor-associated 31-like	+	2	16.3	16.3	16.3	14.829	0	12.274	0.00548936	0.0055486	0.00573192	0.00564841	0.00521074	0.00507828	0.00517283	0.0046959
LOC_Os04g38340.1	LOC_Os04g38340.1	Endoplasmic reticulum vesicle transporter protein	+	2	11.4	11.4	6.7	43.461	0	4.9446	0.00462818	0.00439966	0.00463312	0.00455168	0.00424546	0.0041297	0.00399736	0.0040494
LOC_Os05g49650.2;LOC_Os05g49650.1	LOC_Os05g49650.2	Unknown	+	2	7.7	7.7	7.7	18.312	0	12.998	0.00954374	0.00966411	0.0100748	0.00993542	0.00893019	0.00876496	0.00902315	0.0086527
LOC_Os07g41330.1	LOC_Os07g41330.1	translocase inner membrane subunit 17-2	+	2	13	13	13	22.819	0	15.644	0.00212301	0.00217208	0.00207789	0.00211928	0.00196516	0.00198084	0.0019267	0.00179703
LOC_Os03g59320.1	LOC_Os03g59320.1	Chaperonin-like RbcX protein	+	2	13.3	13.3	13.3	22.226	0	7.8407	0.00159177	0.00160684	0.00149533	0.00156308	0.00151139	0.0013709	0.00138618	0.00138576
LOC_Os02g01970.1	LOC_Os02g01970.1	Unknown	+	2	5.1	5.1	5.1	68.974	0	15.021	0.000823219	0.000862768	0.000776959	0.000849602	0.000764981	0.00076853	0.000713882	0.000752977
LOC_Os01g52780.1	LOC_Os01g52780.1	HVA22-like protein F	+	2	2.4	2.4	2.4	112.85	0	8.2508	0.00361953	0.00372047	0.00369218	0.00350829	0.0033642	0.00311484	0.00341317	0.00328738
LOC_Os03g16980.3;LOC_Os03g16980.2;LOC_Os03g16980.1;LOC_Os03g16980.4	LOC_Os03g16980.3	UDP-XYL synthase 6	+	2	14.2	11.5	11.5	33.547	0	13.002	0.00453165	0.00423843	0.00414769	0.0042837	0.00405869	0.00394663	0.00366301	0.00395398
LOC_Os12g37880.1	LOC_Os12g37880.1	Unknown	+	2	19.8	19.8	19.8	11.512	0.00030331	3.0387	0.0055066	0.005628	0.00539666	0.00522295	0.00504581	0.00481777	0.0048296	0.00511729
LOC_Os01g47730.1	LOC_Os01g47730.1	RAB GTPase homolog A1F	+	2	38.8	19.6	10.7	24.444	0	10.394	0.00484372	0.0048761	0.00481435	0.00475333	0.00430261	0.00439681	0.00454195	0.00434474
LOC_Os12g41400.1	LOC_Os12g41400.1	eukaryotic translation initiation factor 2 gamma subunit	+	2	31.2	31.2	5.8	50.737	0	36.563	0.0049765	0.00508765	0.00479316	0.00500139	0.00455859	0.00448802	0.00441729	0.00469612
LOC_Os03g03949.2	LOC_Os03g03949.2	NAD(P)H dehydrogenase (quinone)s	+	2	11.6	11.6	11.6	39.712	0	36.863	0.00636515	0.00634212	0.00626852	0.00683221	0.00572121	0.00591924	0.00597322	0.0060306
LOC_Os12g12170.2;LOC_Os12g12170.1	LOC_Os12g12170.2	cytochrome B5 isoform D	+	2	6.7	6.7	6.7	16.164	0.00030998	3.2678	0.00219229	0.00214738	0.00236241	0.0023038	0.00206596	0.00211809	0.00210533	0.00198484
LOC_Os06g22650.1;LOC_Os02g17350.2;LOC_Os02g17350.1	LOC_Os06g22650.1	ENTH/VHS/GAT family protein	+	2	6.6	6.6	5	73.725	0	27.159	0.00145605	0.00140614	0.00139319	0.00136205	0.00128292	0.00127887	0.00131666	0.00132517
LOC_Os06g07969.1;LOC_Os06g07869.1	LOC_Os06g07969.1	Cytochrome b-c1 complex, subunit 8 protein	+	2	26.4	26.4	26.4	8.4158	0	9.5367	0.02196	0.0230363	0.0222109	0.0222632	0.0202987	0.0209983	0.0205412	0.0212683
LOC_Os04g36850.1	LOC_Os04g36850.1	OBP3-responsive gene 4	+	2	18.8	18.8	18.8	22.262	0	12.759	0.00113368	0.00123741	0.0012238	0.00119056	0.00108552	0.00112188	0.00114575	0.0011083
LOC_Os03g55150.6;LOC_Os03g55150.4;LOC_Os03g55150.1;LOC_Os03g55150.5;LOC_Os07g02210.3;LOC_Os07g02210.2;LOC_Os07g02210.1	LOC_Os03g55150.6	eukaryotic elongation factor 5A-1	+	2	37.9	22.4	22.4	17.545	0	4.3829	0.00200976	0.00206888	0.00195	0.00207623	0.00193091	0.00180999	0.00191047	0.00191069
LOC_Os12g02320.1;LOC_Os11g02389.1;LOC_Os11g24070.1	LOC_Os12g02320.1	Bifunctional inhibitor/lipid-transfer protein/seed storage 2S albumin superfamily protein	+	2	25.9	25.9	25.9	11.345	0	22.918	0.0106574	0.0112032	0.0109225	0.0108968	0.00999532	0.0101074	0.0103897	0.0102964
LOC_Os12g37419.1	LOC_Os12g37419.1	Cytochrome c oxidase subunit Vc family protein	+	2	27	27	27	6.9781	0	3.9152	0.025641	0.0248269	0.0250949	0.0251756	0.0237459	0.0237355	0.0228639	0.0238032
LOC_Os12g04520.1	LOC_Os12g04520.1	L-galactono-1,4-lactone dehydrogenase	+	2	18.7	18.7	3.4	65.701	0	38.454	0.00629018	0.00646583	0.00643528	0.00634971	0.00603373	0.00626953	0.00573638	0.00584977
LOC_Os03g03280.1	LOC_Os03g03280.1	Protein kinase superfamily protein	+	2	3.6	3.6	2.3	103.79	0	6.9206	0.00162692	0.00164705	0.00159497	0.00167245	0.00152332	0.00150757	0.0015812	0.00153681
LOC_Os07g13969.1	LOC_Os07g13969.1	Unknown	+	2	24.8	24.8	24.8	12.198	0	14.588	0.00547074	0.00544212	0.00530259	0.00524034	0.00481742	0.00512146	0.00507717	0.00519392
LOC_Os07g06590.2;LOC_Os07g06590.1;LOC_Os07g06590.3	LOC_Os07g06590.2	MD-2-related lipid recognition domain-containing protein / ML domain-containing protein	+	2	37.4	37.4	37.4	14.249	0	28.924	0.00372748	0.00368297	0.00375121	0.00376971	0.00351169	0.0035261	0.00352899	0.00349937
LOC_Os05g01950.1	LOC_Os05g01950.1	Unknown	+	2	10.7	10.7	10.7	13.348	0	49.811	0.043965	0.0426662	0.0438071	0.0449182	0.0409796	0.041106	0.0422602	0.0415615
LOC_Os12g32280.1	LOC_Os12g32280.1	SWIB/MDM2 domain superfamily protein	+	2	12.7	12.7	12.7	16.831	0	11.097	0.0128644	0.012465	0.0126456	0.0124879	0.0121593	0.0120435	0.0118515	0.0118231
LOC_Os02g06650.1	LOC_Os02g06650.1	cytochrome-c oxidases;electron carriers	+	2	43.3	43.3	28.4	7.6508	0	8.9739	0.0297649	0.0292818	0.0300018	0.029531	0.0285138	0.0283478	0.0283564	0.0288102
LOC_Os02g42860.1	LOC_Os02g42860.1	RNAhelicase-like 8	+	2	31.3	31.3	5.3	58.166	0	56.624	0.0166932	0.0170633	0.0169464	0.0168081	0.0163117	0.0165693	0.0162071	0.0163052
LOC_Os02g50360.1	LOC_Os02g50360.1	Zn-dependent exopeptidases superfamily protein	+	2	3.9	3.9	3.9	72.106	0	5.2146	0.00363859	0.00348901	0.00344365	0.00348967	0.00363052	0.00377752	0.00376826	0.00363111
LOC_Os07g09970.1	LOC_Os07g09970.1	Bifunctional inhibitor/lipid-transfer protein/seed storage 2S albumin superfamily protein	+	2	9.7	9.7	9.7	20.918	0	3.5218	0.00367684	0.0037162	0.00370463	0.00356686	0.00388001	0.00386453	0.0039059	0.0038523
LOC_Os11g41610.1;LOC_Os03g56241.1;LOC_Os12g32380.1	LOC_Os11g41610.1	Ribosomal protein S14p/S29e family protein	+	2	30.4	30.4	30.4	6.4144	0	4.4857	0.00430608	0.00403807	0.00411339	0.00400817	0.00448298	0.00438137	0.00426308	0.00432413
LOC_Os05g48310.2;LOC_Os05g48310.1;LOC_Os05g48220.2;LOC_Os05g48220.1	LOC_Os05g48310.2	Ribosomal protein L35Ae family protein	+	2	30.6	17.1	17.1	12.661	0.00089392	2.8155	0.0035964	0.00368646	0.003776	0.00359796	0.00396331	0.00401896	0.00386687	0.00392392
LOC_Os03g01300.1;LOC_Os10g20890.1;LOC_Os10g40480.1;LOC_Os10g40440.1;LOC_Os10g40430.1	LOC_Os03g01300.1	azelaic acid induced 1	+	2	12.9	12.9	12.9	14.329	0	3.9348	0.0100202	0.00999002	0.0098298	0.0100357	0.010716	0.0108081	0.0105706	0.0108876
LOC_Os11g06750.1	LOC_Os11g06750.1	ribosomal protein 1	+	2	44.2	44.2	6.2	44.49	0	54.006	0.094552	0.0936871	0.0935226	0.0941535	0.102797	0.100877	0.100841	0.101188
LOC_Os05g49320.1	LOC_Os05g49320.1	ribosomal protein L12-A	+	2	60.9	24	24	18.209	0	13.468	0.00773544	0.00805226	0.00821262	0.00824074	0.0085563	0.0085082	0.00877646	0.0090623
LOC_Os03g19760.2	LOC_Os03g19760.2	haloacid dehalogenase-like hydrolase family protein	+	2	32.5	4.1	4.1	84.192	0	12.513	0.00149812	0.00145801	0.00153957	0.00155338	0.00160201	0.00164543	0.00163648	0.00166715
LOC_Os07g17330.1;LOC_Os07g17310.1	LOC_Os07g17330.1	B12D protein	+	2	33.7	24.5	24.5	10.926	0	5.4219	0.00301626	0.00303374	0.00289724	0.00286382	0.00331681	0.00339155	0.00309762	0.00309146
LOC_Os07g47750.1	LOC_Os07g47750.1	Pollen Ole e 1 allergen and extensin family protein	+	2	28.6	28.6	28.6	14.125	0	12.359	0.00239184	0.00248824	0.00229633	0.00231457	0.0026394	0.00273289	0.00250759	0.00251885
LOC_Os09g31180.1;LOC_Os09g31180.2	LOC_Os09g31180.1	Ribosomal protein L6 family	+	2	68.4	68.4	17.9	21.349	0	100.12	0.032708	0.0334171	0.0338703	0.033039	0.0363679	0.0368189	0.0366298	0.0364976
LOC_Os12g03060.2;LOC_Os12g03060.1;LOC_Os11g03380.1	LOC_Os12g03060.2	Unknown	+	2	7.1	7.1	7.1	33.426	0.0011416	2.3713	0.0028129	0.00272352	0.00273671	0.00291085	0.00300326	0.00304035	0.00310278	0.00316808
LOC_Os07g46990.2;LOC_Os07g46990.1;LOC_Os03g22810.1	LOC_Os07g46990.2	copper/zinc superoxide dismutase 1	+	2	15.1	15.1	15.1	15.081	0	5.5559	0.00147301	0.0014527	0.00152373	0.00143572	0.00170611	0.0016424	0.00155797	0.00164732
LOC_Os07g47710.1	LOC_Os07g47710.1	Ribosomal L22e protein family	+	2	30.8	13.8	13.8	14.416	0	4.0885	0.00802148	0.00784496	0.00783818	0.0075696	0.00883839	0.00885494	0.00851793	0.00877218
LOC_Os08g44450.2;LOC_Os08g44450.1;LOC_Os08g44450.3	LOC_Os08g44450.2	Ribosomal protein L1p/L10e family	+	2	31	31	8.3	24.483	0	37.773	0.0223962	0.0222096	0.0217222	0.0220223	0.0246662	0.0249055	0.0249356	0.0244792
LOC_Os10g41940.1	LOC_Os10g41940.1	Unknown	+	2	9.7	9.7	9.7	26.736	0	6.6772	0.00156	0.00158669	0.00155473	0.00152551	0.00176648	0.00176743	0.00162198	0.00183127
LOC_Os05g37330.1	LOC_Os05g37330.1	60S acidic ribosomal protein family	+	2	51.3	51.3	36.3	11.599	0	33.23	0.00820029	0.00842812	0.00836234	0.00841892	0.00966935	0.00947431	0.0094768	0.00941597
LOC_Os08g41460.2;LOC_Os08g41460.10;LOC_Os08g41460.1;LOC_Os08g41460.6;LOC_Os08g41460.4;LOC_Os08g41460.3	LOC_Os08g41460.2	PGR5-LIKE A	+	2	39.5	39.5	16.7	36.559	0	97.552	0.0346344	0.0350014	0.0355955	0.0362396	0.0398592	0.040165	0.0408537	0.0405822
LOC_Os07g43290.2;LOC_Os07g43290.1	LOC_Os07g43290.2	Bifunctional inhibitor/lipid-transfer protein/seed storage 2S albumin superfamily protein	+	2	24.5	24.5	24.5	16.678	0	9.9115	0.00134845	0.00127234	0.00145005	0.00132898	0.00148911	0.00153617	0.00155664	0.00159055
LOC_Os12g21798.1	LOC_Os12g21798.1	Ribosomal protein S3Ae	+	2	53.1	15.8	12.7	29.71	0	7.3062	0.00167888	0.00171858	0.00155143	0.00163659	0.00189325	0.00202393	0.00179474	0.0018468
LOC_Os08g34190.1	LOC_Os08g34190.1	stromal cell-derived factor 2-like protein precursor	+	2	13.4	13.4	13.4	23.55	0	4.6516	0.00158758	0.00156038	0.00152794	0.00161296	0.00197952	0.00170982	0.00167	0.00188934
LOC_Os05g49880.1;LOC_Os05g49880.2	LOC_Os05g49880.1	Lactate/malate dehydrogenase family protein	+	2	19.7	16.2	10	35.435	0	72.34	0.0050089	0.00474545	0.00455233	0.00469498	0.00593578	0.0052421	0.00546705	0.00536825
LOC_Os02g44320.1	LOC_Os02g44320.1	Bifunctional inhibitor/lipid-transfer protein/seed storage 2S albumin superfamily protein	+	2	25	25	17.2	13.146	0	67.208	0.00378559	0.0038095	0.00359074	0.00360936	0.0043501	0.0041996	0.00436905	0.00424437
LOC_Os02g14770.4;LOC_Os02g14770.3;LOC_Os02g14770.2;LOC_Os02g14770.1	LOC_Os02g14770.4	phosphoenolpyruvate carboxylase 3	+	2	6.1	3.4	3.4	100.55	0.0016708	2.123	0.00103687	0.00102953	0.00115853	0.00110758	0.00130934	0.0012993	0.00126053	0.0011696
LOC_Os05g05480.1;LOC_Os05g05480.2	LOC_Os05g05480.1	DEGP protease 2	+	2	6.9	6.9	6.9	65.127	0	4.4708	0.00283809	0.00306264	0.00291828	0.00290297	0.00327363	0.00339666	0.00349423	0.00354594
LOC_Os09g39940.1	LOC_Os09g39940.1	uclacyanin 1	+	2	10.5	10.5	10.5	17.539	0.0016925	2.2755	0.00113731	0.00114897	0.00120924	0.0010413	0.00132007	0.00120225	0.0014153	0.00137985
LOC_Os07g45060.1	LOC_Os07g45060.1	Glycoprotein membrane precursor GPI-anchored	+	2	11.3	11.3	11.3	20.734	0	6.5089	0.00137308	0.0013451	0.00145699	0.00129394	0.00178042	0.00149236	0.00168252	0.00155946
LOC_Os12g24320.1;LOC_Os05g51130.1;LOC_Os01g42030.1;LOC_Os12g28177.1;LOC_Os12g28137.1;LOC_Os09g26260.1	LOC_Os12g24320.1	AAA-ATPase 1	+	2	5.4	5.4	5.4	58.692	0	5.5112	0.000680583	0.000699365	0.000651177	0.000601501	0.00084541	0.000732873	0.000790162	0.000770077
LOC_Os04g51280.1;LOC_Os06g02600.1	LOC_Os04g51280.1	differentiation and greening-like 1	+	2	8.1	8.1	8.1	24.691	0	4.6252	0.00190429	0.00177407	0.00177411	0.00192766	0.00232003	0.00207419	0.00230894	0.00215503
LOC_Os06g10770.1	LOC_Os06g10770.1	Peptidase M20/M25/M40 family protein	+	2	8.6	8.6	8.6	50.355	0	6.1362	0.00142821	0.0013295	0.00125753	0.00120237	0.00149474	0.0016021	0.00165052	0.00153748
LOC_Os03g44880.1;LOC_Os01g14670.1	LOC_Os03g44880.1	germin-like protein 5	+	2	12.6	12.6	9	23.552	0	4.9301	0.00218276	0.00258163	0.0024851	0.0023896	0.00283912	0.0030805	0.00283772	0.00292907
LOC_Os03g14530.1	LOC_Os03g14530.1	Ribosomal protein S10p/S20e family protein	+	2	43.3	43.3	18.1	13.958	0	31.765	0.0185151	0.0189811	0.0187799	0.0190654	0.0230348	0.0234056	0.023159	0.0233928
LOC_Os03g55240.1	LOC_Os03g55240.1	cytochrome P450, family 81, subfamily D, polypeptide 5	+	2	4	4	4	80.4	0.00086207	2.4581	0.00141426	0.00127343	0.001337	0.00126997	0.00159731	0.00142625	0.00176059	0.00180783
LOC_Os11g10850.1	LOC_Os11g10850.1	Disease resistance-responsive (dirigent-like protein) family protein	+	2	16.9	16.9	16.9	19.702	0	17.121	0.00472167	0.00454639	0.00482011	0.00455903	0.00637329	0.00546498	0.00564178	0.00575098
LOC_Os11g29190.2;LOC_Os11g29190.1;LOC_Os11g29190.5;LOC_Os11g29190.4	LOC_Os11g29190.2	ribosomal protein 5B	+	2	45.7	45.7	17.1	22.206	0	20.846	0.0153571	0.0154003	0.015615	0.0158192	0.0203043	0.0194383	0.018796	0.0192743
LOC_Os03g24930.2;LOC_Os03g24930.1	LOC_Os03g24930.2	Protein kinase superfamily protein	+	2	11	8.6	8.6	35.862	0	7.6882	0.000635587	0.000600817	0.000655428	0.000585287	0.000681553	0.000838053	0.000802411	0.000798073
LOC_Os05g01970.5;LOC_Os05g01970.4;LOC_Os05g01970.3;LOC_Os05g01970.2;LOC_Os05g01970.1	LOC_Os05g01970.5	NAD(P)-binding Rossmann-fold superfamily protein	+	2	10.6	10.6	10.6	31.274	0	34.757	0.000722646	0.000589188	0.000620458	0.000686247	0.000858607	0.000870811	0.000892479	0.000788205
LOC_Os02g37060.1	LOC_Os02g37060.1	Photosystem II 5 kD protein	+	2	10.9	10.9	10.9	11.683	0	4.9495	0.0166087	0.0176244	0.0174911	0.0162377	0.0222272	0.0228968	0.0213698	0.0221438
LOC_Os10g07210.1	LOC_Os10g07210.1	heat shock protein 21	+	2	16.2	16.2	16.2	21.082	0	23.156	0.00183616	0.00195367	0.00169092	0.00170682	0.00243374	0.00228701	0.00249929	0.0025096
LOC_Os03g52130.1	LOC_Os03g52130.1	Unknown	+	2	15.5	15.5	15.5	14.942	0	7.3992	0.0015348	0.0012565	0.00123904	0.00143986	0.0018175	0.00179729	0.00201077	0.00183501
LOC_Os12g08280.1	LOC_Os12g08280.1	Inositol monophosphatase family protein	+	2	6.7	6.7	6.7	37.48	0	3.4876	0.000227232	0.000184664	0.000232892	0.000194829	0.000300155	0.000267498	0.000331999	0.000269447
LOC_Os06g01210.1	LOC_Os06g01210.1	plastocyanin 1	+	2	20.8	20.8	20.8	15.577	0	6.9594	0.00211848	0.00209715	0.00223474	0.00225815	0.00301563	0.00308508	0.00318898	0.00304906
LOC_Os07g28400.1	LOC_Os07g28400.1	2 iron, 2 sulfur cluster binding	+	2	22	22	22	11.405	0	6.2128	0.000983279	0.00088436	0.000941832	0.000996893	0.00155898	0.00133623	0.00140992	0.00130649
LOC_Os04g36620.3;LOC_Os04g36620.2;LOC_Os04g36620.1	LOC_Os04g36620.3	esterase/lipase/thioesterase family protein	+	1	8.4	8.4	8.4	30.216	0.00089259	2.7991	6.13504e-05	5.12778e-05	5.6924e-05	4.73502e-05	9.37067e-06	1.8876e-05	9.0644e-06	3.6861e-05
LOC_Os12g38850.3;LOC_Os12g38850.2;LOC_Os12g38850.1	LOC_Os12g38850.3	Protein of unknown function (DUF1336)	+	1	1.6	1.6	1.6	63.049	0.0058855	1.7798	0.00874664	0.00863627	0.00861304	0.00893076	0.00322531	0.00334301	0.00318735	0.00312219
LOC_Os08g41460.9;LOC_Os08g41460.8	LOC_Os08g41460.9	PGR5-LIKE A	+	1	52.5	10.2	10.2	19.587	0	15.463	0.000930391	0.000956132	0.000880801	0.000945568	0.000411568	0.000484089	0.00037155	0.00043274
LOC_Os03g46770.1	LOC_Os03g46770.1	cold, circadian rhythm, and rna binding 2	+	1	24.1	9.9	9.9	15.902	0	5.4278	0.000319006	0.000495188	0.000344816	0.000343179	0.000179063	0.000185489	0.000191572	0.00018766
LOC_Os01g10340.1	LOC_Os01g10340.1	Thioredoxin superfamily protein	+	1	6.1	6.1	6.1	29.648	0	8.4694	0.000154345	0.000140572	0.000122325	0.000124013	6.7014e-05	6.59301e-05	7.80468e-05	7.90725e-05
LOC_Os01g24090.2;LOC_Os01g24090.1	LOC_Os01g24090.2	Tetratricopeptide repeat (TPR)-like superfamily protein	+	1	11.3	11.3	11.3	11.744	0.00030451	3.0757	0.000624203	0.000571534	0.000654358	0.000660353	0.000369291	0.000363904	0.000350466	0.000379107
LOC_Os09g31514.2;LOC_Os09g31514.1	LOC_Os09g31514.2	NAD(P)-binding Rossmann-fold superfamily protein	+	1	3.6	3.6	3.6	36.89	0	3.6638	0.000551652	0.000463252	0.000460105	0.000479578	0.000344324	0.000224455	0.000331708	0.000255449
LOC_Os05g02300.1	LOC_Os05g02300.1	histone H2A 12	+	1	19.9	5.1	5.1	16.5	0.0068765	1.6989	0.0133387	0.0134283	0.0126794	0.0117598	0.00816829	0.00763595	0.00749171	0.00749383
LOC_Os11g46000.3;LOC_Os11g46000.1	LOC_Os11g46000.3	Zinc finger (C3HC4-type RING finger) family protein	+	1	3.3	3.3	1.7	61.58	0	3.5806	0.000834235	0.00087657	0.000856619	0.000891693	0.000509581	0.000528962	0.000509136	0.000536246
LOC_Os03g17100.1;LOC_Os01g31800.1;LOC_Os05g38640.1	LOC_Os03g17100.1	histone H2A 12	+	1	21.4	15.7	6.9	16.401	0	8.6436	0.061615	0.0595108	0.0599249	0.0601282	0.0366465	0.0371392	0.036301	0.0366548
LOC_Os11g36940.1	LOC_Os11g36940.1	O-Glycosyl hydrolases family 17 protein	+	1	6.9	4.7	4.7	52.418	0	3.5599	0.000151138	0.000120986	0.000111245	0.000108159	6.30882e-05	6.46228e-05	8.86515e-05	9.93614e-05
LOC_Os11g13870.1	LOC_Os11g13870.1	Protein of unknown function (DUF579)	+	1	7.9	7.9	7.9	33.523	0	4.2942	0.000160549	0.000146421	0.00012765	0.000140607	8.65275e-05	7.69179e-05	0.000111714	9.59833e-05
LOC_Os10g11260.2;LOC_Os10g11260.1	LOC_Os10g11260.2	RUB1 conjugating enzyme 1	+	1	5.1	5.1	5.1	19.85	0.0040606	1.8856	0.000229095	0.000209398	0.000273878	0.000235029	0.000188537	0.000130515	0.00012215	0.000184045
LOC_Os11g05730.1;LOC_Os06g06510.1;LOC_Os06g06460.1;LOC_Os05g36280.1;LOC_Os01g64640.1;LOC_Os06g06480.1;LOC_Os04g34240.1;LOC_Os05g41080.2;LOC_Os05g41080.1	LOC_Os11g05730.1	Histone superfamily protein	+	1	25	6.6	6.6	15.268	0.0016607	2.0686	0.0231574	0.0230061	0.0228271	0.02321	0.0151261	0.0154523	0.0156838	0.0155739
LOC_Os01g18050.1	LOC_Os01g18050.1	beta-6 tubulin	+	1	40.5	2.5	2.5	50.285	0	6.2571	0.00214577	0.00205886	0.00211684	0.00198352	0.00147856	0.0013387	0.00135618	0.00145153
LOC_Os03g27230.1;LOC_Os10g41480.1	LOC_Os03g27230.1	Class-II DAHP synthetase family protein	+	1	16	3.2	3.2	60.603	0	6.4308	0.000631933	0.000609164	0.000655158	0.000645502	0.000423181	0.000421176	0.000404999	0.00048891
LOC_Os05g22716.1;LOC_Os04g16834.1;LOC_Os01g57954.1	LOC_Os05g22716.1	Nucleic acid-binding, OB-fold-like protein	+	1	13.1	13.1	13.1	12.417	0	4.5976	0.000382672	0.000363071	0.000381402	0.000388032	0.000300438	0.000231352	0.000246784	0.000258074
LOC_Os05g35730.2;LOC_Os05g35730.1	LOC_Os05g35730.2	alpha/beta-Hydrolases superfamily protein	+	1	5.5	5.5	5.5	45.957	0	9.1588	0.000504038	0.000492769	0.000462413	0.000499011	0.000364917	0.000264562	0.000391304	0.000371041
LOC_Os03g05290.1	LOC_Os03g05290.1	gamma tonoplast intrinsic protein	+	1	6.8	6.8	6.8	25.699	0	24.637	0.0402523	0.0400774	0.0426973	0.0419473	0.0285764	0.0295407	0.0301271	0.0291576
LOC_Os03g31210.1	LOC_Os03g31210.1	UDP-glucose 6-dehydrogenase family protein	+	1	5.1	2.7	2.7	53.472	0	4.1416	0.00181912	0.00195102	0.00208852	0.00199888	0.00140805	0.00138087	0.00138632	0.0014314
LOC_Os01g02870.1	LOC_Os01g02870.1	nodulin MtN21 /EamA-like transporter family protein	+	1	3.2	3.2	3.2	40.615	0.00089767	2.8482	0.0014272	0.00130411	0.00137293	0.00120706	0.00101984	0.000902716	0.000929911	0.000940896
LOC_Os01g42480.2;LOC_Os01g42480.1	LOC_Os01g42480.2	Integral membrane Yip1 family protein	+	1	8.3	8.3	8.3	24.667	0	12.941	0.00044627	0.00037821	0.000471189	0.000564679	0.00036003	0.000353566	0.00032363	0.000317076
LOC_Os06g46435.1	LOC_Os06g46435.1	NADH-Ubiquinone/plastoquinone (complex I) protein	+	1	8.4	3.2	3.2	56.543	0	7.6686	0.000543392	0.000452522	0.000433888	0.000460672	0.000382045	0.000306725	0.000354652	0.000334986
LOC_Os03g61990.5;LOC_Os03g61990.4;LOC_Os03g61990.3;LOC_Os03g61990.2;LOC_Os03g61990.1	LOC_Os03g61990.5	RNA-binding (RRM/RBD/RNP motifs) family protein with retrovirus zinc finger-like domain	+	1	4.9	4.9	4.9	21.823	0.00087899	2.6507	0.00149166	0.00155889	0.00143201	0.0014449	0.00105754	0.0010861	0.00108171	0.00110762
LOC_Os12g43600.1	LOC_Os12g43600.1	cold, circadian rhythm, and rna binding 2	+	1	22.8	22.8	8.6	16.083	0	8.6666	0.00127987	0.0011224	0.00116483	0.0011403	0.000948014	0.000830866	0.000896245	0.000790207
LOC_Os03g02380.1;LOC_Os03g02380.2;LOC_Os10g37520.2	LOC_Os03g02380.1	Major facilitator superfamily protein	+	1	4.8	2.8	2.8	50.247	0.0043127	1.8385	0.000245473	0.00029051	0.000330264	0.000286528	0.000236274	0.000210008	0.000228962	0.000180891
LOC_Os05g50980.1	LOC_Os05g50980.1	plastid transcriptionally active 14	+	1	2.3	2.3	2.3	53.303	0.0061317	1.7631	0.000266807	0.000277273	0.000232456	0.000252859	0.000197265	0.000168623	0.000217547	0.000182397
LOC_Os09g37910.1	LOC_Os09g37910.1	high mobility group B3	+	1	9.4	9.4	9.4	15.457	0.0038409	1.9709	0.00100019	0.00105409	0.0011047	0.00111044	0.000810983	0.000767488	0.000839182	0.000765503
LOC_Os08g44870.1	LOC_Os08g44870.1	MATE efflux family protein	+	1	3.9	3.9	3.9	51.603	0	6.2742	0.00047194	0.000503709	0.000365759	0.000469859	0.00027878	0.000365117	0.000364347	0.000342811
LOC_Os05g07670.1	LOC_Os05g07670.1	nodulin MtN21 /EamA-like transporter family protein	+	1	4	4	4	38.63	0	3.5446	0.00036252	0.000358092	0.000402148	0.00040909	0.000295393	0.000244624	0.000302204	0.000303384
LOC_Os03g53070.1	LOC_Os03g53070.1	PRA1 (Prenylated rab acceptor) family protein	+	1	6	6	6	27.359	0	6.5232	0.0014115	0.00138364	0.00120484	0.00142778	0.00109633	0.000947881	0.00103274	0.000985921
LOC_Os04g02670.1	LOC_Os04g02670.1	Unknown	+	1	26.9	26.9	26.9	5.2901	0	5.0341	0.00124962	0.00117105	0.00127696	0.00104081	0.000903456	0.000996915	0.000777028	0.000892739
LOC_Os05g49020.1	LOC_Os05g49020.1	Ribosomal protein L18ae family	+	1	7.3	7.3	7.3	20.323	0.0016727	2.1328	0.000397846	0.000458628	0.000498923	0.000379127	0.000303535	0.000344271	0.000290065	0.000369683
LOC_Os06g43900.1	LOC_Os06g43900.1	Ribosomal protein L35	+	1	9.6	9.6	9.6	15.652	0	4.3092	0.000933872	0.000969614	0.00090255	0.000936537	0.000691684	0.000751523	0.000673676	0.000716495
LOC_Os04g57220.4;LOC_Os02g16040.2;LOC_Os09g12230.1;LOC_Os04g57220.3;LOC_Os04g57220.2;LOC_Os04g57220.1;LOC_Os02g16040.1;LOC_Os01g60410.3;LOC_Os01g60410.2;LOC_Os01g60410.1;LOC_Os01g60360.1	LOC_Os04g57220.4	ubiquitin-conjugating enzyme 10	+	1	10.3	10.3	10.3	11.843	0.00031417	3.4227	0.00323875	0.00302964	0.00318209	0.00330347	0.00248191	0.00240707	0.00235015	0.0024171
LOC_Os02g19820.1	LOC_Os02g19820.1	Nodulin MtN3 family protein	+	1	6.2	6.2	6.2	28.046	0	7.0866	0.000529238	0.000618771	0.000585046	0.000572692	0.000439186	0.000362191	0.000480949	0.000466827
LOC_Os09g28160.1	LOC_Os09g28160.1	phosphate transporter 3;2	+	1	9	2.9	2.9	30.014	0.0016992	2.3092	0.0136297	0.0135588	0.0130898	0.0125529	0.0103982	0.00990226	0.00981654	0.0102612
LOC_Os03g57420.1	LOC_Os03g57420.1	MD-2-related lipid recognition domain-containing protein / ML domain-containing protein	+	1	12.8	12.8	12.8	16.946	0	7.3919	0.00141869	0.00154028	0.00146488	0.00154739	0.00104735	0.00109973	0.00124913	0.00118188
LOC_Os06g02210.1	LOC_Os06g02210.1	Phosphorylase superfamily protein	+	1	7.9	7.9	7.9	37.554	0	10.354	0.000293339	0.000358028	0.000300185	0.000347638	0.000257813	0.000271085	0.000237053	0.000239909
LOC_Os01g59150.2;LOC_Os01g59150.1	LOC_Os01g59150.2	beta-6 tubulin	+	1	44.3	13.2	2.5	50.289	0	19.86	0.00385134	0.00398789	0.00417243	0.0036281	0.00323987	0.00299435	0.00293332	0.00304801
LOC_Os04g53440.2;LOC_Os04g53440.1	LOC_Os04g53440.2	RNA-binding (RRM/RBD/RNP motifs) family protein	+	1	3.1	3.1	3.1	46.195	0	3.5225	0.000669296	0.00072381	0.00073162	0.000753186	0.000547015	0.000532674	0.000554504	0.000616302
LOC_Os07g48770.1	LOC_Os07g48770.1	Unknown	+	1	6.9	6.9	6.9	27.56	0	10.412	0.000217111	0.000204802	0.00019898	0.000197218	0.000174759	0.000139038	0.000170917	0.00015943
LOC_Os12g33080.1	LOC_Os12g33080.1	dicarboxylate transporter 1	+	1	1.8	1.8	1.8	57.54	0.00031476	3.4294	0.0366952	0.0361852	0.0362219	0.0356168	0.0304071	0.0276593	0.0277131	0.0289416
LOC_Os05g41060.1;LOC_Os01g59790.3;LOC_Os01g59790.2;LOC_Os01g59790.1	LOC_Os05g41060.1	ADP-ribosylation factor A1F	+	1	58.6	58.6	11	20.708	0	79.435	0.0698657	0.0699	0.068542	0.0701981	0.055726	0.0557875	0.0550227	0.0550334
LOC_Os05g13370.1	LOC_Os05g13370.1	rhomboid-like protein 11	+	1	4	4	4	30.85	0.00030093	2.9539	0.000647401	0.000667264	0.000660765	0.000658699	0.000520465	0.000449057	0.000556805	0.000589016
LOC_Os03g11050.3;LOC_Os03g11050.1	LOC_Os03g11050.3	ADP-glucose pyrophosphorylase family protein	+	1	3.4	3.4	3.4	39.57	0	3.6358	0.000801709	0.000736457	0.000755831	0.000777734	0.000605288	0.000611538	0.00063848	0.000613601
LOC_Os06g06440.1	LOC_Os06g06440.1	multidrug resistance-associated protein 14	+	1	0.6	0.6	0.6	164.51	0.0053677	1.7976	0.00339387	0.00313082	0.00309677	0.00303391	0.0026935	0.00261904	0.00247359	0.00242373
LOC_Os07g13530.1	LOC_Os07g13530.1	Ras-related small GTP-binding family protein	+	1	47.9	10.7	7	23.993	0	11.078	0.017408	0.0173033	0.0168787	0.0167746	0.0138445	0.0139488	0.0136079	0.0137635
LOC_Os05g38630.2;LOC_Os05g38630.1;LOC_Os07g13530.2	LOC_Os05g38630.2	Ras-related small GTP-binding family protein	+	1	45.8	5.1	5.1	23.917	0.00088132	2.6824	0.0116932	0.0115851	0.0118023	0.0125099	0.00969876	0.00969418	0.00965851	0.00935559
LOC_Os01g03390.1	LOC_Os01g03390.1	Unknown	+	1	7.6	7.6	7.6	20.103	0	5.044	0.00260553	0.00268271	0.00261657	0.00258698	0.00227526	0.00216801	0.00211751	0.00193852
LOC_Os03g05812.4;LOC_Os03g05812.3;LOC_Os03g05812.1	LOC_Os03g05812.4	Unknown	+	1	2.3	2.3	2.3	60.563	0	3.9189	0.00056569	0.000649261	0.000566298	0.000583499	0.00046613	0.00046303	0.000482046	0.000505337
LOC_Os02g41520.1	LOC_Os02g41520.1	plant glycogenin-like starch initiation protein 6	+	1	6	6	2.9	60.348	0	16.57	0.00115475	0.00109052	0.00130082	0.00133283	0.000966788	0.000917844	0.00109924	0.000974611
LOC_Os01g68030.1	LOC_Os01g68030.1	Unknown	+	1	16.4	16.4	16.4	7.3534	0.0003013	2.9736	0.00414154	0.00428054	0.00411524	0.00415282	0.00356296	0.00333605	0.00340084	0.00324172
LOC_Os10g25570.5;LOC_Os10g25570.4;LOC_Os10g25570.2	LOC_Os10g25570.5	stress enhanced protein 1	+	1	16.3	16.3	16.3	9.7282	0	8.269	0.00277848	0.00272568	0.00247354	0.00247473	0.00228431	0.00199035	0.00208547	0.00215062
LOC_Os03g54000.1	LOC_Os03g54000.1	oligopeptide transporter	+	1	2.4	2.4	2.4	83.445	0	6.4308	0.0011935	0.00108643	0.00115568	0.00112948	0.00102461	0.000910916	0.000918805	0.000871171
LOC_Os12g10560.1	LOC_Os12g10560.1	SNARE-like superfamily protein	+	1	6.6	6.6	6.6	18.175	0.00086555	2.4875	0.000819977	0.00084635	0.00082802	0.000869091	0.000655783	0.000628404	0.000742262	0.000725629
LOC_Os01g65690.1	LOC_Os01g65690.1	catalytic LigB subunit of aromatic ring-opening dioxygenase family	+	1	5.7	5.7	5.7	30.427	0.00087108	2.5693	0.000495118	0.00051895	0.000561519	0.000559884	0.000402641	0.000459477	0.000491207	0.00039986
LOC_Os01g53060.2;LOC_Os01g53060.1	LOC_Os01g53060.2	Peroxisomal membrane 22 kDa (Mpv17/PMP22) family protein	+	1	6.2	6.2	6.2	25.568	0	3.925	0.00120209	0.00114527	0.00125092	0.00122617	0.000965067	0.00101128	0.000985431	0.00100977
LOC_Os12g18110.1	LOC_Os12g18110.1	PQ-loop repeat family protein / transmembrane family protein	+	1	5.8	5.8	5.8	31.194	0	5.5113	0.00167562	0.00170792	0.00178169	0.00171179	0.00147827	0.00146886	0.00129928	0.0014398
LOC_Os09g36020.1;LOC_Os11g44790.1	LOC_Os09g36020.1	EAP30/Vps36 family protein	+	1	5.3	5.3	5.3	21.36	0.00088942	2.7772	0.000644538	0.000596881	0.000630031	0.000537245	0.00051952	0.000510942	0.000467717	0.000501688
LOC_Os01g73900.1	LOC_Os01g73900.1	P-loop containing nucleoside triphosphate hydrolases superfamily protein	+	1	3.9	3.9	3.9	48.59	0.00031328	3.3874	0.000911353	0.000971355	0.000883834	0.000838094	0.000757039	0.000739708	0.000779982	0.000725348
LOC_Os01g14020.2;LOC_Os01g14020.1	LOC_Os01g14020.2	Optic atrophy 3 protein (OPA3)	+	1	5.3	5.3	5.3	18.829	0.0099113	1.6075	0.000700652	0.000747438	0.00074858	0.000770793	0.000536118	0.000667857	0.000637062	0.000654784
LOC_Os03g55730.2;LOC_Os03g55730.1	LOC_Os03g55730.2	Unknown	+	1	4.5	4.5	4.5	22.691	0.004315	1.8501	0.00274295	0.00274152	0.00268451	0.00254252	0.00241053	0.00220139	0.00218952	0.00221088
LOC_Os02g14929.1	LOC_Os02g14929.1	TCP-1/cpn60 chaperonin family protein	+	1	6.6	1.8	1.8	60.868	0.0068747	1.6979	0.00535016	0.00585328	0.00504852	0.00516218	0.00453646	0.00435656	0.00450234	0.00474275
LOC_Os06g02580.1	LOC_Os06g02580.1	high-affinity nickel-transport family protein	+	1	2.7	2.7	2.7	37.697	0.000886	2.7193	0.00754655	0.00731394	0.00750286	0.00712127	0.00638282	0.00645052	0.00617962	0.00599434
LOC_Os11g45730.1	LOC_Os11g45730.1	Pectin lyase-like superfamily protein	+	1	2.4	2.4	2.4	53.496	0.0014209	2.3283	0.00750636	0.00719807	0.00749853	0.00804392	0.00643234	0.00643438	0.00643553	0.00643787
LOC_Os05g01700.1	LOC_Os05g01700.1	peroxisomal ABC transporter 1	+	1	4.2	4.2	1.4	127.05	0	14.65	0.000870458	0.000830147	0.000775068	0.000863388	0.000685519	0.000732991	0.000766112	0.00065975
LOC_Os01g34620.9;LOC_Os01g34620.6;LOC_Os01g34620.5;LOC_Os01g34620.4;LOC_Os01g34620.3;LOC_Os01g34620.2;LOC_Os01g34620.1;LOC_Os01g34620.7	LOC_Os01g34620.9	glutaredoxin 4	+	1	17.3	17.3	8.6	20.147	0	26.52	0.00139739	0.00121098	0.0013296	0.00133059	0.00115848	0.00108989	0.00107019	0.00117967
LOC_Os08g01140.1	LOC_Os08g01140.1	Cytochrome b561/ferric reductase transmembrane protein family	+	1	4.2	4.2	4.2	25.392	0.00089153	2.7962	0.00181765	0.001651	0.00184905	0.00172957	0.00148491	0.00149184	0.00149596	0.00154745
LOC_Os06g46340.1	LOC_Os06g46340.1	Glycosyl hydrolases family 31 protein	+	1	5.5	1.8	1.8	96.577	0	9.0306	0.00164283	0.00194354	0.00184591	0.00173415	0.00156109	0.0016017	0.00146793	0.00150279
LOC_Os02g03460.1	LOC_Os02g03460.1	cytidinediphosphate diacylglycerol synthase 4	+	1	2.5	2.5	2.5	37.805	0.0014245	2.3514	0.00326225	0.00336184	0.00335759	0.0031179	0.00266206	0.00287273	0.00290478	0.00279194
LOC_Os06g10280.1	LOC_Os06g10280.1	aminoalcoholphosphotransferase 1	+	1	2.8	2.8	2.8	48.524	0.00030294	3.029	0.00132758	0.00127312	0.00136954	0.00123622	0.00106531	0.00105423	0.00116086	0.00119811
LOC_Os08g29110.2;LOC_Os08g29110.1	LOC_Os08g29110.2	Thioredoxin z	+	1	15.3	15.3	15.3	8.3543	0	4.1457	0.000674508	0.000756178	0.000676791	0.000707445	0.000664076	0.000576336	0.000594048	0.000598038
LOC_Os06g38320.3;LOC_Os06g38320.2;LOC_Os06g38320.1	LOC_Os06g38320.3	Unknown	+	1	6.3	6.3	6.3	26.527	0	5.5934	0.00107566	0.00115712	0.00115463	0.00112314	0.000960708	0.00097823	0.00106444	0.000899353
LOC_Os11g29740.1	LOC_Os11g29740.1	Unknown	+	1	5.8	5.8	5.8	19.882	0.0096757	1.6206	0.0112078	0.0110707	0.0109192	0.0111773	0.00999931	0.00970748	0.0094243	0.00971457
LOC_Os11g44940.2;LOC_Os11g44940.1	LOC_Os11g44940.2	Late embryogenesis abundant protein (LEA) family protein	+	1	6.7	6.7	6.7	20.149	0.0008754	2.6096	0.00110531	0.00103559	0.00115602	0.00111151	0.0010008	0.000978071	0.000947486	0.00094195
LOC_Os11g34180.1	LOC_Os11g34180.1	Uncharacterized protein family (UPF0016)	+	1	2.9	2.9	2.9	36.727	0.00030647	3.1659	0.00195027	0.00201518	0.00197819	0.00208728	0.00177975	0.00172118	0.00175678	0.00179224
LOC_Os11g01490.1;LOC_Os11g01490.2	LOC_Os11g01490.1	Outer membrane OMP85 family protein	+	1	26.2	26.2	5.2	56.003	0	44.473	0.00658247	0.0065868	0.00655981	0.0062046	0.00583456	0.00569959	0.00574429	0.00558224
LOC_Os01g66170.1	LOC_Os01g66170.1	SNARE associated Golgi protein family	+	1	2.6	2.6	2.6	35.833	0.009901	1.5974	0.0062037	0.00592059	0.00578327	0.00608856	0.00524228	0.00530892	0.00534896	0.00531798
LOC_Os04g14570.1	LOC_Os04g14570.1	Leucine-rich repeat protein kinase family protein	+	1	0.8	0.8	0.8	147.31	0.0038262	1.947	0.00311095	0.00304151	0.00311226	0.00339884	0.0026563	0.00285409	0.00288731	0.00284194
LOC_Os09g32500.2;LOC_Os09g32500.1	LOC_Os09g32500.2	Ribosomal protein L32e	+	1	29.3	9.8	9.8	15.73	0	4.0501	0.00224232	0.00219609	0.0022464	0.00213254	0.001986	0.0018851	0.00193734	0.00203371
LOC_Os02g14460.1	LOC_Os02g14460.1	Peroxidase superfamily protein	+	1	5.7	5.7	5.7	35.44	0.0068856	1.7079	0.017108	0.017781	0.0179547	0.0178368	0.0159646	0.0153589	0.0155939	0.0159923
LOC_Os05g09724.1	LOC_Os05g09724.1	HAD superfamily, subfamily IIIB acid phosphatase	+	1	11.6	6.8	6.8	27.283	0	3.5347	0.000398822	0.000421528	0.000412496	0.00043467	0.000400541	0.000381628	0.000354858	0.000359345
LOC_Os06g39260.1	LOC_Os06g39260.1	UDP-galactose transporter 3	+	1	3.1	3.1	3.1	39.545	0.00086982	2.5566	0.000835004	0.000752823	0.000818103	0.000818674	0.000716337	0.000737636	0.000719383	0.000720385
LOC_Os03g04470.1	LOC_Os03g04470.1	Unknown	+	1	4.4	4.4	4.4	26.584	0	3.7749	0.00498848	0.00494917	0.00462278	0.00479928	0.00452166	0.00430286	0.00417229	0.00446781
LOC_Os07g46640.2;LOC_Os07g46640.1	LOC_Os07g46640.2	Glycosyl transferase family 4 protein	+	1	4.6	4.6	4.6	28.891	0	4.1994	0.00180333	0.00185289	0.00171681	0.00183453	0.00159733	0.00173511	0.00157741	0.00160724
LOC_Os01g31680.2;LOC_Os01g31680.1	LOC_Os01g31680.2	Sec-independent periplasmic protein translocase	+	1	3.4	3.4	3.4	37.802	0	6.4758	0.00420314	0.00417344	0.00399623	0.00396804	0.00359435	0.00372045	0.00382449	0.003665
LOC_Os01g52214.1	LOC_Os01g52214.1	NADH-ubiquinone oxidoreductase 20 kDa subunit, mitochondrial	+	1	40.2	40.2	6	21.876	0	22.793	0.0132399	0.0132184	0.0132102	0.0132885	0.0123937	0.0119761	0.012068	0.0119958
LOC_Os03g19960.2;LOC_Os03g19960.1	LOC_Os03g19960.2	RNA helicase family protein	+	1	1.8	1.8	1.8	62.705	0.00030562	3.122	0.000732951	0.000736163	0.000701361	0.000737136	0.000697011	0.000684359	0.000634393	0.000676586
LOC_Os11g16400.1	LOC_Os11g16400.1	Plant protein of unknown function (DUF936)	+	1	2.6	2.6	2.6	48.321	0.0098984	1.5938	0.0239034	0.023211	0.0228138	0.0225052	0.0222271	0.021574	0.0212136	0.0210368
LOC_Os11g03050.1	LOC_Os11g03050.1	phosphorylethanolamine cytidylyltransferase 1	+	1	42.5	42.5	4.7	47.1	0	95.227	0.0242448	0.0239899	0.0239581	0.023466	0.0224742	0.0224563	0.0221101	0.0221077
LOC_Os07g22504.1	LOC_Os07g22504.1	NADH-Ubiquinone/plastoquinone (complex I) protein	+	1	6.6	6.6	1.4	56.669	0	9.172	0.00651357	0.00651481	0.00664	0.0065575	0.00616103	0.00628006	0.00597612	0.0060265
LOC_Os01g47780.1	LOC_Os01g47780.1	FASCICLIN-like arabinogalactan-protein 11	+	1	3.6	3.6	3.6	24.976	0.005372	1.8028	0.00692967	0.00691965	0.0066316	0.00685335	0.00728395	0.00726842	0.00726879	0.00710576
LOC_Os12g05430.1	LOC_Os12g05430.1	Translation protein SH3-like family protein	+	1	36.7	36.7	11.3	16.93	0	25.184	0.0222542	0.0213784	0.0214645	0.0212222	0.0233497	0.022539	0.0225993	0.0232328
LOC_Os01g60790.1;LOC_Os05g39960.3	LOC_Os01g60790.1	Ribosomal protein S26e family protein	+	1	39.1	39.1	21.1	14.991	0	28.795	0.0141189	0.0133755	0.013274	0.0134126	0.0144583	0.0139796	0.0148253	0.014507
LOC_Os05g27100.1	LOC_Os05g27100.1	Heavy metal transport/detoxification superfamily protein	+	1	14	14	14	16.945	0	57.13	0.00164851	0.00164302	0.0016528	0.00174701	0.00179845	0.00176531	0.00185539	0.0017594
LOC_Os10g32820.1	LOC_Os10g32820.1	Translation protein SH3-like family protein	+	1	20.1	20.1	4.9	18.72	0	7.3946	0.0201282	0.0194338	0.0191143	0.0186263	0.0219697	0.0203906	0.0205944	0.0212334
LOC_Os06g35730.1;LOC_Os05g11710.1;LOC_Os01g10820.1;LOC_Os02g14059.2	LOC_Os06g35730.1	Ribosomal L5P family protein	+	1	33.5	33.5	7.7	20.836	0	26.637	0.0354837	0.0356433	0.0349409	0.0352793	0.038718	0.0384114	0.0384529	0.0386664
LOC_Os07g01020.1;LOC_Os01g39280.1;LOC_Os10g08960.1;LOC_Os10g11520.1	LOC_Os07g01020.1	Aldolase-type TIM barrel family protein	+	1	23.6	23.6	2.2	33.736	0	26.232	0.0137149	0.013784	0.0137048	0.0134568	0.0151062	0.0153769	0.0155601	0.0149096
LOC_Os01g55570.4;LOC_Os01g55570.3;LOC_Os01g55570.2;LOC_Os01g55570.1	LOC_Os01g55570.4	Unknown	+	1	12.8	12.8	12.8	12.752	0	65.231	0.0297595	0.0295395	0.0295938	0.0296767	0.0339223	0.0324574	0.0333579	0.0326517
LOC_Os05g14194.1;LOC_Os05g14194.2	LOC_Os05g14194.1	Glyoxalase/Bleomycin resistance protein/Dioxygenase superfamily protein	+	1	6.9	3.7	3.7	38.521	0	3.5114	0.000372468	0.000360871	0.000367393	0.000381183	0.000446082	0.000418893	0.000395027	0.000421549
LOC_Os03g07260.1	LOC_Os03g07260.1	SET domain protein 35	+	1	1.7	1.7	1.7	57.699	0.0098624	1.5504	0.0209697	0.0199701	0.020933	0.0210028	0.0237513	0.022714	0.0241197	0.0238387
LOC_Os08g02400.1;LOC_Os07g38540.1	LOC_Os08g02400.1	ribosomal protein S13A	+	1	45.7	7.9	7.9	17.115	0	6.0695	0.00143972	0.00147955	0.00139104	0.00151868	0.00171767	0.00158171	0.00168633	0.00169578
LOC_Os09g08430.1	LOC_Os09g08430.1	Ribosomal protein L22p/L17e family protein	+	1	20.5	11.1	11.1	19.495	0	34.127	0.00526551	0.00534547	0.005041	0.00459799	0.00590808	0.00587702	0.00594934	0.00586056
LOC_Os06g39230.1	LOC_Os06g39230.1	aldehyde dehydrogenase 2C4	+	1	1.7	1.7	1.7	45.388	0.0022106	2.0594	0.0289652	0.0276963	0.0280602	0.0275305	0.0320232	0.0336271	0.0328208	0.0325871
LOC_Os04g39780.1	LOC_Os04g39780.1	AMP-dependent synthetase and ligase family protein	+	1	0.8	0.8	0.8	261.75	0.0068892	1.712	0.00454816	0.0043256	0.00436738	0.004612	0.0052997	0.00516042	0.00510274	0.00529638
LOC_Os10g27174.1	LOC_Os10g27174.1	Nucleic acid-binding, OB-fold-like protein	+	1	18.5	18.5	18.5	7.4637	0	6.3287	0.00663738	0.006397	0.00655119	0.00685832	0.00815676	0.00739867	0.00794288	0.00758224
LOC_Os10g08930.1	LOC_Os10g08930.1	Ribosomal protein S10p/S20e family protein	+	1	34.6	10	10	14.208	0	7.6998	0.00228558	0.00243606	0.00216766	0.00215551	0.00269134	0.00278084	0.00259144	0.00281023
LOC_Os10g21266.1	LOC_Os10g21266.1	ATP synthase subunit beta	+	1	78.5	78.5	3.2	53.984	0	323.31	1.76133	1.76723	1.75715	1.7576	2.16174	2.16645	2.16485	2.16756
LOC_Os08g44290.1	LOC_Os08g44290.1	31-kDa RNA binding protein	+	1	4.6	4.6	4.6	33.257	0.0016868	2.2445	0.000606208	0.000488817	0.000514362	0.000530747	0.000643453	0.000679193	0.000637886	0.000685817
LOC_Os05g48950.2;LOC_Os05g48950.1	LOC_Os05g48950.2	S-adenosyl-L-methionine-dependent methyltransferases superfamily protein	+	1	7.6	7.6	7.6	24.653	0.00087159	2.5826	0.00489268	0.00467669	0.00475102	0.00450525	0.0062279	0.00586057	0.00595232	0.00584995
LOC_Os05g50600.1	LOC_Os05g50600.1	serine carboxypeptidase-like 50	+	1	3.4	3.4	3.4	47.367	0.00089021	2.7918	0.000365439	0.000414202	0.000451985	0.000344447	0.000562471	0.000461693	0.000519872	0.000521331
LOC_Os03g58040.3;LOC_Os03g58040.2;LOC_Os03g58040.1	LOC_Os03g58040.3	glutamate dehydrogenase 1	+	1	2.9	2.9	2.9	44.341	0.00088261	2.6953	0.000218339	0.000252927	0.000288766	0.000224112	0.000330897	0.000305689	0.000328956	0.00034418
LOC_Os02g50830.1	LOC_Os02g50830.1	RNA-processing, Lsm domain	+	1	9.9	9.9	9.9	19.921	0	3.6545	0.000309002	0.00026188	0.000282739	0.000320298	0.000377773	0.000421148	0.000467383	0.000477782
LOC_Os07g46460.1	LOC_Os07g46460.1	glutamate synthase 1		48	41.9	41.9	41.9	175.04	0	323.31	0.076349	0.0751351	0.0749924	0.0738591	0.0764132	0.0760014	0.0744746	0.0750292
LOC_Os09g38090.1	LOC_Os09g38090.1	plastid movement impaired1		40	60.4	60.4	60.4	94.215	0	315.47	0.0851986	0.0842124	0.084887	0.0832964	0.0840202	0.0819141	0.0816408	0.0819217
LOC_Os06g50300.1	LOC_Os06g50300.1	Chaperone protein htpG family protein		38	50.6	50.6	50.6	93.044	0	265.75	0.11405	0.111058	0.110872	0.111794	0.116086	0.112789	0.111757	0.11205
LOC_Os01g21820.1	LOC_Os01g21820.1	Albino or Glassy Yellow 1		33	35	35	35	113.68	0	138.08	0.0568643	0.0564737	0.0586516	0.0583262	0.0586755	0.0573446	0.0578271	0.057208
LOC_Os01g39310.1;LOC_Os01g39310.3;LOC_Os12g41170.1;LOC_Os11g37260.1	LOC_Os01g39310.1	Root hair defective 3 GTP-binding protein (RHD3)		29	44.4	44.4	44.4	90.477	0	198	0.03184	0.0316052	0.030955	0.0304793	0.0319431	0.0317583	0.0314968	0.0309402
LOC_Os03g15740.1	LOC_Os03g15740.1	Calcium-binding tetratricopeptide family protein		28	33.7	33.7	33.7	92.427	0	196.15	0.0433432	0.0424033	0.0422239	0.0418656	0.0419498	0.0419019	0.041717	0.041663
LOC_Os05g25840.3;LOC_Os05g25840.1	LOC_Os05g25840.3	Protein kinase superfamily protein		26	47.2	47.2	47.2	79.894	0	135.28	0.0437458	0.0435903	0.0429389	0.0440024	0.0438616	0.0433745	0.0432103	0.0438385
LOC_Os05g48240.1;LOC_Os05g48240.4;LOC_Os01g48900.1	LOC_Os05g48240.1	dynamin-like protein		26	49.8	49.8	49.8	68.683	0	108.12	0.0234701	0.0233037	0.0234011	0.0228256	0.0245412	0.0227396	0.0233697	0.0229481
LOC_Os10g35370.1;LOC_Os10g35370.2	LOC_Os10g35370.1	protochlorophyllide oxidoreductase A		25	64.4	64.4	64.4	42.765	0	323.31	0.257808	0.255817	0.255146	0.256674	0.254194	0.255034	0.252843	0.2548
LOC_Os01g19470.1	LOC_Os01g19470.1	Carbohydrate-binding-like fold		24	29	29	29	130.63	0	135.33	0.0236357	0.0232439	0.0246393	0.0229513	0.0225249	0.0229551	0.0221446	0.0217692
LOC_Os04g32950.1;LOC_Os04g32950.3;LOC_Os04g32950.2;LOC_Os04g32950.4	LOC_Os04g32950.1	calnexin 1		24	43.9	43.9	43.9	60.729	0	134.68	0.175478	0.175266	0.174194	0.175783	0.178012	0.177254	0.176615	0.175464
LOC_Os06g37180.1;LOC_Os01g51380.2;LOC_Os01g51380.1	LOC_Os06g37180.1	ATPase, V1 complex, subunit B protein		24	62.5	62.5	62.5	54.058	0	229.15	0.076272	0.0756272	0.0749358	0.0756042	0.0773039	0.0779946	0.0761091	0.0763698
LOC_Os04g23890.3;LOC_Os04g23890.2;LOC_Os04g23890.1;LOC_Os04g23890.4;LOC_Os07g03418.1;LOC_Os07g03328.1	LOC_Os04g23890.3	phototropin 2		23	34.5	34.5	32.5	100.22	0	162.31	0.0579243	0.0574069	0.0587989	0.0587091	0.0566441	0.0582918	0.0558579	0.0558268
LOC_Os11g45050.1;LOC_Os11g45180.1;LOC_Os11g44960.1;LOC_Os11g44990.1;LOC_Os11g45160.1;LOC_Os11g45130.1;LOC_Os11g44970.1;LOC_Os11g45190.1;LOC_Os11g45060.1	LOC_Os11g45050.1	NB-ARC domain-containing disease resistance protein		23	30.1	30.1	28.8	116.46	0	52.908	0.0104118	0.0101023	0.0100423	0.00957515	0.0101329	0.0100732	0.0101143	0.0104908
LOC_Os02g13970.2;LOC_Os02g13970.1	LOC_Os02g13970.2	NAD(P)-binding Rossmann-fold superfamily protein		22	55.7	55.7	55.7	63.848	0	263.66	0.0297174	0.0298001	0.0303159	0.0293077	0.0303985	0.0295166	0.0296787	0.0296785
LOC_Os07g43560.1;LOC_Os10g17960.1;LOC_Os10g18260.1;LOC_Os07g35770.1;LOC_Os07g36980.1;LOC_Os04g54110.1	LOC_Os07g43560.1	cysteine-rich RLK (RECEPTOR-like protein kinase) 10		22	40.3	40.3	38.8	73.672	0	135.46	0.0773056	0.0773198	0.0776883	0.077362	0.0774688	0.0766708	0.0755291	0.075521
LOC_Os02g03860.1	LOC_Os02g03860.1	copper ion binding;cobalt ion binding;zinc ion binding		21	62.1	62.1	62.1	27.34	0	116.5	0.158449	0.156358	0.155305	0.157084	0.163393	0.158581	0.158778	0.160054
LOC_Os11g08300.1;LOC_Os11g08300.3;LOC_Os11g08300.2	LOC_Os11g08300.1	aldehyde dehydrogenase 3H1		21	42.5	42.5	42.5	52.513	0	85.785	0.0323467	0.0319804	0.0317439	0.0314398	0.0325216	0.0325093	0.0314211	0.0316565
LOC_Os01g09560.1	LOC_Os01g09560.1	Insulinase (Peptidase family M16) protein		20	55	55	55	53.946	0	256.86	0.212119	0.206383	0.205049	0.201366	0.203901	0.199831	0.195428	0.196288
LOC_Os08g44000.1	LOC_Os08g44000.1	NAD(P)-binding Rossmann-fold superfamily protein		20	54.9	54.9	54.9	42.822	0	121.39	0.199871	0.196324	0.195249	0.197852	0.20099	0.196908	0.199667	0.197763
LOC_Os11g26850.2;LOC_Os11g26850.3	LOC_Os11g26850.2	S-adenosyl-L-homocysteine hydrolase		20	58.2	58.2	58.2	49.298	0	109.98	0.020825	0.0206106	0.020665	0.0205416	0.0212122	0.0212099	0.0207081	0.0207727
LOC_Os02g10260.1;LOC_Os02g10260.2	LOC_Os02g10260.1	outer envelope protein of 80 kDa		19	35.5	35.5	35.5	71.521	0	82.953	0.0177377	0.0175622	0.0176836	0.0172812	0.017673	0.0168441	0.0163104	0.016198
LOC_Os04g45070.1;LOC_Os02g42880.1;LOC_Os02g57840.2;LOC_Os02g57840.1	LOC_Os04g45070.1	Remorin family protein		19	65.5	65.5	65.5	22.415	0	323.31	0.380246	0.380448	0.372016	0.377705	0.382753	0.380366	0.375583	0.38223
LOC_Os05g23740.1	LOC_Os05g23740.1	chloroplast heat shock protein 70-2		19	44	44	26.4	73.549	0	134.41	0.12016	0.117579	0.119668	0.119084	0.118747	0.118942	0.118163	0.117853
LOC_Os05g44760.1;LOC_Os05g09500.1	LOC_Os05g44760.1	hexokinase 1		19	63.3	63.3	58.2	54.658	0	193.76	0.0607755	0.0602452	0.0604324	0.0601385	0.060098	0.0608029	0.0596953	0.0593309
LOC_Os12g44310.2;LOC_Os12g44310.1	LOC_Os12g44310.2	carotenoid cleavage dioxygenase 1		19	44.4	44.4	44.4	60.95	0	237.55	0.0594922	0.0585596	0.0600833	0.0596874	0.0583864	0.0585959	0.0592313	0.0588586
LOC_Os04g44560.1	LOC_Os04g44560.1	Unknown		18	56.5	56.5	56.5	37.508	0	176.62	0.0314237	0.0322624	0.032696	0.0320461	0.0326554	0.0317176	0.0316565	0.0308715
LOC_Os01g07760.2;LOC_Os01g07760.1	LOC_Os01g07760.2	phospholipase D alpha 1		17	43.6	37.7	32.5	92.218	0	146.39	0.0197779	0.0204624	0.0211514	0.0199802	0.0190603	0.0191391	0.0198935	0.0190731
LOC_Os02g58480.1;LOC_Os03g22120.3;LOC_Os03g22120.2;LOC_Os03g22120.1	LOC_Os02g58480.1	sucrose synthase 6		17	32.2	32.2	25.3	96.152	0	84.179	0.0320367	0.0322811	0.0322288	0.0312282	0.0322366	0.032021	0.0319902	0.0319373
LOC_Os03g03720.1;LOC_Os03g03720.2	LOC_Os03g03720.1	glyceraldehyde-3-phosphate dehydrogenase B subunit		17	54.3	44.4	44.4	47.11	0	294.65	0.172021	0.170061	0.169874	0.171694	0.168529	0.172221	0.17104	0.171933
LOC_Os03g05310.1;LOC_Os03g59120.1;LOC_Os03g59100.1;LOC_Os03g59110.1	LOC_Os03g05310.1	Pheophorbide a oxygenase family protein with Rieske [2Fe-2S] domain		17	32	32	32	72.76	0	63.482	0.02413	0.023962	0.0238905	0.0232821	0.0236439	0.0230326	0.0231527	0.0237079
LOC_Os03g06720.1	LOC_Os03g06720.1	Protein of unknown function (DUF1012)		17	23.9	23.9	23.9	96.456	0	43.756	0.0233239	0.0232265	0.0229807	0.0228857	0.0233009	0.0222264	0.0221344	0.022602
LOC_Os03g12450.1	LOC_Os03g12450.1	Nucleoporin, Nup133/Nup155-like		17	18	18	18	144.25	0	47.677	0.00475657	0.00475896	0.00472369	0.0043819	0.00466306	0.00430656	0.0042903	0.0044485
LOC_Os04g38600.3;LOC_Os04g38600.2;LOC_Os04g38600.1;LOC_Os04g38600.4	LOC_Os04g38600.3	glyceraldehyde 3-phosphate dehydrogenase A subunit 2		17	62.7	62.7	51.7	42.715	0	323.31	0.437362	0.435284	0.439993	0.442401	0.43363	0.433748	0.437379	0.440108
LOC_Os04g54410.1	LOC_Os04g54410.1	Unknown		17	37.5	37.5	37.5	70.1	0	121.26	0.0190126	0.0191813	0.0191099	0.0192936	0.0198077	0.019915	0.0191945	0.0193859
LOC_Os04g54790.1	LOC_Os04g54790.1	Protein kinase superfamily protein		17	33.1	33.1	33.1	80.602	0	126.37	0.0100439	0.0099923	0.0100341	0.00982386	0.0103272	0.0105234	0.00997603	0.00998734
LOC_Os01g39960.1	LOC_Os01g39960.1	Lycopene beta/epsilon cyclase protein		16	38.3	38.3	38.3	60.136	0	83.795	0.0230989	0.0247592	0.0243886	0.0231779	0.0242275	0.0242164	0.0241581	0.0236357
LOC_Os01g61410.3;LOC_Os01g61410.1;LOC_Os01g61410.4;LOC_Os07g37730.1	LOC_Os01g61410.3	alternative NAD(P)H dehydrogenase 1		16	43.9	43.9	43.9	49.508	0	105.96	0.0332501	0.0328653	0.0330235	0.0320947	0.0351682	0.034037	0.0334684	0.0336041
LOC_Os01g69130.2;LOC_Os01g69130.1	LOC_Os01g69130.2	dynamin-related protein 3A		16	31.7	31.7	28	86.26	0	83.898	0.0182225	0.0176839	0.0177711	0.0180962	0.0183697	0.0181871	0.0183379	0.0181728
LOC_Os03g12020.1	LOC_Os03g12020.1	ribosomal protein L15		16	48.7	48.7	48.7	27.877	0	64.834	0.0821756	0.0837238	0.0827809	0.0811719	0.083063	0.0819979	0.0794487	0.0823679
LOC_Os03g62850.1;LOC_Os03g62850.2	LOC_Os03g62850.1	AMP-dependent synthetase and ligase family protein		16	31.3	31.3	31.3	83.21	0	75.84	0.0231636	0.0232362	0.0230271	0.0218246	0.0226435	0.0223778	0.0212118	0.0221913
LOC_Os06g43850.1	LOC_Os06g43850.1	delta subunit of Mt ATP synthase		16	58.2	58.2	58.2	25.065	0	157.43	0.106054	0.107065	0.103908	0.105965	0.106564	0.104772	0.105634	0.106768
LOC_Os09g36080.1	LOC_Os09g36080.1	cytochrome P450, family 71, subfamily B, polypeptide 34		16	40.6	40.6	40.6	54.819	0	110.19	0.0110343	0.0109865	0.0107361	0.0107802	0.0112335	0.0109178	0.0109197	0.0106692
LOC_Os09g36520.1	LOC_Os09g36520.1	PLC-like phosphodiesterases superfamily protein		16	56.1	56.1	56.1	37.501	0	125.51	0.0397717	0.0387911	0.0389945	0.0378425	0.0397435	0.0401701	0.0397455	0.0400697
LOC_Os01g53700.1	LOC_Os01g53700.1	Insulinase (Peptidase family M16) protein		15	45.7	45.7	45.7	54.227	0	82.207	0.0292831	0.0303213	0.0293655	0.0285053	0.0284372	0.0283249	0.0277635	0.0281816
LOC_Os02g49570.1	LOC_Os02g49570.1	signal peptide peptidase		15	33.4	33.4	33.4	74.203	0	157.5	0.0261758	0.0265521	0.0262735	0.0257613	0.0255442	0.0263778	0.0255758	0.0252165
LOC_Os03g20100.1	LOC_Os03g20100.1	ribosomal protein S1		15	57.2	57.2	57.2	43.309	0	128.82	0.0485444	0.0444783	0.0454297	0.0447319	0.0477308	0.0459967	0.047239	0.0460664
LOC_Os03g22690.1	LOC_Os03g22690.1	Nucleoporin interacting component (Nup93/Nic96-like) family protein		15	22.4	22.4	22.4	96.55	0	41.425	0.00888123	0.00903161	0.00886225	0.00852638	0.00887588	0.00861389	0.00834625	0.00819638
LOC_Os03g52010.1	LOC_Os03g52010.1	alpha/beta-Hydrolases superfamily protein		15	44.9	44.9	44.9	50.029	0	98.552	0.00655962	0.00662975	0.00674224	0.00636493	0.00658491	0.00664431	0.00665519	0.00655351
LOC_Os05g32220.1	LOC_Os05g32220.1	Ribosomal protein L1p/L10e family		15	46.2	46.2	44.3	38.78	0	130.29	0.0587701	0.058607	0.0584756	0.0572071	0.063004	0.0580897	0.0566357	0.0567828
LOC_Os05g51530.2;LOC_Os05g51530.1	LOC_Os05g51530.2	vacuolar ATP synthase subunit C (VATC) / V-ATPase C subunit / vacuolar proton pump C subunit (DET3)		15	51.7	51.7	51.7	42.678	0	107.43	0.0213163	0.0202604	0.0210526	0.0198444	0.022157	0.0216324	0.0217685	0.0213307
LOC_Os06g39690.1;LOC_Os06g39690.2	LOC_Os06g39690.1	SOUL heme-binding family protein		15	40.2	40.2	40.2	42.994	0	105.74	0.0416876	0.0418267	0.0415118	0.0409501	0.0404731	0.041073	0.0411575	0.0411778
LOC_Os07g30020.1;LOC_Os02g44490.1	LOC_Os07g30020.1	C2 calcium/lipid-binding plant phosphoribosyltransferase family protein		15	24.1	24.1	24.1	116.38	0	47.836	0.0122435	0.0117457	0.0124299	0.0120197	0.0119019	0.0118663	0.0113719	0.0115372
LOC_Os07g33110.4;LOC_Os07g33110.3;LOC_Os07g33110.2;LOC_Os07g33110.1;LOC_Os07g33110.5	LOC_Os07g33110.4	calcium-dependent protein kinase 21		15	36.6	36.6	36.6	59.505	0	92.091	0.0366966	0.0366555	0.0369349	0.0375518	0.035714	0.0359903	0.0366422	0.0364558
LOC_Os01g25600.1;LOC_Os01g25600.2	LOC_Os01g25600.1	tetratricopeptide repeat (TPR)-containing protein		14	36.5	36.5	36.5	49.742	0	97.917	0.0511965	0.0502987	0.0501072	0.0490873	0.0529824	0.0513908	0.0511142	0.0509331
LOC_Os02g56040.1	LOC_Os02g56040.1	Molecular chaperone Hsp40/DnaJ family protein		14	38.8	38.8	38.8	52.017	0	125.67	0.0477897	0.0437346	0.04364	0.0443307	0.0484939	0.0464488	0.0452523	0.0447717
LOC_Os03g58700.1	LOC_Os03g58700.1	VPS35 homolog B		14	24	24	24	89.823	0	84.42	0.00921951	0.0100238	0.0094624	0.00919249	0.00986243	0.00954331	0.00951128	0.0094897
LOC_Os05g23880.1	LOC_Os05g23880.1	PLAT/LH2 domain-containing lipoxygenase family protein		14	26.6	26.6	26.6	95.342	0	74.437	0.00639037	0.00631558	0.00629386	0.00594833	0.00654436	0.00624217	0.0062233	0.00644375
LOC_Os06g40640.3;LOC_Os06g40640.2;LOC_Os06g40640.1;LOC_Os06g40640.4	LOC_Os06g40640.3	Aldolase superfamily protein		14	63.4	59.2	59.2	37.754	0	155.2	0.0720151	0.0717469	0.0717964	0.0721124	0.0714908	0.0704915	0.0723162	0.0709727
LOC_Os07g05000.1	LOC_Os07g05000.1	NAD(P)-linked oxidoreductase superfamily protein		14	42.4	42.4	42.4	40.601	0	128.53	0.0572883	0.0570389	0.0569474	0.056264	0.0602181	0.0576314	0.0582541	0.0578599
LOC_Os07g12530.1;LOC_Os07g12530.2	LOC_Os07g12530.1	Protein kinase superfamily protein		14	27.6	27.6	27.6	62.311	0	77.058	0.0130658	0.0120495	0.0120187	0.0118803	0.0134857	0.0129277	0.0125193	0.0125578
LOC_Os08g06200.1;LOC_Os08g15600.1	LOC_Os08g06200.1	SPFH/Band 7/PHB domain-containing membrane-associated protein family		14	42.2	42.2	42.2	41.927	0	87.253	0.0226719	0.0216732	0.0217923	0.0220757	0.0217705	0.0203679	0.0214156	0.021241
LOC_Os01g42294.1;LOC_Os05g40200.1;LOC_Os07g38640.1;LOC_Os03g21510.3;LOC_Os03g21510.2;LOC_Os03g21510.1;LOC_Os07g48310.2;LOC_Os07g48310.1;LOC_Os04g38910.1;LOC_Os01g04230.1	LOC_Os01g42294.1	Leucine-rich repeat protein kinase family protein		13	35.4	35.4	30	70.665	0	209.29	0.0339822	0.0337051	0.0331428	0.0317224	0.0354875	0.0309087	0.0313185	0.0303784
LOC_Os01g46980.1;LOC_Os01g12260.1;LOC_Os05g40230.1	LOC_Os01g46980.1	vacuolar H+-ATPase subunit E isoform 3		13	50.9	50.9	50.9	26.629	0	76.138	0.055203	0.0543344	0.0542271	0.0549251	0.0580822	0.0550072	0.0557072	0.0563501
LOC_Os01g65260.1;LOC_Os05g35580.1	LOC_Os01g65260.1	GLN phosphoribosyl pyrophosphate amidotransferase 1		13	27.8	27.8	27.8	58.854	0	98.97	0.0196083	0.0191554	0.0191399	0.0180139	0.0184869	0.018142	0.0169092	0.0173108
LOC_Os01g66000.1	LOC_Os01g66000.1	oxidoreductases, acting on NADH or NADPH, quinone or similar compound as acceptor		13	70.6	70.6	70.6	23.595	0	72.772	0.100362	0.0990224	0.0964698	0.0967188	0.0967454	0.09412	0.093891	0.0945042
LOC_Os02g02400.1;LOC_Os02g02400.2;LOC_Os02g02400.3	LOC_Os02g02400.1	catalase 2		13	48	46.3	40.9	56.697	0	122.66	0.0442825	0.0462232	0.0446355	0.0442875	0.0467075	0.0462273	0.0460799	0.0457722
LOC_Os02g03470.1	LOC_Os02g03470.1	Protein prenylyltransferase superfamily protein		13	60	60	60	34.276	0	163.19	0.01999	0.0203244	0.0209189	0.0204569	0.0192133	0.0197692	0.0202799	0.0196995
LOC_Os02g48110.1	LOC_Os02g48110.1	heat shock protein 70 (Hsp 70) family protein		13	20.8	20.8	20.8	99.369	0	39.47	0.00607834	0.00641563	0.00590179	0.0058091	0.00663359	0.00631608	0.00649243	0.00635429
LOC_Os03g50520.1;LOC_Os03g50520.2	LOC_Os03g50520.1	DYNAMIN-like 1C		13	30.3	30.3	26.8	68.03	0	71.934	0.0121757	0.0116747	0.0116684	0.0116814	0.0117768	0.0113948	0.0112792	0.0111613
LOC_Os04g38410.1	LOC_Os04g38410.1	light harvesting complex photosystem II subunit 6		13	45.6	45.6	45.6	27.06	0	323.31	0.984416	0.988834	1.00405	1.01705	0.968418	0.986097	0.990265	0.981962
LOC_Os04g41260.1;LOC_Os04g41260.2	LOC_Os04g41260.1	Flavin containing amine oxidoreductase family		13	33.8	33.8	33.8	61.815	0	27.941	0.0039782	0.00403129	0.00428121	0.0039894	0.00387454	0.00421637	0.00391711	0.00386848
LOC_Os04g42140.1	LOC_Os04g42140.1	MIF4G domain-containing protein / MA3 domain-containing protein		13	22.4	22.4	22.4	87.021	0	47.02	0.00608539	0.00599227	0.00601537	0.00599329	0.00608056	0.00573793	0.00539514	0.00558347
LOC_Os04g55960.1	LOC_Os04g55960.1	P450 reductase 2		13	33.8	33.8	30.1	76.171	0	104.28	0.0110175	0.0116447	0.0115627	0.0112226	0.0114066	0.0112571	0.0111185	0.0112499
LOC_Os05g33570.2;LOC_Os05g33570.1	LOC_Os05g33570.2	pyruvate orthophosphate dikinase		13	20	20	20	96.228	0	50.565	0.00845268	0.00833817	0.00864608	0.0084764	0.00873654	0.00887532	0.0086211	0.0082373
LOC_Os07g07000.1	LOC_Os07g07000.1	syntaxin of plants 132		13	45.9	45.9	45.9	34.25	0	88.57	0.0142276	0.0140425	0.0152076	0.0141845	0.014583	0.0138238	0.0132646	0.0138221
LOC_Os07g43570.1	LOC_Os07g43570.1	cysteine-rich RLK (RECEPTOR-like protein kinase) 10		13	27	27	27	70.311	0	53.258	0.0100754	0.00974487	0.0100279	0.0102195	0.00985801	0.00961948	0.00923737	0.00962013
LOC_Os07g48490.2;LOC_Os07g48490.4	LOC_Os07g48490.2	hydroxyproline-rich glycoprotein family protein		13	55.1	53.1	53.1	38.528	0	146.08	0.0357869	0.0364738	0.0359332	0.0360056	0.0374258	0.0365624	0.0373203	0.0363049
LOC_Os08g43440.1	LOC_Os08g43440.1	cytochrome P450, family 706, subfamily A, polypeptide 6		13	27.3	27.3	27.3	56.307	0	60.361	0.0330081	0.0320769	0.032434	0.0321077	0.0328931	0.0326828	0.0328915	0.0323519
LOC_Os10g17260.1	LOC_Os10g17260.1	Cytochrome P450 superfamily protein		13	31.9	31.9	31.9	57.517	0	97.817	0.0135469	0.0136383	0.0124599	0.0119753	0.0126512	0.0124215	0.0115004	0.0122598
LOC_Os10g39930.2;LOC_Os10g39930.1	LOC_Os10g39930.2	Cytochrome P450 superfamily protein		13	29.2	29.2	29.2	62.138	0	29.663	0.00466693	0.00428425	0.0044151	0.00444278	0.00466466	0.00432895	0.00431651	0.00413885
LOC_Os11g13890.1;LOC_Os11g13890.5;LOC_Os11g13890.2;LOC_Os11g13890.4	LOC_Os11g13890.1	light harvesting complex of photosystem II 5		13	59	59	35.7	30.283	0	323.31	1.8212	1.84966	1.84368	1.82525	1.80972	1.83637	1.81533	1.83979
LOC_Os11g43250.1;LOC_Os11g43240.1	LOC_Os11g43250.1	HOPZ-ACTIVATED RESISTANCE 1		13	17.8	17.8	17.8	96.503	0	35.167	0.015966	0.0158824	0.0156379	0.0154993	0.0160806	0.0158623	0.0151303	0.0148861
LOC_Os01g72800.1	LOC_Os01g72800.1	signal recognition particle receptor protein, chloroplast (FTSY)		12	44.1	44.1	44.1	39.254	0	75.517	0.0283073	0.0284928	0.0293528	0.0288004	0.0280685	0.0283098	0.028617	0.0284421
LOC_Os02g03720.1	LOC_Os02g03720.1	alpha/beta-Hydrolases superfamily protein		12	53.1	53.1	53.1	33.071	0	22.598	0.00958205	0.00997111	0.00939034	0.00970631	0.0101055	0.00990017	0.0096499	0.00980104
LOC_Os02g07680.5;LOC_Os02g07680.2;LOC_Os02g07680.1;LOC_Os02g07680.4;LOC_Os02g07680.3	LOC_Os02g07680.5	cytochrome P450, family 97, subfamily B, polypeptide 3		12	32.2	32.2	32.2	56.178	0	73.709	0.0178662	0.0176523	0.0174091	0.0175209	0.018041	0.0178711	0.0170592	0.0176108
LOC_Os02g43350.1	LOC_Os02g43350.1	FTSH protease 7		12	16.7	16.7	16.7	87.918	0	32.099	0.0132368	0.0129662	0.0124434	0.0118753	0.011884	0.0121133	0.0114105	0.0112894
LOC_Os02g56970.1	LOC_Os02g56970.1	Glutathione S-transferase family protein		12	36.9	36.9	36.9	43.908	0	47.782	0.00987015	0.00929591	0.00949812	0.00945466	0.00993521	0.0097684	0.00969189	0.00987172
LOC_Os03g16050.1	LOC_Os03g16050.1	high cyclic electron flow 1		12	40.1	40.1	40.1	43.604	0	72.753	0.0137602	0.0146193	0.0139611	0.0145078	0.0148511	0.0147653	0.0148719	0.0145646
LOC_Os03g59390.1	LOC_Os03g59390.1	calcium-dependent protein kinase 19		12	33.6	33.6	28.6	60.657	0	60.137	0.00782205	0.00804934	0.00816508	0.00810311	0.00828343	0.00776551	0.00772429	0.00804936
LOC_Os04g52600.1;LOC_Os04g52630.1;LOC_Os04g52640.3;LOC_Os04g52640.2;LOC_Os04g52640.1;LOC_Os04g52606.1;LOC_Os04g52590.1;LOC_Os08g10330.1	LOC_Os04g52600.1	Leucine-rich repeat transmembrane protein kinase		12	24.3	24.3	21.4	111.6	0	81.485	0.00625709	0.00643845	0.00627082	0.00644331	0.0062817	0.00633178	0.00603204	0.00616916
LOC_Os05g46560.2;LOC_Os05g46560.1	LOC_Os05g46560.2	RAN GTPase activating protein 1		12	33.8	33.8	33.8	59.635	0	51.737	0.00846259	0.00809714	0.00839596	0.00838886	0.00879249	0.00844498	0.00840853	0.00835661
LOC_Os07g38120.1	LOC_Os07g38120.1	calmodulin-domain protein kinase 7		12	30.7	27.6	25.5	62.407	0	44.752	0.00438959	0.00438388	0.00467594	0.00389393	0.00403019	0.00388184	0.00388615	0.0038751
LOC_Os08g40790.3;LOC_Os08g40790.2;LOC_Os08g40790.1;LOC_Os08g40790.4;LOC_Os09g32250.2;LOC_Os09g32250.1	LOC_Os08g40790.3	myosin heavy chain-related		12	26.8	26.8	26.8	50.815	0	31.789	0.0225605	0.0222174	0.0221826	0.0224315	0.024135	0.0223769	0.0225775	0.0225942
LOC_Os09g27420.2;LOC_Os09g27420.1	LOC_Os09g27420.2	10-formyltetrahydrofolate synthetase		12	20.3	20.3	20.3	75.062	0	56.983	0.0108197	0.0110105	0.0109078	0.0105785	0.0109743	0.0108611	0.0105235	0.0105696
LOC_Os10g10180.1;LOC_Os10g10180.3	LOC_Os10g10180.1	S-adenosyl-L-methionine-dependent methyltransferases superfamily protein		12	49.7	49.7	49.7	39.927	0	96.32	0.0126264	0.0126566	0.0123479	0.012028	0.0123162	0.0121459	0.0124379	0.0120487
LOC_Os11g20790.1	LOC_Os11g20790.1	adenylate kinase 1		12	70	70	50.6	26.675	0	121.63	0.0824236	0.0831162	0.0825933	0.0833118	0.0841161	0.0822784	0.081014	0.0835946
LOC_Os01g72260.1;LOC_Os01g58950.1;LOC_Os01g58960.1;LOC_Os01g59020.1;LOC_Os05g31740.1;LOC_Os01g72270.1	LOC_Os01g72260.1	cytochrome P450, family 94, subfamily D, polypeptide 2		11	32.2	32.2	32.2	60.508	0	67.2	0.00767469	0.00744253	0.00731893	0.00723406	0.00756613	0.00734296	0.00712623	0.00726318
LOC_Os02g55630.1	LOC_Os02g55630.1	plastid transcriptionally active 17		11	30.2	30.2	30.2	49.166	0	66.338	0.0186672	0.0191243	0.0187191	0.0183652	0.0186051	0.018238	0.018156	0.0181368
LOC_Os03g11720.1	LOC_Os03g11720.1	Glycosyl hydrolases family 31 protein		11	15	15	15	103.21	0	34.82	0.00670571	0.00671587	0.00644797	0.00652477	0.00665527	0.00670337	0.00647746	0.00630386
LOC_Os03g21720.1;LOC_Os07g48229.1	LOC_Os03g21720.1	vacuolar sorting receptor homolog 1		11	22.8	22.8	21.5	69.982	0	34.12	0.0252031	0.0248674	0.0248304	0.0247275	0.0255086	0.0243911	0.0252175	0.0253051
LOC_Os03g48920.1;LOC_Os03g48920.2	LOC_Os03g48920.1	Unknown		11	36.2	36.2	36.2	41.887	0	83.358	0.0280832	0.0275075	0.0280695	0.0274155	0.0275161	0.0272955	0.0272403	0.0268129
LOC_Os04g56240.1	LOC_Os04g56240.1	alpha/beta-Hydrolases superfamily protein		11	25.8	25.8	25.8	51.803	0	31.825	0.0110463	0.0103661	0.0105565	0.0103892	0.010836	0.0102636	0.010371	0.0101089
LOC_Os05g45030.1	LOC_Os05g45030.1	Unknown		11	42.4	42.4	42.4	29.867	0	67.894	0.0192938	0.0197203	0.0196069	0.0192816	0.0199959	0.0194067	0.0196681	0.0195601
LOC_Os06g11140.1	LOC_Os06g11140.1	NAD(P)H dehydrogenase C1		11	27.7	27.7	27.7	59.68	0	85.822	0.00686366	0.0070837	0.00714558	0.00680329	0.00673605	0.0068161	0.00678547	0.00685506
LOC_Os06g13050.1	LOC_Os06g13050.1	RNI-like superfamily protein		11	17.3	17.3	17.3	90.008	0	37.236	0.0118803	0.0123146	0.0120387	0.0121062	0.0125234	0.0117605	0.0118514	0.0118018
LOC_Os06g13820.2;LOC_Os06g13820.1	LOC_Os06g13820.2	dynamin-like 3		11	35.1	35.1	17.2	99.24	0	85.615	0.0253326	0.0255527	0.0258268	0.0245925	0.0259469	0.0246156	0.0246681	0.0247526
LOC_Os07g37250.1	LOC_Os07g37250.1	photosystem II reaction center PSB29 protein		11	35.2	35.2	35.2	32.099	0	76.54	0.0739677	0.0745495	0.0755244	0.0771044	0.0734585	0.0740736	0.0726031	0.0748901
LOC_Os08g20544.1	LOC_Os08g20544.1	Calcium-dependent lipid-binding (CaLB domain) family protein		11	39.3	39.3	39.3	47.897	0	76.607	0.0115987	0.0117785	0.0125292	0.0116665	0.011374	0.0107668	0.0117056	0.0107861
LOC_Os08g30790.3;LOC_Os08g30790.2;LOC_Os08g30790.1;LOC_Os01g40580.1	LOC_Os08g30790.3	SPFH/Band 7/PHB domain-containing membrane-associated protein family		11	58.1	58.1	40.8	31.379	0	54.783	0.0535621	0.0532094	0.0529874	0.0526168	0.0558903	0.0524974	0.0536887	0.0537127
LOC_Os08g34060.3;LOC_Os08g34060.2;LOC_Os08g34060.1;LOC_Os08g34060.4	LOC_Os08g34060.3	Protein of unknown function (DUF1336)		11	15.5	15.5	15.5	84.414	0	18.899	0.00509892	0.00508798	0.00536644	0.00505568	0.00550194	0.00503296	0.0048348	0.00484148
LOC_Os08g37610.2;LOC_Os08g37610.1	LOC_Os08g37610.2	LETM1-like protein		11	18	18	18	88.88	0	54.062	0.00575534	0.00568356	0.00579921	0.0057746	0.00580038	0.0054224	0.00544717	0.00515179
LOC_Os09g16330.2;LOC_Os01g42410.1;LOC_Os01g42350.1;LOC_Os09g16380.1;LOC_Os09g16330.1	LOC_Os09g16330.2	pleiotropic drug resistance 12		11	10.6	10.6	9	162.73	0	23.105	0.00495703	0.00490187	0.00483046	0.00453855	0.0047069	0.0044757	0.00448296	0.0043158
LOC_Os10g35870.1;LOC_Os02g42740.1	LOC_Os10g35870.1	membrane-associated progesterone binding protein 3		11	62.9	62.9	62.9	24.634	0	185.26	0.0163451	0.0174296	0.0167514	0.0167762	0.0179641	0.0176837	0.017579	0.01726
LOC_Os01g25484.2;LOC_Os01g25484.1;LOC_Os01g25484.3;LOC_Os02g52730.1	LOC_Os01g25484.2	nitrite reductase 1		10	20.6	20.6	20.6	66.142	0	28.452	0.00674974	0.00671674	0.00685859	0.00624379	0.00670533	0.00648075	0.00667252	0.00661688
LOC_Os01g25880.1	LOC_Os01g25880.1	dephospho-CoA kinase family		10	50	50	50	25.671	0	35.656	0.00948115	0.00965432	0.00965629	0.00946142	0.00964017	0.00938026	0.00935855	0.00904035
LOC_Os01g32080.1;LOC_Os01g32080.2	LOC_Os01g32080.1	Thiamine pyrophosphate dependent pyruvate decarboxylase family protein		10	24.3	24.3	24.3	60.825	0	25.569	0.00459422	0.00484703	0.00465053	0.00451299	0.00447947	0.0044922	0.00423429	0.00458953
LOC_Os01g38970.1	LOC_Os01g38970.1	carbamoyl phosphate synthetase B		10	12.3	12.3	12.3	127.77	0	26.231	0.000773207	0.000803649	0.000753966	0.000765155	0.000726736	0.000794654	0.00076927	0.000822137
LOC_Os01g73910.2;LOC_Os01g73910.3;LOC_Os01g73910.1;LOC_Os01g73910.6;LOC_Os01g73910.5;LOC_Os01g73910.4	LOC_Os01g73910.2	Peptidase family M48 family protein		10	38.8	38.8	38.8	36.082	0	44.45	0.00946966	0.0100565	0.00949497	0.00925926	0.00976248	0.0101045	0.0100037	0.0100059
LOC_Os02g10390.3;LOC_Os02g10390.2;LOC_Os02g10390.1	LOC_Os02g10390.3	photosystem I light harvesting complex gene 3		10	52.6	52.6	52.6	25.696	0	239.07	0.879504	0.918039	0.913999	0.909494	0.893441	0.917408	0.919411	0.919815
LOC_Os02g33010.1	LOC_Os02g33010.1	Iron-sulphur cluster biosynthesis family protein		10	21.1	21.1	21.1	59.52	0	42.1	0.0361014	0.0352468	0.0359585	0.0355347	0.0352954	0.0345338	0.0357296	0.034975
LOC_Os02g33110.1;LOC_Os02g33110.2;LOC_Os02g33110.3;LOC_Os04g33740.1;LOC_Os01g73580.1	LOC_Os02g33110.1	cell wall invertase 2		10	29	29	29	43.907	0	22.786	0.00738414	0.0071684	0.0068521	0.00714914	0.00716231	0.00710087	0.00720068	0.00706368
LOC_Os02g42960.1	LOC_Os02g42960.1	Pentapeptide repeat-containing protein		10	45.1	45.1	45.1	28.96	0	117.32	0.017598	0.0175371	0.0182082	0.0171092	0.0179884	0.0179454	0.0180097	0.0179175
LOC_Os02g50230.1	LOC_Os02g50230.1	Peptidase family M48 family protein		10	30.4	30.4	30.4	49.858	0	28.123	0.0108223	0.0102199	0.0104309	0.0107387	0.0107821	0.00973694	0.010042	0.010069
LOC_Os02g57030.1;LOC_Os02g57030.2	LOC_Os02g57030.1	Unknown		10	39.1	39.1	39.1	33.155	0	65.451	0.0699044	0.0677813	0.0672051	0.0689498	0.072218	0.068642	0.0674261	0.0689224
LOC_Os03g04050.1;LOC_Os03g61010.1	LOC_Os03g04050.1	BR-signaling kinase 1		10	44.4	44.4	32.2	59.376	0	133.6	0.0137267	0.0139986	0.0134263	0.0132237	0.0138368	0.0131783	0.0130415	0.0130673
LOC_Os03g27370.1	LOC_Os03g27370.1	phospholipase D alpha 1		10	20.6	19.3	19.3	93.55	0	18.487	0.00156626	0.00164029	0.00129831	0.00162182	0.00152053	0.00138565	0.00148884	0.00157812
LOC_Os03g34040.1;LOC_Os03g34040.3;LOC_Os03g34040.2	LOC_Os03g34040.1	Ribosomal protein S5 family protein		10	31.9	31.9	31.9	34.885	0	106.52	0.046095	0.0467814	0.0460653	0.0452872	0.0463838	0.0463557	0.0458062	0.0454228
LOC_Os03g45194.1	LOC_Os03g45194.1	NYC1-like		10	19.2	19.2	19.2	60.876	0	37.141	0.0190425	0.0190468	0.018679	0.018632	0.0198137	0.0191718	0.0183838	0.0185432
LOC_Os03g50010.1	LOC_Os03g50010.1	translocon at the outer membrane of chloroplasts 64-III		10	19.8	19.8	19.8	63.307	0	31.225	0.00942798	0.00920859	0.00962399	0.00870463	0.00975079	0.00942094	0.00975133	0.00949741
LOC_Os04g35290.1	LOC_Os04g35290.1	PDI-like 5-2		10	31.2	31.2	31.2	47.055	0	76.843	0.0141786	0.0140514	0.0134954	0.013412	0.0136714	0.0134946	0.0132949	0.013073
LOC_Os05g04520.1;LOC_Os03g12520.1;LOC_Os01g21970.1	LOC_Os05g04520.1	Protein kinase superfamily protein		10	42.4	42.4	36.8	39.31	0	72.767	0.0379487	0.0383463	0.0378167	0.0371082	0.0390781	0.0376081	0.0369196	0.0366354
LOC_Os05g49200.2;LOC_Os05g49200.1	LOC_Os05g49200.2	aspartic proteinase A1		10	34.6	34.6	34.6	54.073	0	47.957	0.00316907	0.00262733	0.00365131	0.00359521	0.00258545	0.0025676	0.0029956	0.00310997
LOC_Os05g51070.1	LOC_Os05g51070.1	Leucine-rich repeat protein kinase family protein		10	24.2	19	19	74.288	0	30.121	0.00353184	0.00340533	0.0033791	0.00329088	0.00328136	0.0032493	0.00332405	0.00320681
LOC_Os06g01400.1	LOC_Os06g01400.1	glycine-tRNA ligases		10	11.7	11.7	11.7	119.16	0	28.387	0.00559081	0.00559465	0.00583945	0.00561478	0.00556894	0.00544091	0.00559921	0.00562961
LOC_Os06g40600.1	LOC_Os06g40600.1	Ribosomal protein S5/Elongation factor G/III/V family protein		10	18.2	18.2	18.2	110.5	0	48.396	0.00344121	0.00302926	0.00309467	0.00307931	0.00326388	0.00296509	0.00301255	0.00295117
LOC_Os07g18720.1	LOC_Os07g18720.1	Tetratricopeptide repeat (TPR)-like superfamily protein		10	23.4	23.4	23.4	53.435	0	44.478	0.0178995	0.0174867	0.0171695	0.0176642	0.0177374	0.0169512	0.0182148	0.0172642
LOC_Os07g34640.2;LOC_Os07g34640.1	LOC_Os07g34640.2	PPDK regulatory protein		10	29.3	29.3	29.3	47.838	0	70.409	0.00484238	0.00481724	0.00474923	0.00462665	0.00507137	0.00476551	0.00484522	0.0047079
LOC_Os07g37550.1	LOC_Os07g37550.1	light-harvesting chlorophyll B-binding protein 3		10	54.1	54.1	54.1	28.778	0	323.31	1.35431	1.38896	1.38941	1.39055	1.36596	1.39584	1.3937	1.39535
LOC_Os07g43700.2;LOC_Os07g43700.1	LOC_Os07g43700.2	malate dehydrogenase		10	43.6	43.6	37.4	42.221	0	88.223	0.0087544	0.00913206	0.00888384	0.0086958	0.00913574	0.0090731	0.00917	0.00876132
LOC_Os08g09110.1	LOC_Os08g09110.1	NB-ARC domain-containing disease resistance protein		10	13.3	13.3	13.3	114.29	0	29.72	0.00373599	0.00363341	0.00366417	0.00354571	0.0038497	0.00357087	0.00358138	0.00367008
LOC_Os08g22864.1;LOC_Os08g22864.2	LOC_Os08g22864.1	subunit of exocyst complex 8		10	14.1	14.1	14.1	117.4	0	36.206	0.00296999	0.00342215	0.00309377	0.00280809	0.00310952	0.0027743	0.00281334	0.00291076
LOC_Os08g40090.1	LOC_Os08g40090.1	plant intracellular ras group-related LRR 4		10	24	24	24	62.342	0	34.76	0.00530719	0.00512758	0.00529283	0.00518902	0.00534575	0.00484611	0.00486967	0.0048531
LOC_Os11g42660.1	LOC_Os11g42660.1	NB-ARC domain-containing disease resistance protein		10	8.5	8.5	8.5	160.85	0	18.438	0.0051165	0.0048465	0.0052019	0.00499754	0.00493832	0.00448736	0.00475286	0.00463045
LOC_Os12g13590.1;LOC_Os12g13590.2	LOC_Os12g13590.1	exocyst complex component sec10		10	15.3	15.3	15.3	88.228	0	26.347	0.00670276	0.00620281	0.00630824	0.00631405	0.00641215	0.00633297	0.00600981	0.00622134
LOC_Os01g03760.1;LOC_Os01g03760.2	LOC_Os01g03760.1	Protein of unknown function DUF2359, transmembrane		9	23.9	23.9	19.1	63.316	0	63.802	0.0150939	0.0159036	0.0155911	0.0156272	0.0153364	0.015636	0.0152211	0.0149817
LOC_Os01g23740.1;LOC_Os01g23740.2	LOC_Os01g23740.1	thioredoxin family protein		9	39.4	37.2	24.3	40.74	0	60.933	0.0402202	0.0419716	0.0414207	0.0413586	0.0411343	0.0407946	0.0406318	0.04101
LOC_Os01g48990.2;LOC_Os01g48990.1	LOC_Os01g48990.2	P-loop containing nucleoside triphosphate hydrolases superfamily protein		9	38.6	38.6	38.6	44.129	0	25.573	0.00406529	0.00409175	0.00370343	0.00398006	0.00390708	0.00396733	0.00409936	0.00372749
LOC_Os01g66560.1	LOC_Os01g66560.1	SRP72 RNA-binding domain		9	20.2	20.2	20.2	73.573	0	41.592	0.00285396	0.00302653	0.00291513	0.00294918	0.00289933	0.00290807	0.00278858	0.00273017
LOC_Os01g72990.2;LOC_Os01g72990.1;LOC_Os01g60280.1	LOC_Os01g72990.2	Leucine-rich repeat protein kinase family protein		9	17.1	17.1	14.6	105.1	0	40.157	0.0149383	0.0147042	0.0151178	0.0147446	0.0152048	0.014667	0.0149995	0.0146152
LOC_Os02g01450.1	LOC_Os02g01450.1	Uncharacterised conserved protein UCP022280		9	38	38	38	29.613	0	33.991	0.0248013	0.0240862	0.0242029	0.0247015	0.0245599	0.0231078	0.024177	0.0234316
LOC_Os02g07260.2;LOC_Os02g07260.1;LOC_Os02g07260.3	LOC_Os02g07260.2	phosphoglycerate kinase		9	54.5	51	36.1	42.107	0	80.035	0.0121044	0.0122465	0.0120626	0.0117804	0.0129628	0.0121466	0.0119858	0.0120102
LOC_Os02g18410.1	LOC_Os02g18410.1	plasma-membrane associated cation-binding protein 1		9	35.3	35.3	35.3	24.048	0	58.293	0.0398618	0.0395078	0.0389161	0.0390456	0.0413858	0.0404373	0.0397763	0.0402822
LOC_Os10g38278.1;LOC_Os10g21234.1;LOC_Os02g24612.1	LOC_Os10g38278.1	ribosomal protein S2		9	52.1	52.1	52.1	26.992	0	64.077	0.0230224	0.0224112	0.0224514	0.0226553	0.0226075	0.0227839	0.0223711	0.0222058
LOC_Os02g32120.1	LOC_Os02g32120.1	Ubiquinol-cytochrome C reductase iron-sulfur subunit		9	32.4	32.4	29.8	29.82	0	126.03	0.0244724	0.0249665	0.0253789	0.0250078	0.0244929	0.0241136	0.0244698	0.0244806
LOC_Os02g39550.3;LOC_Os02g39550.2;LOC_Os02g39550.1	LOC_Os02g39550.3	LETM1-like protein		9	21.3	21.3	15.6	84.05	0	47.459	0.0122805	0.0126882	0.0127218	0.0123084	0.0158228	0.0129349	0.0128636	0.0126343
LOC_Os02g51100.1	LOC_Os02g51100.1	P-loop containing nucleoside triphosphate hydrolases superfamily protein		9	36.1	36.1	36.1	42.498	0	35.027	0.00758519	0.00551179	0.0061153	0.00554838	0.00597555	0.0055426	0.00594726	0.00561357
LOC_Os03g03360.1	LOC_Os03g03360.1	Ribosomal L5P family protein		9	42.3	42.3	42.3	30.219	0	53.293	0.0188186	0.0190386	0.0183383	0.0185915	0.0195595	0.0190007	0.0186192	0.018804
LOC_Os03g17174.1;LOC_Os03g17174.2	LOC_Os03g17174.1	PsbP-like protein 2		9	42.2	42.2	42.2	25.626	0	45.758	0.0629529	0.0615203	0.0614722	0.0617214	0.0621051	0.0620252	0.061961	0.0622714
LOC_Os03g19890.1	LOC_Os03g19890.1	NADH-ubiquinone oxidoreductase-related		9	67.1	67.1	67.1	19.513	0	75.921	0.0230587	0.022644	0.0227155	0.0224243	0.0223442	0.0224863	0.0219989	0.0218832
LOC_Os03g63480.1	LOC_Os03g63480.1	ankyrin repeat-containing protein 2		9	34	34	34	37.234	0	52.815	0.0053511	0.00552471	0.00560156	0.00542265	0.00567806	0.00533199	0.00531029	0.00531825
LOC_Os04g14790.1	LOC_Os04g14790.1	FAD-dependent oxidoreductase family protein		9	25.4	25.4	25.4	68.351	0	42.968	0.00383274	0.0039934	0.00391109	0.00371446	0.00382228	0.00371381	0.00397528	0.00385928
LOC_Os04g24180.2;LOC_Os04g24180.1	LOC_Os04g24180.2	DnaJ / Sec63 Brl domains-containing protein		9	17.9	17.9	17.9	76.249	0	50.001	0.00385839	0.00359845	0.00373026	0.00374405	0.00395384	0.0036139	0.00401902	0.00393836
LOC_Os04g33060.1	LOC_Os04g33060.1	NAD(P)-binding Rossmann-fold superfamily protein		9	38.8	38.8	38.8	33.266	0	67.07	0.0435195	0.0453515	0.0441906	0.0438195	0.0439479	0.0438032	0.0436805	0.0435993
LOC_Os04g34100.1	LOC_Os04g34100.1	succinate dehydrogenase 5		9	57.6	57.6	57.6	24.583	0	93.459	0.0246527	0.0236243	0.0239035	0.02397	0.0232404	0.0233074	0.0241913	0.0233912
LOC_Os04g41030.1;LOC_Os08g45060.1	LOC_Os04g41030.1	Leucine-rich repeat protein kinase family protein		9	17.4	17.4	17.4	66.367	0	30.592	0.00650405	0.00702804	0.00696998	0.00680387	0.00708476	0.00706056	0.00677078	0.0067405
LOC_Os04g42800.3;LOC_Os04g42800.1;LOC_Os04g42800.4;LOC_Os04g42800.2	LOC_Os04g42800.3	Unknown		9	54.4	54.4	54.4	28.307	0	54.151	0.0135253	0.0130457	0.0130639	0.0132178	0.0133956	0.0132759	0.0134303	0.013375
LOC_Os04g51792.1	LOC_Os04g51792.1	Plastid-lipid associated protein PAP / fibrillin family protein		9	46.1	46.1	46.1	23.742	0	30.355	0.0328353	0.0335501	0.031726	0.0318301	0.0323722	0.0311301	0.0299318	0.0306473
LOC_Os04g55040.2;LOC_Os04g55040.1	LOC_Os04g55040.2	vacuolar ATP synthase subunit D (VATD) / V-ATPase D subunit / vacuolar proton pump D subunit (VATPD)		9	45	45	45	29.18	0	31.816	0.0246744	0.0253147	0.0246815	0.0247836	0.0288657	0.0246961	0.0233709	0.023549
LOC_Os04g57950.1	LOC_Os04g57950.1	pyrimidine d		9	28.8	28.8	28.8	49.533	0	33.609	0.00490294	0.00473943	0.00481001	0.00486436	0.00449332	0.00481938	0.00451008	0.00443178
LOC_Os05g04380.1;LOC_Os05g04380.2	LOC_Os05g04380.1	Peroxidase superfamily protein		9	41.8	41.8	41.8	37.613	0	50.656	0.0110912	0.0111405	0.0117057	0.0108321	0.0114342	0.0107276	0.0111238	0.0105194
LOC_Os05g11780.1	LOC_Os05g11780.1	Mitochondrial substrate carrier family protein		9	65	49.7	49.7	32.802	0	130.99	0.0772663	0.0737072	0.0749989	0.0735183	0.0769154	0.071321	0.069561	0.0689379
LOC_Os05g35710.2;LOC_Os05g35710.1;LOC_Os05g35710.3	LOC_Os05g35710.2	Protein of unknown function (DUF1682)		9	21.2	21.2	21.2	53.942	0	31.946	0.014907	0.0152249	0.0156019	0.0153856	0.0152381	0.0146344	0.0147729	0.0149829
LOC_Os05g45660.2	LOC_Os05g45660.2	Hyaluronan / mRNA binding family		9	33	33	29	40.369	0	123.72	0.0197398	0.0199197	0.0202807	0.0201569	0.0204221	0.020256	0.0205296	0.0197188
LOC_Os06g03990.1	LOC_Os06g03990.1	1-amino-cyclopropane-1-carboxylate synthase 12		9	24.2	24.2	24.2	59.474	0	35.362	0.00431833	0.00444421	0.0044786	0.00428977	0.00449014	0.00418464	0.00452321	0.00424114
LOC_Os06g05390.1;LOC_Os06g05390.2	LOC_Os06g05390.1	Domain of unknown function (DUF1995)		9	44.1	44.1	44.1	37.132	0	25.924	0.0101413	0.0102765	0.0106179	0.0106501	0.0100461	0.0106663	0.00987206	0.00999087
LOC_Os06g21590.2;LOC_Os06g21590.1	LOC_Os06g21590.2	photosystem I light harvesting complex gene 1		9	36.6	36.6	36.6	24.915	0	178.33	0.826723	0.854036	0.841791	0.865643	0.833828	0.864955	0.865309	0.874497
LOC_Os06g49480.2;LOC_Os06g49480.1;LOC_Os09g39780.2;LOC_Os09g39780.1;LOC_Os06g49470.1;LOC_Os06g11320.2;LOC_Os06g11320.1;LOC_Os02g52360.1	LOC_Os06g49480.2	rotamase CYP 7		9	47.7	44.5	44.5	23.492	0	44.798	0.0535075	0.0530386	0.0532207	0.0535933	0.0537519	0.0528835	0.0525768	0.0529884
LOC_Os06g50000.1;LOC_Os06g50000.2	LOC_Os06g50000.1	LYR family of Fe/S cluster biogenesis protein		9	76.1	76.1	76.1	13.186	0	46.918	0.0330191	0.0314098	0.0321641	0.0308356	0.03229	0.0309808	0.030257	0.0302707
LOC_Os07g43870.3;LOC_Os07g43870.2;LOC_Os07g43870.1	LOC_Os07g43870.3	DNAJ heat shock N-terminal domain-containing protein		9	15.4	15.4	15.4	77.851	0	13.319	0.00127367	0.00140644	0.0013384	0.00133504	0.00136142	0.00125086	0.0012545	0.00129042
LOC_Os08g02640.5;LOC_Os08g02640.4;LOC_Os08g02640.3;LOC_Os08g02640.2;LOC_Os08g02640.1;LOC_Os09g20440.1	LOC_Os08g02640.5	succinate dehydrogenase 2-2		9	40.9	40.9	40.9	31.118	0	44.113	0.0189597	0.0193383	0.0191884	0.0188512	0.0193223	0.0188232	0.0194047	0.01919
LOC_Os08g24390.1;LOC_Os08g24390.2;LOC_Os08g24390.4;LOC_Os08g24390.3	LOC_Os08g24390.1	Pentatricopeptide repeat (PPR) superfamily protein		9	19.8	19.8	19.8	60.677	0	27.882	0.00818933	0.00839341	0.00819919	0.0078277	0.00807699	0.00808525	0.00793879	0.00818013
LOC_Os08g29170.1	LOC_Os08g29170.1	Oxidoreductase, zinc-binding dehydrogenase family protein		9	34.1	34.1	34.1	39.582	0	60.998	0.0080288	0.00805905	0.00794227	0.00805738	0.00800823	0.00784329	0.00787632	0.00792349
LOC_Os08g31060.1	LOC_Os08g31060.1	phospholipase D alpha 1		9	14.6	14.6	14.6	97.986	0	22.579	0.00364717	0.00336839	0.00339711	0.00326116	0.00358689	0.00341646	0.00349984	0.0032639
LOC_Os08g34150.1	LOC_Os08g34150.1	temperature-induced lipocalin		9	47.5	47.5	47.5	20.586	0	39.418	0.0827083	0.0815159	0.0805275	0.0802058	0.0812313	0.0795531	0.0783054	0.0796393
LOC_Os08g44860.8;LOC_Os08g44860.7;LOC_Os08g44860.6;LOC_Os08g44860.5;LOC_Os08g44860.4;LOC_Os08g44860.3;LOC_Os08g44860.2	LOC_Os08g44860.8	Peptidase M1 family protein		9	27.5	27.5	27.5	55.122	0	23.595	0.00289128	0.00274184	0.00292115	0.00269405	0.00264682	0.00259986	0.00288549	0.00283792
LOC_Os09g18594.1;LOC_Os09g18594.2;LOC_Os09g19136.1;LOC_Os09g19160.1	LOC_Os09g18594.1	Leucine-rich repeat transmembrane protein kinase protein		9	13.5	13.5	13.5	98.476	0	21.096	0.00372405	0.00369909	0.00370811	0.00360031	0.00362088	0.00345169	0.0036379	0.00381377
LOC_Os09g24320.1;LOC_Os08g33440.1	LOC_Os09g24320.1	2-oxoacid dehydrogenases acyltransferase family protein		9	27.7	27.7	27.7	52.29	0	32.747	0.00343284	0.00344725	0.00344004	0.00327229	0.00359652	0.00350344	0.00308486	0.00333006
LOC_Os09g27830.1;LOC_Os09g27830.3;LOC_Os09g27830.2	LOC_Os09g27830.1	PDI-like 2-2		9	32.7	32.7	32.7	47.334	0	43.843	0.0173867	0.0176992	0.017685	0.017162	0.0180014	0.0179205	0.0176521	0.0176141
LOC_Os10g35840.1	LOC_Os10g35840.1	Glutamyl-tRNA reductase family protein		9	20.5	20.5	20.5	58.419	0	47.415	0.00603648	0.00613388	0.00651928	0.00626455	0.00620848	0.00677191	0.00579962	0.00568782
LOC_Os10g35850.1	LOC_Os10g35850.1	membrane steroid binding protein 1		9	44.2	44.2	44.2	27.71	0	85.87	0.0151657	0.0146134	0.0148394	0.0150362	0.0157073	0.0150306	0.0151688	0.0154097
LOC_Os10g37210.1	LOC_Os10g37210.1	electron-transfer flavoprotein:ubiquinone oxidoreductase		9	20.3	20.3	20.3	63.471	0	30.831	0.00456745	0.00448793	0.00455035	0.00438252	0.00484526	0.00450348	0.00445093	0.00453527
LOC_Os10g38710.1	LOC_Os10g38710.1	glutathione S-transferase TAU 16		9	40.8	40.8	40.8	24.758	0	20.077	0.00466886	0.004544	0.00455296	0.00460636	0.00451505	0.00468392	0.00460711	0.004657
LOC_Os10g41820.2;LOC_Os10g41820.1	LOC_Os10g41820.2	DYNAMIN-like 1E		9	30.4	23.8	20.4	69.38	0	53.798	0.00294367	0.00311925	0.0028128	0.00277406	0.00288847	0.00278897	0.00292267	0.00269148
LOC_Os12g01140.1;LOC_Os11g01140.1;LOC_Os12g01140.4;LOC_Os12g01140.3;LOC_Os12g01140.2;LOC_Os11g01140.3;LOC_Os11g01140.2;LOC_Os12g01140.5	LOC_Os12g01140.1	phototropin 1		9	12.2	10.2	10.2	103.38	0	12.945	0.00355441	0.0038958	0.00342865	0.00384849	0.00350947	0.00389861	0.00345323	0.00332107
LOC_Os01g11054.1;LOC_Os01g11054.4;LOC_Os01g11054.3;LOC_Os01g11054.2	LOC_Os01g11054.1	phosphoenolpyruvate carboxylase 3		8	12.4	10.1	10.1	114.2	0	18.299	0.00214014	0.00202044	0.00208686	0.00209924	0.00222748	0.00204169	0.00207066	0.00201301
LOC_Os01g14820.1	LOC_Os01g14820.1	pigment defective 320		8	18.1	18.1	18.1	51.548	0	15.797	0.00521363	0.00528687	0.00492616	0.00537915	0.00495433	0.00494324	0.00486553	0.00486922
LOC_Os01g28540.2;LOC_Os01g28540.1	LOC_Os01g28540.2	Unknown		8	25.5	25.5	25.5	36.344	0	24.455	0.00546506	0.00577848	0.00536609	0.0054024	0.00582307	0.00579178	0.00564902	0.00556707
LOC_Os01g39000.2;LOC_Os01g39000.1;LOC_Os01g39000.3	LOC_Os01g39000.2	Unknown		8	29.8	29.8	29.8	28.642	0	26.121	0.0173176	0.0170062	0.0168941	0.0175054	0.0172482	0.0170617	0.0167624	0.0174635
LOC_Os01g50450.1	LOC_Os01g50450.1	Unknown		8	48.5	48.5	48.5	27.422	0	32.814	0.00704021	0.00640322	0.00642127	0.00650193	0.00731759	0.0064917	0.00687044	0.00689021
LOC_Os01g56140.1	LOC_Os01g56140.1	little nuclei4		8	12	12	12	113.61	0	24.445	0.00422187	0.00424279	0.00441056	0.00400772	0.00439139	0.00440782	0.00422696	0.00434614
LOC_Os10g38212.1;LOC_Os01g58024.1;LOC_Os10g21258.1	LOC_Os10g38212.1	NADH dehydrogenase subunit J		8	57.9	57.9	57.9	18.783	0	68.562	0.0298894	0.0302371	0.029545	0.0281714	0.030626	0.0309015	0.0292883	0.0300869
LOC_Os01g63210.1	LOC_Os01g63210.1	SOUL heme-binding family protein		8	40.7	40.7	40.7	23.546	0	14.733	0.00628853	0.00618117	0.00612592	0.00617185	0.00620376	0.00604252	0.00626237	0.0062077
LOC_Os01g73170.1;LOC_Os01g73190.1	LOC_Os01g73170.1	Peroxidase superfamily protein		8	30.5	30.5	28.4	39.638	0	45.823	0.00910216	0.00860886	0.0085013	0.00835563	0.00902414	0.00908188	0.0087783	0.00909513
LOC_Os02g04970.1	LOC_Os02g04970.1	SUPPRESSOR OF AUXIN RESISTANCE1		8	8.7	8.7	8.7	168.87	0	15.555	0.000997637	0.00109058	0.000978766	0.0010778	0.000974489	0.000950316	0.000804099	0.000972845
LOC_Os02g07870.1	LOC_Os02g07870.1	vacuolar ATP synthase subunit A		8	52.5	17.2	17.2	68.591	0	23.189	0.00549865	0.00556019	0.00558638	0.00561023	0.00562436	0.00514512	0.00527848	0.00529978
LOC_Os02g13840.1	LOC_Os02g13840.1	citrate synthase 3		8	21.2	21.2	21.2	54.64	0	49.668	0.00682281	0.00675863	0.00751008	0.00670706	0.00739031	0.00648649	0.00668484	0.0068021
LOC_Os02g14160.1	LOC_Os02g14160.1	Peroxidase superfamily protein		8	43.6	43.6	43.6	33.321	0	31.759	0.00478955	0.00468572	0.00470001	0.0047005	0.00446761	0.00475467	0.00426869	0.00414976
LOC_Os02g14440.1	LOC_Os02g14440.1	Peroxidase superfamily protein		8	45.8	45.8	40.5	34.175	0	160.67	0.041321	0.0409075	0.0403591	0.0408298	0.0417468	0.0406925	0.0398867	0.040386
LOC_Os02g22780.2;LOC_Os02g22780.1;LOC_Os10g37060.1	LOC_Os02g22780.2	TCP-1/cpn60 chaperonin family protein		8	22.4	22.4	22.4	54.46	0	34.186	0.0012469	0.0013916	0.00137604	0.00126802	0.00121474	0.00113259	0.00125811	0.00129772
LOC_Os02g38300.2;LOC_Os02g38300.1	LOC_Os02g38300.2	vacuolar protein sorting-associated protein 20.2		8	40.8	40.8	40.8	25.482	0	46.922	0.0134276	0.0134063	0.0135587	0.013404	0.0147063	0.0135884	0.013949	0.0143976
LOC_Os02g39560.1;LOC_Os02g39560.2	LOC_Os02g39560.1	Integrin-linked protein kinase family		8	25.9	25.9	25.9	55.591	0	20.96	0.00324443	0.00307507	0.00310365	0.00323051	0.00346391	0.00298156	0.00327451	0.00302984
LOC_Os02g43340.2;LOC_Os02g43340.1	LOC_Os02g43340.2	esterase/lipase/thioesterase family protein		8	23.5	23.5	23.5	48.165	0	42.512	0.00407878	0.00412902	0.0042313	0.00428432	0.00415431	0.00375594	0.00396791	0.00414575
LOC_Os02g57160.1	LOC_Os02g57160.1	Protein kinase superfamily protein		8	13	13	13	86.619	0	27.359	0.00277307	0.0027512	0.00314293	0.00277413	0.00301926	0.00293069	0.00300876	0.00295383
LOC_Os02g57590.1;LOC_Os05g08360.1;LOC_Os05g08360.2;LOC_Os02g57590.2	LOC_Os02g57590.1	fibrillarin 2		8	37.9	37.9	37.9	32.403	0	31.817	0.00625587	0.00623642	0.00620614	0.00623687	0.0061821	0.00634616	0.0060769	0.00619738
LOC_Os03g08480.2;LOC_Os03g08480.1	LOC_Os03g08480.2	Rho termination factor		8	25.9	25.9	25.9	41.764	0	20.786	0.00576734	0.00589771	0.00570331	0.00539398	0.00567932	0.00561536	0.00550157	0.00548787
LOC_Os03g18020.1	LOC_Os03g18020.1	Rhodanese/Cell cycle control phosphatase superfamily protein		8	46.9	46.9	46.9	22.422	0	72.177	0.0547095	0.0507359	0.051755	0.0505068	0.0528065	0.052404	0.0533401	0.0535509
LOC_Os03g22880.1;LOC_Os07g46720.2;LOC_Os07g46720.1	LOC_Os03g22880.1	homolog of nucleolar protein NOP56		8	15.8	15.8	15.8	61.331	0	15.193	0.00373237	0.00381914	0.00396435	0.0037986	0.00373255	0.00383805	0.003557	0.003689
LOC_Os03g45340.1	LOC_Os03g45340.1	HSP20-like chaperones superfamily protein		8	36	36	36	31.886	0	97.915	0.00989249	0.00996875	0.00978283	0.00986556	0.0105155	0.0102556	0.00991746	0.00992243
LOC_Os03g50080.1	LOC_Os03g50080.1	FKBP-like peptidyl-prolyl cis-trans isomerase family protein		8	46	46	46	26.624	0	58.858	0.00397832	0.00427502	0.00441711	0.0042889	0.00409662	0.00420085	0.00434907	0.00426376
LOC_Os04g04254.2;LOC_Os04g04254.1;LOC_Os04g04240.1;LOC_Os07g23740.3;LOC_Os07g23740.2;LOC_Os07g23740.1	LOC_Os04g04254.2	UDP-Glycosyltransferase superfamily protein		8	17.9	17.9	17.9	63.355	0	25.889	0.00382052	0.00391661	0.00397982	0.00338052	0.00366753	0.00330534	0.0034136	0.00325225
LOC_Os04g07280.1;LOC_Os04g07600.1	LOC_Os04g07280.1	Unknown		8	15.7	15.7	11.1	84.125	0	17.8	0.00729753	0.00737044	0.00725054	0.00716703	0.0077004	0.00762215	0.00763653	0.00729233
LOC_Os04g20230.1;LOC_Os11g42070.2;LOC_Os11g42070.1	LOC_Os04g20230.1	Uncharacterised protein family (UPF0172)		8	39.7	39.7	39.7	22.723	0	12.698	0.011974	0.0123224	0.0117345	0.0121602	0.0122304	0.0118279	0.0118998	0.0121198
LOC_Os04g31320.1	LOC_Os04g31320.1	SWIB/MDM2 domain superfamily protein		8	25.7	25.7	25.7	51.481	0	17.397	0.00123359	0.0012992	0.0012239	0.00115337	0.00111908	0.00118762	0.00119415	0.00122063
LOC_Os04g46560.1	LOC_Os04g46560.1	Lactate/malate dehydrogenase family protein		8	26.7	24.7	24.7	38.297	0	26.937	0.00918501	0.00909146	0.00908975	0.00885611	0.00885934	0.00883806	0.0084272	0.0086787
LOC_Os04g51270.2;LOC_Os04g51270.1;LOC_Os02g47320.1	LOC_Os04g51270.2	vacuolar membrane ATPase 10		8	73.6	73.6	73.6	12.275	0	104.06	0.0283321	0.0276154	0.0282681	0.0283813	0.0317287	0.0291125	0.0298828	0.0292808
LOC_Os04g52361.1;LOC_Os08g10608.1;LOC_Os04g42380.1	LOC_Os04g52361.1	ribosomal protein S11-beta		8	44.1	44.1	44.1	17.836	0	20.117	0.0210396	0.0206283	0.0205956	0.0199963	0.0206499	0.0206945	0.0209677	0.0210531
LOC_Os04g58240.1	LOC_Os04g58240.1	Clathrin light chain protein		8	22.3	22.3	22.3	32.536	0	26.773	0.0153352	0.0153697	0.0153337	0.0154744	0.0151168	0.0154331	0.0153099	0.0152836
LOC_Os04g58750.4;LOC_Os04g58750.3;LOC_Os04g58750.2;LOC_Os04g58750.1	LOC_Os04g58750.4	Protein kinase protein with tetratricopeptide repeat domain		8	38.3	36	36	40.252	0	66.95	0.00620175	0.00602903	0.00639466	0.00609413	0.00660974	0.00630091	0.00619886	0.00604997
LOC_Os04g59494.1;LOC_Os04g59494.4;LOC_Os04g59494.2	LOC_Os04g59494.1	transportin 1		8	9.4	9.4	9.4	119.21	0	28.437	0.0127262	0.0128855	0.0131918	0.012314	0.0136802	0.0137559	0.0130764	0.0131471
LOC_Os05g33840.1	LOC_Os05g33840.1	Deoxyxylulose-5-phosphate synthase		8	15.8	15.8	15.8	77.303	0	30.567	0.00179061	0.00193056	0.00182199	0.0021059	0.00178753	0.00202733	0.00184377	0.00181139
LOC_Os05g34630.1	LOC_Os05g34630.1	alpha/beta-Hydrolases superfamily protein		8	30.3	30.3	30.3	42.773	0	75.62	0.0117564	0.011697	0.0119791	0.0116552	0.0120073	0.0119856	0.0120868	0.0117986
LOC_Os05g49150.1	LOC_Os05g49150.1	Eukaryotic translation initiation factor 3 subunit 7 (eIF-3)		8	18.3	18.3	18.3	65.08	0	22.057	0.00555263	0.00560662	0.00552835	0.00513579	0.00547692	0.00532694	0.00511368	0.00519789
LOC_Os06g05660.5;LOC_Os06g05660.4;LOC_Os06g05660.3;LOC_Os06g05660.2;LOC_Os06g05660.1	LOC_Os06g05660.5	nucleosome assembly protein 1;2		8	31.2	31.2	31.2	40.511	0	22.871	0.00538666	0.00598517	0.00551205	0.00582143	0.00585929	0.0060511	0.00580497	0.005961
LOC_Os06g07160.1	LOC_Os06g07160.1	metaxin-related		8	30	30	30	37.529	0	67.073	0.00777276	0.00766591	0.0073342	0.00736371	0.00801267	0.00740575	0.00726629	0.00678928
LOC_Os06g14370.2;LOC_Os06g14370.1;LOC_Os06g14370.3;LOC_Os06g14370.4	LOC_Os06g14370.2	Caleosin-related family protein		8	40	40	40	23.636	0	28.68	0.0140641	0.0131993	0.0136781	0.0134109	0.0137217	0.0126992	0.0127951	0.0123132
LOC_Os06g20200.1;LOC_Os07g44900.1	LOC_Os06g20200.1	carboxyesterase 18		8	34.7	34.7	32.2	39.187	0	68.147	0.0251983	0.0241097	0.0234624	0.0236486	0.0248411	0.0239193	0.0239095	0.0237655
LOC_Os06g30390.1	LOC_Os06g30390.1	Unknown		8	21.9	21.9	21.9	71.655	0	47.468	0.00384808	0.00380256	0.00385328	0.00401007	0.00412237	0.00381964	0.00417205	0.00401907
LOC_Os06g50030.1;LOC_Os07g42770.1;LOC_Os07g44710.1;LOC_Os03g25070.1;LOC_Os10g36710.1	LOC_Os06g50030.1	CDPK-related kinase 3		8	22.8	22.8	22.8	69.141	0	63.551	0.00520263	0.00526116	0.0053269	0.00518303	0.00511141	0.00492848	0.00516341	0.00489226
LOC_Os07g25430.1	LOC_Os07g25430.1	photosystem I subunit E-2		8	61.1	61.1	61.1	15.546	0	323.31	0.11479	0.119157	0.12055	0.122854	0.119043	0.122687	0.124448	0.12364
LOC_Os07g30790.1	LOC_Os07g30790.1	ubiquinol-cytochrome C chaperone family protein		8	38.1	38.1	38.1	33.378	0	70.94	0.00347782	0.00364117	0.00338584	0.00342724	0.00334973	0.0033474	0.00340114	0.00344532
LOC_Os07g30960.1	LOC_Os07g30960.1	FAD/NAD(P)-binding oxidoreductase family protein		8	36.6	36.6	36.6	37.1	0	37.381	0.00364283	0.00347435	0.00374314	0.00351454	0.00352944	0.00342915	0.00346333	0.0034835
LOC_Os07g44650.1	LOC_Os07g44650.1	LYR family of Fe/S cluster biogenesis protein		8	61.1	61.1	61.1	14.964	0	47.001	0.0200505	0.0200181	0.0196838	0.0196139	0.0200973	0.0201437	0.0188046	0.0196759
LOC_Os07g47820.1;LOC_Os07g47820.2	LOC_Os07g47820.1	acyl-CoA dehydrogenase-related		8	14.4	14.4	14.4	92.073	0	31.932	0.00395174	0.00381476	0.00394249	0.00399298	0.00400267	0.00395233	0.00389085	0.00419052
LOC_Os08g05620.1;LOC_Os08g05610.1;LOC_Os06g22340.1;LOC_Os06g42610.1	LOC_Os08g05620.1	cytochrome P450, family 87, subfamily A, polypeptide 6		8	29.7	29.7	25.8	56.387	0	24.187	0.0068619	0.00629562	0.00645009	0.0062313	0.0061481	0.0062035	0.00584674	0.00588747
LOC_Os08g06020.1	LOC_Os08g06020.1	plant VAP homolog 12		8	44.9	44.9	41.2	26.86	0	29.285	0.0143209	0.0136642	0.0137849	0.0141391	0.014395	0.0146505	0.0143247	0.0138551
LOC_Os08g16570.1;LOC_Os08g16570.3	LOC_Os08g16570.1	Unknown		8	49.1	49.1	49.1	28.904	0	36.169	0.00260635	0.00307011	0.00288693	0.0027069	0.00291929	0.00281524	0.00292723	0.00286329
LOC_Os08g23360.1	LOC_Os08g23360.1	signal recognition particle-related / SRP-related		8	14.7	14.7	14.7	70.367	0	20.514	0.0035625	0.00317709	0.00353564	0.00311716	0.00388483	0.00352436	0.00340764	0.0034938
LOC_Os09g07660.2;LOC_Os09g07660.1	LOC_Os09g07660.2	Protein kinase superfamily protein		8	15.2	15.2	15.2	80.7	0	26.64	0.00225812	0.00226234	0.00233056	0.00236147	0.00239538	0.00225277	0.00219124	0.00228002
LOC_Os10g05730.2;LOC_Os10g05730.1;LOC_Os03g14090.1;LOC_Os08g43500.1;LOC_Os09g36550.1	LOC_Os10g05730.2	armadillo repeat only 1		8	15.5	15.5	15.5	69.957	0	13.204	0.0024524	0.00251898	0.00245348	0.00233966	0.00253529	0.00240328	0.00230341	0.00246998
LOC_Os10g32550.1	LOC_Os10g32550.1	heat shock protein 60		8	39.7	39.7	18.1	67.307	0	59.208	0.031052	0.0299396	0.0297664	0.0294549	0.0313882	0.0305814	0.0306952	0.0300969
LOC_Os11g07922.1;LOC_Os11g07922.2	LOC_Os11g07922.1	NAD(P)-binding Rossmann-fold superfamily protein		8	25.6	25.6	25.6	36.505	0	36.605	0.0101209	0.00970311	0.00996097	0.00981791	0.00950004	0.00978192	0.00996462	0.00978741
LOC_Os11g16410.1;LOC_Os11g16410.5;LOC_Os11g16410.3;LOC_Os11g16410.4;LOC_Os11g16410.2	LOC_Os11g16410.1	NAD(P)-binding Rossmann-fold superfamily protein		8	32	32	32	35.399	0	21.352	0.0114572	0.0108384	0.0108851	0.0104164	0.0113764	0.0104435	0.0110118	0.0109361
LOC_Os11g29400.1	LOC_Os11g29400.1	6-phosphogluconate dehydrogenase family protein		8	26.2	24.4	24.4	54.299	0	25.168	0.0025676	0.00228156	0.00264289	0.00253428	0.00221835	0.00251055	0.00216241	0.0023532
LOC_Os11g42420.2;LOC_Os11g42420.1	LOC_Os11g42420.2	Unknown		8	10.2	10.2	10.2	122.38	0	23.514	0.00157678	0.00169271	0.00173565	0.00167047	0.00146872	0.00183597	0.00135258	0.00134797
LOC_Os12g01530.2;LOC_Os12g01530.1;LOC_Os11g01530.2;LOC_Os11g01530.1;LOC_Os12g01530.3	LOC_Os12g01530.2	ferritin 4		8	35.7	35.7	35.7	28.166	0	47.056	0.00760887	0.00771069	0.00734569	0.00737386	0.00743139	0.00699611	0.00708138	0.00704096
LOC_Os12g06890.1;LOC_Os12g06870.1	LOC_Os12g06890.1	Nucleoporin autopeptidase		8	9.4	9.4	9.4	96.582	0	20.923	0.00712025	0.00704053	0.00680133	0.0065155	0.00686845	0.00682191	0.0067965	0.00659766
LOC_Os12g08830.1;LOC_Os12g08830.2	LOC_Os12g08830.1	Mog1/PsbP/DUF1795-like photosystem II reaction center PsbP family protein		8	38.1	38.1	38.1	29.546	0	32.466	0.0138365	0.0138756	0.0138581	0.0140486	0.0144561	0.0138931	0.01431	0.0140699
LOC_Os12g17900.1	LOC_Os12g17900.1	ARM repeat superfamily protein		8	14.1	14.1	14.1	87.923	0	44.015	0.00218289	0.00232181	0.00222327	0.00215224	0.00205612	0.00217177	0.00208785	0.00215689
LOC_Os12g36640.1;LOC_Os12g36640.2	LOC_Os12g36640.1	Adenine nucleotide alpha hydrolases-like superfamily protein		8	55.2	55.2	55.2	18.415	0	57.112	0.0278333	0.0273812	0.0280089	0.0275137	0.028207	0.0282432	0.028182	0.0278117
LOC_Os01g01450.2;LOC_Os01g01450.1	LOC_Os01g01450.2	hydroxyproline-rich glycoprotein family protein		7	48.9	40.7	40.7	30.146	0	61.555	0.0402054	0.0314733	0.0319941	0.0307858	0.0330851	0.0329629	0.0329364	0.0317353
LOC_Os01g07370.2;LOC_Os01g07370.1	LOC_Os01g07370.2	Kinase interacting (KIP1-like) family protein		7	14.5	14.5	14.5	67.667	0	19.773	0.000971364	0.000910621	0.00102002	0.000957663	0.00104464	0.00101326	0.00105334	0.000938763
LOC_Os01g07770.1	LOC_Os01g07770.1	Peroxidase superfamily protein		7	33.5	33.5	33.5	34.207	0	42.729	0.00229501	0.00204722	0.00220028	0.00204507	0.0021741	0.00209782	0.0021691	0.0021484
LOC_Os01g27520.1;LOC_Os01g27520.2	LOC_Os01g27520.1	Class II aminoacyl-tRNA and biotin synthetases superfamily protein		7	14	14	14	62.588	0	13.517	0.0010287	0.00107404	0.00109278	0.000985707	0.0010478	0.000924776	0.00093764	0.00107011
LOC_Os01g31610.1	LOC_Os01g31610.1	Tyrosyl-tRNA synthetase, class Ib, bacterial/mitochondrial		7	22.1	22.1	22.1	54.558	0	38.829	0.00324554	0.00338488	0.00338607	0.00334799	0.00316149	0.0033683	0.00317117	0.00313537
LOC_Os01g43030.1;LOC_Os01g43030.2	LOC_Os01g43030.1	tetratricopeptide repeat (TPR)-containing protein		7	9.6	9.6	9.6	103.72	0	22.291	0.00130608	0.00138163	0.00136714	0.00132532	0.0013244	0.00140032	0.0012679	0.00128268
LOC_Os01g43070.2;LOC_Os01g43070.1	LOC_Os01g43070.2	Mog1/PsbP/DUF1795-like photosystem II reaction center PsbP family protein		7	26.4	26.4	26.4	34.4	0	24.771	0.0151596	0.0156339	0.0154362	0.015665	0.0159513	0.0147433	0.0149521	0.0150156
LOC_Os01g43410.1;LOC_Os05g50810.2	LOC_Os01g43410.1	calcium-dependent protein kinase 6		7	34.2	34.2	17.8	58.739	0	74.614	0.0324009	0.0332864	0.0337833	0.0323095	0.033839	0.0330635	0.0328088	0.0326576
LOC_Os03g36930.1;LOC_Os01g45190.1;LOC_Os01g45190.3	LOC_Os03g36930.1	eukaryotic initiation factor 4A-III		7	27	20.5	20.5	45.628	0	16.704	0.00309382	0.00328752	0.00332017	0.00329287	0.00314063	0.00278931	0.00289465	0.00304762
LOC_Os01g47650.1	LOC_Os01g47650.1	vacuoleless1 (VCL1)		7	10.3	10.3	10.3	96.57	0	12.536	0.00333629	0.00336739	0.00352053	0.00343165	0.00346822	0.00322645	0.00309588	0.00323588
LOC_Os01g56910.1	LOC_Os01g56910.1	Vps51/Vps67 family (components of vesicular transport) protein		7	12.2	12.2	12.2	117.25	0	44.137	0.0014197	0.00136633	0.00132718	0.00128201	0.00120642	0.00123504	0.00144184	0.00131352
LOC_Os10g21342.1;LOC_Os08g15276.1;LOC_Os05g22722.1;LOC_Os04g16828.1;LOC_Os01g57956.1;LOC_Os12g10610.1	LOC_Os10g21342.1	ribosomal protein L14		7	61.8	61.8	61.8	13.565	0	57.313	0.0226797	0.0217771	0.0223023	0.0225471	0.0223318	0.0219328	0.0224849	0.021672
LOC_Os01g58022.1;LOC_Os12g19420.1;LOC_Os06g22010.1	LOC_Os01g58022.1	photosystem II reaction center protein G		7	32.4	32.4	32.4	25.216	0	73.317	0.0449476	0.0449135	0.0452287	0.0450695	0.0446084	0.0446553	0.0452668	0.0456963
LOC_Os01g66600.2;LOC_Os01g66600.1	LOC_Os01g66600.2	Rhodanese/Cell cycle control phosphatase superfamily protein		7	21.2	21.2	21.2	37.5	0	31.001	0.0317233	0.0320218	0.0312889	0.031107	0.0317569	0.0316781	0.030595	0.0312656
LOC_Os01g70380.1;LOC_Os01g70370.1;LOC_Os11g31640.1	LOC_Os01g70380.1	long chain base2		7	22.7	22.7	22.7	53.7	0	17.383	0.0019651	0.00211091	0.00198543	0.0020163	0.00197248	0.00189645	0.00198122	0.00184738
LOC_Os01g72940.1	LOC_Os01g72940.1	phosphatidylserine decarboxylase 3		7	15.4	15.4	15.4	68.538	0	15.741	0.00129536	0.00116068	0.0011402	0.00104396	0.0011233	0.00115133	0.000899732	0.00119233
LOC_Os02g09510.1	LOC_Os02g09510.1	UDP-Glycosyltransferase superfamily protein		7	21	21	21	49.549	0	33.252	0.0031729	0.00303324	0.00320532	0.00300981	0.00329643	0.0029251	0.00299795	0.00305865
LOC_Os02g09590.1	LOC_Os02g09590.1	Ribosomal protein S21 family protein		7	42.5	42.5	42.5	16.735	0	62.328	0.0234576	0.022111	0.0224675	0.0223706	0.0233725	0.0226296	0.0236035	0.0225426
LOC_Os02g10070.2;LOC_Os02g10070.1;LOC_Os11g33240.3;LOC_Os11g33240.2;LOC_Os11g33240.1	LOC_Os02g10070.2	Citrate synthase family protein		7	19.9	19.9	19.9	52.229	0	19.998	0.0026029	0.00283595	0.00254872	0.00251792	0.00282332	0.00286308	0.0028957	0.00278975
LOC_Os02g13510.1;LOC_Os02g13420.1	LOC_Os02g13510.1	Protein kinase family protein with leucine-rich repeat domain		7	9.2	9.2	9.2	110.79	0	23.009	0.0179734	0.0173278	0.0181601	0.0181155	0.0170127	0.0175098	0.0176917	0.0177868
LOC_Os02g20410.1	LOC_Os02g20410.1	Guanylate-binding family protein		7	7.4	7.4	7.4	121.91	0	14.792	0.00316957	0.00301797	0.00285943	0.00279652	0.00281987	0.00299899	0.00282401	0.00280525
LOC_Os02g32160.1	LOC_Os02g32160.1	DCD (Development and Cell Death) domain protein		7	15.1	15.1	15.1	63.83	0	12.126	0.00213446	0.0022511	0.00204037	0.00202305	0.00231205	0.00214726	0.0021685	0.00230388
LOC_Os02g35590.2;LOC_Os02g35590.1;LOC_Os02g35590.3	LOC_Os02g35590.2	glutathione S-transferase zeta 1		7	37.3	37.3	37.3	24.86	0	23.284	0.00491746	0.00543456	0.00540289	0.00493515	0.00557184	0.0053808	0.00525901	0.0053076
LOC_Os02g38240.1	LOC_Os02g38240.1	Rhodanese/Cell cycle control phosphatase superfamily protein		7	28.4	28.4	28.4	32.16	0	49.081	0.0469014	0.0460903	0.045839	0.0472041	0.0472428	0.0470737	0.0460646	0.0478378
LOC_Os02g47310.1	LOC_Os02g47310.1	gamma-tocopherol methyltransferase		7	26.8	26.8	26.8	39.671	0	29.107	0.015004	0.0140495	0.0137164	0.0134382	0.0142135	0.0133234	0.0133478	0.0138458
LOC_Os02g57450.2;LOC_Os02g57450.1	LOC_Os02g57450.2	type one serine/threonine protein phosphatase 4		7	32.9	32.9	30.1	35.832	0	38.081	0.00123466	0.00132987	0.00131818	0.00127469	0.00132425	0.0015202	0.00136094	0.00133867
LOC_Os02g58550.2;LOC_Os02g58550.1	LOC_Os02g58550.2	Unknown		7	44.3	44.3	44.3	20.948	0	17.063	0.014032	0.0141568	0.0142023	0.0138767	0.0141455	0.0134666	0.0136416	0.0134602
LOC_Os03g02590.4;LOC_Os03g02590.3;LOC_Os03g02590.2	LOC_Os03g02590.4	peroxin 11c		7	38	38	35	26.425	0	50.974	0.122208	0.126799	0.121668	0.127764	0.122877	0.122848	0.121443	0.124685
LOC_Os03g11220.1	LOC_Os03g11220.1	nodulin-related protein 1		7	15.1	15.1	15.1	40.866	0	12.863	0.00684024	0.00678202	0.00669492	0.00713971	0.00681046	0.00678677	0.0071716	0.00678967
LOC_Os03g12150.1;LOC_Os11g10100.3;LOC_Os11g10100.2;LOC_Os04g35700.2;LOC_Os11g10100.1;LOC_Os02g35010.1;LOC_Os04g35700.1;LOC_Os01g45520.1;LOC_Os01g66680.1;LOC_Os07g02780.1;LOC_Os03g55560.2;LOC_Os03g55560.1;LOC_Os04g47240.3;LOC_Os04g47240.2;LOC_Os04g47240.1;LOC_Os02g44642.1	LOC_Os03g12150.1	S-locus lectin protein kinase family protein		7	9.7	9.7	9.7	91.402	0	10.785	0.0067282	0.00675651	0.00645675	0.00606638	0.00630358	0.00575484	0.00582883	0.00608893
LOC_Os03g12300.1;LOC_Os03g12300.2	LOC_Os03g12300.1	ARM repeat superfamily protein		7	13.5	13.5	13.5	80.013	0	16.351	0.00211615	0.00204382	0.00219551	0.00202141	0.0019369	0.00196251	0.00204179	0.00178064
LOC_Os03g14800.4;LOC_Os03g14800.3;LOC_Os03g14800.1;LOC_Os03g14800.6;LOC_Os03g14800.5	LOC_Os03g14800.4	long-chain base1		7	20	20	20	52.426	0	29.959	0.00148007	0.0012163	0.00136376	0.00134944	0.0014089	0.00112582	0.001193	0.00124523
LOC_Os03g15020.1;LOC_Os03g15020.2;LOC_Os03g15020.3	LOC_Os03g15020.1	beta-galactosidase 8		7	12.7	12.7	12.7	103.7	0	40.203	0.00185729	0.0020919	0.00193612	0.00192928	0.00191871	0.00178951	0.00196072	0.00183191
LOC_Os03g15870.1	LOC_Os03g15870.1	ribosomal protein L4		7	31	31	31	34.52	0	81.362	0.0202785	0.0196834	0.0198805	0.0196633	0.0202505	0.0199614	0.0195755	0.0198841
LOC_Os03g16800.2;LOC_Os03g16800.1;LOC_Os05g35160.1	LOC_Os03g16800.2	epsin N-terminal homology (ENTH) domain-containing protein / clathrin assembly protein-related		7	11.4	11.4	11.4	72.039	0	22.228	0.00566019	0.00544481	0.00574432	0.00573845	0.00518121	0.00557442	0.00550931	0.00566916
LOC_Os03g17010.1;LOC_Os03g17010.3;LOC_Os03g17010.2	LOC_Os03g17010.1	RNA-binding (RRM/RBD/RNP motifs) family protein		7	27.5	27.5	27.5	27.701	0	39.071	0.00853344	0.00827101	0.00861073	0.00835085	0.0085787	0.00820141	0.00826302	0.00814253
LOC_Os03g17660.2;LOC_Os03g17660.1	LOC_Os03g17660.2	Unknown		7	38.4	38.4	38.4	14.079	0	37.973	0.0149182	0.0146915	0.0142197	0.0150976	0.0153867	0.015029	0.0152688	0.0155046
LOC_Os03g21230.1;LOC_Os05g40770.2;LOC_Os01g60060.1;LOC_Os05g40770.1	LOC_Os03g21230.1	Leucine-rich repeat protein kinase family protein		7	13.6	12	12	106.69	0	50.181	0.00188869	0.00199662	0.00193595	0.00171907	0.00178389	0.00178245	0.00178008	0.00182527
LOC_Os03g24380.1	LOC_Os03g24380.1	glutathione peroxidase 4		7	45	45	45	19.234	0	21.496	0.010704	0.0106563	0.0108209	0.0106167	0.0107235	0.0111118	0.0112923	0.0109481
LOC_Os03g30790.1	LOC_Os03g30790.1	SPFH/Band 7/PHB domain-containing membrane-associated protein family		7	22.7	22.7	22.7	42.669	0	12.153	0.00515651	0.00515914	0.0051004	0.0051907	0.00547468	0.00524265	0.00533261	0.00496656
LOC_Os04g30420.1	LOC_Os04g30420.1	Oxidoreductase, zinc-binding dehydrogenase family protein		7	28	28	28	34.671	0	32.687	0.0056687	0.00567237	0.00540948	0.00524074	0.0059923	0.00543231	0.00585971	0.00550807
LOC_Os04g34450.1	LOC_Os04g34450.1	Exocyst complex component SEC5		7	6.9	6.9	6.9	122.74	0	15.391	0.00256064	0.00240335	0.00255015	0.00244342	0.00236087	0.00226174	0.0021886	0.00241948
LOC_Os04g37904.1;LOC_Os04g37904.2	LOC_Os04g37904.1	Protein phosphatase 2C family protein		7	29.2	29.2	29.2	31.01	0	17.341	0.00264592	0.00284558	0.00287177	0.00252984	0.00270364	0.00251767	0.00258782	0.00271753
LOC_Os04g38480.1;LOC_Os04g38480.2;LOC_Os08g07760.1;LOC_Os08g07890.1	LOC_Os04g38480.1	somatic embryogenesis receptor-like kinase 1		7	17.5	17.5	17.5	69.587	0	43.211	0.00310809	0.00335795	0.0032696	0.00315833	0.00337181	0.00339832	0.00328732	0.00332563
LOC_Os04g43690.1;LOC_Os04g43690.2	LOC_Os04g43690.1	Protein of unknown function, DUF647		7	20.3	20.3	20.3	47.816	0	32.338	0.00242437	0.00258259	0.002577	0.00247147	0.00241334	0.00265703	0.00255666	0.0022961
LOC_Os04g54810.1	LOC_Os04g54810.1	beta-D-xylosidase 4		7	14.2	14.2	14.2	80.92	0	25.047	0.00657873	0.00619543	0.00632006	0.00624113	0.00642837	0.00627782	0.00603535	0.00653886
LOC_Os05g23600.1;LOC_Os05g23600.2	LOC_Os05g23600.1	Ribophorin I		7	11.4	11.4	11.4	69.521	0	32.22	0.0317036	0.031385	0.0310595	0.0313484	0.0309255	0.0304377	0.0313402	0.0310474
LOC_Os05g28740.1	LOC_Os05g28740.1	Adenine nucleotide alpha hydrolases-like superfamily protein		7	48	48	48	18.707	0	64.964	0.0103527	0.0100531	0.0102302	0.00992962	0.0106691	0.0103709	0.0109642	0.0103554
LOC_Os05g33620.1	LOC_Os05g33620.1	Unknown		7	28.9	28.9	28.9	38.542	0	34.084	0.0119262	0.0118293	0.0119421	0.0123098	0.0120583	0.0123008	0.0122725	0.0122463
LOC_Os05g39680.1	LOC_Os05g39680.1	Protein of unknown function (DUF399 and DUF3411)		7	10.8	10.8	7.6	137	0	49.59	0.00174522	0.00170214	0.00172094	0.00165234	0.0016957	0.00178229	0.00175769	0.00173927
LOC_Os05g48020.1;LOC_Os01g49150.1	LOC_Os05g48020.1	syntaxin of plants 71		7	28.2	28.2	28.2	31.886	0	18.628	0.0089099	0.00855163	0.00881888	0.00908652	0.00880616	0.00846868	0.00824406	0.00830868
LOC_Os05g51440.1	LOC_Os05g51440.1	HSP20-like chaperones superfamily protein		7	24.5	24.5	24.5	34.948	0	20.262	0.00314414	0.00312452	0.00318608	0.00316751	0.00320482	0.00306013	0.00317232	0.00326259
LOC_Os06g02130.1;LOC_Os06g02130.2;LOC_Os11g10050.1	LOC_Os06g02130.1	extra-large GTP-binding protein 3		7	10	10	10	97.828	0	10.94	0.00278063	0.00274319	0.00288214	0.00272618	0.0025194	0.0025845	0.00276274	0.00261586
LOC_Os06g11990.1	LOC_Os06g11990.1	binding		7	10.8	10.8	10.8	121.34	0	28.252	0.000786402	0.000737092	0.000849239	0.000751961	0.000747901	0.000614862	0.000917614	0.000721719
LOC_Os06g40200.2;LOC_Os06g40200.1;LOC_Os02g10740.1	LOC_Os06g40200.2	Mitochondrial substrate carrier family protein		7	18.6	18.6	18.6	56.433	0	24.081	0.00194385	0.00168744	0.0016836	0.00171683	0.00198944	0.00174418	0.00182464	0.00173844
LOC_Os06g43650.2;LOC_Os06g43650.1	LOC_Os06g43650.2	Protein of unknown function (DUF2012)		7	35.6	35.6	35.6	22.344	0	28.11	0.00788223	0.00795647	0.00771352	0.00783032	0.0085126	0.00787182	0.00793374	0.00798021
LOC_Os06g48530.1	LOC_Os06g48530.1	C2H2 zinc-finger protein SERRATE (SE)		7	12.7	12.7	12.7	79.91	0	46.538	0.00249397	0.00260482	0.00258754	0.00244862	0.00269827	0.00215814	0.00220223	0.00202719
LOC_Os07g09060.1;LOC_Os07g09060.3;LOC_Os07g09060.2	LOC_Os07g09060.1	aldehyde dehydrogenase 6B2		7	18	18	18	57.246	0	38.335	0.00297235	0.00265177	0.00292343	0.00251317	0.00384462	0.00274707	0.00264202	0.00257821
LOC_Os07g13280.1;LOC_Os07g13280.2	LOC_Os07g13280.1	RNA-binding (RRM/RBD/RNP motifs) family protein		7	42.2	42.2	37.5	28.752	0	32.584	0.00166167	0.00175017	0.00205529	0.00180744	0.00179775	0.00175786	0.00186511	0.00201872
LOC_Os07g32380.1	LOC_Os07g32380.1	Protein phosphatase 2C family protein		7	28.3	28.3	28.3	31.74	0	16.224	0.00323871	0.00307464	0.00351422	0.00346494	0.00305816	0.00323655	0.00325163	0.00352742
LOC_Os07g36940.2;LOC_Os07g36940.1	LOC_Os07g36940.2	eukaryotic translation initiation factor 4G		7	5.8	5.8	5.8	193.53	0	9.5506	0.00305234	0.00358317	0.00353933	0.00363228	0.00292283	0.00301836	0.00310363	0.00312605
LOC_Os07g39630.1	LOC_Os07g39630.1	Mo25 family protein		7	19.3	19.3	19.3	38.794	0	17.799	0.00496157	0.00479374	0.00488574	0.004609	0.00448041	0.00475604	0.0044544	0.00449562
LOC_Os07g47510.1;LOC_Os07g47510.2	LOC_Os07g47510.1	Rubber elongation factor protein (REF)		7	32.5	32.5	32.5	27.392	0	13.725	0.00632968	0.00624129	0.00643531	0.00611054	0.00609192	0.00602819	0.00621703	0.00602054
LOC_Os08g03290.1;LOC_Os08g03290.3;LOC_Os08g03290.2;LOC_Os08g03290.4	LOC_Os08g03290.1	glyceraldehyde-3-phosphate dehydrogenase C subunit 1		7	54.9	35.6	35.6	36.412	0	57.935	0.0152245	0.0150719	0.0148881	0.0146949	0.0150747	0.014185	0.0142378	0.0143501
LOC_Os08g13350.1;LOC_Os08g13350.2	LOC_Os08g13350.1	Ubiquitin-specific protease family C19-related protein		7	19.1	19.1	19.1	51.695	0	22.068	0.00236749	0.00258123	0.00225597	0.0024648	0.00217153	0.00236062	0.00230581	0.00220019
LOC_Os08g26710.1	LOC_Os08g26710.1	Plant protein of unknown function (DUF247)		7	18.9	18.9	18.9	56.834	0	46.532	0.00189993	0.00201461	0.00198038	0.00171533	0.00200699	0.00185678	0.00183187	0.00176134
LOC_Os08g39100.1	LOC_Os08g39100.1	Protein phosphatase 2C family protein		7	17.1	17.1	17.1	57.67	0	26.328	0.00178152	0.00185897	0.00173321	0.00172138	0.00183979	0.00185898	0.00149201	0.00167755
LOC_Os09g10340.1;LOC_Os12g44290.1	LOC_Os09g10340.1	cytochrome P450, family 71, subfamily B, polypeptide 37		7	23.4	23.4	23.4	56.53	0	20.861	0.000709207	0.000813488	0.000861456	0.000708121	0.00100749	0.000684814	0.000752335	0.000840149
LOC_Os09g26810.1	LOC_Os09g26810.1	photosystem I light harvesting complex gene 6		7	31.4	31.4	31.4	28.902	0	42.472	0.0261717	0.0259211	0.0256729	0.0247455	0.0269062	0.0264504	0.026933	0.0260742
LOC_Os09g32640.1;LOC_Os09g32620.1	LOC_Os09g32640.1	Oxidoreductase, zinc-binding dehydrogenase family protein		7	28	28	25.4	35.957	0	38.472	0.00532777	0.00517697	0.00499336	0.00500928	0.0054019	0.00495428	0.00522046	0.00493004
LOC_Os10g30580.1;LOC_Os10g30580.2	LOC_Os10g30580.1	ATPase, AAA-type, CDC48 protein		7	44.1	44.1	14.5	89.81	0	142.13	0.0194377	0.0196046	0.0198637	0.0190505	0.0194731	0.0195832	0.0188595	0.0189683
LOC_Os10g31950.1	LOC_Os10g31950.1	peroxisomal 3-ketoacyl-CoA thiolase 3		7	27.8	27.8	27.8	48.025	0	36.838	0.0020918	0.00186866	0.00190356	0.0018613	0.00175761	0.00179479	0.00193725	0.00175069
LOC_Os10g37110.1;LOC_Os10g37120.1	LOC_Os10g37110.1	cytochrome P450, family 87, subfamily A, polypeptide 6		7	20.8	19.3	16.3	58.157	0	35.396	0.00407048	0.00390369	0.00379009	0.00395492	0.00410775	0.00394575	0.00395298	0.00418801
LOC_Os10g37420.2;LOC_Os10g37420.1;LOC_Os02g43360.1	LOC_Os10g37420.2	cytochrome B5 isoform E		7	59	59	59	14.766	0	155.35	0.0251712	0.0257399	0.024825	0.0244273	0.0264109	0.0265221	0.0248124	0.025045
LOC_Os10g39430.1	LOC_Os10g39430.1	plastid movement impaired1		7	11.9	11.9	11.9	87.593	0	23.576	0.000873807	0.000820692	0.000982161	0.000937953	0.000993565	0.000767651	0.00094829	0.000780369
LOC_Os10g42299.3	LOC_Os10g42299.3	Mitochondrial substrate carrier family protein		7	38.9	30.4	30.4	30.42	0	47.608	0.00584505	0.00570403	0.00612713	0.0059971	0.00574312	0.00560722	0.00548089	0.00562285
LOC_Os12g02550.1;LOC_Os11g02630.1	LOC_Os12g02550.1	Protein of unknown function (DUF1191)		7	30.8	30.8	30.8	33.498	0	30.281	0.0107993	0.0105659	0.0105583	0.0108701	0.0111969	0.0110245	0.0116972	0.0107357
LOC_Os11g05110.2;LOC_Os11g05110.1;LOC_Os12g05110.1;LOC_Os11g05110.3	LOC_Os11g05110.2	Pyruvate kinase family protein		7	21.3	21.3	21.3	57.319	0	37.496	0.00178235	0.00164109	0.00175724	0.00177081	0.00182894	0.00151471	0.00179413	0.00174941
LOC_Os11g12810.1	LOC_Os11g12810.1	Sucrose-phosphate synthase family protein		7	9.8	9.8	9.8	119.3	0	43.081	0.001171	0.00191282	0.00114372	0.00150215	0.000961625	0.000897689	0.0015688	0.000892567
LOC_Os11g34450.1	LOC_Os11g34450.1	general regulatory factor 7		7	52.5	39.2	39.2	29.261	0	37.105	0.00980169	0.00960881	0.00943663	0.0101459	0.0101491	0.010301	0.00990098	0.0102746
LOC_Os11g37730.1;LOC_Os11g37730.2	LOC_Os11g37730.1	glutathione S-transferase THETA 1		7	29.3	29.3	29.3	28.051	0	11.03	0.00557841	0.00587206	0.00554067	0.00554523	0.00534352	0.00533276	0.00536539	0.00549196
LOC_Os12g13380.1	LOC_Os12g13380.1	adenylate kinase 1		7	53.5	34	34	26.406	0	89.656	0.0286375	0.027808	0.0279226	0.0290066	0.0273766	0.0272905	0.0276692	0.0274999
LOC_Os12g25710.4;LOC_Os12g25710.3;LOC_Os12g25710.2;LOC_Os12g25710.1	LOC_Os12g25710.4	Class II aaRS and biotin synthetases superfamily protein		7	20.7	20.7	20.7	55.699	0	20.698	0.00347396	0.00366564	0.00377464	0.00388076	0.0035127	0.00376256	0.00387004	0.00399848
LOC_Os12g34874.3;LOC_Os12g34874.1;LOC_Os12g34874.2	LOC_Os12g34874.3	dehydroquinate dehydratase, putative / shikimate dehydrogenase, putative		7	22.8	22.8	19.8	57.023	0	12.789	0.000743268	0.00072324	0.00076158	0.000659016	0.000562965	0.000614847	0.00071957	0.000625059
LOC_Os01g01080.1;LOC_Os01g01080.3;LOC_Os01g01080.2	LOC_Os01g01080.1	dihydrosphingosine phosphate lyase		6	16.1	16.1	14.3	58.271	0	10.896	0.00321721	0.00253169	0.00267688	0.00260647	0.00262882	0.00267633	0.00275858	0.00230442
LOC_Os01g01960.1;LOC_Os05g01020.2;LOC_Os05g01020.4;LOC_Os05g01020.3	LOC_Os01g01960.1	SIN3-like 3		6	6.1	6.1	6.1	149.43	0	10.58	0.00122251	0.00110837	0.00119307	0.00129226	0.000955025	0.0011003	0.00113347	0.00114081
LOC_Os01g04814.4;LOC_Os01g04814.3;LOC_Os01g04814.1;LOC_Os02g06490.1;LOC_Os01g04840.1	LOC_Os01g04814.4	AAA-type ATPase family protein		6	21.8	21.8	21.8	44.171	0	23.233	0.00274467	0.00284689	0.00278613	0.00286995	0.00277615	0.00272106	0.00264825	0.00251808
LOC_Os01g12730.1;LOC_Os01g12730.2	LOC_Os01g12730.1	RAB GTPase homolog G3D		6	76.3	66.2	44.4	23.137	0	68.767	0.0303758	0.0294371	0.0274335	0.029243	0.0279677	0.0278419	0.0281305	0.0277477
LOC_Os01g13430.1	LOC_Os01g13430.1	cellular apoptosis susceptibility protein, putative / importin-alpha re-exporter, putative		6	10.3	10.3	10.3	108.36	0	23.473	0.00129411	0.00139211	0.00115592	0.00115511	0.00122218	0.00100709	0.000906273	0.000953801
LOC_Os01g13480.1	LOC_Os01g13480.1	Glutaredoxin family protein		6	20.2	20.2	20.2	41.822	0	28.509	0.00167003	0.00165871	0.00160092	0.00153418	0.00165272	0.0017555	0.0015739	0.00173025
LOC_Os01g18630.2;LOC_Os01g18630.1	LOC_Os01g18630.2	aspartic proteinase A1		6	24.9	24.9	24.9	36.463	0	15.779	0.00297142	0.00302384	0.00365321	0.0028315	0.00269832	0.0028073	0.00287639	0.00254026
LOC_Os01g24690.3;LOC_Os04g42270.2;LOC_Os04g42270.1;LOC_Os01g24690.1;LOC_Os01g24690.2	LOC_Os01g24690.3	ribosomal protein L23AB		6	40.1	40.1	40.1	15.511	0	17.507	0.0200758	0.0218736	0.0165781	0.0139141	0.0206308	0.0201328	0.0155384	0.0168862
LOC_Os01g32980.1	LOC_Os01g32980.1	NAD+ transporter 2		6	29.4	29.4	29.4	33.907	0	17.011	0.00114189	0.0011438	0.0012215	0.00127438	0.00113525	0.00104109	0.00112025	0.00101604
LOC_Os01g51860.1	LOC_Os01g51860.1	violaxanthin de-epoxidase-related		6	14.1	14.1	14.1	58.821	0	16.509	0.00419758	0.00391461	0.00414411	0.00402378	0.00409177	0.0037748	0.00403918	0.00399179
LOC_Os01g52500.3;LOC_Os01g52500.2;LOC_Os01g52500.5;LOC_Os01g52500.4;LOC_Os01g52500.1;LOC_Os05g09440.1;LOC_Os01g54030.1	LOC_Os01g52500.3	NADP-malic enzyme 3		6	16.9	16.9	13.8	65.396	0	17.722	0.00336796	0.00345928	0.00348965	0.00365402	0.0046518	0.0037697	0.00370816	0.00370412
LOC_Os01g54940.1	LOC_Os01g54940.1	GroES-like zinc-binding alcohol dehydrogenase family protein		6	21.9	21.9	21.9	38.814	0	26.722	0.00249977	0.00240499	0.00256127	0.00240349	0.00241354	0.00254039	0.00241188	0.00242521
LOC_Os01g55700.1	LOC_Os01g55700.1	Haloacid dehalogenase-like hydrolase (HAD) superfamily protein		6	17.5	17.5	17.5	40.487	0	10.777	0.0100132	0.00936728	0.00938844	0.00914076	0.00980454	0.00864234	0.00885491	0.00867866
LOC_Os01g55770.1	LOC_Os01g55770.1	Unknown		6	62.8	62.8	62.8	15.444	0	58.116	0.0174647	0.0176268	0.0175454	0.0169161	0.0172691	0.0170733	0.0174761	0.0170885
LOC_Os01g63990.5;LOC_Os01g63990.4;LOC_Os01g63990.3;LOC_Os01g63990.2;LOC_Os01g63990.1;LOC_Os01g63990.6	LOC_Os01g63990.5	alpha/beta-Hydrolases superfamily protein		6	16.7	16.7	16.7	38.968	0	35.458	0.00722173	0.00700212	0.00681097	0.00665274	0.00670591	0.00678192	0.00659431	0.00676333
LOC_Os01g69950.1	LOC_Os01g69950.1	ribosomal protein large subunit 27		6	24.6	24.6	24.6	21.268	0	15.445	0.0194121	0.0188089	0.018321	0.0192871	0.0194104	0.0185475	0.0182333	0.0188177
LOC_Os02g13560.4;LOC_Os02g13560.3;LOC_Os02g13560.2;LOC_Os02g13560.1	LOC_Os02g13560.4	tonoplast monosaccharide transporter2		6	15.8	15.8	15.8	80.108	0	28.102	0.00353768	0.0036641	0.00338507	0.00333012	0.00355339	0.00366177	0.00370102	0.00366992
LOC_Os02g38440.1	LOC_Os02g38440.1	beta-ketoacyl reductase 1		6	24.6	24.6	22.2	35.555	0	15.923	0.00748645	0.00722251	0.00789471	0.00746923	0.00758427	0.00696626	0.00689486	0.00707369
LOC_Os02g44510.1;LOC_Os02g44510.3;LOC_Os02g44510.2	LOC_Os02g44510.1	UDP-glucose:glycoprotein glucosyltransferases;transferases, transferring hexosyl groups;transferases, transferring glycosyl groups		6	10	10	10	74.998	0	11.323	0.0033624	0.00332896	0.00309825	0.00312291	0.00350838	0.0033365	0.00339873	0.00335209
LOC_Os02g47200.1	LOC_Os02g47200.1	alternative oxidase 1A		6	23.2	23.2	23.2	37.886	0	27.359	0.00308403	0.00407337	0.00288729	0.00258752	0.00278939	0.00262463	0.00254325	0.0026859
LOC_Os02g48480.1	LOC_Os02g48480.1	outer envelope membrane protein 7		6	32.7	32.7	32.7	10.426	0	46.825	0.0401288	0.0395213	0.0389508	0.0385686	0.0417895	0.0396918	0.0408043	0.0409228
LOC_Os02g50799.1	LOC_Os02g50799.1	nuclear pore anchor		6	12.4	12.4	12.4	56.634	0	9.6785	0.00185157	0.00185977	0.00179847	0.00170161	0.00181646	0.00174877	0.00165074	0.00167551
LOC_Os02g57280.1;LOC_Os02g57280.5;LOC_Os02g57280.4;LOC_Os02g57280.7;LOC_Os02g57280.6;LOC_Os02g57280.8	LOC_Os02g57280.1	Cystathionine beta-synthase (CBS) family protein		6	41	41	41	22.928	0	39.113	0.0174234	0.0179284	0.0168948	0.0170533	0.0178932	0.0172926	0.0171973	0.0169452
LOC_Os03g08070.2;LOC_Os03g08070.1;LOC_Os03g08070.3	LOC_Os03g08070.2	P-type ATPase of Arabidopsis 2		6	13.8	13.8	13.8	83.463	0	15.824	0.00110073	0.000978517	0.00099525	0.00105056	0.00114314	0.000986251	0.000968529	0.000842617
LOC_Os03g10370.1	LOC_Os03g10370.1	ADP-ribosylation factor-like A1C		6	39.7	39.7	39.7	20.709	0	40.553	0.0120187	0.0126149	0.0118065	0.012093	0.0116603	0.0121046	0.0115883	0.0117287
LOC_Os03g15350.1	LOC_Os03g15350.1	HCP-like superfamily protein		6	11.7	11.7	11.7	76.572	0	21.888	0.0031943	0.00146557	0.00267896	0.00312613	0.00231508	0.00290175	0.00221203	0.00244668
LOC_Os03g21540.1;LOC_Os01g56330.1;LOC_Os06g03610.1;LOC_Os05g20150.1;LOC_Os04g52860.1	LOC_Os03g21540.1	Malectin/receptor-like protein kinase family protein		6	13.8	12.9	11.5	96.269	0	35.23	0.00388399	0.00401973	0.00384874	0.0036912	0.00377398	0.00368139	0.00352261	0.00340781
LOC_Os03g21950.1	LOC_Os03g21950.1	FUMARASE 2		6	17.3	17.3	17.3	53.682	0	17.777	0.00290669	0.00259603	0.00252739	0.00252907	0.00245919	0.00233944	0.00229461	0.00232559
LOC_Os07g44790.1;LOC_Os03g28400.1	LOC_Os07g44790.1	Transport protein particle (TRAPP) component		6	37.4	37.4	37.4	20.926	0	11.464	0.00287903	0.00284614	0.00295135	0.00286626	0.00290271	0.00275233	0.00258909	0.00275718
LOC_Os03g30000.1	LOC_Os03g30000.1	galacturonosyltransferase 11		6	15.3	15.3	15.3	62.68	0	28.197	0.001554	0.00157362	0.00162901	0.00164545	0.00132694	0.00155222	0.00147955	0.0014775
LOC_Os03g49710.1	LOC_Os03g49710.1	Ribosomal protein S13/S18 family		6	31.6	31.6	31.6	19.222	0	21.474	0.0238292	0.024724	0.0241606	0.0243188	0.0244671	0.02386	0.0233744	0.0247081
LOC_Os03g57290.1	LOC_Os03g57290.1	cullin4		6	7.1	7.1	7.1	94.702	0	9.7932	0.00219611	0.00200053	0.00186979	0.00185332	0.00179906	0.00168562	0.00177852	0.00175907
LOC_Os03g59050.1	LOC_Os03g59050.1	P-loop containing nucleoside triphosphate hydrolases superfamily protein		6	37	37	15.4	67.665	0	107.39	0.0336251	0.0336514	0.0333526	0.0329226	0.0338044	0.0334754	0.0336033	0.0336839
LOC_Os03g60090.2;LOC_Os03g60090.1	LOC_Os03g60090.2	methylenetetrahydrofolate reductase 2		6	16.8	16.8	16.8	64.069	0	16.682	0.00116614	0.00114216	0.00118726	0.00121455	0.00118451	0.00111187	0.00120078	0.00110476
LOC_Os03g62510.1;LOC_Os03g62510.2	LOC_Os03g62510.1	FAD/NAD(P)-binding oxidoreductase family protein		6	13.1	13.1	13.1	63.831	0	43.839	0.00105883	0.000977553	0.000987442	0.00104171	0.00104279	0.000880436	0.00091183	0.000974325
LOC_Os04g14680.1;LOC_Os09g36750.1;LOC_Os09g36750.2	LOC_Os04g14680.1	ascorbate peroxidase 3		6	29.9	27.1	27.1	32.047	0	30.618	0.00910307	0.00894719	0.00927087	0.00932631	0.00911914	0.00894287	0.00958993	0.00890872
LOC_Os04g32660.1	LOC_Os04g32660.1	Ubiquinol-cytochrome C reductase iron-sulfur subunit		6	25.9	23.4	23.4	30.095	0	111.8	0.0142005	0.0137858	0.0138421	0.0140052	0.0138826	0.0129054	0.0131678	0.0132755
LOC_Os04g35100.1	LOC_Os04g35100.1	PLC-like phosphodiesterases superfamily protein		6	21.1	21.1	21.1	45.005	0	38.666	0.00241924	0.00207752	0.00231751	0.00220679	0.00245554	0.00216	0.00239117	0.00212253
LOC_Os04g39700.1	LOC_Os04g39700.1	Ribosomal protein L6 family protein		6	40.1	28.8	28.8	24.628	0	11.525	0.00418912	0.00405039	0.00428116	0.00427063	0.00439142	0.00422279	0.00462218	0.00458008
LOC_Os04g40874.1;LOC_Os02g38840.2;LOC_Os02g38840.1	LOC_Os04g40874.1	glucose-6-phosphate dehydrogenase 6		6	31.8	31.8	29.2	31.551	0	19.985	0.0072141	0.00721463	0.00774963	0.00746595	0.00675686	0.00735073	0.00673401	0.00671707
LOC_Os04g42620.1	LOC_Os04g42620.1	Leucine-rich repeat (LRR) family protein		6	19.6	19.6	19.6	48.704	0	32.332	0.00486636	0.00457831	0.00467761	0.00492737	0.00507852	0.00502683	0.00483094	0.0049185
LOC_Os04g42930.1;LOC_Os04g42930.2	LOC_Os04g42930.1	Glutaredoxin family protein		6	63.8	63.8	63.8	13.281	0	64.379	0.00102834	0.000861546	0.00100479	0.00109774	0.00103901	0.00102255	0.00112326	0.00112502
LOC_Os04g46960.2;LOC_Os04g46960.3;LOC_Os04g46960.1;LOC_Os04g46960.4;LOC_Os02g44500.1	LOC_Os04g46960.2	glutathione peroxidase 6		6	50	50	50	18.483	0	16.265	0.00929053	0.00924481	0.00890201	0.008926	0.00933547	0.00916562	0.00880281	0.00892104
LOC_Os04g47290.2;LOC_Os04g47290.3	LOC_Os04g47290.2	phytoene desaturase 3		6	19.3	19.3	19.3	53.648	0	43.397	0.00273099	0.00282374	0.00259382	0.00231553	0.00266661	0.002555	0.00251776	0.00264412
LOC_Os04g51310.1	LOC_Os04g51310.1	putrescine-binding periplasmic protein-related		6	15.8	15.8	15.8	60.09	0	7.2776	0.00124014	0.0013627	0.00136476	0.00130999	0.00139733	0.00138704	0.00143315	0.00141755
LOC_Os04g58110.1	LOC_Os04g58110.1	Pyruvate kinase family protein		6	15.3	15.3	15.3	55.226	0	28.719	0.00786643	0.00776411	0.00773869	0.0075695	0.00749503	0.007855	0.00763238	0.00772874
LOC_Os05g02650.1	LOC_Os05g02650.1	Unknown		6	9.9	9.9	9.9	90.79	0	10.512	0.000457396	0.000481437	0.000551797	0.000454493	0.000391553	0.000574071	0.000394855	0.000321661
LOC_Os05g08930.1	LOC_Os05g08930.1	Tetratricopeptide repeat (TPR)-like superfamily protein		6	15.9	15.9	15.9	44.719	0	12.211	0.00270558	0.00262316	0.00264831	0.00247937	0.00269838	0.00291343	0.00261443	0.00254037
LOC_Os05g32570.1	LOC_Os05g32570.1	protein kinases;ubiquitin-protein ligases		6	9.9	9.9	9.9	93.094	0	13.4	0.00161474	0.00132207	0.0016631	0.00143921	0.00133845	0.00125025	0.0013477	0.00117636
LOC_Os05g33100.1;LOC_Os05g33090.1	LOC_Os05g33100.1	alpha/beta-Hydrolases superfamily protein		6	29.2	29.2	29.2	25.769	0	10.914	0.00259937	0.00249879	0.00252249	0.00242854	0.00250823	0.00248714	0.00235441	0.00243155
LOC_Os05g44050.1	LOC_Os05g44050.1	RAB GTPase homolog G3F		6	76.7	44.7	44.7	22.996	0	33.153	0.00897765	0.00889514	0.00911336	0.00882802	0.00923184	0.00873442	0.00887396	0.00894588
LOC_Os05g49380.2;LOC_Os05g49380.1	LOC_Os05g49380.2	DegP protease 1		6	24.5	24.5	24.5	45.529	0	138.97	0.0123597	0.012115	0.0123554	0.0122058	0.0125755	0.0123564	0.0124067	0.0120348
LOC_Os06g01370.1	LOC_Os06g01370.1	Nucleic acid-binding, OB-fold-like protein		6	50.9	50.9	50.9	18.167	0	22.69	0.00211035	0.00204856	0.00222015	0.00191628	0.0019534	0.00185304	0.00188491	0.00173951
LOC_Os06g06030.1	LOC_Os06g06030.1	20S proteasome beta subunit E1		6	28.5	28.5	28.5	29.785	0	10.247	0.00163192	0.00170343	0.00185876	0.00159392	0.00178971	0.00150227	0.00154312	0.00175354
LOC_Os06g06550.1	LOC_Os06g06550.1	Plant protein of unknown function (DUF247)		6	17.7	17.7	17.7	50.907	0	10.985	0.00195163	0.00184601	0.0017968	0.00173932	0.00171868	0.00176394	0.00188286	0.00164008
LOC_Os06g12600.1	LOC_Os06g12600.1	pfkB-like carbohydrate kinase family protein		6	17.1	17.1	17.1	42.249	0	10.27	0.0012178	0.00104955	0.00101592	0.00117996	0.00114691	0.00118596	0.00119759	0.000974291
LOC_Os06g40180.1	LOC_Os06g40180.1	phospholipase D alpha 1		6	22.6	10.5	10.5	93.235	0	32.717	0.00326972	0.00296774	0.00303767	0.00288083	0.00331496	0.0031209	0.0028656	0.00304058
LOC_Os06g40650.4;LOC_Os06g40650.2;LOC_Os06g40650.1;LOC_Os06g40650.3	LOC_Os06g40650.4	RING domain ligase2		6	21	21	21	46.247	0	24.622	0.00190274	0.0020623	0.00204	0.00195558	0.00189925	0.00191505	0.00193982	0.00210715
LOC_Os06g49110.3;LOC_Os06g49110.1;LOC_Os06g49110.2	LOC_Os06g49110.3	Aldolase superfamily protein		6	20.7	20.7	20.7	46.285	0	8.9389	0.00126394	0.0011882	0.00136563	0.0012826	0.0015668	0.00137828	0.00137362	0.00125478
LOC_Os06g50050.1;LOC_Os04g21660.1	LOC_Os06g50050.1	P-loop containing nucleoside triphosphate hydrolases superfamily protein		6	26.5	23.4	23.4	43.695	0	44.825	0.00242031	0.00240413	0.00253736	0.00235824	0.00230136	0.0022896	0.00234157	0.00214855
LOC_Os07g08430.1;LOC_Os03g62974.1	LOC_Os07g08430.1	Aldolase-type TIM barrel family protein		6	33.4	33.4	33.4	33.915	0	15.917	0.00144595	0.00163806	0.00140913	0.00140543	0.00160485	0.00141435	0.001509	0.00146143
LOC_Os07g32460.1	LOC_Os07g32460.1	SH3 domain-containing protein		6	20.4	20.4	20.4	38.891	0	32.831	0.00294592	0.00298324	0.0029728	0.00303753	0.00302732	0.00304611	0.0028489	0.00294232
LOC_Os07g36470.1	LOC_Os07g36470.1	vacuolar ATP synthase subunit H family protein		6	22.5	22.5	22.5	35.521	0	26.704	0.0124216	0.0123449	0.0126097	0.0113898	0.0120525	0.0112737	0.0102606	0.0104011
LOC_Os07g39870.3;LOC_Os07g39870.2;LOC_Os07g39870.1;LOC_Os01g71270.1;LOC_Os03g49580.1;LOC_Os05g31020.1	LOC_Os07g39870.3	eukaryotic release factor 1-3		6	18.1	18.1	18.1	49.09	0	19.132	0.00328305	0.0032726	0.00304698	0.00315725	0.00350664	0.00317405	0.00324905	0.00325706
LOC_Os07g49400.2;LOC_Os07g49400.1;LOC_Os07g49400.3;LOC_Os07g49400.4	LOC_Os07g49400.2	ascorbate peroxidase 1		6	41.8	36.7	32.7	27.117	0	49.605	0.00664598	0.00618281	0.00663366	0.00651818	0.00670034	0.00651178	0.00733995	0.00695624
LOC_Os07g49410.1;LOC_Os07g49410.2;LOC_Os07g49410.3	LOC_Os07g49410.1	Protein of unknown function (DUF155)		6	17.8	17.8	17.8	44.887	0	13.83	0.00541594	0.00563893	0.00568349	0.00553377	0.00526005	0.00561372	0.00525372	0.00530116
LOC_Os08g02060.1	LOC_Os08g02060.1	Unknown		6	40.2	40.2	40.2	21.082	0	32.746	0.00542972	0.00540585	0.00515103	0.00531532	0.00533877	0.00549432	0.00564958	0.00541295
LOC_Os08g04460.1;LOC_Os08g04460.2	LOC_Os08g04460.1	Quinone reductase family protein		6	52.7	52.7	43.8	21.589	0	68.47	0.0192574	0.0187547	0.0183283	0.0188624	0.0183858	0.0182548	0.0173491	0.0180944
LOC_Os08g09200.1	LOC_Os08g09200.1	aconitase 3		6	10.4	10.4	7.5	107.62	0	21.42	0.00222787	0.00238746	0.00241947	0.00228275	0.00237707	0.00269772	0.00265009	0.00248291
LOC_Os08g29780.1	LOC_Os08g29780.1	Unknown		6	19.3	19.3	19.3	48.925	0	33.615	0.00469838	0.00475813	0.00482418	0.00439063	0.00428524	0.00458613	0.00442558	0.00445017
LOC_Os08g37490.1	LOC_Os08g37490.1	general regulatory factor 2		6	54.2	29.2	29.2	29	0	46.469	0.00675102	0.00655075	0.00690311	0.0065254	0.00704253	0.00668268	0.0069248	0.00675035
LOC_Os09g17760.1	LOC_Os09g17760.1	Protein of unknown function (DUF810)		6	8.2	8.2	8.2	108.05	0	17.886	0.00319809	0.00310764	0.00329786	0.0032726	0.0032053	0.00347195	0.00303331	0.00278205
LOC_Os09g37020.3;LOC_Os09g37020.1	LOC_Os09g37020.3	Thioredoxin superfamily protein		6	35	35	35	25.869	0	20.686	0.0027914	0.00279863	0.00290331	0.00249134	0.0025802	0.00275855	0.00260784	0.00255959
LOC_Os09g39670.1	LOC_Os09g39670.1	NAD(P)-binding Rossmann-fold superfamily protein		6	27.8	27.8	27.8	33.972	0	7.9561	0.00443019	0.00375672	0.0041724	0.00410815	0.00385965	0.00358556	0.0036303	0.00345096
LOC_Os10g10170.2;LOC_Os10g10170.1;LOC_Os10g10170.4;LOC_Os10g10170.6	LOC_Os10g10170.2	Pentatricopeptide repeat (PPR) superfamily protein		6	14.8	14.8	14.8	80.461	0	31.046	0.000631806	0.000740628	0.000629211	0.000679409	0.000628824	0.000670359	0.000609607	0.000657017
LOC_Os10g30162.1	LOC_Os10g30162.1	HSP20-like chaperones superfamily protein		6	43.6	43.6	43.6	18.013	0	45.533	0.00204712	0.00192848	0.00206287	0.0018896	0.00181007	0.00194665	0.00191229	0.00192205
LOC_Os10g30790.2;LOC_Os10g30790.1	LOC_Os10g30790.2	phosphate transporter 1;4		6	17.6	17.6	16.3	59.112	0	20.668	0.00445458	0.00448434	0.00413017	0.00447704	0.00424437	0.00434224	0.0041557	0.00429997
LOC_Os10g30870.1	LOC_Os10g30870.1	Unknown		6	21.5	21.5	21.5	51.559	0	12.422	0.00163904	0.00149064	0.00151837	0.00168893	0.00159286	0.00152792	0.00160352	0.00145542
LOC_Os10g35720.2;LOC_Os10g35720.1	LOC_Os10g35720.2	thioredoxin family protein		6	30.3	30.3	30.3	41.387	0	36.075	0.00140326	0.00155088	0.00151445	0.00145728	0.00138515	0.00116746	0.00137701	0.00117122
LOC_Os10g37840.7;LOC_Os10g37840.2;LOC_Os10g37840.3;LOC_Os10g37840.4;LOC_Os10g37840.5	LOC_Os10g37840.7	Protein of unknown function (DUF2930)		6	23.4	23.4	23.4	32.222	0	15.679	0.00622395	0.0059837	0.00640499	0.00575237	0.00638706	0.00592863	0.00643411	0.0058179
LOC_Os10g38580.1	LOC_Os10g38580.1	glutathione S-transferase TAU 18		6	31.3	31.3	31.3	26.491	0	20.441	0.00294861	0.0026368	0.00286696	0.00276617	0.00259592	0.00273107	0.00260184	0.00250808
LOC_Os10g38700.1;LOC_Os10g38670.1;LOC_Os10g38740.1;LOC_Os10g38730.1;LOC_Os10g22070.1	LOC_Os10g38700.1	Glutathione S-transferase family protein		6	30.3	30.3	26.6	25.671	0	15.815	0.0110065	0.0108035	0.0105091	0.0107931	0.0114117	0.0113145	0.0110179	0.0108775
LOC_Os10g41340.1	LOC_Os10g41340.1	alpha/beta-Hydrolases superfamily protein		6	25.8	25.8	25.8	34.199	0	13.488	0.00458617	0.00474359	0.00495121	0.00460042	0.00493955	0.0046747	0.00478215	0.0050507
LOC_Os11g08670.1	LOC_Os11g08670.1	NAD kinase 2		6	8.7	8.7	8.7	108.61	0	22.747	0.00919388	0.00903165	0.00891078	0.00876394	0.00950578	0.00897527	0.00854949	0.00851496
LOC_Os11g16320.1	LOC_Os11g16320.1	Unknown		6	20.1	20.1	20.1	32.072	0	14.957	0.00832283	0.00793037	0.0080678	0.00824183	0.00862214	0.00867467	0.00820484	0.00831323
LOC_Os11g24560.1;LOC_Os08g36994.2;LOC_Os09g28610.1;LOC_Os08g36994.1	LOC_Os11g24560.1	Sec23/Sec24 protein transport family protein		6	14.1	14.1	11.5	86.681	0	16.919	0.000306241	0.000271332	0.000342941	0.000329197	0.000157656	0.000380973	0.00023836	0.000527557
LOC_Os11g38670.1	LOC_Os11g38670.1	P-loop containing nucleoside triphosphate hydrolases superfamily protein		6	20.7	15.6	15.6	65.987	0	23.442	0.0025709	0.00272283	0.00258443	0.00241859	0.00260437	0.00241252	0.00253259	0.00244396
LOC_Os12g04260.1;LOC_Os11g04490.1	LOC_Os12g04260.1	Saccharopine dehydrogenase		6	15.2	15.2	15.2	46.005	0	18.705	0.00673343	0.00705199	0.00677137	0.00667878	0.00657245	0.00666479	0.00660176	0.00658197
LOC_Os12g05600.1	LOC_Os12g05600.1	alpha/beta-Hydrolases superfamily protein		6	17.8	17.8	17.8	39.362	0	21.139	0.00268698	0.00261288	0.00289142	0.00261146	0.0025486	0.002606	0.00254791	0.0024897
LOC_Os12g07650.1	LOC_Os12g07650.1	CAX-interacting protein 2		6	27.7	27.7	27.7	30.589	0	19.647	0.00770265	0.00754186	0.00795233	0.00756115	0.00761758	0.00717083	0.00754192	0.00740148
LOC_Os12g08170.1	LOC_Os12g08170.1	2-oxoacid dehydrogenases acyltransferase family protein		6	20.6	20.6	20.6	48.36	0	14.089	0.000859596	0.000929685	0.000811888	0.000837874	0.000921711	0.000757343	0.000876559	0.000776583
LOC_Os12g34500.1	LOC_Os12g34500.1	Unknown		6	12.9	12.9	12.9	54.967	0	14.593	0.00403416	0.00364107	0.00378597	0.00374311	0.00418917	0.00405083	0.00385369	0.00389985
LOC_Os12g38640.2;LOC_Os12g38640.1	LOC_Os12g38640.2	Protein of unknown function (DUF1118)		6	33.8	33.8	33.8	14.462	0	64.997	0.142529	0.137037	0.13793	0.137877	0.147364	0.141238	0.143521	0.143929
LOC_Os12g42980.1;LOC_Os12g42980.2	LOC_Os12g42980.1	O-acetylserine (thiol) lyase (OAS-TL) isoform A1		6	31.4	31.4	23	43.527	0	38.766	0.00392196	0.00379548	0.00389688	0.00376699	0.00388695	0.00386246	0.00357667	0.00358857
ChrSy.fgenesh.mRNA.86	ChrSy.fgenesh.mRNA.86	Transcriptional coactivator/pterin dehydratase		5	38.4	38.4	38.4	21.99	0	44.275	0.00209825	0.00189444	0.0020975	0.00224114	0.00197542	0.00169267	0.00180134	0.0016608
LOC_Os01g27040.1;ChrUn.fgenesh.mRNA.85;LOC_Os05g05780.1	LOC_Os01g27040.1	chromatin-remodeling protein 11		5	5	5	5	127.63	0	6.9131	0.0019589	0.00191293	0.0019653	0.00184192	0.00173433	0.00197184	0.00181944	0.00183352
LOC_Os01g08420.1	LOC_Os01g08420.1	embryo defective 2410		5	6.9	6.9	6.9	112.89	0	7.9978	0.000731873	0.000477741	0.000565046	0.000604337	0.000619336	0.000721391	0.000505139	0.000684258
LOC_Os01g09246.1	LOC_Os01g09246.1	Unknown		5	4.1	4.1	4.1	152.44	0	5.2745	0.000254079	0.000333797	0.000257004	0.000261702	0.000268467	0.00022126	0.000231336	0.000162426
LOC_Os01g10050.2;LOC_Os01g10050.1	LOC_Os01g10050.2	DEA(D/H)-box RNA helicase family protein		5	17.4	13	13	54.673	0	9.8437	0.00080778	0.000861959	0.000937519	0.000823724	0.000913218	0.000868817	0.000984243	0.000901899
LOC_Os01g15600.1	LOC_Os01g15600.1	purin-rich alpha 1		5	20.8	20.8	20.8	33.32	0	8.3995	0.00353784	0.00326496	0.00342161	0.00330643	0.00373004	0.00340062	0.00324477	0.00341793
LOC_Os01g16530.1	LOC_Os01g16530.1	CLP protease R subunit 4		5	22.5	22.5	22.5	32.259	0	27.05	0.0082673	0.00803719	0.00757449	0.00792989	0.00752511	0.00763362	0.00755031	0.00781166
LOC_Os01g16970.3;LOC_Os01g16970.2;LOC_Os01g16970.1	LOC_Os01g16970.3	calmodulin-binding protein		5	13.4	13.4	13.4	65.942	0	8.4554	0.00201198	0.00221906	0.00238896	0.00210146	0.00226161	0.00226302	0.00242999	0.00235816
LOC_Os01g26039.1	LOC_Os01g26039.1	Esterase/lipase/thioesterase family protein		5	8.2	8.2	8.2	77.744	0	11.545	0.0022059	0.00256877	0.00255679	0.00226627	0.00210683	0.00226685	0.00241204	0.00227001
LOC_Os01g36860.1;LOC_Os01g36860.3;LOC_Os01g36860.2;LOC_Os01g07740.3;LOC_Os01g07740.2;LOC_Os01g07740.1	LOC_Os01g36860.1	DEAD box RNA helicase 1		5	13	11.6	7.1	87.979	0	16.886	0.00231477	0.00238429	0.00229078	0.00219496	0.00195313	0.0022176	0.00203673	0.0021941
LOC_Os01g42520.1	LOC_Os01g42520.1	Protein of unknown function, DUF642		5	15	15	15	39.851	0	7.8563	0.00223276	0.00247217	0.00206707	0.00249136	0.00207267	0.00217507	0.00220973	0.00207207
LOC_Os01g42820.3;LOC_Os01g42820.2;LOC_Os01g42820.1	LOC_Os01g42820.3	RNA-binding (RRM/RBD/RNP motifs) family protein		5	19.5	19.5	19.5	44.269	0	26.859	0.00286567	0.00341684	0.00244497	0.00243412	0.00277192	0.00233881	0.00177486	0.0027343
LOC_Os01g49740.1;LOC_Os05g47680.1;LOC_Os07g38900.1	LOC_Os01g49740.1	Plant protein of unknown function (DUF827)		5	9.4	9.4	9.4	68.117	0	9.1293	0.000987039	0.00092728	0.00115328	0.000998463	0.00106379	0.00096742	0.000944358	0.000888243
LOC_Os01g50310.1	LOC_Os01g50310.1	Unknown		5	25.4	25.4	19.9	36.002	0	13.147	0.00420537	0.00381295	0.00434539	0.00406641	0.00456404	0.00417842	0.00419967	0.00434385
LOC_Os01g50760.1;LOC_Os05g46580.1	LOC_Os01g50760.1	farnesyl diphosphate synthase 1		5	14.4	14.4	14.4	40.676	0	9.7996	0.00598452	0.00601351	0.00645025	0.00575364	0.00607852	0.00577312	0.00599121	0.00607265
LOC_Os01g54540.1;LOC_Os01g54540.2	LOC_Os01g54540.1	Ribosomal protein L13 family protein		5	22.7	22.7	22.7	26.244	0	37.059	0.00478231	0.00487086	0.00444868	0.00463879	0.00434385	0.00471997	0.00430336	0.00438765
LOC_Os01g57560.1;LOC_Os10g04720.1;LOC_Os05g41370.1;LOC_Os07g36544.1;LOC_Os01g57490.1;LOC_Os01g57480.1;LOC_Os05g42210.1;LOC_Os07g36544.2	LOC_Os01g57560.1	receptor kinase 3		5	6.9	6.9	6.9	90.603	0	7.8934	0.000852451	0.000836696	0.000794625	0.000835951	0.000753888	0.000824146	0.000724869	0.00072606
LOC_Os01g57570.1;LOC_Os01g57570.2	LOC_Os01g57570.1	flavodoxin-like quinone reductase 1		5	40.4	36.9	32.5	21.705	0	56.673	0.0341167	0.0351902	0.0336818	0.0334747	0.0351492	0.0340871	0.0337526	0.0342793
LOC_Os01g60440.1	LOC_Os01g60440.1	Protein kinase family protein with ARM repeat domain		5	9.3	9.3	9.3	89.626	0	10.582	0.0045193	0.0044446	0.00446638	0.00448712	0.00446042	0.00449288	0.00408754	0.0041515
LOC_Os01g66940.1	LOC_Os01g66940.1	pfkB-like carbohydrate kinase family protein		5	24.5	24.5	24.5	34.72	0	16.485	0.00203629	0.00224314	0.0022298	0.00223218	0.00226372	0.00225682	0.00241349	0.00228429
LOC_Os01g67590.1	LOC_Os01g67590.1	Zincin-like metalloproteases family protein		5	8.1	8.1	8.1	78.851	0	9.3408	0.00209161	0.00196293	0.00198727	0.00216731	0.00201812	0.0018358	0.00184286	0.00199004
LOC_Os01g69060.1	LOC_Os01g69060.1	alpha/beta-Hydrolases superfamily protein		5	15.3	15.3	15.3	42.405	0	17.801	0.00200794	0.00199283	0.00217394	0.00193372	0.00225735	0.00243926	0.0021442	0.00212605
LOC_Os02g04040.1;LOC_Os02g04060.1	LOC_Os02g04040.1	Structural maintenance of chromosomes (SMC) family protein		5	11.1	11.1	11.1	56.695	0	9.0085	0.00129565	0.00137682	0.00117251	0.00135709	0.00155878	0.00136059	0.00128146	0.00149239
[truncated: 1,116 more rows]
