# Supplementary material for: The Ability to Regulate Transmembrane Potassium Transport in Root Is Critical for Drought Tolerance in Barley
Source: Int J Mol Sci. 2019 Aug 22;20(17):4111. doi: 10.3390/ijms20174111 (PMC6747136; doi:10.3390/ijms20174111)
Supplement: Supplementary file 1 [file ijms-20-04111-s001.zip › Supplementary Table 3.xlsx]

## Sheet: Perseus export
Protein	Protein description	Sequence window	Localization prob	Phospho STY Probabilities	Class 1 site	Amino acid	Position within protein	ANOVA Significant	Motifs	PEP	Score	Delta score	Score for localization	Mass error [ppm]	Intensity	0min	0min	0min	30min	30min	30min	1hr	1hr	1hr
LOC_Os03g48930.1	20S proteasome beta subunit D2	DKEGAREYARRAYTDSPPEAATSEAATVAA_	0.998724	RAY(0.007)T(0.994)DS(0.999)PPEAATSEAATVAA	Yes	S	198	+	b-Adrenergic Receptor kinase substrate motif;Casein kinase II substrate motif;ERK1,2 kinase substrate motif;G protein-coupled receptor kinase 1 substrate motif;GSK-3, ERK1, ERK2, CDK5 substrate motif;WW domain binding motif	3.66728e-37	148.52	123.13	60.564	0.054503	726610000	25.0004	25.1049	25.0514	25.1409	25.1587	25.264	24.8978	24.8757	24.941
LOC_Os03g64280.1	2-oxoglutarate (2OG) and Fe(II)-dependent oxygenase superfamily protein	DGRSALHHFRIPPPSSPPH____________	0.930471	IPPPS(0.07)S(0.93)PPH	Yes	S	366	+	ERK1,2 kinase substrate motif;GSK-3, ERK1, ERK2, CDK5 substrate motif;MDC1 BRCT domain binding motif;Plk1 PBD domain binding motif;WW domain binding motif	1.78087e-08	116.73	85.652	105.57	0.26188	46639000	22.139	21.8545	21.8222	21.9355	21.5221	21.8627	22.8531	22.877	23.0027
LOC_Os02g34570.2	3\'-5\'-exoribonuclease family protein	SRLTAGGSDETQEAISPKSLKDAVKPKHKIK	1	LTAGGSDETQEAIS(1)PK	Yes	S	373	+	Casein kinase I substrate motif;Casein kinase II substrate motif;ERK1,2 kinase substrate motif;Growth associated histone HI kinase substrate motif;GSK-3, ERK1, ERK2, CDK5 substrate motif;PKA kinase substrate motif;PKC kinase substrate motif;WW domain binding motif	1.79895e-23	149.3	137.38	149.3	0.047048	173740000	24.4155	24.5971	24.1777	24.2493	24.2675	24.0591	24.0305	23.8989	23.986
LOC_Os03g20340.1	5\'-AMP-activated protein kinase beta-2 subunit protein	FPPYGGGGNHVRRACSVGVVGGGGGAGSPPG	0.999246	ACS(0.999)VGVVGGGGGAGS(0.041)PPGS(0.959)PGR	Yes	S	47	+	14-3-3 domain binding motif;AMP-activated protein kinase substrate motif;Calmodulin-dependent protein kinase I substrate motif;Calmodulin-dependent protein kinase II alpha substrate motif;Calmodulin-dependent protein kinase II substrate motif;Calmodulin-dependent protein kinase IV substrate motif;Chk1 kinase substrate motif;Doublecortin kinase-1 kinase substrate motif;Phosphorylase kinase substra…	3.15489e-37	88.09	70.809	88.09	0.17774	32438000	19.2525	18.466	19.8666	23.9284	23.9737	20.7668	19.9648	19.8352	19.5652
LOC_Os06g48780.1	60S acidic ribosomal protein family	EAPKAEEKKEEEKEESEDDLGFSLFD_____	1	KEEEKEES(1)EDDLGFSLFD	Yes	S	109	+	b-Adrenergic Receptor kinase substrate motif;Casein kinase II substrate motif;G protein-coupled receptor kinase 1 substrate motif;PKA kinase substrate motif;PKC kinase substrate motif;Pyruvate dehydrogenase kinase substrate motif	4.57515e-36	215	198.23	154.34	-0.37741	18982000000	30.1768	30.2797	30.3792	30.3843	30.2414	30.4351	30.6033	30.6166	30.5471
LOC_Os05g37330.1	60S acidic ribosomal protein family	AEEAKKEEKVEEKEESDDDMGFSLFD_____	1	VEEKEES(1)DDDMGFSLFD	Yes	S	103	+	b-Adrenergic Receptor kinase substrate motif;Casein kinase II substrate motif;PKA kinase substrate motif;PKC kinase substrate motif;Pyruvate dehydrogenase kinase substrate motif	5.61478e-56	146.78	131.39	146.78	-1.7611	40185000000	32.0465	31.969	31.9476	31.7871	31.8102	31.7328	31.8625	31.8274	31.9195
LOC_Os08g02340.2	60S acidic ribosomal protein family	AAPAAEEKKEEAKEESDDDMGFSLFD_____	1	KEEAKEES(1)DDDMGFSLFD	Yes	S	100	+	b-Adrenergic Receptor kinase substrate motif;Casein kinase II substrate motif;PKA kinase substrate motif;PKC kinase substrate motif;Pyruvate dehydrogenase kinase substrate motif	1.12155e-29	206.97	168.94	194.4	-1.0107	38137000000	28.4753	28.5304	28.6607	28.2075	28.2502	28.3046	28.614	28.5907	28.5602
LOC_Os05g37330.1	60S acidic ribosomal protein family	EKVEEKEESDDDMGFSLFD____________	0.5	EEKVEEKEES(0.5)DDDMGFS(0.5)LFD	No	S	110	+	Casein kinase II substrate motif;Pyruvate dehydrogenase kinase substrate motif	9.65124e-08	51.875	46.796	51.875	-0.0087892	452360000	19.2314	18.4553	19.7339	20.23	20.7917	20.3746	26.6995	27.4259	27.281
LOC_Os11g43970.1	AAA-type ATPase family protein	SAPPPKRPKAEAAPASPTASVPGRIEEDSAA	0.999302	AEAAPAS(0.999)PT(0.066)AS(0.935)VPGR	Yes	S	39	+	Casein kinase II substrate motif;ERK1,2 kinase substrate motif;G protein-coupled receptor kinase 1 substrate motif;GSK3 kinase substrate motif;GSK-3, ERK1, ERK2, CDK5 substrate motif;WW domain binding motif	6.90123e-22	106.17	88.943	73.834	-1.33	283260000	23.5784	23.0966	23.2745	23.1503	23.2761	23.1664	19.3246	19.2654	19.2784
LOC_Os11g43970.1	AAA-type ATPase family protein	PKRPKAEAAPASPTASVPGRIEEDSAATKSA	0.987916	AEAAPAS(0.873)PT(0.139)AS(0.988)VPGR	Yes	S	43	+	MAPKAPK2 kinase substrate motif	1.84771e-09	73.834	56.808	45.863	-0.9066	60525000	23.5784	23.0966	23.2745	23.1503	23.2761	23.1664	19.3189	18.2476	20.5589
LOC_Os06g10880.3	abscisic acid responsive elements-binding factor 2	DEFQSALGSAEKDFGSMNMDELLRNIWTAEE	1	DFGS(1)MNMDELLR	Yes	S	37	+	Casein kinase I substrate motif;PKA kinase substrate motif	0.00137592	51.774	35.2	46.592	0.2222	11549000	21.6386	21.4692	22.6761	19.6281	19.6371	20.4537	20.9514	20.0658	20.8707
LOC_Os05g28740.1	Adenine nucleotide alpha hydrolases-like superfamily protein	____MENVTGGGGGGSPRRVVVAVDESEESM	0.999333	MENVT(0.001)GGGGGGS(0.999)PR	Yes	S	12	+	Cdc2 kinase substrate motif;CDK kinase substrate motif;CDK1,2,4,6 kinase substrate motif;ERK1,2 kinase substrate motif;Growth associated histone HI kinase substrate motif;GSK-3, ERK1, ERK2, CDK5 substrate motif;PKA kinase substrate motif;PKC kinase substrate motif;WW domain binding motif	4.41537e-13	82.651	68.842	82.651	-0.057068	273640000	24.704	24.5919	24.5187	24.8653	24.8632	24.8852	25.0424	24.975	25.156
LOC_Os03g52490.1	Alba DNA/RNA-binding protein	TLSPRDLDKNSPGYQTPVYVEQPRQQPRLQQ	0.976727	NS(0.011)PGY(0.01)QT(0.977)PVY(0.002)VEQPR	Yes	T	126	+	Casein kinase II substrate motif;GSK-3, ERK1, ERK2, CDK5 substrate motif;WW domain binding motif	0.00435016	46.746	27.914	46.746	0.80173	24689000	21.9929	22.0941	21.8446	21.9472	22.0388	21.9023	20.2613	18.2591	19.8245
LOC_Os12g18860.1	alpha/beta-Hydrolases superfamily protein	EPSRKSVDCFEPSRRSVDFFEPSRKSTDRRE	0.999982	S(1)VDFFEPSR	Yes	S	294	+	PKA kinase substrate motif;PKC kinase substrate motif	0.0028364	51.445	34.06	51.445	0.60812	17396000	20.9459	20.9508	20.9547	20.8789	20.909	21.0835	20.7756	20.6049	20.7862
LOC_Os07g06840.1	alpha/beta-Hydrolases superfamily protein	_______MASLSDPNSPPPHVVEDCRGALQL	0.999899	AS(0.793)LS(0.207)DPNS(1)PPPHVVEDCR	Yes	S	9	+	Casein kinase I substrate motif;ERK1,2 kinase substrate motif;GSK-3, ERK1, ERK2, CDK5 substrate motif;MAPKAPK2 kinase substrate motif;WW domain binding motif	9.50118e-28	102.08	72.541	100.04	-0.028048	385980000	23.8717	23.799	23.8423	24.1105	23.9487	24.058	23.9475	23.9546	23.8835
LOC_Os07g06840.1	alpha/beta-Hydrolases superfamily protein	___________MASLSDPNSPPPHVVEDCRG	0.982858	AS(0.015)LS(0.983)DPNS(0.002)PPPHVVEDCR	Yes	S	5	+	G protein-coupled receptor kinase 1 substrate motif;GSK3 kinase substrate motif	1.31026e-27	136.38	106.37	122.39	0.11511	496520000	25.318	25.1231	25.2828	25.6459	25.5608	25.458	25.506	25.4138	25.5349
LOC_Os03g53270.2	Aluminium induced protein with YGL and LRDR motifs	FEHPLNELKPVPRVDSQGQMCGSNYKVDSEA	1	VDS(1)QGQMCGSNYK	Yes	S	160	+	14-3-3 domain binding motif;ATM kinase substrate motif;b-Adrenergic Receptor kinase substrate motif;Calmodulin-dependent protein kinase I substrate motif;Calmodulin-dependent protein kinase II substrate motif;Calmodulin-dependent protein kinase IV substrate motif;Chk1 kinase substrate motif;DNA dependent Protein kinase substrate motif;PKA kinase substrate motif;PKC kinase substrate motif	2.79758e-09	148.62	122.99	148.62	-3.4028	212900000	19.7136	19.9621	19.5358	18.5494	19.6329	20.5223	25.5846	26.174	26.3723
LOC_Os03g53270.2	Aluminium induced protein with YGL and LRDR motifs	VDSEAKKDSGIPRVGSAADWSNHF_______	1	VGS(1)AADWSNHF	Yes	S	186	+	14-3-3 domain binding motif;Calmodulin-dependent protein kinase II substrate motif;Calmodulin-dependent protein kinase IV substrate motif;Casein kinase II substrate motif;Chk1 kinase substrate motif;PKA kinase substrate motif;PKC kinase substrate motif;Pyruvate dehydrogenase kinase substrate motif	1.58278e-05	187.16	169.68	187.16	-0.27444	3227400000	28.3895	28.3141	28.3525	28.4034	28.4859	28.4127	28.2632	28.2289	28.2279
LOC_Os04g58280.2	Aluminium induced protein with YGL and LRDR motifs	AIFQKQVAHAPAELNSPRSSAAKPKNPDEIL	1	QVAHAPAELNS(1)PR	Yes	S	18	+	Casein kinase I substrate motif;Casein kinase II substrate motif;ERK1,2 kinase substrate motif;G protein-coupled receptor kinase 1 substrate motif;Growth associated histone HI kinase substrate motif;GSK3 kinase substrate motif;GSK-3, ERK1, ERK2, CDK5 substrate motif;PKA kinase substrate motif;PKC kinase substrate motif;WW domain binding motif	0.000427545	51.695	37.134	45.723	0.18433	533220000	22.8371	25.9582	25.4197	25.96	27.1825	23.548	19.0073	18.3432	19.9335
LOC_Os04g58280.2	Aluminium induced protein with YGL and LRDR motifs	FEHPMNRLKAMPRVDSEGVMCGATFKVDTFT	1	VDS(1)EGVMCGATFK	Yes	S	220	+	14-3-3 domain binding motif;b-Adrenergic Receptor kinase substrate motif;Calmodulin-dependent protein kinase I substrate motif;Calmodulin-dependent protein kinase II substrate motif;Calmodulin-dependent protein kinase IV substrate motif;Chk1 kinase substrate motif;G protein-coupled receptor kinase 1 substrate motif;PKA kinase substrate motif;PKC kinase substrate motif	2.54038e-16	124.3	113.03	124.3	-0.61354	1943000000	27.2018	27.1239	27.1765	27.8304	27.9897	27.9512	27.8266	27.8876	27.8362
LOC_Os09g33600.1	ARF GTPase-activating protein	ALTLGKALLLQEQPTSPSDGSSRCFDRSSLE	0.700957	ALLLQEQPT(0.126)S(0.701)PS(0.126)DGS(0.024)S(0.024)R	No	S	702	+	Casein kinase II substrate motif;ERK1,2 kinase substrate motif;GSK-3, ERK1, ERK2, CDK5 substrate motif;Pyruvate dehydrogenase kinase substrate motif;WW domain binding motif	7.53626e-10	66.285	42.453	66.285	0.6973	32006000	19.3374	22.9104	19.0522	18.8514	19.0873	20.4571	22.7255	23.0776	22.9909
LOC_Os03g12300.2	ARM repeat superfamily protein	QQHRVHLKNQLQSQKSASAIVLSQEIQRYEE	0.956792	S(0.957)AS(0.043)AIVLSQEIQR	Yes	S	493	+	Casein kinase II substrate motif	2.6084e-11	92.99	58.458	69.352	-0.25083	24394000	20.1999	19.88	19.9606	20.9572	21.0107	21.0495	22.1685	22.2361	22.3189
LOC_Os08g40150.2	AT hook motif DNA-binding family protein	SAPSKAVPTAGMGPNSPPSRGTLSESSGGAG	0.985803	AVPTAGMGPNS(0.986)PPS(0.014)R	Yes	S	314	+	Casein kinase II substrate motif;ERK1,2 kinase substrate motif;GSK-3, ERK1, ERK2, CDK5 substrate motif;WW domain binding motif	4.13592e-07	66.533	59.331	66.533	0.073111	57293000	19.5419	18.4361	22.0966	22.7371	20.9501	21.4863	23.7722	23.8545	23.9603
LOC_Os02g51470.3	ATP synthase delta-subunit gene	PELIAGFTIQYGRDGSSLIDMSVRKQIEEIT	0.49999	DGS(0.5)S(0.5)LIDMSVR	No	S	216	+	14-3-3 domain binding motif;Calmodulin-dependent protein kinase II substrate motif;Calmodulin-dependent protein kinase IV substrate motif;PKA kinase substrate motif;PKC kinase substrate motif	0.00183832	48.741	36.515	48.741	0.25509	2906100	18.9834	19.3866	19.1623	18.5106	18.4105	19.2811	19.79	20.398	20.5398
LOC_Os06g23530.1	ATP-dependent RNA helicase, putative	EPAFLRGQGRSTIDVSPVRISTNPDGSLSRA	0.999138	STIDVS(0.999)PVR	Yes	S	327	+	Cdc2 kinase substrate motif;CDK kinase substrate motif;CDK1,2,4,6 kinase substrate motif;ERK1,2 kinase substrate motif;GSK-3, ERK1, ERK2, CDK5 substrate motif;WW domain binding motif	0.00697234	41.54	28.187	41.54	-0.28508	20162000	21.9929	21.7794	21.9332	21.9067	20.311	22.0863	19.2776	18.954	20.3395
LOC_Os02g50960.2	Auxin efflux carrier family protein	GSSFNHTDFYSMVGRSSNFGAADAFGVRTGA	0.5	S(0.5)S(0.5)NFGAADAFGVR	No	S	268	+		8.58526e-05	61.353	17.971	52.79	0.74923	8084900	21.9273	21.9661	20.2452	19.2938	20.7313	18.9453	19.6994	18.944	19.3285
LOC_Os03g08850.1	auxin F-box protein 5	______________MSEEDDDQPPPLPAQKR	1	S(1)EEDDDQPPPLPAQK	Yes	S	2	+	Casein kinase II substrate motif;G protein-coupled receptor kinase 1 substrate motif;Pyruvate dehydrogenase kinase substrate motif	1.75024e-09	71.241	57.335	51.211	0.2557	12531000	19.5183	19.2594	18.8093	20.0327	20.5087	19.948	22.1564	21.9289	21.8816
LOC_Os01g07880.1	Basic-leucine zipper (bZIP) transcription factor family protein	SSSAPNNLKEGGGVESDEEIRRVPEMGGGGG	1	EGGGVES(1)DEEIR	Yes	S	44	+	b-Adrenergic Receptor kinase substrate motif;BARD1 BRCT domain binding motif;Casein kinase II substrate motif	6.60531e-09	84.289	72.063	76.655	-0.26841	169080000	24.4975	24.3683	24.2447	24.1	24.4034	24.039	23.8566	23.8452	23.9489
LOC_Os09g34060.1	Basic-leucine zipper (bZIP) transcription factor family protein	MDESMSIKAEELVGASPGTEGMSSAEAKKAV	0.893924	AEELVGAS(0.894)PGT(0.087)EGMS(0.01)S(0.01)AEAK	Yes	S	154	+	Casein kinase II substrate motif;ERK1,2 kinase substrate motif;GSK-3, ERK1, ERK2, CDK5 substrate motif;WW domain binding motif	4.61539e-05	41.912	36.067	40.577	0.60514	9700100	18.7887	18.3654	19.2315	20.3464	20.7497	20.9882	19.3498	21.5969	21.3565
LOC_Os05g05240.2	BRI1 suppressor 1 (BSU1)-like 1	SKEAVGDLGCLVRQLSLDQFENESRRMHPSS	1	QLS(1)LDQFENESR	Yes	S	493	+	14-3-3 domain binding motif;AMP-activated protein kinase substrate motif;Calmodulin-dependent protein kinase I substrate motif;Calmodulin-dependent protein kinase II alpha substrate motif;Calmodulin-dependent protein kinase II substrate motif;Calmodulin-dependent protein kinase IV substrate motif;Chk1 kinase substrate motif;HMGCoA Reductase kinase substrate motif;Phosphorylase kinase substrate mo…	2.11138e-10	134.56	113.69	134.56	0.33072	99652000	24.2571	24.0569	24.1045	19.1746	24.4314	24.3571	19.2883	19.5466	19.5023
LOC_Os05g05240.2	BRI1 suppressor 1 (BSU1)-like 1	VIVPKLIHPLPPPVNSPESSPERAMDATWMQ	0.998136	LIHPLPPPVNS(0.998)PES(0.2)S(0.802)PER	Yes	S	841	+	Casein kinase II substrate motif;ERK1,2 kinase substrate motif;G protein-coupled receptor kinase 1 substrate motif;GSK3 kinase substrate motif;GSK-3, ERK1, ERK2, CDK5 substrate motif;WW domain binding motif	6.09058e-10	62.966	50.024	62.966	-1.2282	27176000	19.4587	19.1184	18.9505	19.2223	19.583	22.042	22.8377	22.9158	22.8286
LOC_Os03g44500.1	BRI1 suppressor 1 (BSU1)-like 3	PENATAARKLLDRQMSINSVPKKVIASLLKP	0.999993	QMS(1)INSVPK	Yes	S	643	+	14-3-3 domain binding motif;Calmodulin-dependent protein kinase I substrate motif;Calmodulin-dependent protein kinase II alpha substrate motif;Calmodulin-dependent protein kinase II substrate motif;Calmodulin-dependent protein kinase IV substrate motif;Casein kinase II substrate motif;Chk1 kinase substrate motif;Phosphorylase kinase substrate motif;PKA kinase substrate motif;PKC kinase substrate …	0.000958849	75.197	55.6	70.363	-0.12277	331720000	25.1158	24.9645	25.1496	25.1773	25.3087	25.3136	24.9634	25.1	25.0823
LOC_Os08g40560.2	C2H2 zinc-finger protein SERRATE (SE)	________MAEVARASASPPPASASTGGDRK	0.999903	AEVARAS(1)AS(0.98)PPPAS(0.013)AS(0.006)T(0.001)GGDR	Yes	S	8	+	Casein kinase II substrate motif;G protein-coupled receptor kinase 1 substrate motif;PKA kinase substrate motif;PKC kinase substrate motif	3.63744e-38	103.17	89.97	103.17	-0.45147	358080000	24.7135	24.5262	24.6446	24.5409	24.4288	24.5549	24.311	24.1917	24.0973
LOC_Os02g49680.1	calcium sensing receptor	SSASRTTTSRKLLPGSVDG____________	1	KLLPGS(1)VDG	Yes	S	384	+		0.00723862	83.456	78.225	57.249	0.68647	336190000	25.0105	24.9711	24.6615	25.1928	25.2188	24.9565	25.4477	25.4585	25.2939
LOC_Os02g49680.1	calcium sensing receptor	AAADRLVTASSSASRTTTSRKLLPGSVDG__	0.874979	LVT(1)ASSSAS(0.041)RT(0.875)T(0.072)T(0.012)SR	Yes	T	374	+	Casein kinase II substrate motif;MAPKAPK2 kinase substrate motif	1.11667e-17	134.25	107.54	134.25	-0.19871	2042300000	19.8382	26.7016	18.7489	26.8783	27.3349	24.429	28.6497	29.0845	29.223
LOC_Os03g03830.1	Calcium-binding EF hand family protein	DSINNSKGENVTGFDSPKSSTNFGRFDSFDD	0.999999	GENVTGFDS(1)PK	Yes	S	1032	+	b-Adrenergic Receptor kinase substrate motif;Casein kinase II substrate motif;ERK1,2 kinase substrate motif;G protein-coupled receptor kinase 1 substrate motif;Growth associated histone HI kinase substrate motif;GSK3 kinase substrate motif;GSK-3, ERK1, ERK2, CDK5 substrate motif;PKA kinase substrate motif;PKC kinase substrate motif;WW domain binding motif	9.73417e-12	107.09	95.598	107.09	0.32617	162620000	24.3175	24.1111	24.2749	24.0173	24.0593	24.0385	23.9703	24.0683	24.0669
LOC_Os04g47300.1	calcium-dependent protein kinase 29	PTGSSSAAGALSRRASGGGGEMGPVLQRAMV	1	RAS(1)GGGGEMGPVLQR	Yes	S	70	+	14-3-3 domain binding motif;Calmodulin-dependent protein kinase II substrate motif;Calmodulin-dependent protein kinase IV substrate motif;Chk1 kinase substrate motif;MAPKAPK2 kinase substrate motif;PAK2 kinase substrate motif;PKA kinase substrate motif;PKC epsilon kinase substrate motif;PKC kinase substrate motif	8.38207e-10	76.759	60.621	65.092	0.21773	47597000	19.5956	18.51	18.0866	18.4445	19.8663	19.3842	22.4616	22.6515	22.5111
LOC_Os10g22950.1	Calmodulin-binding transcription activator protein with CG-1 and Ankyrin domains	SDEHALSLLSMKPSKSGQLDPLHAAASRIQN	0.999899	S(1)GQLDPLHAAASR	Yes	S	835	+	PKA kinase substrate motif	0.00143572	43.991	29.43	43.991	1.6382	5673300	19.7624	19.904	20.0985	20.4117	20.0327	20.6165	18.5407	19.6639	18.8585
LOC_Os01g41190.2	CASC3/Barentsz eIF4AIII binding	SSSVPSRESIANKGASPPRNDIVNEEVDQRQ	1	GAS(1)PPRNDIVNEEVDQR	Yes	S	662	+	Cdc2 kinase substrate motif;CDK kinase substrate motif;CDK1,2,4,6 kinase substrate motif;ERK1,2 kinase substrate motif;GSK-3, ERK1, ERK2, CDK5 substrate motif;PKA kinase substrate motif;PKC kinase substrate motif;WW domain binding motif	8.59493e-24	93.776	79.304	93.776	-0.35192	186670000	23.7201	23.7714	24.017	24.3209	24.1219	24.3085	24.3305	24.0788	24.2213
LOC_Os12g07190.1	CBS / octicosapeptide/Phox/Bemp1 (PB1) domains-containing protein	DDPSAAAANGNGKASSKPTSPGQLTGERTVR	0.86248	AS(0.862)S(0.862)KPT(0.251)S(0.024)PGQLTGER	Yes	S	42	+	Casein kinase II substrate motif;G protein-coupled receptor kinase 1 substrate motif;GSK3 kinase substrate motif;MDC1 BRCT domain binding motif;PKA kinase substrate motif;PKC kinase substrate motif;Plk1 PBD domain binding motif	1.24467e-21	104.41	89.141	93.345	0.33097	322910000	25.1599	24.8032	25.0634	24.5725	24.6849	24.5404	24.6819	24.6567	24.7293
LOC_Os04g57600.1	CCCH-type zinc finger family protein	HRLRRRRINESSLAISPERNGEQRRRDERYR	0.999934	INESSLAIS(1)PER	Yes	S	410	+	Casein kinase II substrate motif;Cdc2 kinase substrate motif;CDK kinase substrate motif;CDK1,2,4,6 kinase substrate motif;ERK1,2 kinase substrate motif;GSK-3, ERK1, ERK2, CDK5 substrate motif;MAPKAPK2 kinase substrate motif;WW domain binding motif	1.17307e-06	72.089	58.41	70.412	0.3412	207410000	24.4492	24.4692	24.4757	24.364	24.4067	24.403	24.5543	24.4653	24.5243
LOC_Os02g58440.1	CCCH-type zinc finger family protein	NGVEMGEFVREPSPGSDVLTGGADDNTEQSL	0.499999	EPS(0.5)PGS(0.5)DVLTGGADDNTEQSLR	No	S	253	+	G protein-coupled receptor kinase 1 substrate motif	1.07228e-45	115.82	97.713	110.77	0.51121	49198000	19.8055	19.155	19.2698	19.5494	19.5352	23.3273	23.5513	23.6683	23.6374
LOC_Os05g08370.1	cellulose synthase 1	HEQHRIPRLTSGQQISGEIPDASPDRHSIRS	0.906756	LT(0.046)S(0.046)GQQIS(0.907)GEIPDAS(0.002)PDR	Yes	S	159	+	Casein kinase II substrate motif;G protein-coupled receptor kinase 1 substrate motif	2.79816e-07	54.234	40.076	44.196	0.58501	64850000	22.167	22.1743	21.9728	21.5855	21.5088	21.563	20.0163	18.5758	19.9428
LOC_Os05g08370.1	cellulose synthase 1	SSSSRHEQHRIPRLTSGQQISGEIPDASPDR	0.666225	LT(0.666)S(0.666)GQQIS(0.666)GEIPDAS(0.001)PDR	No	S	154	+	14-3-3 domain binding motif;Calmodulin-dependent protein kinase I substrate motif;Calmodulin-dependent protein kinase II substrate motif;Calmodulin-dependent protein kinase IV substrate motif;Chk1 kinase substrate motif;PKA kinase substrate motif;PKC kinase substrate motif	0.000244765	41.54	28.113	41.54	1.21	22787000	22.167	22.1743	21.9728	21.5855	21.5088	21.563	18.586	19.1412	20.4764
LOC_Os05g08370.1	cellulose synthase 1	LSSSSRHEQHRIPRLTSGQQISGEIPDASPD	0.666225	LT(0.666)S(0.666)GQQIS(0.666)GEIPDAS(0.001)PDR	No	T	153	+	PKA kinase substrate motif;PKC kinase substrate motif	0.000355252	41.54	28.113	41.54	1.21	22787000	22.167	22.1743	21.9728	21.5855	21.5088	21.563	19.0765	20.0067	19.9429
LOC_Os12g17910.1	chaperonin-60alpha	TLGPRGRNVVLDEYGSPKVVNDGVTIARAIE	1	NVVLDEYGS(1)PK	Yes	S	81	+	Casein kinase I substrate motif;ERK1,2 kinase substrate motif;Growth associated histone HI kinase substrate motif;GSK-3, ERK1, ERK2, CDK5 substrate motif;PKA kinase substrate motif;PKC kinase substrate motif;WW domain binding motif	3.69382e-08	121.04	109.55	96.103	0.54982	249830000	24.9356	24.9736	24.9249	24.5206	24.6404	24.5202	24.5674	24.6514	24.7105
LOC_Os02g35190.2	chloride channel C	LNGKMFMKDQLKTSGSFVLQRFGAFDFAKPG	0.999557	TSGS(1)FVLQR	Yes	S	689	+	PKA kinase substrate motif	0.00117935	71.349	59.628	71.349	0.27205	79865000	22.8055	22.8582	22.9147	23.0363	23.2008	23.0221	23.3162	23.1901	23.2888
LOC_Os12g23180.1	chloroplast RNA binding	AVDPKSRHKGKLETESLLETRDVNWTSIRPV	0.89022	LET(0.108)ES(0.89)LLET(0.002)R	Yes	S	193	+	b-Adrenergic Receptor kinase substrate motif;Casein kinase I substrate motif;Casein kinase II substrate motif;G protein-coupled receptor kinase 1 substrate motif	0.00119608	58.676	42.423	58.676	-0.003428	9354500	20.4495	20.2824	20.6857	19.1605	19.9558	19.1363	19.9696	20.1308	20.442
LOC_Os02g52250.1	chromatin protein family	RVPRASGSPPVPVMHSPPRPVTVKDQQDWKI	0.994683	AS(0.449)GS(0.551)PPVPVMHS(0.995)PPRPVT(0.005)VK	Yes	S	247	+	Cdc2 kinase substrate motif;CDK kinase substrate motif;CDK1,2,4,6 kinase substrate motif;ERK1,2 kinase substrate motif;G protein-coupled receptor kinase 1 substrate motif;GSK-3, ERK1, ERK2, CDK5 substrate motif;WW domain binding motif	1.52554e-13	67.778	54.721	67.778	-0.46211	57651000	20.4324	18.8498	19.663	18.885	19.6933	19.2157	24.067	24.3816	24.1189
LOC_Os02g52250.1	chromatin protein family	EPPKFKHKRVPRASGSPPVPVMHSPPRPVTV	0.551102	AS(0.449)GS(0.551)PPVPVMHS(0.995)PPRPVT(0.005)VK	No	S	239	+	ERK1,2 kinase substrate motif;G protein-coupled receptor kinase 1 substrate motif;GSK-3, ERK1, ERK2, CDK5 substrate motif;WW domain binding motif	1.52554e-13	67.778	54.721	67.778	-0.46211	57651000	18.8817	19.7903	19.2752	20.4605	20.1304	19.4816	24.067	24.3816	24.1189
LOC_Os12g34370.2	clathrin adaptor complexes medium subunit family protein	NSSFRSVPSTAFVEDSDSEQDNTKNGANLDD	0.870225	SVPS(0.001)T(0.001)AFVEDS(0.87)DS(0.113)EQDNT(0.016)K	Yes	S	356	+	b-Adrenergic Receptor kinase substrate motif;Casein kinase II substrate motif	1.11281e-06	50.787	45.403	50.787	0.22675	59771000	20.9563	19.3639	19.5544	18.9205	19.9832	23.6915	23.901	23.8506	23.8795
LOC_Os08g25090.1	Co-chaperone GrpE family protein	PQSNRRRRGTKRTAFSDSDTEDLDLSKEDLT	0.939488	T(0.101)AFS(0.939)DS(0.939)DT(0.02)EDLDLSK	Yes	S	135	+	Casein kinase II substrate motif;G protein-coupled receptor kinase 1 substrate motif;Pyruvate dehydrogenase kinase substrate motif	2.02377e-23	83.047	78.064	77.305	-0.8287	190420000	22.8839	23.0615	23.013	22.8717	22.7567	22.7617	22.6639	22.6245	22.5727
LOC_Os08g25090.1	Co-chaperone GrpE family protein	SNRRRRGTKRTAFSDSDTEDLDLSKEDLTKL	0.939488	T(0.101)AFS(0.939)DS(0.939)DT(0.02)EDLDLSK	Yes	S	137	+	b-Adrenergic Receptor kinase substrate motif;Casein kinase II substrate motif	2.02377e-23	83.047	78.064	77.305	-0.8287	213580000	22.8839	23.0615	23.013	22.8717	22.7567	22.7617	22.6639	22.6245	22.5727
LOC_Os02g02870.1	cold shock domain protein 1	GFGSRGGGGSGGGGRSYGGSWGGGRRSGGGG	0.5597	S(0.56)Y(0.429)GGS(0.011)WGGGR	No	S	106	+	G protein-coupled receptor kinase 1 substrate motif;GSK3 kinase substrate motif	0.00342378	42.599	31.841	42.599	0.52985	4366100	19.886	19.583	19.886	21.1326	20.103	20.9792	19.3122	19.0466	20.1068
LOC_Os06g01700.1	Cwf15 / Cwc15 cell cycle control family protein	EAEDKIVPREIDADDSDVEPRSDDESDEDDD	1	EIDADDS(1)DVEPR	Yes	S	113	+	b-Adrenergic Receptor kinase substrate motif;Casein kinase II substrate motif;G protein-coupled receptor kinase 1 substrate motif	7.65876e-07	73.848	47.464	55.452	2.5	14396000	21.7069	21.3396	21.5327	20.1591	19.5977	20.0629	20.4217	18.4965	20.6234
LOC_Os09g19940.1	CwfJ-like family protein / zinc finger (CCCH-type) family protein	_________MAAAAASPSPATPPRILLAGDA	0.875738	AAAAAS(0.876)PS(0.108)PAT(0.016)PPR	Yes	S	7	+	Casein kinase II substrate motif;ERK1,2 kinase substrate motif;G protein-coupled receptor kinase 1 substrate motif;GSK-3, ERK1, ERK2, CDK5 substrate motif;WW domain binding motif	4.07964e-09	70.412	55.536	44.309	-0.36723	13578000	19.0916	19.2787	19.2328	21.6585	21.6298	21.678	21.8064	19.1807	20.1503
LOC_Os07g43560.1	cysteine-rich RLK (RECEPTOR-like protein kinase) 10	MKTITEMVDPYLRSDSSSLDEILRCIHVGLV	0.99719	SDS(0.997)S(0.002)SLDEILR	Yes	S	583	+	14-3-3 domain binding motif;b-Adrenergic Receptor kinase substrate motif;Calmodulin-dependent protein kinase II substrate motif;Calmodulin-dependent protein kinase IV substrate motif;Casein kinase II substrate motif;PKA kinase substrate motif;PKC kinase substrate motif	2.92203e-08	97.452	68.111	96.229	0.40081	313270000	25.0694	24.8166	24.8384	24.9461	25.0617	25.0802	25.3155	25.1626	25.1167
LOC_Os11g07440.4	cytosolic invertase 2	RLLIDKPRLTLERKRSFDEQSWSELSHRQND	0.999981	KRS(1)FDEQS(0.999)WS(0.001)ELSHR	Yes	S	37	+	14-3-3 domain binding motif;Calmodulin-dependent protein kinase II alpha substrate motif;Calmodulin-dependent protein kinase II substrate motif;Calmodulin-dependent protein kinase IV substrate motif;Casein kinase II substrate motif;Chk1 kinase substrate motif;PKA kinase substrate motif;PKC epsilon kinase substrate motif;PKC kinase substrate motif	5.18894e-16	121.01	96.973	121.01	-0.59359	62749000	18.6198	19.5735	19.7489	19.3675	19.4839	19.2278	23.6651	24.3991	24.1907
LOC_Os11g07440.4	cytosolic invertase 2	KPRLTLERKRSFDEQSWSELSHRQNDGFDSI	0.999285	KRS(1)FDEQS(0.999)WS(0.001)ELSHR	Yes	S	42	+	Casein kinase I substrate motif;Casein kinase II substrate motif	5.18894e-16	121.01	96.973	121.01	-0.59359	54574000	19.1761	19.0198	18.9312	19.2718	18.7011	18.2267	23.6651	24.3991	24.1907
LOC_Os02g34560.2	cytosolic invertase 2	_MELAVGAGGMRRSASHTSLSESDDFDLSRL	0.975956	S(0.014)AS(0.976)HT(0.01)SLSESDDFDLSR	Yes	S	15	+	14-3-3 domain binding motif;AMP-activated protein kinase substrate motif;Calmodulin-dependent protein kinase I substrate motif;Calmodulin-dependent protein kinase II substrate motif;Calmodulin-dependent protein kinase IV substrate motif;Casein kinase II substrate motif;Chk1 kinase substrate motif;PKA kinase substrate motif;PKC kinase substrate motif;ZIP kinase substrate motif	8.77147e-27	185.67	171.86	169.09	0.49425	565110000	25.3716	25.2965	25.2442	25.3995	25.1918	25.1519	25.1189	24.9981	25.0479
LOC_Os02g34560.2	cytosolic invertase 2	LAVGAGGMRRSASHTSLSESDDFDLSRLLNK	0.935483	S(0.373)AS(0.64)HT(0.042)S(0.935)LS(0.01)ESDDFDLSR	Yes	S	18	+	Casein kinase II substrate motif;G protein-coupled receptor kinase 1 substrate motif;GSK3 kinase substrate motif	1.38742e-24	115.56	101.11	115.56	0.78888	372710000	25.3716	25.2965	25.2442	25.3995	25.1918	25.1519	25.1189	24.9981	25.0479
LOC_Os03g61220.2	DEAD box RNA helicase (RH3)	RSRGGGSRGGRGGWDSDGEDRFRRGGRSFRS	1	GGWDS(1)DGEDRFR	Yes	S	670	+	b-Adrenergic Receptor kinase substrate motif;Casein kinase II substrate motif	0.00410534	47.288	35.44	47.288	-0.89699	28828000	22.4402	22.1314	22.0952	21.8746	21.9705	21.646	21.4309	18.964	19.5063
LOC_Os02g50880.1	DegP protease 9	RRHEAPADADGSRPPSPPRRGEAKPVANGGG	0.972442	RHEAPADADGS(0.028)RPPS(0.972)PPR	Yes	S	67	+	14-3-3 domain binding motif;Calmodulin-dependent protein kinase II substrate motif;Cdc2 kinase substrate motif;CDK kinase substrate motif;CDK1,2,4,6 kinase substrate motif;CLK1 kinase substrate motif;DNA dependent Protein kinase substrate motif;ERK1,2 kinase substrate motif;GSK-3, ERK1, ERK2, CDK5 substrate motif;MAPKAPK2 kinase substrate motif;PKA kinase substrate motif;PKC kinase substrate moti…	8.7216e-27	94.463	83.829	94.463	-0.45018	139050000	19.6269	19.6049	23.4798	23.8563	23.56	23.3226	24.9597	24.0854	24.2511
LOC_Os03g05390.13	Divalent ion symporter	RSTSANENLRSRSVNSEADIQLAIKSLRASS	0.999988	S(0.013)RS(0.987)VNS(1)EADIQLAIK	Yes	S	279	+	Casein kinase II substrate motif;G protein-coupled receptor kinase 1 substrate motif;Pyruvate dehydrogenase kinase substrate motif	1.60719e-18	137.73	116.48	135.79	-0.026162	358700000	25.3774	25.2855	25.3193	25.4419	25.2945	25.2572	25.1355	24.8764	24.6419
LOC_Os10g31040.6	Divalent ion symporter	ESMNRADALRSRSYNSEGDIQVAIRSLRASS	0.999238	SYNS(0.999)EGDIQVAIR	Yes	S	276	+	Casein kinase II substrate motif;G protein-coupled receptor kinase 1 substrate motif;Pyruvate dehydrogenase kinase substrate motif	1.02226e-36	115.57	94.906	94.191	2.4842	502380000	25.0118	25.0674	25.028	24.7946	25.0059	25.0483	24.6319	24.6064	24.6238
LOC_Os03g05390.13	Divalent ion symporter	NSVRSTSANENLRSRSVNSEADIQLAIKSLR	0.991023	S(0.009)RS(0.991)VNS(1)EADIQLAIK	Yes	S	276	+	14-3-3 domain binding motif;Calmodulin-dependent protein kinase II substrate motif;Casein kinase II substrate motif;MAPKAPK2 kinase substrate motif;Phosphorylase kinase substrate motif;PKA kinase substrate motif;PKC kinase substrate motif	1.60719e-18	137.73	116.48	137.73	0.2115	358700000	25.3774	25.2855	25.3193	25.4419	25.2945	25.2572	25.1355	24.8764	24.6419
LOC_Os10g31040.6	Divalent ion symporter	RRSESMNRADALRSRSYNSEGDIQVAIRSLR	0.970043	S(0.97)Y(0.028)NS(0.001)EGDIQVAIR	Yes	S	273	+	14-3-3 domain binding motif;Calmodulin-dependent protein kinase II substrate motif;Casein kinase II substrate motif;PKA kinase substrate motif;PKC kinase substrate motif	5.85459e-18	115.57	94.906	63.76	-1.0479	415320000	22.5616	22.4152	22.3279	22.4074	22.5062	22.3259	19.399	19.7273	20.4595
LOC_Os08g05840.1	DNA topoisomerase 1 beta	SRLPTNAALKRGGNVSDDSEDEKPLAARFSK	1	RGGNVS(1)DDS(1)EDEKPLAAR	Yes	S	211	+	Casein kinase II substrate motif	3.1332e-27	108.89	90.148	54.857	-0.29235	930830000	25.7337	25.5546	25.6858	25.5	25.364	25.0354	24.8193	24.7979	25.0307
LOC_Os08g05840.1	DNA topoisomerase 1 beta	PTNAALKRGGNVSDDSEDEKPLAARFSKVTG	1	RGGNVS(1)DDS(1)EDEKPLAAR	Yes	S	214	+	b-Adrenergic Receptor kinase substrate motif;BARD1 BRCT domain binding motif;Casein kinase II substrate motif;G protein-coupled receptor kinase 1 substrate motif	3.1332e-27	108.89	90.148	54.857	-0.29235	930830000	25.7337	25.5546	25.6858	25.5	25.364	25.0354	24.8193	24.7979	25.0307
LOC_Os08g41270.1	Endonuclease/exonuclease/phosphatase family protein	_____________MDSDDEAAAAAMAARARE	1	MDS(1)DDEAAAAAMAAR	Yes	S	3	+	b-Adrenergic Receptor kinase substrate motif;BARD1 BRCT domain binding motif;Casein kinase II substrate motif;G protein-coupled receptor kinase 1 substrate motif	0.00039209	42.001	29.835	41.283	0.33041	9255700	19.111	18.127	19.6843	19.4927	19.0571	20.5476	20.2402	22.1764	22.0121
LOC_Os03g16800.2	epsin N-terminal homology (ENTH) domain-containing protein / clathrin assembly protein-related	ASSSANGPSPRDRWGSPDPYGRRSPSYSSPP	1	WGS(1)PDPYGR	Yes	S	180	+	14-3-3 domain binding motif;Akt kinase substrate motif;Calmodulin-dependent protein kinase II substrate motif;ERK1,2 kinase substrate motif;GSK-3, ERK1, ERK2, CDK5 substrate motif;MAPKAPK1 kinase substrate motif;PKA kinase substrate motif;PKC kinase substrate motif;WW domain binding motif	9.1713e-13	122.46	88.715	77.192	-0.014166	326880000	23.1556	23.3302	23.5787	24.1872	24.0243	24.2567	24.604	24.3036	24.2415
LOC_Os03g09100.1	ethylene induced calmodulin binding protein	KQTEERLQKALARVKSMVQYPDARDQYQRIL	0.999865	VKS(1)MVQYPDAR	Yes	S	968	+	14-3-3 domain binding motif;Calmodulin-dependent protein kinase II alpha substrate motif;Calmodulin-dependent protein kinase II substrate motif;Calmodulin-dependent protein kinase IV substrate motif;Chk1 kinase substrate motif;PKA kinase substrate motif;PKC kinase substrate motif	0.000364649	66.435	51.233	66.435	2.0478	18608000	20.6392	20.2006	20.757	21.6452	21.2853	21.6211	20.5868	20.4425	20.885
LOC_Os04g40400.1	eukaryotic translation initiation factor 4B1	AEEPQIVVSIVDRPRSRGGMEPFPKPAEERW	1	S(1)RGGMEPFPKPAEER	Yes	S	491	+	14-3-3 domain binding motif;Calmodulin-dependent protein kinase I substrate motif;Calmodulin-dependent protein kinase II substrate motif;Calmodulin-dependent protein kinase IV substrate motif;Chk1 kinase substrate motif;PKA kinase substrate motif;PKC kinase substrate motif	1.61895e-09	73.057	62.704	44.089	0.26159	107480000	23.9916	23.5705	23.6475	23.2227	23.4262	23.2924	23.1852	23.2772	23.2417
LOC_Os02g38220.1	eukaryotic translation initiation factor 4B1	WSRGKKPMPMPSRYPSLGSGGGGGGFRDSPT	0.912077	Y(0.087)PS(0.912)LGS(0.001)GGGGGGFR	Yes	S	215	+	14-3-3 domain binding motif;Calmodulin-dependent protein kinase II substrate motif;Casein kinase II substrate motif;DNA dependent Protein kinase substrate motif;MAPKAPK2 kinase substrate motif;Phosphorylase kinase substrate motif;PKA kinase substrate motif;PKC kinase substrate motif	0.00116592	41.644	27.68	41.644	0.066318	16244000	20.9059	20.6394	21.098	21.8695	21.8004	22.1176	19.5486	19.5502	19.7447
LOC_Os02g38220.1	eukaryotic translation initiation factor 4B1	KVRFGQRPGSGSGKVTAHLSNSPDESQITES	0.747916	VT(0.748)AHLS(0.09)NS(0.08)PDES(0.08)QIT(0.002)ESMEQPR	No	T	457	+	G protein-coupled receptor kinase 1 substrate motif;MAPKAPK2 kinase substrate motif;PKA kinase substrate motif;PKC kinase substrate motif	3.01855e-07	45.696	38.074	45.696	0.46972	6073200	19.2651	18.5019	19.8175	21.7373	20.0771	21.2974	19.8323	20.7029	20.4583
LOC_Os01g73880.1	eukaryotic translation initiation factor 4E	_____MAEEHETRPPSAGRPPSSGRGRADDA	0.957775	AEEHET(0.034)RPPS(0.958)AGRPPS(0.742)S(0.266)GR	Yes	S	11	+	14-3-3 domain binding motif;Calmodulin-dependent protein kinase II substrate motif;CLK1 kinase substrate motif;DNA dependent Protein kinase substrate motif;G protein-coupled receptor kinase 1 substrate motif;PKA kinase substrate motif;PKC kinase substrate motif	2.24527e-37	104.18	83.261	57.648	0.015652	5592000000	30.6105	29.4968	30.1057	29.1968	29.8318	26.8275	19.6988	19.8794	19.0298
LOC_Os01g73880.1	eukaryotic translation initiation factor 4E	AEEHETRPPSAGRPPSSGRGRADDADEREEG	0.850392	AEEHETRPPS(0.004)AGRPPS(0.85)S(0.145)GR	Yes	S	17	+	14-3-3 domain binding motif;Calmodulin-dependent protein kinase II substrate motif;CLK1 kinase substrate motif;DNA dependent Protein kinase substrate motif;PKA kinase substrate motif;PKC kinase substrate motif	2.0236e-31	134.29	114.21	134.29	1.8335	6074300000	30.6105	29.4968	30.1057	29.1968	29.8318	26.8275	19.3302	19.6174	19.2198
LOC_Os07g36940.2	eukaryotic translation initiation factor 4G	LFPNLAGKSYVVDHPSPGRGADRPASRGDRR	0.999811	SYVVDHPS(1)PGR	Yes	S	1065	+	Casein kinase I substrate motif;Cdc2 kinase substrate motif;CDK kinase substrate motif;CDK1,2,4,6 kinase substrate motif;DNA dependent Protein kinase substrate motif;ERK1,2 kinase substrate motif;GSK-3, ERK1, ERK2, CDK5 substrate motif;WW domain binding motif	6.82485e-05	69.01	53.859	69.01	-1.4382	33575000	22.7176	24.4908	21.5643	19.4719	20.4602	18.6069	19.9005	19.4557	19.0376
LOC_Os07g36200.1	eukaryotic translation initiation factor-related	PREQVLRERGIDALASDLDKTSPVGRSKSEF	0.767282	GIDALAS(0.767)DLDKT(0.116)S(0.116)PVGR	Yes	S	375	+	Casein kinase II substrate motif;Pyruvate dehydrogenase kinase substrate motif	0.000721353	40.715	21.137	40.715	1.4367	6725800	19.6425	20.0255	19.6636	20.3199	19.587	19.0573	20.652	21.1487	21.2622
LOC_Os05g07130.2	fructose-2,6-bisphosphatase	DSFKKLQVSGIVESKSVDTLTTLQKQDGQKG	1	S(1)VDTLTTLQK	Yes	S	298	+	Casein kinase I substrate motif;Casein kinase II substrate motif	1.51637e-09	147.73	125.74	136.36	-0.34232	3441900000	28.5071	28.4282	28.585	28.4201	28.5399	28.4761	28.0503	28.1273	28.2147
LOC_Os05g07130.2	fructose-2,6-bisphosphatase	DHNNCNKDNVALPSDSFKKLQVSGIVESKSV	0.999266	DNVALPS(0.001)DS(0.999)FKK	Yes	S	284	+	b-Adrenergic Receptor kinase substrate motif;PKA kinase substrate motif;PKC kinase substrate motif	2.46743e-15	146.79	122.7	120.53	0.013499	295980000	24.3702	24.4486	24.4351	25.0184	25.0532	25.0529	24.4904	24.6421	24.6235
LOC_Os03g03720.1	glyceraldehyde-3-phosphate dehydrogenase B subunit	RIGRNFLRCWHERENSPLEVVVVNDSGGVRN	1	ENS(1)PLEVVVVNDSGGVR	Yes	S	102	+	14-3-3 domain binding motif;Calmodulin-dependent protein kinase II substrate motif;Casein kinase II substrate motif;ERK1,2 kinase substrate motif;GSK-3, ERK1, ERK2, CDK5 substrate motif;PKA kinase substrate motif;PKC epsilon kinase substrate motif;PKC kinase substrate motif;WW domain binding motif	1.92124e-17	79.347	67.815	79.347	-2.3757	44764000	23.5201	23.4372	23.3793	19.9997	19.2936	19.2853	23.3191	18.8221	18.7948
LOC_Os02g14130.1	GSK3/SHAGGY-like protein kinase 1	FGSAKMLVKGEANISYICSRYYRAPELIFGA	0.844136	GEANIS(0.155)Y(0.844)ICSR	Yes	Y	234	+	ALK kinase substrate motif;FRIP PTB domain binding motif	2.65838e-08	97.456	77.127	97.456	-0.28507	67462000	22.3988	22.3449	22.301	23.0089	22.9957	23.1623	22.9433	23.0356	23.0328
LOC_Os02g20410.1	Guanylate-binding family protein	HQELTSVRLVETALDSKLRTTTHGKRLRENE	0.975472	LVET(0.025)ALDS(0.975)KLR	Yes	S	964	+	b-Adrenergic Receptor kinase substrate motif;G protein-coupled receptor kinase 1 substrate motif	0.00417074	48.004	24.153	48.004	0.20115	6372400	18.3055	18.2067	19.5215	19.443	19.7208	19.4362	19.8734	20.6279	20.8108
LOC_Os03g21080.1	guanyl-nucleotide exchange factors;GTPase binding;GTP binding	LEECITHFEHNKTGDSLLLGSSSRSPDAERP	0.845497	T(0.149)GDS(0.845)LLLGS(0.208)S(0.192)S(0.178)RS(0.154)PDAERPAS(0.273)PK	Yes	S	170	+	b-Adrenergic Receptor kinase substrate motif;PKA kinase substrate motif	4.83291e-07	46.783	42.514	46.783	-0.18067	42216000	22.7107	22.6793	22.7311	22.7788	22.7497	22.8238	19.3474	18.7453	20.0398
LOC_Os01g69990.1	GYF domain-containing protein	PSGVHPQQHRLQEQLSGNLARLDRHWSDANG	1	LQEQLS(1)GNLAR	Yes	S	1156	+	Casein kinase I substrate motif;G protein-coupled receptor kinase 1 substrate motif	2.04676e-16	80.763	54.09	80.763	-0.079101	23039000	22.2658	22.1016	22.3189	19.9736	22.9465	19.323	19.3655	17.4626	19.1481
LOC_Os01g69990.1	GYF domain-containing protein	TSSIENSGKLGLRSSSGSMLDMQRGDFSGIM	0.892863	S(0.05)S(0.05)S(0.893)GS(0.006)MLDMQR	Yes	S	1319	+	14-3-3 domain binding motif;AMP-activated protein kinase substrate motif;Calmodulin-dependent protein kinase II substrate motif;Casein kinase II substrate motif;HMGCoA Reductase kinase substrate motif;MDC1 BRCT domain binding motif;PKA kinase substrate motif;PKC kinase substrate motif;Plk1 PBD domain binding motif	4.05616e-09	118.26	88.455	118.26	-0.28875	34381000	23.4842	23.3411	23.5191	19.8218	18.4824	19.0972	19.3937	20.0109	20.0908
LOC_Os04g56160.3	H(+)-ATPase 2	VKLKGLDIDTIQQNYTV______________	1	GLDIDTIQQNYT(1)V	Yes	T	907	+	14-3-3 domain binding motif	7.05152e-13	162.32	146.1	162.32	0.72764	3510900000	25.6952	25.6985	25.6564	25.946	25.7419	25.7826	25.6389	25.5679	25.5668
LOC_Os04g56160.3	H(+)-ATPase 2	YGREEREAQWATAQRTLHGLQPPEVASNTLF	0.999965	T(1)LHGLQPPEVASNTLFNDK	Yes	T	838	+		3.71925e-13	62.064	54.352	61.524	-0.32519	29260000	19.9605	19.9654	18.899	18.0128	19.6117	18.1806	23.2086	23.221	23.2227
LOC_Os03g56310.2	HAD-superfamily hydrolase, subfamily IG, 5\'-nucleotidase	EPDSGKLLNADLHIGSPRSGQQPSRPIHKIY	1	LLNADLHIGS(1)PR	Yes	S	313	+	Casein kinase II substrate motif;ERK1,2 kinase substrate motif;Growth associated histone HI kinase substrate motif;GSK-3, ERK1, ERK2, CDK5 substrate motif;PKA kinase substrate motif;PKC kinase substrate motif;WW domain binding motif	3.38106e-07	75.695	55.366	46.592	-0.41145	8552500	20.0741	19.835	18.1444	19.4848	19.6066	19.6006	21.7326	21.3237	21.2203
LOC_Os03g37830.1	high affinity K+ transporter 5	YEKHSGHAVYAEEMLTPAESFSEHTKQLSGR	0.975402	HSGHAVY(0.007)AEEMLT(0.975)PAES(0.787)FS(0.187)EHT(0.044)K	Yes	T	704	+	Casein kinase I substrate motif;Casein kinase II substrate motif;G protein-coupled receptor kinase 1 substrate motif;GSK-3, ERK1, ERK2, CDK5 substrate motif;RAF1 kinase substrate motif;WW domain binding motif	4.39736e-10	52.824	47.918	52.824	-1.498	12195000	22.3653	22.2584	20.7219	19.1029	20.7591	18.5218	19.5143	20.2804	19.0018
LOC_Os03g59680.1	HIT zinc finger ;PAPA-1-like conserved region	RKSKRIPKKRTLDGDSGDEDGGSGYLVKFKI	0.991074	T(0.008)LDGDS(0.991)GDEDGGS(0.001)GYLVK	Yes	S	223	+	b-Adrenergic Receptor kinase substrate motif;Casein kinase I substrate motif;Casein kinase II substrate motif	2.25046e-19	85.288	85.288	85.288	0.69504	128720000	18.9736	19.9779	19.295	24.4646	24.3979	24.3975	24.2978	24.2621	24.298
LOC_Os12g10630.1	homeobox protein 31	HGGGGGGGGMNGRHMSPPTPPAAAEESKAVV	1	HMS(1)PPT(1)PPAAAEESK	Yes	S	47	+	14-3-3 domain binding motif;Calmodulin-dependent protein kinase II substrate motif;Casein kinase II substrate motif;ERK1,2 kinase substrate motif;G protein-coupled receptor kinase 1 substrate motif;GSK-3, ERK1, ERK2, CDK5 substrate motif;MAPKAPK2 kinase substrate motif;PKA kinase substrate motif;PKC kinase substrate motif;WW domain binding motif	7.07617e-18	193.51	146.92	131.24	0.1807	872600000	24.8033	24.6951	24.7667	24.3504	24.3771	24.3709	24.2933	24.293	24.5031
LOC_Os12g10630.1	homeobox protein 31	GGGGGGMNGRHMSPPTPPAAAEESKAVVVVS	1	HMS(1)PPT(1)PPAAAEESK	Yes	T	50	+	DNA dependent Protein kinase substrate motif;ERK1,2 kinase substrate motif;G protein-coupled receptor kinase 1 substrate motif;GSK3, Erk1, Erk2 and CDK5 kinase motif;GSK-3, ERK1, ERK2, CDK5 substrate motif;WW domain binding motif	1.33054e-14	139.58	111.04	129.38	0.046621	359730000	24.8033	24.6951	24.7667	24.3504	24.3771	24.3709	24.2933	24.293	24.5031
LOC_Os08g06110.5	Homeodomain-like superfamily protein	VPASDEVGTKRIRLESEAST___________	0.999731	IRLES(1)EAS(0.555)T(0.446)	Yes	S	715	+	14-3-3 domain binding motif;Akt kinase substrate motif;b-Adrenergic Receptor kinase substrate motif;Calmodulin-dependent protein kinase II substrate motif;Casein kinase II substrate motif;G protein-coupled receptor kinase 1 substrate motif;MAPKAPK1 kinase substrate motif;PKA kinase substrate motif;PKC kinase substrate motif	0.0078763	47.844	34.855	47.302	-0.95213	22222000	21.8376	21.7041	21.861	21.0238	21.2658	21.2353	20.3708	20.3952	20.4087
LOC_Os07g44190.1	homologue of NAP57	_____________MSSPPPAAAASPSSELTK	0.546229	S(0.454)S(0.546)PPPAAAAS(0.833)PS(0.075)S(0.089)ELT(0.002)K	No	S	3	+	ERK1,2 kinase substrate motif;G protein-coupled receptor kinase 1 substrate motif;GSK-3, ERK1, ERK2, CDK5 substrate motif;MDC1 BRCT domain binding motif;Plk1 PBD domain binding motif;WW domain binding motif	1.73475e-29	120.84	103.47	86.455	-0.70523	894680000	26.2508	26.1131	26.246	26.2181	26.3711	26.2773	26.4199	26.4833	26.3725
LOC_Os07g44190.1	homologue of NAP57	______________MSSPPPAAAASPSSELT	0.5	S(0.5)S(0.5)PPPAAAASPSSELTK	No	S	2	+	G protein-coupled receptor kinase 1 substrate motif	1.73475e-29	120.84	103.47	120.84	0.44341	750670000	26.2508	26.1131	26.246	26.2181	26.3711	26.2773	26.4199	26.4833	26.3725
LOC_Os03g06170.1	HSP20-like chaperones superfamily protein	______MAAAAAAATSPRNYTDFVPPHQLVE	0.996238	AAAAAAAT(0.004)S(0.996)PR	Yes	S	10	+	ERK1,2 kinase substrate motif;Growth associated histone HI kinase substrate motif;GSK-3, ERK1, ERK2, CDK5 substrate motif;PKA kinase substrate motif;PKC kinase substrate motif;WW domain binding motif	2.00255e-05	178.95	142.56	173.72	0.37568	1043600000	26.8	26.8065	26.8173	26.574	26.7526	26.5812	26.5576	26.5886	26.5751
LOC_Os03g45340.1	HSP20-like chaperones superfamily protein	RRAPAPAPAPLTPALSQRFLAERRPAPVPEP	0.870763	APAPAPAPLT(0.129)PALS(0.871)QR	Yes	S	157	+	ATM kinase substrate motif;DNA dependent Protein kinase substrate motif;PKA kinase substrate motif;PKC kinase substrate motif	2.77344e-05	49.929	24.543	49.929	-0.58631	7343900	19.601	19.9433	19.7746	19.046	19.3124	19.6094	20.8583	20.7664	20.6688
LOC_Os12g01449.1	Hydroxyproline-rich glycoprotein family protein	KSRERAKLLMLEYAGSERGQGDTDLETASSA	1	LLMLEYAGS(1)ER	Yes	S	367	+	G protein-coupled receptor kinase 1 substrate motif;PKA kinase substrate motif;PKC kinase substrate motif	1.87131e-17	189.24	150.09	174.77	-0.70806	1035800000	22.7024	22.8501	22.8077	22.2377	22.5938	22.5314	22.5742	22.7295	22.6509
LOC_Os12g01449.1	Hydroxyproline-rich glycoprotein family protein	DGSSLASPTQSFTSDSPKSASQKPKGPLEAL	0.993537	GKDDGSSLASPTQSFT(0.001)S(0.006)DS(0.994)PK	Yes	S	440	+	b-Adrenergic Receptor kinase substrate motif;Casein kinase II substrate motif;ERK1,2 kinase substrate motif;G protein-coupled receptor kinase 1 substrate motif;Growth associated histone HI kinase substrate motif;GSK-3, ERK1, ERK2, CDK5 substrate motif;PKA kinase substrate motif;PKC kinase substrate motif;WW domain binding motif	1.9731e-37	106.11	100.27	92.412	1.0262	46407000	20.0968	19.6855	20.1403	20.2489	19.991	18.9319	23.7457	23.9107	23.9822
LOC_Os09g33510.2	hydroxyproline-rich glycoprotein family protein	YHDSKASDNKKVKRGSFSGPIVPRSRSTENI	0.586555	GS(0.587)FS(0.413)GPIVPR	No	S	449	+	Casein kinase II substrate motif;G protein-coupled receptor kinase 1 substrate motif;PAK2 kinase substrate motif;PKA kinase substrate motif;PKC kinase substrate motif	0.000136868	55.676	40.9	55.676	0.71914	10105000	19.5251	16.9046	19.0531	21.0773	21.3132	20.3493	21.2241	21.4358	20.0086
LOC_Os03g22900.1	INO80 ortholog	SHGLHRKRKRNLDGASDDDEVDAYSNQITEE	0.9999	NLDGAS(1)DDDEVDAYSNQITEEHYR	Yes	S	87	+	Casein kinase I substrate motif;Casein kinase II substrate motif;Pyruvate dehydrogenase kinase substrate motif	2.58752e-46	119.79	112.51	119.79	-1.3604	245430000	24.5964	24.532	24.5244	24.3475	24.4634	24.3412	24.8267	24.9238	24.6561
LOC_Os04g56740.1	IQ-domain 32	SKSKRPKSHVSKRSLTSPSSDSVGRSSMDNL	0.574659	S(0.004)LT(0.575)S(0.39)PS(0.024)S(0.007)DS(0.001)VGR	No	T	766	+	14-3-3 domain binding motif;Calmodulin-dependent protein kinase II substrate motif;Casein kinase II substrate motif;G protein-coupled receptor kinase 1 substrate motif;PKA kinase substrate motif;PKC kinase substrate motif	0.00338772	52.278	23.551	48.568	-1.6853	5746000	21.0327	19.3509	21.1074	18.5174	18.3611	17.9271	19.5333	18.9922	19.9385
LOC_Os08g01930.1	KH domain-containing protein	ERLIKNVIAEADAGGSPALIARGFGSGQSGS	1	NVIAEADAGGS(1)PALIAR	Yes	S	230	+	ERK1,2 kinase substrate motif;GSK-3, ERK1, ERK2, CDK5 substrate motif;WW domain binding motif	4.1851e-22	87.932	76.201	87.932	-0.11233	649000000	26.187	26.2326	26.1074	26.1282	26.0866	26.2701	25.9544	25.9199	26.0066
LOC_Os06g11380.1	kinesin like protein for actin based chloroplast movement 1	LEKSHTSRSRSSSRGSSPGRSPVHHHHDHGS	0.988169	GS(0.988)S(0.986)PGRS(0.025)PVHHHHDHGSR	Yes	S	111	+	MAPKAPK2 kinase substrate motif;PKA kinase substrate motif;PKC kinase substrate motif	3.5151e-19	84.874	75.293	84.874	-0.19297	223210000	23.781	25.233	19.1235	24.1711	23.7292	24.0838	17.1731	18.5131	18.9565
LOC_Os06g11380.1	kinesin like protein for actin based chloroplast movement 1	EKSHTSRSRSSSRGSSPGRSPVHHHHDHGSR	0.986355	GS(0.988)S(0.986)PGRS(0.025)PVHHHHDHGSR	Yes	S	112	+	14-3-3 domain binding motif;Calmodulin-dependent protein kinase II substrate motif;Cdc2 kinase substrate motif;CDK kinase substrate motif;CDK1,2,4,6 kinase substrate motif;CLK1 kinase substrate motif;ERK1,2 kinase substrate motif;G protein-coupled receptor kinase 1 substrate motif;Growth associated histone HI kinase substrate motif;GSK3 kinase substrate motif;GSK-3, ERK1, ERK2, CDK5 substrate mot…	3.5151e-19	84.874	75.293	84.874	-0.19297	223210000	23.781	25.233	19.1655	24.1711	23.7292	24.0838	17.1731	18.5131	19.2687
LOC_Os07g43350.1	Leucine-rich receptor-like protein kinase family protein	IDSRFHEEPVAFEVYSPDRLVGELIFLDSTL	0.88783	FHEEPVAFEVY(0.112)S(0.888)PDR	Yes	S	754	+	Casein kinase I substrate motif;Cdc2 kinase substrate motif;CDK kinase substrate motif;CDK1,2,4,6 kinase substrate motif;ERK1,2 kinase substrate motif;GSK-3, ERK1, ERK2, CDK5 substrate motif;WW domain binding motif	0.000606176	42.209	29.009	42.209	-0.1309	2685300	20.5097	20.6101	20.049	18.682	19.1838	19.5049	20.3339	19.0977	20.0919
LOC_Os01g42294.1	Leucine-rich repeat protein kinase family protein	TSEEERSRGTPPAAPTP______________	1	S(0.441)RGT(0.559)PPAAPT(1)P	Yes	T	683	+	DNA dependent Protein kinase substrate motif;GSK-3, ERK1, ERK2, CDK5 substrate motif;WW domain binding motif	3.68691e-06	87.498	70.966	87.498	-0.044353	151410000	23.799	23.8071	23.7541	24.0135	23.9563	23.8675	23.6254	23.612	23.7125
LOC_Os11g13890.1	light harvesting complex of photosystem II 5	LFSKKPAPKPKPAAVTSSSPDIGDELAKWYG	0.994469	PAAVT(0.994)S(0.005)SSPDIGDELAK	Yes	T	52	+	Casein kinase II substrate motif;G protein-coupled receptor kinase 1 substrate motif	4.53766e-164	292.82	262.84	278.84	-1.3798	11588000000	29.252	29.2809	29.3766	29.4822	29.5089	29.5321	29.651	29.7559	29.7381
LOC_Os07g37240.1	light harvesting complex photosystem II	LDQNLAKNNAGEIIGTRFETGEVKSTPFQPY	1	NNAGEIIGT(1)R	Yes	T	111	+	Casein kinase II substrate motif;G protein-coupled receptor kinase 1 substrate motif	3.24059e-78	253.44	230.38	105.2	0.031399	7810600000	25.0404	24.905	24.7595	25.2913	25.5953	25.1176	25.0291	25.1229	25.1272
LOC_Os12g37260.1	lipoxygenase 2	PRRCRTGRRRCRTDPSSESPPAKDGAGIYVP	0.871709	T(0.002)DPS(0.872)S(0.111)ES(0.015)PPAKDGAGIYVPR	Yes	S	286	+	Casein kinase II substrate motif;DNA dependent Protein kinase substrate motif;G protein-coupled receptor kinase 1 substrate motif	1.38845e-36	120.52	104.42	101.29	0.32043	65589000	18.2717	19.1786	18.1726	18.8696	24.3572	20.7013	23.9891	24.9814	24.0459
LOC_Os02g48010.1	little nuclei1	KGWTGWSTPAPANQRSGGGAPAASAPLGKGK	0.999985	S(1)GGGAPAASAPLGK	Yes	S	22	+	G protein-coupled receptor kinase 1 substrate motif	1.77643e-06	64.394	57.57	64.394	0.23613	39046000	19.5167	18.7525	21.7978	22.1486	20.1401	22.2384	23.0073	22.9423	23.1506
LOC_Os02g31290.2	MEI2-like protein 1	GFWKQESLPHHMGSKSVASSPIEKPQPIGTR	0.761206	S(0.761)VAS(0.638)S(0.601)PIEKPQPIGTR	Yes	S	53	+	Casein kinase II substrate motif;G protein-coupled receptor kinase 1 substrate motif;GSK3 kinase substrate motif	0.000565543	45.863	30.597	45.863	0.070267	11042000	21.2803	20.4881	20.9293	20.9756	21.1278	21.0328	19.0352	20.0358	19.3805
LOC_Os01g48330.1	Mitogen activated protein kinase kinase kinase-related	PRNRNGSTQKAMSLPSSPHEYRAQISETINP	0.550325	AMS(0.979)LPS(0.55)S(0.47)PHEY(0.001)R	No	S	490	+	DNA dependent Protein kinase substrate motif	0.00130925	53.528	25.907	42.809	-0.14687	11055000	19.7413	20.7316	20.2069	21.9467	21.9848	21.4489	18.9981	19.5096	19.3822
LOC_Os06g06090.1	Mitogen-activated protein kinase 3	NCDLKICDFGLARTTSETDFMTEYVVTRWYR	0.997673	T(0.001)T(0.001)S(0.998)ETDFMT(0.8)EYVVT(0.2)R	Yes	S	219	+	14-3-3 domain binding motif;Calmodulin-dependent protein kinase I substrate motif;Calmodulin-dependent protein kinase II substrate motif;Calmodulin-dependent protein kinase IV substrate motif;Casein kinase II substrate motif;Chk1 kinase substrate motif;G protein-coupled receptor kinase 1 substrate motif;PKA kinase substrate motif;PKC kinase substrate motif;Pyruvate dehydrogenase kinase substrate …	1.49145e-182	203.2	180.6	203.2	0.3008	1347300000	18.9208	17.8009	20.6834	27.8936	27.6797	28.1228	27.664	27.4827	27.5051
LOC_Os03g49640.2	mitogen-activated protein kinase kinase kinase 9	DLAVGGGGTDIRISGSVEGEVDELCRSLGLS	0.852476	IS(0.148)GS(0.852)VEGEVDELCR	Yes	S	110	+	Casein kinase II substrate motif	6.4838e-05	56.359	42.696	56.359	-0.043434	8644300	18.4474	19.4626	18.8593	18.5159	19.1276	21.0372	20.9282	21.0982	21.1028
LOC_Os02g45110.1	mRNAadenosine methylase	ARYKAAYPDSEVQPPSPPRASAPIDGDQGTS	0.999996	AAYPDSEVQPPS(1)PPR	Yes	S	679	+	Cdc2 kinase substrate motif;CDK kinase substrate motif;CDK1,2,4,6 kinase substrate motif;DNA dependent Protein kinase substrate motif;ERK1,2 kinase substrate motif;G protein-coupled receptor kinase 1 substrate motif;GSK-3, ERK1, ERK2, CDK5 substrate motif;WW domain binding motif	4.29915e-13	82.102	71.73	72.417	0.41624	101250000	23.4292	23.3422	23.2988	23.4919	23.4814	23.5278	23.3484	23.4389	23.4366
LOC_Os08g36500.1	nitrate reductase 1	LETAEAAAPGLKRSTSTPFMNTTDGKQFTMS	0.979464	S(0.006)T(0.006)S(0.979)T(0.009)PFMNTTDGK	Yes	S	532	+	14-3-3 domain binding motif;AMP-activated protein kinase substrate motif;Calmodulin-dependent protein kinase I substrate motif;Calmodulin-dependent protein kinase II substrate motif;Calmodulin-dependent protein kinase IV substrate motif;Chk1 kinase substrate motif;PKA kinase substrate motif;PKC kinase substrate motif	2.72689e-16	193.23	178.08	160.52	0.01246	2108700000	28.1284	28.0961	28.0084	27.7315	27.8563	27.7632	27.423	27.3938	27.4625
LOC_Os01g27990.2	Nuclear pore localisation protein NPL4	RSSQPPPPKALSAAGSFGKKMTMDDLIARQI	0.999999	ALSAAGS(1)FGK	Yes	S	103	+	MAPKAPK2 kinase substrate motif	4.20175e-08	102.52	65.332	102.52	0.82807	114900000	23.7033	23.6665	23.6033	23.6643	23.8295	23.8521	23.3317	23.3095	23.3756
LOC_Os03g11240.1	nucleotidyltransferases	NDRNGQNRSRFARTRSSPELTDPSVEGYSRG	0.915871	T(0.032)RS(0.916)S(0.052)PELTDPSVEGYSR	Yes	S	505	+	14-3-3 domain binding motif;Calmodulin-dependent protein kinase I substrate motif;Calmodulin-dependent protein kinase II substrate motif;Calmodulin-dependent protein kinase IV substrate motif;Casein kinase II substrate motif;PKA kinase substrate motif;PKC kinase substrate motif	5.72089e-29	137.12	129.54	137.12	0.70968	219830000	24.1465	24.2407	24.6232	24.1618	24.7889	25.1044	19.7054	19.2779	19.9432
LOC_Os09g04990.1	Octicosapeptide/Phox/Bem1p (PB1) domain-containing protein / tetratricopeptide repeat (TPR)-containing protein	QQSVPPMSKFNPSPPSPKLVPFSNSPPSSAN	0.999954	FNPSPPS(1)PK	Yes	S	253	+	DNA dependent Protein kinase substrate motif;ERK1,2 kinase substrate motif;Growth associated histone HI kinase substrate motif;GSK-3, ERK1, ERK2, CDK5 substrate motif;PKA kinase substrate motif;PKC kinase substrate motif;WW domain binding motif	0.000898128	85.813	63.769	63.624	0.52127	70108000	23.0258	23.0031	23.4274	22.597	23.0628	22.7588	22.6098	22.6077	22.715
LOC_Os03g49770.1	OSBP(oxysterol binding protein)-related protein 1C	RALRWAAGGGSGGGNSPPEGVKLNEIVGGGI	0.994913	WAAGGGS(0.005)GGGNS(0.995)PPEGVK	Yes	S	74	+	Casein kinase II substrate motif;ERK1,2 kinase substrate motif;GSK-3, ERK1, ERK2, CDK5 substrate motif;WW domain binding motif	3.02278e-07	53.777	39.52	52.254	-0.61709	24683000	18.915	19.5195	18.8852	23.076	22.9593	22.642	19.134	19.0293	19.2059
LOC_Os10g26390.1	Oxidoreductase family protein	_____________MSSPSSAASPPPPPPAEQ	0.542072	S(0.435)S(0.542)PS(0.019)S(0.005)AAS(1)PPPPPPAEQR	No	S	3	+	Casein kinase II substrate motif;ERK1,2 kinase substrate motif;G protein-coupled receptor kinase 1 substrate motif;GSK-3, ERK1, ERK2, CDK5 substrate motif;MDC1 BRCT domain binding motif;Plk1 PBD domain binding motif;WW domain binding motif	2.15696e-29	134.08	116.27	111.33	0.72057	73401000	19.0462	18.5185	20.5275	24.0229	24.1625	24.2248	19.5063	24.0992	19.1882
LOC_Os10g41400.1	peptide met sulfoxide reductase 4	AMSWLGKLGLGGLGGSPRASAASAALAQGPD	1	LGLGGLGGS(1)PR	Yes	S	73	+	ERK1,2 kinase substrate motif;G protein-coupled receptor kinase 1 substrate motif;Growth associated histone HI kinase substrate motif;GSK3 kinase substrate motif;GSK-3, ERK1, ERK2, CDK5 substrate motif;PKA kinase substrate motif;PKC kinase substrate motif;WW domain binding motif	3.28241e-05	74.611	53.741	68.44	0.027007	85507000	22.8979	22.7642	22.9621	22.9282	23.1558	22.9443	23.5361	23.5538	23.5778
LOC_Os07g49330.3	phosphatidylinositol-speciwc phospholipase C4	LLDALQSDPEKVRRLSLSEQQLAKLADHHGT	0.829987	RLS(0.83)LS(0.17)EQQLAK	Yes	S	365	+	14-3-3 domain binding motif;Aurora-A kinase substrate motif;Calmodulin-dependent protein kinase II substrate motif;Casein kinase II substrate motif;DMPK1 kinase substrate motif;MAPKAPK1 kinase substrate motif;p70 Ribosomal S6 kinase substrate motif;PAK2 kinase substrate motif;Phosphorylase kinase substrate motif;PKA kinase substrate motif;PKC epsilon kinase substrate motif;PKC kinase substrate mo…	0.00548662	58.172	20.992	58.172	0.11025	7996700	19.7238	19.9493	19.5588	19.1514	19.5513	18.6824	21.3351	21.0486	21.6016
LOC_Os01g72940.1	phosphatidylserine decarboxylase 3	PSRHNACGGGGGDGESPPSPLPSRFERFRRR	0.999364	HNACGGGGGDGES(0.999)PPS(0.001)PLPSR	Yes	S	20	+	b-Adrenergic Receptor kinase substrate motif;Casein kinase I substrate motif;Casein kinase II substrate motif;ERK1,2 kinase substrate motif;G protein-coupled receptor kinase 1 substrate motif;GSK-3, ERK1, ERK2, CDK5 substrate motif;WW domain binding motif	7.44704e-14	61.181	50.696	61.181	-0.20338	11336000	19.6086	18.1984	18.7205	22.5398	22.3206	20.2353	20.2554	18.5008	20.2022
LOC_Os06g05860.1	phosphofructokinase 3	_____________MASPPTASASASEAAESG	0.999685	AS(1)PPTASASASEAAESGR	Yes	S	3	+	Casein kinase II substrate motif;ERK1,2 kinase substrate motif;G protein-coupled receptor kinase 1 substrate motif;GSK-3, ERK1, ERK2, CDK5 substrate motif;WW domain binding motif	6.98471e-23	149	137.36	132.59	-1.2681	91739000	23.4929	23.295	23.3284	23.3653	23.4502	23.3475	23.0997	23.0496	23.0186
LOC_Os05g41640.2	Phosphoglycerate kinase family protein	FLLQKELDYLVGAVSSPKRPFAAIVGGSKVS	0.67871	ELDYLVGAVS(0.321)S(0.679)PK	No	S	267	+	Cdc2 kinase substrate motif;CDK kinase substrate motif;CDK1,2,4,6 kinase substrate motif;ERK1,2 kinase substrate motif;G protein-coupled receptor kinase 1 substrate motif;Growth associated histone HI kinase substrate motif;GSK-3, ERK1, ERK2, CDK5 substrate motif;MDC1 BRCT domain binding motif;PKA kinase substrate motif;PKC kinase substrate motif;Plk1 PBD domain binding motif;WW domain binding mot…	3.56231e-16	134.06	115.62	85.45	0.93038	141250000	20.2022	19.9215	19.466	24.8798	24.9313	24.9469	19.6616	25.4565	19.5888
LOC_Os03g48300.3	Phosphoglycerate mutase-like family protein	SNEPVQPTEGLTRQGSGIIGTFGQSEELRSV	1	QGS(1)GIIGTFGQSEELR	Yes	S	350	+	14-3-3 domain binding motif;Calmodulin-dependent protein kinase II substrate motif;Calmodulin-dependent protein kinase IV substrate motif;Chk1 kinase substrate motif;PKA kinase substrate motif;PKC kinase substrate motif	8.63428e-20	119.54	99.535	119.54	-0.57867	82198000	23.0092	22.9281	22.9637	23.1512	23.1114	22.9624	23.4573	23.1537	23.2815
LOC_Os03g48300.3	Phosphoglycerate mutase-like family protein	DATRQLVPPTRSGRESDSDAEDLEHIEKLRQ	0.816091	S(0.215)GRES(0.816)DS(0.969)DAEDLEHIEK	Yes	S	433	+	b-Adrenergic Receptor kinase substrate motif;Casein kinase II substrate motif;G protein-coupled receptor kinase 1 substrate motif;MAPKAPK2 kinase substrate motif;PKA kinase substrate motif;PKC kinase substrate motif;Pyruvate dehydrogenase kinase substrate motif	0.000380885	42.863	33.114	42.384	-0.31141	150850000	24.816	19.6654	24.9658	19.5563	19.6012	19.7841	24.6998	24.9194	24.817
LOC_Os04g57300.2	phosphoinositide 4-kinase gamma 7	DKSSGSNGSVHALNRSADEQLPSSVYFVRLS	0.998784	S(0.999)ADEQLPSSVYFVR	Yes	S	547	+	Casein kinase II substrate motif	0.00161689	40.113	20.535	40.113	0.13206	9414300	19.1561	18.8178	19.0743	20.7917	19.7913	20.7147	20.6301	21.1129	20.9225
LOC_Os05g23610.1	phosphoprotein phosphatase inhibitors	RAHYDEFLKVKELMRSGSLIDDEADEDDRGA	0.538305	S(0.538)GS(0.462)LIDDEADEDDR	No	S	127	+	Casein kinase II substrate motif	1.16742e-12	80.967	60.586	80.967	-0.074537	152100000	23.8908	23.7846	23.9247	24.0087	24.1422	23.9954	23.8301	23.8899	23.801
LOC_Os06g39704.1	photosystem II reaction center protein H	_____________MATQTVEDSSRPGPRQTR	1	AT(1)QT(1)VEDSSRPGPR	Yes	T	3	+		1.01551e-28	184.98	148.46	184.98	-0.71542	16288000000	20.3125	26.3785	25.9214	26.3054	26.4322	23.6635	30.8361	31.5227	31.6765
LOC_Os06g39704.1	photosystem II reaction center protein H	___________MATQTVEDSSRPGPRQTRVG	0.999999	AT(1)QT(1)VEDSSRPGPR	Yes	T	5	+	Casein kinase II substrate motif;G protein-coupled receptor kinase 1 substrate motif	3.0986e-22	184.98	148.46	108.34	-0.31207	13007000000	20.3125	26.3785	25.9214	26.3054	26.4322	23.6635	30.8361	31.5227	31.6765
LOC_Os03g10880.2	Phototropic-responsive NPH3 family protein	PRLDYTTDDDFSSAASPPHSDVAQVGRLMDS	0.99804	LDYTTDDDFSSAAS(0.998)PPHS(0.001)DVAQVGR	Yes	S	311	+	ERK1,2 kinase substrate motif;G protein-coupled receptor kinase 1 substrate motif;GSK3 kinase substrate motif;GSK-3, ERK1, ERK2, CDK5 substrate motif;MAPKAPK2 kinase substrate motif;WW domain binding motif	7.5643e-57	119.85	112.14	94.767	-0.19131	714340000	25.7883	25.7292	25.7859	25.5013	25.5975	25.6239	25.8568	25.7966	25.8065
LOC_Os12g01140.3	phototropin 1	SVSELLLALKNPRSLSESSNNTLKRKSQESL	0.998383	S(0.001)LS(0.998)ES(0.001)SNNTLK	Yes	S	289	+	14-3-3 domain binding motif;Calmodulin-dependent protein kinase II substrate motif;Casein kinase II substrate motif;G protein-coupled receptor kinase 1 substrate motif;MAPKAPK2 kinase substrate motif;PKA kinase substrate motif;PKC kinase substrate motif	2.7109e-16	108.68	84.085	108.68	1.4341	88883000	19.9302	18.7815	19.4132	19.8079	20.1827	19.7275	24.1174	25.1528	24.9486
LOC_Os05g39730.1	PLAC8 family protein	DIAEDRSYTEQITARSQHVMTPLSREDGLPL	0.999894	S(1)QHVMT(0.889)PLS(0.111)R	Yes	S	476	+	ATM kinase substrate motif;DNA dependent Protein kinase substrate motif	0.0126078	42.809	24.774	42.809	0.63852	16424000	21.2677	21.2691	21.5461	21.4562	21.5876	21.1212	20.5638	19.7394	20.6674
LOC_Os05g39730.1	PLAC8 family protein	LTRPATSRTSLEKRYSFIQSEERRFVESRPE	0.998494	RYS(0.998)FIQS(0.001)EER	Yes	S	309	+	Calmodulin-dependent protein kinase II substrate motif;Chk1 kinase substrate motif;G protein-coupled receptor kinase 1 substrate motif;GSK3 kinase substrate motif;PAK2 kinase substrate motif;PKA kinase substrate motif;PKC kinase substrate motif	0.00119012	78.342	50.137	78.342	-0.94395	36266000	22.1835	21.3644	21.7789	22.6158	22.0374	22.2235	21.4453	19.6652	19.8131
LOC_Os02g04450.3	Plant protein 1589 of unknown function	RLDTISEGVSYEDFGSD______________	0.999621	RLDTISEGVSYEDFGS(1)D	Yes	S	293	+	Casein kinase I substrate motif	1.78174e-16	78.285	65.725	78.285	1.1782	60692000	23.4731	23.3911	23.4237	19.3501	20.0977	18.8291	22.9552	23.308	22.9807
LOC_Os01g49740.1	Plant protein of unknown function (DUF827)	KPRRSSVSAGAWNPRSPSFTIKRKRKVMPNL	0.984809	S(0.985)PS(0.013)FT(0.002)IK	Yes	S	579	+	Casein kinase II substrate motif;ERK1,2 kinase substrate motif;G protein-coupled receptor kinase 1 substrate motif;Growth associated histone HI kinase substrate motif;GSK-3, ERK1, ERK2, CDK5 substrate motif;WW domain binding motif	0.0293636	44.753	8.1963	44.753	0.78555	28750000	22.2495	22.1965	21.9858	22.2694	22.2393	22.194	20.1629	19.1737	19.8968
LOC_Os07g42700.4	Plant protein of unknown function (DUF827)	RKAQEAAKRAVNPLSSSPKRIVEQKDSFYKE	0.64362	AVNPLS(0.143)S(0.644)S(0.213)PK	No	S	697	+	MDC1 BRCT domain binding motif;Plk1 PBD domain binding motif	0.000228246	84.658	60.367	63.073	0.6885	44408000	23.0772	22.8997	22.749	22.6703	22.9049	22.5536	20.3924	19.715	19.779
LOC_Os07g26690.1	plasma membrane intrinsic protein 2	YHQYILRAGAIKALGSFRSNA__________	1	ALGS(1)FRS(1)NA	Yes	S	285	+	Casein kinase II substrate motif;PKA kinase substrate motif;PKC kinase substrate motif	0.00038609	91.584	32.603	57.885	0.0076601	7604200000	29.1526	29.0868	29.1887	29.6123	29.738	29.6992	29.4174	29.4039	29.3767
LOC_Os07g26690.1	plasma membrane intrinsic protein 2	YILRAGAIKALGSFRSNA_____________	1	ALGS(1)FRS(1)NA	Yes	S	288	+		3.30312e-08	112.83	47.368	57.885	0.0076601	8300500000	29.1526	29.0868	29.1887	29.6123	29.738	29.6992	29.4174	29.4039	29.3767
LOC_Os09g38090.1	plastid movement impaired1	HTNRRTASLALPRSASEVNGGGADVVRAESR	0.999934	SAS(1)EVNGGGADVVR	Yes	S	41	+	14-3-3 domain binding motif;Calmodulin-dependent protein kinase II substrate motif;Calmodulin-dependent protein kinase IV substrate motif;Chk1 kinase substrate motif;G protein-coupled receptor kinase 1 substrate motif;PKA kinase substrate motif;PKC kinase substrate motif	2.7266e-21	191.53	161.6	184.21	0.034081	441780000	25.3232	25.0172	25.0401	26.0132	26.2471	25.7727	24.8625	24.9746	24.9884
LOC_Os09g38090.1	plastid movement impaired1	DDGDKGARRAPSKSQSFAAVTTPGGEAAAVA	0.984778	S(0.015)QS(0.985)FAAVTTPGGEAAAVAGEK	Yes	S	104	+	MAPKAPK2 kinase substrate motif;PKA kinase substrate motif;PKC kinase substrate motif	1.8536e-33	136.49	122.23	136.49	-0.27641	205340000	19.8121	18.5663	20.2433	19.755	19.1258	20.2008	26.0208	26.1201	25.9389
LOC_Os06g36090.2	pleiotropic drug resistance 1	ARLSNSSSNGVSRLMSIGSNEAGPRRGMVLP	1	LMS(1)IGS(1)NEAGPR	Yes	S	539	+	14-3-3 domain binding motif;Calmodulin-dependent protein kinase II alpha substrate motif;Calmodulin-dependent protein kinase II substrate motif;Calmodulin-dependent protein kinase IV substrate motif;Casein kinase II substrate motif;Chk1 kinase substrate motif;MAPKAPK2 kinase substrate motif;Phosphorylase kinase substrate motif;PKA kinase substrate motif;PKC kinase substrate motif	4.47974e-10	142.08	130.87	41.644	-0.46926	170360000	24.055	24.1834	24.1187	24.1083	24.2638	24.0842	23.5114	23.6272	23.5537
LOC_Os03g19530.1	P-loop containing nucleoside triphosphate hydrolases superfamily protein	APPPAPKPEALRRADSDDEDDPVESFLRAKK	1	RADS(1)DDEDDPVESFLR	Yes	S	99	+	14-3-3 domain binding motif;b-Adrenergic Receptor kinase substrate motif;BARD1 BRCT domain binding motif;Calmodulin-dependent protein kinase II substrate motif;Calmodulin-dependent protein kinase IV substrate motif;Casein kinase II substrate motif;Chk1 kinase substrate motif;PKA kinase substrate motif;PKC kinase substrate motif;ZIP kinase substrate motif	3.34925e-70	248.25	222.11	231.77	-0.6166	677340000	23.9362	24.2792	24.1164	24.0596	24.1756	24.3648	24.661	24.627	24.7072
LOC_Os02g51400.1	P-loop containing nucleoside triphosphate hydrolases superfamily protein	GDEDWTSNGEAKTDESDDEDALKSVEELKKS	0.999997	TDES(1)DDEDALK	Yes	S	229	+	b-Adrenergic Receptor kinase substrate motif;BARD1 BRCT domain binding motif;Casein kinase II substrate motif;PKA kinase substrate motif	1.73448e-11	103.91	86.884	103.91	-0.043189	55865000	20.1825	20.2136	20.4077	19.2774	20.1255	20.8141	23.8862	23.9736	24.1643
LOC_Os06g50050.1	P-loop containing nucleoside triphosphate hydrolases superfamily protein	SRIVQNSQSEPQEPSSP______________	0.997651	IVQNSQSEPQEPS(0.002)S(0.998)P	Yes	S	392	+	Casein kinase I substrate motif;ERK1,2 kinase substrate motif;GSK-3, ERK1, ERK2, CDK5 substrate motif;MDC1 BRCT domain binding motif;Plk1 PBD domain binding motif;WW domain binding motif	1.96241e-18	113.07	92.211	92.99	0.41264	356350000	25.2904	25.223	25.2268	25.3174	25.3679	25.2735	25.1712	25.1664	25.0923
LOC_Os07g09470.1	P-loop containing nucleoside triphosphate hydrolases superfamily protein	EYLPHVRREGREVLFSSRRRRLYTNNKMSEY	0.5	EVLFS(0.5)S(0.5)RRR	No	S	203	+	PKA kinase substrate motif;PKC kinase substrate motif	0.0149546	66.258	6.4579	53.17	0.60758	48239000	23.5431	23.2232	23.3621	19.4281	20.066	18.3692	22.7868	22.9683	19.456
LOC_Os12g35030.1	plus-3 domain-containing protein	RGRITDETRDDEFDESPSRLDPLKFDDVKSI	0.864208	ITDETRDDEFDES(0.864)PS(0.136)R	Yes	S	130	+	b-Adrenergic Receptor kinase substrate motif;Casein kinase II substrate motif;Cdc2 kinase substrate motif;CDK kinase substrate motif;CDK1,2,4,6 kinase substrate motif;ERK1,2 kinase substrate motif;GSK-3, ERK1, ERK2, CDK5 substrate motif;WW domain binding motif	2.03391e-11	74.364	64.959	74.364	-0.81451	48944000	23.0282	23.0059	23.1173	22.7219	23.1241	22.6987	20.2912	19.4344	19.8891
LOC_Os03g10090.1	polyol/monosaccharide transporter 5	RLLDIKKAVGIPEDASDGEDVVAIVRANKAS	1	AVGIPEDAS(1)DGEDVVAIVR	Yes	S	250	+	Casein kinase I substrate motif;Casein kinase II substrate motif	1.63095e-08	52.522	39.542	52.522	1.1804	159950000	25.2854	25.3734	25.2312	20.3139	19.9229	24.8095	20.7687	18.6846	19.5759
LOC_Os07g39350.1	polyol/monosaccharide transporter 5	EEMSKLFGDTAAASESDEPAKEKKKVEMAAT	0.892853	LFGDT(0.876)AAAS(0.231)ES(0.893)DEPAKEK	Yes	S	561	+	b-Adrenergic Receptor kinase substrate motif;Casein kinase II substrate motif;G protein-coupled receptor kinase 1 substrate motif	6.6793e-05	47.532	38.099	41.554	-0.0093935	103760000	19.2299	24.5041	19.4204	19.0087	20.6382	18.5189	24.5831	24.5946	24.8142
LOC_Os07g39350.1	polyol/monosaccharide transporter 5	TRGRTLEEMSKLFGDTAAASESDEPAKEKKK	0.876146	LFGDT(0.876)AAAS(0.231)ES(0.893)DEPAKEK	Yes	T	555	+	b-Adrenergic Receptor kinase substrate motif;G protein-coupled receptor kinase 1 substrate motif	0.000235551	42.041	33.312	41.554	-0.0093935	103760000	20.452	24.5041	20.0778	19.5558	19.9254	19.9468	24.5831	24.5946	24.8142
LOC_Os07g32400.3	Protein kinase superfamily protein	GTGTIKVERATRDVVSPSSQGTVRKAAGWNL	0.997048	DVVS(0.997)PS(0.002)SQGTVR	Yes	S	158	+	Casein kinase I substrate motif;Casein kinase II substrate motif;ERK1,2 kinase substrate motif;GSK-3, ERK1, ERK2, CDK5 substrate motif;WW domain binding motif	3.75185e-10	87.001	70.798	75.479	0.77045	72170000	23.0484	22.9305	23.0238	23.0604	23.2403	22.9263	22.7085	22.6261	22.7427
LOC_Os03g06410.1	Protein kinase superfamily protein	RFMDTSMPSRNPESVSPSFARSHKLDTMFDD	0.976043	NPES(0.012)VS(0.976)PS(0.012)FAR	Yes	S	709	+	Casein kinase I substrate motif;Casein kinase II substrate motif;ERK1,2 kinase substrate motif;G protein-coupled receptor kinase 1 substrate motif;GSK-3, ERK1, ERK2, CDK5 substrate motif;WW domain binding motif	2.03792e-06	86.313	66.526	78.653	-1.013	37076000	22.1069	21.9795	22.1404	22.0756	22.154	21.9493	21.818	21.7677	21.6958
LOC_Os07g25680.1	Protein kinase superfamily protein with octicosapeptide/Phox/Bem1p domain	QEGLKSSLQPSDSAKSLETYTASKAMSAAQD	0.999864	S(1)LETYTASK	Yes	S	509	+	Casein kinase II substrate motif	3.22609e-22	77.468	65.7	66.056	-0.6247	269020000	24.7715	24.9514	24.7148	24.6956	24.7309	24.5502	24.3639	24.39	24.4136
LOC_Os02g13060.1	Protein of unknown function (DUF3511)	RGGGGPTPGFNLRSYSASYAASYSPFEDPSP	0.970144	S(0.024)YS(0.97)AS(0.006)YAASYSPFEDPSPAEK	Yes	S	110	+	14-3-3 domain binding motif;Calmodulin-dependent protein kinase II substrate motif;Casein kinase II substrate motif;G protein-coupled receptor kinase 1 substrate motif;MAPKAPK2 kinase substrate motif;PKA kinase substrate motif;PKC kinase substrate motif	5.31933e-36	98.573	82.436	98.573	-0.45085	438310000	26.162	26.2305	26.3826	20.0834	19.0498	19.6393	25.8988	25.9344	26.0044
LOC_Os02g13060.1	Protein of unknown function (DUF3511)	DDTAVAPPIPAKKQVSPTGSFAGAVVDDAEL	0.896543	QVS(0.897)PT(0.102)GS(0.001)FAGAVVDDAELQR	Yes	S	176	+	Casein kinase II substrate motif;ERK1,2 kinase substrate motif;G protein-coupled receptor kinase 1 substrate motif;GSK3 kinase substrate motif;GSK-3, ERK1, ERK2, CDK5 substrate motif;PKA kinase substrate motif;PKC kinase substrate motif;WW domain binding motif	5.67585e-37	104.17	93.886	104.17	0.42948	32418000	20.6185	20.0268	18.5418	19.0273	19.6238	22.2925	22.9426	23.1448	23.2455
LOC_Os02g57390.1	pumilio 4	HNFASAVGSSISRSTTPDPQLIRRTPSPCLP	0.895948	S(0.052)T(0.052)T(0.896)PDPQLIR	Yes	T	294	+	Calmodulin-dependent protein kinase II substrate motif;Calmodulin-dependent protein kinase IV substrate motif;Chk1 kinase substrate motif;GSK-3, ERK1, ERK2, CDK5 substrate motif;MAPKAPK2 kinase substrate motif;PKC kinase substrate motif;WW domain binding motif	0.000593173	83.862	64.73	83.862	0.10715	133040000	21.6339	21.7774	21.7698	21.3121	21.3637	21.415	18.3401	18.7277	19.3384
LOC_Os02g57390.1	pumilio 4	ISHNFASAVGSSISRSTTPDPQLIRRTPSPC	0.666667	S(0.667)T(0.667)T(0.667)PDPQLIR	No	S	292	+	Casein kinase II substrate motif;MAPKAPK2 kinase substrate motif	0.00794823	42.599	27.455	42.599	1.181	18523000	21.6339	21.7774	21.7698	21.3121	21.3637	21.415	18.9249	19.9699	18.3226
LOC_Os02g57390.1	pumilio 4	SHNFASAVGSSISRSTTPDPQLIRRTPSPCL	0.666667	S(0.667)T(0.667)T(0.667)PDPQLIR	No	T	293	+	Casein kinase II substrate motif;G protein-coupled receptor kinase 1 substrate motif;MDC1 BRCT domain binding motif;PKA kinase substrate motif;PKC kinase substrate motif;Plk1 PBD domain binding motif	0.00794823	42.599	27.455	42.599	1.181	18523000	21.6339	21.7774	21.7698	21.3121	21.3637	21.415	19.513	18.7423	20.7648
LOC_Os04g59040.3	pyrophosphorylase 3	______________MSEEDTNAAAGQPRRAP	1	S(1)EEDTNAAAGQPR	Yes	S	2	+	Casein kinase II substrate motif;G protein-coupled receptor kinase 1 substrate motif;Pyruvate dehydrogenase kinase substrate motif	1.75735e-49	242.82	209.56	242.82	-0.097344	102850000	19.7453	19.7457	22.0064	22.0206	22.0731	20.2284	24.3716	24.9096	25.1311
LOC_Os01g62810.2	Regulator of chromosome condensation (RCC1) family protein	LEKDERQSAIAADQVSPRSQVSRTSSGAASG	1	QSAIAADQVS(1)PR	Yes	S	190	+	Casein kinase I substrate motif;Casein kinase II substrate motif;ERK1,2 kinase substrate motif;Growth associated histone HI kinase substrate motif;GSK-3, ERK1, ERK2, CDK5 substrate motif;PKA kinase substrate motif;PKC kinase substrate motif;WW domain binding motif	4.5625e-16	123.02	94.736	97.69	-0.43848	142470000	24.3802	24.2156	24.1248	24.0295	24.3292	23.7173	23.1865	23.6307	22.9898
LOC_Os08g21760.1	Rer1 family protein	PFSFGKQRYNGKRVASADDLTLPKD______	0.999667	RVAS(1)ADDLTLPKD	Yes	S	207	+	14-3-3 domain binding motif;Calmodulin-dependent protein kinase II substrate motif;Casein kinase II substrate motif;PKA kinase substrate motif;PKC kinase substrate motif;Pyruvate dehydrogenase kinase substrate motif	5.4136e-07	76.588	56.125	67.964	0.094878	332160000	22.8482	23.0961	23.0208	23.36	23.5175	23.5057	23.3226	23.518	23.5909
LOC_Os01g25820.2	respiratory burst oxidase homologue D	ISIVKDVLNHIQGEGSVGTTEPESSSKAKKK	0.940112	DVLNHIQGEGS(0.94)VGT(0.048)T(0.012)EPESSSK	Yes	S	750	+	Casein kinase II substrate motif;G protein-coupled receptor kinase 1 substrate motif	2.62296e-16	65.454	65.454	65.454	0.5158	44970000	19.4771	19.3424	18.0718	22.5523	22.6953	22.6642	22.5574	22.3429	21.9891
LOC_Os08g03640.1	Ribosomal protein L10 family protein	SAAKEEEKKEEPEEESDGDLGMSLFD_____	1	KEEPEEES(1)DGDLGMSLFD	Yes	S	309	+	b-Adrenergic Receptor kinase substrate motif;Casein kinase I substrate motif;Casein kinase II substrate motif;Pyruvate dehydrogenase kinase substrate motif	5.626e-57	214.5	214.5	185.02	-1.0856	20068000000	26.1573	26.1625	26.2249	26.2101	26.246	26.2508	26.7833	26.6539	26.769
LOC_Os08g40230.1	Ribosomal protein S24/S35, mitochondrial	SVTEAVLERKLADVHSETDDELIEELRSKPL	1	LADVHS(1)ET(1)DDELIEELR	Yes	S	89	+	Casein kinase I substrate motif;Casein kinase II substrate motif;G protein-coupled receptor kinase 1 substrate motif;Pyruvate dehydrogenase kinase substrate motif	3.287e-29	103.84	83.943	46.362	0.95015	588170000	25.7624	25.7754	25.7234	25.3182	25.5226	25.3583	24.562	24.6533	24.4862
LOC_Os08g40230.1	Ribosomal protein S24/S35, mitochondrial	TEAVLERKLADVHSETDDELIEELRSKPLPE	1	LADVHS(1)ET(1)DDELIEELR	Yes	T	91	+	AMP-activated protein kinase substrate motif;b-Adrenergic Receptor kinase substrate motif;Casein kinase II substrate motif	3.287e-29	103.84	83.943	46.362	0.95015	595510000	25.7624	25.7754	25.7234	25.3182	25.5226	25.3583	24.562	24.6533	24.4862
LOC_Os06g40650.4	RING domain ligase2	AYSRSTSFDQHSGVYSRSSSFGPQTSGFQQS	0.920869	S(0.293)T(0.331)S(0.376)FDQHS(0.079)GVYS(0.921)R	Yes	S	360	+	Casein kinase II substrate motif;G protein-coupled receptor kinase 1 substrate motif;GSK3 kinase substrate motif;MAPKAPK2 kinase substrate motif	0.00297258	40.237	31.75	40.237	-0.26847	43034000	23.091	23.0549	22.8809	23.1021	20.0379	23.0456	19.9093	19.1334	19.0983
LOC_Os10g20600.1	RING/U-box superfamily protein	SAMTRKGANYVERQNSEISYYADDEDANRKK	0.935503	QNS(0.936)EIS(0.061)Y(0.004)YADDEDANR	Yes	S	254	+	14-3-3 domain binding motif;Calmodulin-dependent protein kinase II substrate motif;Calmodulin-dependent protein kinase IV substrate motif;Casein kinase II substrate motif;Chk1 kinase substrate motif;G protein-coupled receptor kinase 1 substrate motif;PKA kinase substrate motif;PKC kinase substrate motif	2.53299e-14	78.908	60.77	78.908	0.60287	39827000	20.3711	20.4399	20.4847	23.2353	23.353	23.0312	20.8411	20.7923	20.005
LOC_Os09g34070.2	RNA binding	______________MSSEPPPPQPQPQEAAG	0.5	S(0.5)S(0.5)EPPPPQPQPQEAAGR	No	S	2	+	Casein kinase II substrate motif;G protein-coupled receptor kinase 1 substrate motif	3.94873e-71	115.82	96.422	71.98	0.40773	108540000	20.0953	19.0749	20.0047	24.0872	24.19	24.0547	24.1201	24.1083	23.9869
LOC_Os09g34070.2	RNA binding	_____________MSSEPPPPQPQPQEAAGR	0.5	S(0.5)S(0.5)EPPPPQPQPQEAAGR	No	S	3	+	G protein-coupled receptor kinase 1 substrate motif;MDC1 BRCT domain binding motif;Plk1 PBD domain binding motif	3.94873e-71	115.82	96.422	71.98	0.40773	108540000	19.0636	18.1853	19.7801	24.0872	24.19	24.0547	24.1201	24.1083	23.9869
LOC_Os05g37500.1	RNA polymerase II transcription mediators	HDVVSKVQEPQKDIASPTSSQSVVLSSGRSS	0.981237	DIAS(0.981)PT(0.016)S(0.002)SQSVVLSSGR	Yes	S	738	+	Casein kinase I substrate motif;Casein kinase II substrate motif;ERK1,2 kinase substrate motif;G protein-coupled receptor kinase 1 substrate motif;GSK3 kinase substrate motif;GSK-3, ERK1, ERK2, CDK5 substrate motif;PKA kinase substrate motif;WW domain binding motif	4.82239e-14	76.533	61.268	70.412	-0.0088103	22245000	20.734	20.3662	19.6091	21.1122	20.0656	21.2747	22.2545	22.4243	22.2722
LOC_Os01g01150.3	RNA recognition motif (RRM)-containing protein	KSRSRSPIKYRRSRRSRSYSPPVRHTRGRRS	0.998993	S(0.999)RS(0.99)Y(0.112)S(0.899)PPVR	Yes	S	541	+	Casein kinase II substrate motif;G protein-coupled receptor kinase 1 substrate motif;GSK3 kinase substrate motif;PKA kinase substrate motif;PKC kinase substrate motif	0.00193764	70.942	30.214	61.213	0.68497	137350000	23.9977	23.9887	24.0462	23.7926	23.9199	23.9914	23.6383	23.6868	23.6309
LOC_Os01g01150.3	RNA recognition motif (RRM)-containing protein	RSRSPIKYRRSRRSRSYSPPVRHTRGRRSRS	0.990087	S(0.999)RS(0.99)Y(0.112)S(0.899)PPVR	Yes	S	543	+	14-3-3 domain binding motif;Calmodulin-dependent protein kinase II substrate motif;Casein kinase II substrate motif;G protein-coupled receptor kinase 1 substrate motif;PKA kinase substrate motif;PKC kinase substrate motif;ZIP kinase substrate motif	0.00193764	70.942	30.214	61.213	0.68497	137350000	23.9977	23.9887	24.0462	23.7926	23.9199	23.9914	23.6383	23.6868	23.6309
LOC_Os01g01150.3	RNA recognition motif (RRM)-containing protein	RSPIKYRRSRRSRSYSPPVRHTRGRRSRSPS	0.955355	S(0.989)RS(0.97)Y(0.085)S(0.955)PPVR	Yes	S	545	+	14-3-3 domain binding motif;Akt kinase substrate motif;AMP-activated protein kinase 2 substrate motif;Calmodulin-dependent protein kinase II substrate motif;ERK1,2 kinase substrate motif;GSK-3, ERK1, ERK2, CDK5 substrate motif;MAPKAPK1 kinase substrate motif;MAPKAPK2 kinase substrate motif;PKA kinase substrate motif;PKC kinase substrate motif;WW domain binding motif	0.00309361	70.942	30.214	62.466	0.24563	137350000	23.9977	23.9887	24.0462	23.7926	23.9199	23.9914	23.6383	23.6868	23.6309
LOC_Os01g26940.1	RNA-binding (RRM/RBD/RNP motifs) family protein	SSPSSHRHHSPRRPWSPPANRKTGLGKPGRN	1	RPWS(1)PPANR	Yes	S	603	+	14-3-3 domain binding motif;Calmodulin-dependent protein kinase II substrate motif;ERK1,2 kinase substrate motif;GSK-3, ERK1, ERK2, CDK5 substrate motif;PKA kinase substrate motif;PKC kinase substrate motif;WW domain binding motif;ZIP kinase substrate motif	0.00489555	88.496	71.825	46.819	-1.0357	28600000	21.1861	20.8861	21.1188	21.4255	21.3168	21.7133	22.0512	21.956	22.1697
LOC_Os04g02870.4	RNA-binding (RRM/RBD/RNP motifs) family protein	PVYRSRPSPDYGRQRSPVYGSYDRSPVNDRY	1	QRS(1)PVYGSYDRS(1)PVNDR	Yes	S	200	+	14-3-3 domain binding motif;Calmodulin-dependent protein kinase II substrate motif;Calmodulin-dependent protein kinase IV substrate motif;Casein kinase II substrate motif;ERK1,2 kinase substrate motif;Growth associated histone HI kinase substrate motif;GSK-3, ERK1, ERK2, CDK5 substrate motif;PKA kinase substrate motif;PKC kinase substrate motif;WW domain binding motif	1.35375e-21	170.27	150.07	170.27	-0.68519	1059900000	26.2001	26.5275	26.6679	26.9826	26.768	27.0148	26.9022	26.9688	27.0509
LOC_Os04g02870.4	RNA-binding (RRM/RBD/RNP motifs) family protein	DYGRQRSPVYGSYDRSPVNDRYRSRSPVRRS	0.999999	QRS(1)PVYGSYDRS(1)PVNDR	Yes	S	209	+	ERK1,2 kinase substrate motif;Growth associated histone HI kinase substrate motif;GSK-3, ERK1, ERK2, CDK5 substrate motif;MAPKAPK2 kinase substrate motif;WW domain binding motif	1.35375e-21	170.27	150.07	167.34	-0.34687	1059900000	26.2001	26.5275	26.6679	26.9826	26.768	27.0148	26.9022	26.9688	27.0509
LOC_Os01g26940.1	RNA-binding (RRM/RBD/RNP motifs) family protein	PVGRSPRTHSPKELDSPRPENEVGKLATSQN	0.999984	T(0.12)HS(0.88)PKELDS(1)PRPENEVGK	Yes	S	307	+	b-Adrenergic Receptor kinase substrate motif;Casein kinase I substrate motif;ERK1,2 kinase substrate motif;Growth associated histone HI kinase substrate motif;GSK-3, ERK1, ERK2, CDK5 substrate motif;PKA kinase substrate motif;PKC kinase substrate motif;WW domain binding motif	7.07291e-14	76.049	56.294	57.147	0.64531	2052500000	26.5387	26.3751	26.166	25.8177	26.0803	25.9219	28.966	28.6516	28.8211
LOC_Os01g26940.1	RNA-binding (RRM/RBD/RNP motifs) family protein	DRMVSLPVGRSPRTHSPKELDSPRPENEVGK	0.955447	T(0.045)HS(0.955)PKELDS(1)PRPENEVGK	Yes	S	301	+	14-3-3 domain binding motif;Calmodulin-dependent protein kinase II substrate motif;Casein kinase II substrate motif;ERK1,2 kinase substrate motif;Growth associated histone HI kinase substrate motif;GSK-3, ERK1, ERK2, CDK5 substrate motif;PKA kinase substrate motif;PKC kinase substrate motif;WW domain binding motif	7.07291e-14	76.049	56.294	76.049	1.1111	2052500000	26.5387	26.3751	26.166	25.8177	26.0803	25.9219	28.966	28.6516	28.8211
LOC_Os11g41890.1	RNA-binding (RRM/RBD/RNP motifs) family protein	SLQYGRQLNPYYSGNSGRYNSNVSYGGVNDS	0.866954	QLNPY(0.001)Y(0.001)S(0.132)GNS(0.867)GR	Yes	S	288	+	Casein kinase II substrate motif;PKA kinase substrate motif;PKC kinase substrate motif	0.00234397	43.382	34.275	43.382	0.31676	23321000	21.189	21.108	21.251	21.5868	21.6942	21.7043	21.2107	20.7921	20.9108
LOC_Os02g49080.1	RNA-binding KH domain-containing protein	SEGSPAYSWRGGSQGSSSGLIVKKTMKVDIP	0.541052	GGS(0.89)QGS(0.541)S(0.488)S(0.081)GLIVK	No	S	129	+	Casein kinase II substrate motif	0.00233714	41.644	27.487	41.644	0.2219	17587000	19.2292	22.489	19.1756	22.4015	21.3487	22.492	18.2975	17.9931	19.0983
LOC_Os04g31030.1	RPM1 interacting protein 4	SQQREVGGGIGSAPRSPYRMVHGSASPAQPN	0.995694	EVGGGIGS(0.004)APRS(0.996)PYR	Yes	S	102	+	Cdc2 kinase substrate motif;CDK kinase substrate motif;CDK1,2,4,6 kinase substrate motif;ERK1,2 kinase substrate motif;Growth associated histone HI kinase substrate motif;GSK-3, ERK1, ERK2, CDK5 substrate motif;MAPKAPK2 kinase substrate motif;WW domain binding motif	2.70447e-07	65.943	48.026	64.52	0.032596	23069000	19.4492	19.9067	18.2082	22.6853	22.5581	23.2748	18.8715	19.5081	20.0989
LOC_Os09g07920.1	RPM1-interacting protein 4 (RIN4) family protein	_________MAAEKGSPLPKFGEWDVNDPAS	1	AAEKGS(1)PLPK	Yes	S	7	+	Casein kinase I substrate motif;ERK1,2 kinase substrate motif;GSK-3, ERK1, ERK2, CDK5 substrate motif;PKA kinase substrate motif;PKC kinase substrate motif;WW domain binding motif	0.000183714	73.632	55.646	57.348	-0.38008	35898000	21.7249	18.889	18.6396	19.5954	20.1702	20.9721	23.5875	22.9972	23.1638
LOC_Os08g06530.1	rubredoxin family protein	EVEVDKPLGLTLGQKTGGGVVITAVDSGGNA	0.999994	T(1)GGGVVITAVDSGGNAAR	Yes	T	91	+		1.16378e-14	76.85	60.597	65.172	1.3826	33030000	21.0603	20.2129	20.8468	21.7473	21.8037	21.8704	22.5438	22.5301	22.4603
LOC_Os03g34300.2	Serinc-domain containing serine and sphingolipid biosynthesis protein	SAVRAGSSTTFLSPPSSPRSAMLLTGWTSAA	0.591319	AGS(0.01)S(0.031)T(0.034)T(0.038)FLS(0.889)PPS(0.591)S(0.406)PR	No	S	313	+	DNA dependent Protein kinase substrate motif;G protein-coupled receptor kinase 1 substrate motif;GSK3 kinase substrate motif	9.63323e-13	78.932	58.922	41.378	0.15066	28822000	22.5591	22.339	22.264	22.4609	19.8924	22.3361	19.8982	19.4729	19.4565
LOC_Os01g19150.4	shaggy-related kinase 11	FGSAKVLVKGEPNISYICSRYYRAPELIFGA	0.981462	GEPNIS(0.018)Y(0.981)ICS(0.001)R	Yes	Y	116	+	ALK kinase substrate motif;FRIP PTB domain binding motif	8.6089e-12	107.21	95.715	98.048	0.5412	57039000	23.5917	23.5694	23.5778	20.4522	19.7808	24.2117	18.2999	19.2231	19.0751
LOC_Os11g42790.1	sodium hydrogen exchanger 2	RPVFGGRGFVPFVPGSPTERSVPLLQGNEN_	0.911699	GFVPFVPGS(0.912)PT(0.088)ER	Yes	S	531	+	Casein kinase II substrate motif;ERK1,2 kinase substrate motif;GSK-3, ERK1, ERK2, CDK5 substrate motif;WW domain binding motif	0.00242974	40.577	28.729	40.577	1.1143	7841700	19.5936	19.4191	19.7133	20.8806	20.9628	21.0799	19.6066	19.188	19.4833
LOC_Os03g30790.1	SPFH/Band 7/PHB domain-containing membrane-associated protein family	______________MSDGSVESPSLHRTPPP	0.987536	S(0.988)DGS(0.012)VESPSLHR	Yes	S	2	+	Casein kinase II substrate motif	0.000382297	57.019	48.506	57.019	-0.1236	13979000	20.9444	20.5912	20.7553	20.5404	20.3873	20.5564	20.7923	20.8796	20.7793
LOC_Os12g19040.1	sphere organelles protein-related	NSSLPFVRHEADEEESDTSDDIVPVVVRPGH	0.764647	HEADEEES(0.765)DT(0.471)S(0.765)DDIVPVVVRPGHIR	Yes	S	211	+	b-Adrenergic Receptor kinase substrate motif;Casein kinase I substrate motif;Casein kinase II substrate motif	4.84949e-36	81.341	78.764	57.299	0.28697	26430000	19.4416	19.4337	20.1926	22.968	23.0676	23.1695	19.8095	19.5609	19.9534
LOC_Os12g19040.1	sphere organelles protein-related	LPFVRHEADEEESDTSDDIVPVVVRPGHIRF	0.764647	HEADEEES(0.765)DT(0.471)S(0.765)DDIVPVVVRPGHIR	Yes	S	214	+		4.84949e-36	81.341	78.764	57.299	0.28697	26430000	19.6462	19.0104	19.5126	22.968	23.0676	23.1695	19.8318	18.4591	18.777
LOC_Os02g05310.4	splicing factor, putative	IISPERHDPFAAGEATPDPSVRTYADAMREN	0.999703	HDPFAAGEAT(1)PDPSVR	Yes	T	139	+	G protein-coupled receptor kinase 1 substrate motif;GSK-3, ERK1, ERK2, CDK5 substrate motif;WW domain binding motif	2.31046e-07	59.281	47.667	59.281	0.33847	7957900	19.2932	19.9989	18.8356	20.1655	20.0765	19.8158	21.7362	22.0901	20.8614
LOC_Os02g45070.2	Stabilizer of iron transporter SufD / Polynucleotidyl transferase	HLAAFRARFYMEPDTSDSGSMASGAHTRGGG	0.81781	FYMEPDT(0.085)S(0.818)DS(0.085)GS(0.01)MAS(0.002)GAHTR	Yes	S	1018	+	Casein kinase II substrate motif;G protein-coupled receptor kinase 1 substrate motif;GSK3 kinase substrate motif	8.69976e-25	85.146	77.694	59.434	0.53523	11902000	21.3045	21.9034	21.6056	18.8518	19.3924	21.0682	19.3333	19.3101	19.7619
LOC_Os05g47560.1	STT7 homolog STN7	NLLASVLRVQRKVVRTINESMDELSSQSKSI	1	T(1)INES(1)MDELSSQSK	Yes	T	534	+	Casein kinase II substrate motif;G protein-coupled receptor kinase 1 substrate motif;PKA kinase substrate motif	3.58944e-36	213.69	186.05	140.1	-0.35948	8408700000	26.2767	26.1418	26.1999	26.3575	26.39	26.2224	26.4248	26.5337	26.3928
LOC_Os05g47560.1	STT7 homolog STN7	NLLASVLRVQRKVVRTINESMDELSSQSKSI	1	T(1)INES(1)MDELSSQSK	Yes	T	534	+	Casein kinase II substrate motif;G protein-coupled receptor kinase 1 substrate motif;PKA kinase substrate motif	3.58944e-36	213.69	186.05	140.1	-0.35948	8408700000	27.7651	27.7672	27.8163	27.6413	27.6409	27.6152	27.8076	27.8406	27.8233
LOC_Os05g47560.1	STT7 homolog STN7	SVLRVQRKVVRTINESMDELSSQSKSIWWSR	0.999998	T(1)INES(1)MDELSSQSK	Yes	S	538	+	b-Adrenergic Receptor kinase substrate motif;Casein kinase II substrate motif	3.84536e-28	140.1	127.72	109.83	-0.25667	5360900000	27.7651	27.7672	27.8163	27.6413	27.6409	27.6152	27.8076	27.8406	27.8233
LOC_Os08g20660.2	sucrose phosphate synthase 1F	THDESTRGRMPRIGSTDAIEAWASQHKDKKL	0.568391	IGS(0.432)T(0.568)DAIEAWASQHK	No	T	171	+	MDC1 BRCT domain binding motif;Plk1 PBD domain binding motif	1.24697e-12	81.703	65.45	81.703	-0.44118	124640000	19.5838	21.9746	21.7344	20.1177	23.2003	19.9845	24.3155	24.2559	24.5133
LOC_Os01g69030.1	sucrose phosphate synthase 3F	AQQDTPMKKKFQRNFSELTVSWSDENKEKKL	0.999999	NFS(1)ELTVSWSDENKEK	Yes	S	117	+	14-3-3 domain binding motif;Calmodulin-dependent protein kinase I substrate motif;Calmodulin-dependent protein kinase II substrate motif;Calmodulin-dependent protein kinase IV substrate motif;Casein kinase II substrate motif;G protein-coupled receptor kinase 1 substrate motif;PKA kinase substrate motif;PKC kinase substrate motif	1.44689e-21	139.6	126.18	139.6	0.37032	832860000	25.4173	25.4269	25.4235	26.0256	26.03	25.9876	25.4527	25.4449	25.28
LOC_Os11g12810.1	Sucrose-phosphate synthase family protein	QLSRFARINSDPRIVSDEEEEVTTDRNLYIV	1	IVS(1)DEEEEVTTDR	Yes	S	196	+	14-3-3 domain binding motif;BARD1 BRCT domain binding motif;Calmodulin-dependent protein kinase II substrate motif;Casein kinase II substrate motif;MAPKAPK2 kinase substrate motif;PKA kinase substrate motif;PKC kinase substrate motif	4.82422e-17	198.03	172.89	198.03	-0.40893	3299800000	28.542	28.423	28.4016	28.0293	28.2532	28.1302	28.2907	28.3962	28.4281
LOC_Os11g12810.1	Sucrose-phosphate synthase family protein	QLSRFARINSDPRIVSDEEEEVTTDRNLYIV	1	IVS(1)DEEEEVTTDR	Yes	S	196	+	14-3-3 domain binding motif;BARD1 BRCT domain binding motif;Calmodulin-dependent protein kinase II substrate motif;Casein kinase II substrate motif;MAPKAPK2 kinase substrate motif;PKA kinase substrate motif;PKC kinase substrate motif	4.82422e-17	198.03	172.89	198.03	-0.40893	3299800000	23.9765	24.3879	24.3025	24.0435	24.1891	24.0418	23.5922	18.2781	19.0538
LOC_Os11g12810.1	Sucrose-phosphate synthase family protein	QQPPPHQLSRFARINSDPRIVSDEEEEVTTD	0.999985	INS(1)DPRIVS(1)DEEEEVTTDR	Yes	S	190	+	14-3-3 domain binding motif;Calmodulin-dependent protein kinase I substrate motif;Calmodulin-dependent protein kinase II substrate motif;Calmodulin-dependent protein kinase IV substrate motif;CLK1 kinase substrate motif;PKA kinase substrate motif;PKC kinase substrate motif	4.82422e-17	69.522	53.216	69.522	0.39438	249840000	23.9765	24.3879	24.3025	24.0435	24.1891	24.0418	23.5922	19.0382	19.8396
LOC_Os07g07000.1	syntaxin of plants 132	MNNLLTDSFELPRGGSSRDGDIEMGMQADPS	0.499991	GGS(0.5)S(0.5)RDGDIEMGMQADPSDNLK	No	S	16	+	14-3-3 domain binding motif;Calmodulin-dependent protein kinase II substrate motif;Calmodulin-dependent protein kinase IV substrate motif;Casein kinase II substrate motif;Chk1 kinase substrate motif;PKA kinase substrate motif;PKC kinase substrate motif;Pyruvate dehydrogenase kinase substrate motif	6.58606e-09	51.22	42.619	51.22	-0.13635	25901000	23.1118	23.0052	23.0049	19.6633	19.9988	18.6707	20.1351	19.6617	19.3836
LOC_Os07g07000.1	syntaxin of plants 132	NNLLTDSFELPRGGSSRDGDIEMGMQADPSD	0.499991	GGS(0.5)S(0.5)RDGDIEMGMQADPSDNLK	No	S	17	+	MDC1 BRCT domain binding motif;Plk1 PBD domain binding motif	6.58606e-09	51.22	42.619	51.22	-0.13635	25901000	23.1118	23.0052	23.0049	20.2796	19.4526	20.3174	19.6369	19.2183	20.8485
LOC_Os02g46962.3	Target of Myb protein 1	GSEVSKKMTAGMSSMSFKMKEIFQGQTPADK	0.766765	MTAGMS(0.036)S(0.197)MS(0.767)FK	Yes	S	35	+	PKA kinase substrate motif;PKC kinase substrate motif	0.00165855	50.207	43.057	50.207	0.16848	23192000	18.8007	18.1124	20.4828	21.4933	21.4509	21.7294	21.8401	22.0592	21.94
LOC_Os08g18044.1	tobamovirus multiplication 2A	LALVVRAMNKPAEYDSDDEIIATSRSTSIRQ	0.963593	AMNKPAEY(0.031)DS(0.964)DDEIIAT(0.003)S(0.003)R	Yes	S	44	+	b-Adrenergic Receptor kinase substrate motif;BARD1 BRCT domain binding motif;Casein kinase I substrate motif;Casein kinase II substrate motif	0.00073729	41.912	36.07	41.912	-0.27473	21363000	21.5573	18.533	21.418	21.8204	22.4058	22.5673	18.4926	19.2267	20.1916
LOC_Os01g05420.1	Transcription elongation factor (TFIIS) family protein	GDQDEGEREIQELWDTIAGGDSEDDQEGVRT	0.5	EIQELWDT(0.5)IAGGDS(0.5)EDDQEGVR	No	T	188	+	b-Adrenergic Receptor kinase substrate motif	4.62004e-13	59.898	46.494	59.898	0.78991	46683000	24.5249	20.7563	24.4263	19.1766	20.7238	19.6399	18.7002	19.2923	20.0338
LOC_Os10g40780.3	transcription regulators	EPTTTNKDLVTSAPLSPTTAVDRMGSVFVEP	0.984268	DLVTSAPLS(0.984)PT(0.014)T(0.002)AVDR	Yes	S	1577	+	Casein kinase II substrate motif;ERK1,2 kinase substrate motif;G protein-coupled receptor kinase 1 substrate motif;GSK-3, ERK1, ERK2, CDK5 substrate motif;MAPKAPK2 kinase substrate motif;WW domain binding motif	3.65797e-20	130.06	111.75	130.06	0.40094	75867000	22.7142	22.5399	22.518	22.9141	22.9398	22.7929	23.5248	23.4438	23.2802
LOC_Os02g01100.3	Transmembrane amino acid transporter family protein	DQQQQQQHDDDTRKSSQYLLPSRKPSLQQIP	0.592611	KS(0.403)S(0.593)QY(0.005)LLPSR	No	S	150	+	14-3-3 domain binding motif;ATM kinase substrate motif;Calmodulin-dependent protein kinase II substrate motif;DNA dependent Protein kinase substrate motif;MAPKAPK2 kinase substrate motif;MDC1 BRCT domain binding motif;PKA kinase substrate motif;PKC epsilon kinase substrate motif;PKC kinase substrate motif;Plk1 PBD domain binding motif	0.00241216	59.426	42.04	49.5	0.32012	6016400	20.5749	19.1215	20.6189	18.4469	18.3092	19.0443	21.0025	21.1665	19.4425
LOC_Os02g56740.2	Trimeric LpxA-like enzyme	EELQHAASFDDDDDGSEDDFKNRPTVLDQDD	0.999916	DKLEELQHAASFDDDDDGS(1)EDDFK	Yes	S	267	+	Casein kinase I substrate motif;Casein kinase II substrate motif;G protein-coupled receptor kinase 1 substrate motif;Pyruvate dehydrogenase kinase substrate motif	3.40141e-31	83.088	75.555	83.088	0.053301	312490000	20.16	20.0207	19.0891	19.1393	20.6886	19.1078	26.4973	26.7384	26.6568
LOC_Os07g49380.2	Tudor/PWWP/MBT superfamily protein	DSDEDWDPRKKGATDSDSEVDFDRKRVSKGG	0.87519	KGAT(0.154)DS(0.875)DS(0.97)EVDFDR	Yes	S	262	+	b-Adrenergic Receptor kinase substrate motif;Casein kinase II substrate motif	8.59798e-07	68.809	61.21	55.841	-0.55114	62715000	22.2202	22.2917	22.17	21.9427	22.1068	22.0831	19.5771	19.8876	20.855
LOC_Os07g49380.2	Tudor/PWWP/MBT superfamily protein	KMKQEVAPQDEASADSPAVKQADGPAALILH	0.830882	QEVAPQDEAS(0.169)ADS(0.831)PAVK	Yes	S	470	+	b-Adrenergic Receptor kinase substrate motif;ERK1,2 kinase substrate motif;GSK-3, ERK1, ERK2, CDK5 substrate motif;WW domain binding motif	2.02776e-05	49.482	31.214	49.482	4.3043	13005000	21.9134	21.9739	22.235	19.1413	19.098	18.6145	20.5848	20.3998	19.804
LOC_Os02g10510.1	ubiquitin family protein	IPSHIRDEEKLSKLASLSQGAAGESSTAREK	0.998962	LAS(0.999)LS(0.001)QGAAGESSTAR	Yes	S	335	+	Calmodulin-dependent protein kinase II substrate motif;Casein kinase II substrate motif;Chk1 kinase substrate motif;MAPKAPK2 kinase substrate motif;Phosphorylase kinase substrate motif;PKA kinase substrate motif;PKC kinase substrate motif	1.32366e-17	91.207	56.821	88.507	1.1214	61225000	22.6415	22.3424	22.6577	22.8512	22.9214	22.8958	22.6275	22.6982	22.5518
LOC_Os08g13350.2	Ubiquitin-specific protease family C19-related protein	ISSGPLNSSGAPRKVSGPLDPSVSMKMRATS	1	KVS(1)GPLDPS(0.059)VS(0.941)MK	Yes	S	177	+	14-3-3 domain binding motif;Calmodulin-dependent protein kinase II substrate motif;PKA kinase substrate motif;PKC epsilon kinase substrate motif;PKC kinase substrate motif	2.73805e-16	104.95	86.174	104.95	0.46709	217820000	24.8216	24.7296	24.645	24.8592	24.6083	24.6482	24.0344	24.0362	23.9653
LOC_Os04g54440.3	UBP1-associated protein 2A	___MAPKKRKADPAESPVASSEAGAGTNHHQ	0.977331	KADPAES(0.977)PVAS(0.536)S(0.486)EAGAGT(0.001)NHHQETPSSELKPR	Yes	S	13	+	b-Adrenergic Receptor kinase substrate motif;ERK1,2 kinase substrate motif;G protein-coupled receptor kinase 1 substrate motif;GSK3 kinase substrate motif;GSK-3, ERK1, ERK2, CDK5 substrate motif;WW domain binding motif	1.86496e-53	92.732	88.92	81.379	-0.5841	270800000	24.0193	19.465	18.436	18.4566	19.7646	19.5564	24.6703	23.738	24.7844
LOC_Os05g33620.1	Unknown	RPHVFLPSYNSTPRVTPPDSPPRSFASISPP	1	VT(1)PPDS(1)PPR	Yes	T	227	+	Casein kinase II substrate motif;G protein-coupled receptor kinase 1 substrate motif;GSK-3, ERK1, ERK2, CDK5 substrate motif;PKA kinase substrate motif;PKC kinase substrate motif;WW domain binding motif	1.89012e-08	127.83	99.626	115.29	-0.22182	488890000	25.7388	25.654	25.6659	25.5	25.6369	25.6134	25.7759	25.8582	25.7799
LOC_Os10g18340.1	Unknown	_______MAEENKSGSGDLMASGKVVAEATM	0.999984	AEENKSGS(1)GDLMASGK	Yes	S	9	+	PKA kinase substrate motif;PKC kinase substrate motif	2.17557e-23	144.33	128.71	143.38	0.094434	819540000	26.7839	26.5996	26.6966	26.3832	26.7287	26.3096	25.8833	26.08	25.9707
LOC_Os05g33620.1	Unknown	RVTPPDSPPRSFASISPPRRHSISITSRNLF	0.999978	SFASIS(1)PPR	Yes	S	240	+	Cdc2 kinase substrate motif;CDK kinase substrate motif;CDK1,2,4,6 kinase substrate motif;ERK1,2 kinase substrate motif;GSK-3, ERK1, ERK2, CDK5 substrate motif;WW domain binding motif	1.0506e-08	107.83	94.061	96.015	0.49014	311840000	24.3348	24.151	24.2648	23.9219	23.8628	23.7896	23.7628	23.6461	23.8837
LOC_Os05g33620.1	Unknown	TPRVTPPDSPPRSFASISPPRRHSISITSRN	0.998887	S(0.001)FAS(0.999)IS(1)PPRR	Yes	S	238	+	Casein kinase II substrate motif;G protein-coupled receptor kinase 1 substrate motif	0.00110853	58.592	45.965	58.592	0.26523	148430000	24.3348	24.151	24.2648	23.9219	23.8628	23.7896	23.7628	23.6461	23.8837
LOC_Os05g14270.2	Unknown	NISREGDESSVRKSMSLDDLQEKAVFSAIIV	0.998593	KS(0.001)MS(0.999)LDDLQEK	Yes	S	109	+	AMP-activated protein kinase substrate motif;Calmodulin-dependent protein kinase II substrate motif;Casein kinase II substrate motif;Chk1 kinase substrate motif;Phosphorylase kinase substrate motif;PKA kinase substrate motif;PKC kinase substrate motif;Pyruvate dehydrogenase kinase substrate motif	1.1329e-10	131.13	101.66	131.13	-0.70999	205080000	23.8425	23.6305	23.6969	23.4812	23.4873	23.751	22.9186	23.0891	22.9871
LOC_Os01g64250.1	Unknown	NCSPSPRRRGRPTSPSGSPPLDRTPSAKAAG	0.600226	GRPT(0.474)S(0.526)PS(0.6)GS(0.4)PPLDR	No	S	18	+	Casein kinase II substrate motif;DNA dependent Protein kinase substrate motif;G protein-coupled receptor kinase 1 substrate motif	3.44173e-05	59.185	39.607	40.552	0.5511	44565000	19.7526	20.4821	18.9499	23.994	23.7513	23.7115	20.4724	18.8609	19.4329
LOC_Os03g07380.1	Unknown	KIREMRKQNKKELSRTSLGGDDDLLAQQKQQ	0.5	T(0.5)S(0.5)LGGDDDLLAQQK	No	T	59	+		2.2386e-21	109.42	92.02	104.22	-0.39671	267450000	24.6105	24.6983	24.7616	24.6367	24.608	24.6523	25.0672	25.1079	25.1345
LOC_Os10g36350.2	vesicle associated protein	KRILVPMQRILDNGRSGSELSSGNVSLRSAE	0.552151	S(0.552)GS(0.448)ELSSGNVSLR	No	S	159	+	Casein kinase II substrate motif	9.3669e-09	81.431	57.581	81.431	-0.83036	23929000	22.2158	22.2602	22.1877	22.1368	19.7703	22.1475	19.7424	20.2702	19.5301
LOC_Os06g44890.1	villin 4	NALAANFENPNARNLSTPPPAIRKPSPKSPS	0.999464	NLS(0.999)T(0.001)PPPAIR	Yes	S	854	+	14-3-3 domain binding motif;Calmodulin-dependent protein kinase II substrate motif;G protein-coupled receptor kinase 1 substrate motif;MAPKAPK2 kinase substrate motif;PKA kinase substrate motif;PKC kinase substrate motif	1.11211e-09	109.66	81.49	104.05	0.28892	282100000	25.1594	25.0257	25.1633	24.6987	24.772	24.7818	24.8669	24.7817	24.776
LOC_Os06g44010.1	WRKY DNA-binding protein 40	TSEGGSVSPSRKRIRSVDSLDDAAHHRKPSP	1	IRS(1)VDS(1)LDDAAHHR	Yes	S	179	+	14-3-3 domain binding motif;Akt kinase substrate motif;Calmodulin-dependent protein kinase II substrate motif;Casein kinase II substrate motif;MAPKAPK1 kinase substrate motif;p70 Ribosomal S6 kinase substrate motif;Phosphorylase kinase substrate motif;PKA kinase substrate motif;PKC kinase substrate motif;ZIP kinase substrate motif	0.00125241	49.627	36.86	49.627	0.21521	9479200	19.7591	19.8434	18.953	20.3258	19.8725	20.0597	21.6411	21.1576	21.4049
LOC_Os06g44010.1	WRKY DNA-binding protein 40	GGSVSPSRKRIRSVDSLDDAAHHRKPSPPFV	1	IRS(1)VDS(1)LDDAAHHR	Yes	S	182	+	b-Adrenergic Receptor kinase substrate motif;Casein kinase II substrate motif;G protein-coupled receptor kinase 1 substrate motif;Pyruvate dehydrogenase kinase substrate motif	0.00125241	49.627	36.86	49.627	0.21521	9479200	19.928	18.5988	18.9259	20	19.2161	20.0597	21.6411	21.1576	21.4049
LOC_Os12g21700.1	zinc finger protein 1	AVTNWPLSRSASFIASPRWPGHSSYAQVIVP;AVTNWTLSRSASFIASPRWPGHSGYAQVIVP	0.999998	S(0.018)AS(0.982)FIAS(1)PR	Yes	S	229	+	ERK1,2 kinase substrate motif;G protein-coupled receptor kinase 1 substrate motif;Growth associated histone HI kinase substrate motif;GSK-3, ERK1, ERK2, CDK5 substrate motif;MAPKAPK2 kinase substrate motif;PKA kinase substrate motif;PKC kinase substrate motif;WW domain binding motif	0.000136847	93.096	55.751	66.56	-0.15781	270630000	23.7626	23.7348	23.8287	23.4121	23.7225	23.4935	23.3023	23.4631	23.535
LOC_Os12g21700.1	zinc finger protein 1	TYPGAVTNWPLSRSASFIASPRWPGHSSYAQ;TYPGAVTNWTLSRSASFIASPRWPGHSGYAQ	0.998062	S(0.002)AS(0.998)FIASPR	Yes	S	225	+	14-3-3 domain binding motif;Calmodulin-dependent protein kinase II alpha substrate motif;Calmodulin-dependent protein kinase II substrate motif;Calmodulin-dependent protein kinase IV substrate motif;Chk1 kinase substrate motif;G protein-coupled receptor kinase 1 substrate motif;GSK3 kinase substrate motif;MAPKAPK2 kinase substrate motif;PKA kinase substrate motif;PKC kinase substrate motif	0.000932268	148.91	107.19	148.91	0.24773	774330000	26.0551	25.9249	25.9341	26.2496	26.3005	26.2231	25.7753	25.9254	25.7947
LOC_Os12g21700.1	zinc finger protein 1	KFDHPMGTLMYGSATSPRGDVSSMHYQLSPS	0.929238	FDHPMGTLMYGS(0.001)AT(0.069)S(0.929)PR	Yes	S	401	+	ERK1,2 kinase substrate motif;Growth associated histone HI kinase substrate motif;GSK-3, ERK1, ERK2, CDK5 substrate motif;PKA kinase substrate motif;PKC kinase substrate motif;WW domain binding motif	2.45147e-22	88.176	79.467	80.362	-0.084312	56046000	20.5027	19.0517	20.7429	19.9355	20.2871	20.7251	23.9735	24.0008	24.1621
LOC_Os03g09020.1	Zinc-binding alcohol dehydrogenase family protein	___________MEDQSLKPIRCKAAVCRAAS	1	MEDQS(1)LKPIR	Yes	S	5	+	Casein kinase I substrate motif;PKA kinase substrate motif;PKC kinase substrate motif	0.000630308	60.434	40.647	60.434	0.088718	28306000	22.5541	22.6123	22.6242	18.6886	18.2834	19.5593	20.8024	19.8696	23.1443
LOC_Os03g07380.1	Unknown	IREMRKQNKKELSRTSLGGDDDLLAQQKQQQ	0.5	T(0.5)S(0.5)LGGDDDLLAQQK	No	S	60		PKA kinase substrate motif;PKC kinase substrate motif	2.2386e-21	109.42	92.02	104.22	-0.39671	267450000	24.6105	24.6983	24.7616	24.6367	24.608	24.6523	25.0672	25.1079	25.1345
LOC_Os02g08100.1	4-coumarate:CoA ligase 2	_____________MGSVAAEEVVVFRSKLPD	1	GS(1)VAAEEVVVFR	Yes	S	3			3.31417e-05	66.435	54.209	66.435	1.2163	4381200	20.5607	19.2246	16.0416	20.3557	19.637	20.344	18.9485	16.5272	19.2126
LOC_Os05g42230.1	Adenine nucleotide alpha hydrolases-like superfamily protein	PVRLAGGAAAAIQPNSPRFFFSSLAAASASA	1	LAGGAAAAIQPNS(1)PR	Yes	S	38		ERK1,2 kinase substrate motif;Growth associated histone HI kinase substrate motif;GSK-3, ERK1, ERK2, CDK5 substrate motif;PKA kinase substrate motif;PKC kinase substrate motif;WW domain binding motif	6.07663e-18	116.58	100.44	89.231	0.34081	193630000	22.9541	19.9074	23.0071	23.9185	23.9977	19.0312	25.4549	25.3834	25.4582
LOC_Os06g40640.3	Aldolase superfamily protein	LAADESTGTIGKRLASINVENVEPNRQALRE	1	LAS(1)INVENVEPNR	Yes	S	42		14-3-3 domain binding motif;Calmodulin-dependent protein kinase II substrate motif;Phosphorylase kinase substrate motif;PKA kinase substrate motif;PKC kinase substrate motif	9.58667e-05	60.518	42.207	51.927	0.36567	80813000	23.2922	23.3712	23.3892	23.2041	23.2368	23.1922	17.8932	23.2116	23.2332
LOC_Os03g17020.2	ARF-GAP domain 7	DDWDDDFRPDMRRNQSVGSFGESGAESGRQP	1	NQS(1)VGSFGESGAESGR	Yes	S	173		14-3-3 domain binding motif;AMP-activated protein kinase substrate motif;Calmodulin-dependent protein kinase I substrate motif;Calmodulin-dependent protein kinase II alpha substrate motif;Calmodulin-dependent protein kinase II substrate motif;Calmodulin-dependent protein kinase IV substrate motif;Casein kinase II substrate motif;Chk1 kinase substrate motif;Doublecortin kinase-1 kinase substrate m…	1.05897e-37	225.85	206.53	225.85	-0.10727	466460000	25.345	25.2863	25.2605	25.2565	25.4081	25.3612	25.096	25.264	25.1623
LOC_Os08g40150.2	AT hook motif DNA-binding family protein	EQGLMAGRDLFGMPKSPPAAAAAPPQSVRMA	1	S(1)PPAAAAAPPQSVR	Yes	S	21		ERK1, ERK2, SAPK, CDK5 and GSK3 kinase substrate motif;ERK1,2 kinase substrate motif;G protein-coupled receptor kinase 1 substrate motif;Growth associated histone HI kinase substrate motif;GSK-3, ERK1, ERK2, CDK5 substrate motif;WW domain binding motif	7.59675e-22	121.76	111.57	121.76	0.41561	205320000	24.4801	24.257	24.6729	24.2531	24.442	24.3951	24.2355	24.2605	24.3913
LOC_Os02g08018.1	autoinhibited Ca2+ -ATPase, isoform 8	_____MPVGVQAPEASPGRYHRRRDDDDGNG	1	PVGVQAPEAS(1)PGR	Yes	S	11		Cdc2 kinase substrate motif;CDK kinase substrate motif;CDK1,2,4,6 kinase substrate motif;ERK1,2 kinase substrate motif;GSK-3, ERK1, ERK2, CDK5 substrate motif;WW domain binding motif	6.68274e-10	85.288	65.502	74.76	-0.44553	156940000	24.4068	23.9802	24.0271	23.863	23.9774	24.0714	23.9638	24.0141	24.129
LOC_Os02g50960.2	Auxin efflux carrier family protein	DGAKDREDYVERDDFSFGNRGVMDRDAEAGD	1	DREDYVERDDFS(1)FGNR	Yes	S	392		Casein kinase I substrate motif	5.14923e-20	118.52	106.74	118.52	-1.2002	35278000	19.4736	19.4985	22.5093	23.0177	22.7832	22.8089	20.5477	22.307	19.5657
LOC_Os08g39630.1	basic helix-loop-helix (bHLH) DNA-binding superfamily protein	FCDDFLPPAAAPRAASPDADNVFSRFLADHQ	1	AAS(1)PDADNVFSR	Yes	S	53		14-3-3 domain binding motif;Calmodulin-dependent protein kinase II substrate motif;ERK1,2 kinase substrate motif;GSK-3, ERK1, ERK2, CDK5 substrate motif;PKA kinase substrate motif;PKC kinase substrate motif;WW domain binding motif	1.33039e-12	136.53	122.81	136.53	-0.049311	1145900000	27.0916	26.9719	26.8881	26.9695	26.9113	26.8611	26.9257	26.8229	26.8547
LOC_Os11g06020.1	BEL1-like homeodomain 1	EGVSGGGTEDGGGAKSGGAPPPPEMSTAERQ	1	S(1)GGAPPPPEMSTAER	Yes	S	230		G protein-coupled receptor kinase 1 substrate motif	5.15081e-19	100.45	88.535	100.45	0.98282	257980000	24.8486	24.7063	24.7266	24.6208	24.8203	24.8588	24.8113	24.7805	24.7659
LOC_Os03g44500.1	BRI1 suppressor 1 (BSU1)-like 3	AAETGGALGGMVRQLSIDQFENEGRRVSYGT	1	QLS(1)IDQFENEGR	Yes	S	612		14-3-3 domain binding motif;AMP-activated protein kinase substrate motif;Calmodulin-dependent protein kinase I substrate motif;Calmodulin-dependent protein kinase II alpha substrate motif;Calmodulin-dependent protein kinase II substrate motif;Calmodulin-dependent protein kinase IV substrate motif;Chk1 kinase substrate motif;HMGCoA Reductase kinase substrate motif;Phosphorylase kinase substrate mo…	8.39576e-05	65.347	49.457	65.347	1.0459	193200000	25.009	24.855	20.44	25.1012	25.0617	17.7894	19.69	24.8369	24.7446
LOC_Os03g58250.1	bZIP transcription factor family protein	AAGKIGRTASLQRVASLEHLQKRMCGGPASS	1	VAS(1)LEHLQK	Yes	S	406		14-3-3 domain binding motif;Calmodulin-dependent protein kinase I substrate motif;Calmodulin-dependent protein kinase II alpha substrate motif;Calmodulin-dependent protein kinase II substrate motif;Calmodulin-dependent protein kinase IV substrate motif;Casein kinase II substrate motif;Chk1 kinase substrate motif;Phosphorylase kinase substrate motif;PKA kinase substrate motif;PKC kinase substrate …	0.00570048	42.348	27.567	42.348	0.30938	55285000	19.5025	23.2691	23.0809	22.5528	22.5908	23.1894	19.2596	22.7009	22.829
LOC_Os06g51250.1	Calcium-binding EF hand family protein	TPSDSKTVAAKSPPVSPVKNTKDGHSDERDK	1	T(0.001)VAAKS(0.999)PPVS(1)PVK	Yes	S	809		Cdc2 kinase substrate motif;CDK kinase substrate motif;CDK1,2,4,6 kinase substrate motif;ERK1,2 kinase substrate motif;GSK-3, ERK1, ERK2, CDK5 substrate motif;MAPKAPK2 kinase substrate motif;WW domain binding motif	4.82025e-16	118.52	102.42	118.52	0.68017	793570000	26.4565	25.714	25.6728	25.4661	25.2447	26.2331	25.8598	25.9648	25.0641
LOC_Os05g05460.2	Calcium-binding EF-hand family protein	LKEFLLSIIRWAGVETDDDEARNETSP____	1	WAGVET(1)DDDEAR	Yes	T	220		b-Adrenergic Receptor kinase substrate motif;Casein kinase II substrate motif	0.00590561	43.991	28.84	43.991	0.047347	19866000	21.0066	21.1343	21.1674	21.2346	21.01	20.9985	21.0273	21.0146	21.0508
LOC_Os04g44870.1	Calcium-dependent lipid-binding (CaLB domain) family protein	VGLTFTPEDDRDRGLSEEDIGGWKQSS____	1	GLS(1)EEDIGGWK	Yes	S	133		14-3-3 domain binding motif;Akt kinase substrate motif;Calmodulin-dependent protein kinase II substrate motif;Casein kinase II substrate motif;G protein-coupled receptor kinase 1 substrate motif;MAPKAPK1 kinase substrate motif;PKA kinase substrate motif;PKC kinase substrate motif;Pyruvate dehydrogenase kinase substrate motif	1.29157e-05	79.693	57.007	64.439	0.73149	60059000	23.0691	23.1179	23.1066	18.9149	20.9943	23.0113	23.0378	23.0443	22.8206
LOC_Os01g59530.2	calmodulin 5	__________MADQLSEEQIGEFREAFSLFD	1	ADQLS(1)EEQIGEFR	Yes	S	6		Casein kinase I substrate motif;Casein kinase II substrate motif;G protein-coupled receptor kinase 1 substrate motif	3.02978e-07	72.265	56.04	72.265	1.0825	22235000	19.0974	21.7864	21.8823	21.7233	21.7701	19.8822	21.979	19.6842	21.7715
LOC_Os09g03620.1	calmodulin-binding receptor-like cytoplasmic kinase 3	PTPHRIPPSPSRFAQSPQIARVGSVNLTVQQ	1	FAQS(1)PQIAR	Yes	S	217		ERK1,2 kinase substrate motif;G protein-coupled receptor kinase 1 substrate motif;GSK-3, ERK1, ERK2, CDK5 substrate motif;WW domain binding motif	6.80741e-09	126.07	51.148	96.331	-0.32237	181190000	24.396	24.1978	24.3011	24.143	24.4795	24.2094	24.1147	24.1721	24.3115
LOC_Os01g45274.4	carbonic anhydrase 2	GGIKALLSLKDGAPDSFHFVEDWVRTGFPAK	1	DGAPDS(1)FHFVEDWVR	Yes	S	122		b-Adrenergic Receptor kinase substrate motif	0.000223393	48.14	33.168	40.025	0.36778	17864000	21.3669	19.1262	19.7273	20.5868	19.9203	19.0095	21.9097	21.9852	19.0077
LOC_Os09g20590.2	CD2-binding protein-related	ARLGLPEAEEDMFADSPKDKTTASLLDMEPG	1	LGLPEAEEDMFADS(1)PKDK	Yes	S	276		b-Adrenergic Receptor kinase substrate motif;Casein kinase II substrate motif;ERK1,2 kinase substrate motif;Growth associated histone HI kinase substrate motif;GSK-3, ERK1, ERK2, CDK5 substrate motif;PKA kinase substrate motif;PKC kinase substrate motif;Pyruvate dehydrogenase kinase substrate motif;WW domain binding motif	2.03753e-07	51.645	42.23	51.645	0.13715	65799000	23.6702	20.1196	20.452	18.9406	20.0833	23.8811	19.261	24.086	24.194
LOC_Os03g64210.1	chaperonin-60alpha	TLGPRGRNVVLDEFGSPKVVNDGVTIARAIE	1	NVVLDEFGS(1)PK	Yes	S	86		Casein kinase I substrate motif;ERK1,2 kinase substrate motif;Growth associated histone HI kinase substrate motif;GSK-3, ERK1, ERK2, CDK5 substrate motif;PKA kinase substrate motif;PKC kinase substrate motif;WW domain binding motif	0.00201645	47.288	34.235	47.288	0.45614	8775300	20.7386	20.7105	21.1699	20.3167	20.6982	19.3622	19.9685	18.72	20.6621
LOC_Os08g32930.1	Chaperonin-like RbcX protein	DNLKRLSFKMVDEANTKLMRDYVLETSHIED	1	LSFKMVDEANT(1)K	Yes	T	169		Casein kinase I substrate motif	8.43193e-09	84.213	40.147	84.213	-1.7088	3527200000	29.8292	19.5651	29.2018	29.1776	19.7582	18.3131	29.2833	19.5566	29.373
LOC_Os07g11110.1	chloroplast stem-loop binding protein of 41 kDa	RFAEYASSGRGQKEMSFDLDDKIIAAA____	1	EMS(1)FDLDDK	Yes	S	381		PKA kinase substrate motif;PKC kinase substrate motif	0.00281465	51.854	17.047	51.854	-0.68823	32919000	20.2383	18.2408	22.3781	19.4179	22.3819	22.3428	22.4911	22.3552	22.3704
LOC_Os02g34560.2	cytosolic invertase 2	GGGHGGTRGGFDGMYSPGGGLRSLVGTPASS	1	GGFDGMYS(1)PGGGLR	Yes	S	71		ERK1,2 kinase substrate motif;GSK-3, ERK1, ERK2, CDK5 substrate motif;WW domain binding motif	1.01195e-17	115.57	89.06	115.57	-0.35794	358970000	25.3253	25.2088	25.2751	25.1318	25.2496	25.3052	25.3271	25.1456	25.2611
LOC_Os03g08820.1	dentin sialophosphoprotein-related	AESSPHGKKVLQRELSDLELGEFREASLENE	1	ELS(1)DLELGEFR	Yes	S	859		14-3-3 domain binding motif;Calmodulin-dependent protein kinase I substrate motif;Calmodulin-dependent protein kinase II substrate motif;Calmodulin-dependent protein kinase IV substrate motif;Casein kinase II substrate motif;Chk1 kinase substrate motif;PKA kinase substrate motif;PKC epsilon kinase substrate motif;PKC kinase substrate motif	0.000763146	57.598	44.721	56.729	0.62422	10896000	20.628	20.907	20.8374	20.7525	21.0152	19.004	18.9439	20.5637	19.0284
LOC_Os08g01300.1	DHHC-type zinc finger family protein	LGVESNGVKYRRADCSPGLDNEIPITRTKIE	1	ADCS(1)PGLDNEIPITR	Yes	S	271		ERK1,2 kinase substrate motif;GSK-3, ERK1, ERK2, CDK5 substrate motif;WW domain binding motif	1.03567e-12	77.305	60.673	77.305	-0.60608	27516000	21.765	21.8906	21.5279	22.0673	19.3399	21.9009	20.2438	22.026	22.0882
LOC_Os08g05840.1	DNA topoisomerase 1 beta	IVLKTTPKIEQPGDDSEDDKPLASRLPTNAA	1	IEQPGDDS(1)EDDKPLASR	Yes	S	188		b-Adrenergic Receptor kinase substrate motif;Casein kinase II substrate motif;G protein-coupled receptor kinase 1 substrate motif;Pyruvate dehydrogenase kinase substrate motif	1.87264e-44	224.33	197.79	199.68	-0.44887	1120800000	25.6887	25.1648	25.1398	25.5531	24.9463	24.3612	24.8842	24.9213	25.2773
LOC_Os08g05840.1	DNA topoisomerase 1 beta	RNLKKPAVGSGTANDSDDDKPLSLKINSTKT	1	KPAVGSGTANDS(1)DDDKPLSLK	Yes	S	149		b-Adrenergic Receptor kinase substrate motif;Casein kinase II substrate motif;Pyruvate dehydrogenase kinase substrate motif	3.53995e-38	144.48	136.06	135.25	0.31113	270300000	24.9967	24.8367	24.8742	24.4975	24.5009	24.9132	24.9679	24.9396	24.9355
LOC_Os02g56270.1	ENTH/VHS family protein	DERPMERKPSNQQIASPPPNYEDVTRDTQDN	1	KPS(1)NQQIAS(1)PPPNYEDVTR	Yes	S	301		ERK1,2 kinase substrate motif;GSK-3, ERK1, ERK2, CDK5 substrate motif;WW domain binding motif	1.0779e-36	115.38	103.86	113.3	-0.12786	536730000	23.2696	22.9368	23.2349	23.3717	23.1437	23.1208	23.1426	23.8529	21.7513
LOC_Os02g56270.1	ENTH/VHS family protein	ADGPTQDERPMERKPSNQQIASPPPNYEDVT	1	KPS(1)NQQIAS(1)PPPNYEDVTR	Yes	S	295		14-3-3 domain binding motif;AMP-activated protein kinase substrate motif;Calmodulin-dependent protein kinase I substrate motif;Calmodulin-dependent protein kinase II substrate motif;Calmodulin-dependent protein kinase IV substrate motif;Chk1 kinase substrate motif;DNA dependent Protein kinase substrate motif;PKA kinase substrate motif;PKA, PKG kinase substrate motif;PKC epsilon kinase substrate m…	1.0779e-36	115.38	103.86	113.3	-0.12786	451530000	25.3154	25.2227	25.1947	25.1367	25.2432	25.3273	25.2444	25.2052	25.1728
LOC_Os02g56270.1	ENTH/VHS family protein	DERPMERKPSNQQIASPPPNYEDVTRDTQDN	1	KPS(1)NQQIAS(1)PPPNYEDVTR	Yes	S	301		ERK1,2 kinase substrate motif;GSK-3, ERK1, ERK2, CDK5 substrate motif;WW domain binding motif	1.0779e-36	115.38	103.86	113.3	-0.12786	536730000	25.3154	25.2227	25.1947	25.1367	25.2432	25.3273	25.2444	25.2052	25.1728
LOC_Os04g34450.1	Exocyst complex component SEC5	PPPRGGGRAGARRAASRDDGDFDDDEPRSWK	1	AAS(1)RDDGDFDDDEPR	Yes	S	118		14-3-3 domain binding motif;Calmodulin-dependent protein kinase II substrate motif;Casein kinase II substrate motif;PKA kinase substrate motif;PKC kinase substrate motif;Pyruvate dehydrogenase kinase substrate motif;ZIP kinase substrate motif	8.39333e-18	91.306	76.887	81.692	-0.97454	246230000	22.9983	25.978	22.3149	26.1452	26.2534	20.1097	22.6521	22.4526	19.7453
LOC_Os03g25140.1	FKBP-type peptidyl-prolyl cis-trans isomerase family protein	ADRDTDAKEAIPRADSGLAFEEERPGLLARI	1	ADS(1)GLAFEEERPGLLAR	Yes	S	598		14-3-3 domain binding motif;b-Adrenergic Receptor kinase substrate motif;Calmodulin-dependent protein kinase I substrate motif;Calmodulin-dependent protein kinase II substrate motif;Calmodulin-dependent protein kinase IV substrate motif;Chk1 kinase substrate motif;PKA kinase substrate motif;PKC kinase substrate motif	3.22814e-28	140.95	127.36	98.269	0.48839	280980000	24.8324	24.98	24.4477	24.1379	24.2664	24.4571	24.7	24.3686	24.5781
LOC_Os06g10620.1	global transcription factor group A2	TPLHPYQTPMRDPGATPIHDGMRTPMRRGWA	1	DPGAT(1)PIHDGMRT(1)PMR	Yes	T	522		GSK-3, ERK1, ERK2, CDK5 substrate motif;WW domain binding motif	1.66278e-08	65.784	55.125	41.521	0.29521	51616000	24.154	24.0201	19.9225	19.8695	20.5292	20.5565	20.1955	20.0411	23.9258
LOC_Os06g10620.1	global transcription factor group A2	PMRDPGATPIHDGMRTPMRRGWAPMSPPRDN	1	DPGAT(1)PIHDGMRT(1)PMR	Yes	T	530		Cdc2 kinase substrate motif;CDK1,2,4,6 kinase substrate motif;Growth associated histone HI kinase substrate motif;GSK-3, ERK1, ERK2, CDK5 substrate motif;WW domain binding motif	1.66278e-08	65.784	55.125	41.521	0.29521	51616000	24.154	24.0201	19.8532	19.6541	20.3991	18.8092	20.0396	19.4475	23.9258
LOC_Os08g43190.2	GroES-like zinc-binding alcohol dehydrogenase family protein	VVIVDVDEHRLSVARSLGADAAVRVSARAED	1	S(1)LGADAAVR	Yes	S	229		MAPKAPK2 kinase substrate motif	0.00697234	41.54	13.527	41.54	0.37266	6115900	19.647	19.9937	19.6576	19.38	19.4255	19.7426	19.1744	18.9992	19.5139
LOC_Os02g20410.1	Guanylate-binding family protein	TTHGKRLRENEVGMESVQDMDIDRPERSRKR	1	LRENEVGMES(1)VQDMDIDRPER	Yes	S	984		b-Adrenergic Receptor kinase substrate motif;Casein kinase II substrate motif;Pyruvate dehydrogenase kinase substrate motif	1.25142e-09	56.303	47.595	56.303	0.07433	27679000	19.7168	22.7449	18.8266	19.6511	19.1833	18.3401	19.8669	23.4794	23.0941
LOC_Os12g44150.2	H(+)-ATPase 11	FGKEERELKWAHAQRTLHGLQPPDAKMFSEK	1	T(1)LHGLQPPDAK	Yes	T	821			8.52253e-05	74.611	43.382	43.761	-0.064984	110860000	23.3671	23.1853	23.0539	23.0641	22.8964	23.374	23.0115	23.2529	23.149
LOC_Os09g30412.1	HEAT SHOCK PROTEIN 81.4	YPISLWTEKTTEKEISDDEDEEEKKDAEEGK	1	TTEKEIS(1)DDEDEEEKK	Yes	S	220		BARD1 BRCT domain binding motif;Casein kinase II substrate motif;PKA kinase substrate motif;PKC kinase substrate motif	2.35596e-16	142.43	133.77	142.43	-0.70527	1254600000	27.7363	18.5153	27.686	19.6552	19.3671	26.2549	28.0818	20.3293	28.7439
LOC_Os06g38470.3	histone deacetylase 1	QDEDQEDPDERHHADSDVEMDDVKPLDDSGR	1	HHADS(1)DVEMDDVKPLDDSGR	Yes	S	420		b-Adrenergic Receptor kinase substrate motif;Casein kinase II substrate motif	5.70157e-38	114.39	108.03	114.39	-0.47884	571950000	24.3489	24.7429	25.4755	25.4245	24.8143	25.5406	25.5398	25.5039	25.5853
LOC_Os03g11580.1	histone-lysine N-methyltransferases	SNSPLAKRANLLESKSPDGVGQTFRAQPGVK	1	S(1)PDGVGQTFR	Yes	S	417		Casein kinase I substrate motif;ERK1,2 kinase substrate motif;Growth associated histone HI kinase substrate motif;GSK-3, ERK1, ERK2, CDK5 substrate motif;WW domain binding motif	0.000229214	81.017	68.062	81.017	-0.17383	33567000	22.0104	19.1626	21.9672	21.7842	21.9536	21.8684	22.0982	22.1635	22.1185
LOC_Os12g37430.3	HIT zinc finger ;PAPA-1-like conserved region	DGEEHQRREIHLNAPSPDRAARRAAMEGGAM	1	EIHLNAPS(1)PDR	Yes	S	90		Cdc2 kinase substrate motif;CDK kinase substrate motif;CDK1,2,4,6 kinase substrate motif;DNA dependent Protein kinase substrate motif;ERK1,2 kinase substrate motif;G protein-coupled receptor kinase 1 substrate motif;GSK-3, ERK1, ERK2, CDK5 substrate motif;WW domain binding motif	5.88987e-05	70.488	52.68	70.488	-0.72751	37890000	22.1191	22.311	19.7364	22.428	22.2213	22.2638	21.9062	22.196	21.8682
LOC_Os12g10630.1	homeobox protein 31	HGGGGGGGGMNGRHMSPPTPPAAAEESKAVV	1	HMS(1)PPT(1)PPAAAEESK	Yes	S	47		14-3-3 domain binding motif;Calmodulin-dependent protein kinase II substrate motif;Casein kinase II substrate motif;ERK1,2 kinase substrate motif;G protein-coupled receptor kinase 1 substrate motif;GSK-3, ERK1, ERK2, CDK5 substrate motif;MAPKAPK2 kinase substrate motif;PKA kinase substrate motif;PKC kinase substrate motif;WW domain binding motif	7.07617e-18	193.51	146.92	131.24	0.1807	872600000	25.0639	24.8506	24.8418	24.425	25.0475	24.6885	24.5553	24.435	25.0548
LOC_Os03g57160.1	IAP-like protein 1	QDCEENSTHSAKNADSVEPFFPRFAEHQKNS	1	NADS(1)VEPFFPR	Yes	S	293		b-Adrenergic Receptor kinase substrate motif;Casein kinase II substrate motif;PKA kinase substrate motif	0.00351333	41.283	30.132	41.283	-0.40757	8173300	20.8144	19.4967	19.4494	20.5701	19.8449	20.5102	20.5472	20.788	20.4861
LOC_Os03g51140.1	ILITYHIA	FKVAGTSGKAILEGGSDDEGASTEAHGRAII	1	AILEGGS(1)DDEGASTEAHGR	Yes	S	399		BARD1 BRCT domain binding motif;Casein kinase I substrate motif;Casein kinase II substrate motif	4.66021e-31	201.3	184.76	201.3	0.11771	1043300000	26.6054	26.1646	25.9723	26.1994	26.3205	26.2727	26.3157	26.5543	26.3278
LOC_Os02g45054.4	indeterminate(ID)-domain 4	KKRTLPDPDAEVIALSPKTLLATNRFVCEVC	1	TLPDPDAEVIALS(1)PK	Yes	S	85		Casein kinase II substrate motif;ERK1,2 kinase substrate motif;Growth associated histone HI kinase substrate motif;GSK-3, ERK1, ERK2, CDK5 substrate motif;PKA kinase substrate motif;PKC kinase substrate motif;WW domain binding motif	8.13066e-22	121.19	106.5	121.19	0.3615	267890000	25.0212	25.2142	19.8376	24.9377	24.9931	24.8182	25.0624	24.9365	24.9606
LOC_Os04g47860.3	indeterminate(ID)-domain 4	KRNLPADPDAEVIALSPKTLLATNRFVCEVC	1	NLPADPDAEVIALS(1)PK	Yes	S	87		Casein kinase II substrate motif;ERK1,2 kinase substrate motif;Growth associated histone HI kinase substrate motif;GSK-3, ERK1, ERK2, CDK5 substrate motif;PKA kinase substrate motif;PKC kinase substrate motif;WW domain binding motif	3.93537e-17	85.619	77.315	74.257	-0.2537	59716000	18.9336	18.3337	22.9962	23.0598	22.828	23.0498	23.0031	23.0654	23.0125
LOC_Os04g47860.6	indeterminate(ID)-domain 4	KKRNLPDPDAEVIALSPKTLLATNRFVCEVC	1	NLPDPDAEVIALS(1)PK	Yes	S	86		Casein kinase II substrate motif;ERK1,2 kinase substrate motif;Growth associated histone HI kinase substrate motif;GSK-3, ERK1, ERK2, CDK5 substrate motif;PKA kinase substrate motif;PKC kinase substrate motif;WW domain binding motif	4.29631e-09	68.513	47.262	57.679	-0.30206	395620000	25.9777	26.0672	18.6571	25.9774	19.1436	25.7985	25.9122	19.0094	26.0946
LOC_Os08g01930.1	KH domain-containing protein	AAPPANPQPAVAKGVSPQPAGYGGQWTA___	1	GVS(1)PQPAGYGGQWTA	Yes	S	688		Calmodulin-dependent protein kinase II substrate motif;Chk1 kinase substrate motif;ERK1,2 kinase substrate motif;G protein-coupled receptor kinase 1 substrate motif;GSK-3, ERK1, ERK2, CDK5 substrate motif;PKA kinase substrate motif;PKC kinase substrate motif;WW domain binding motif	3.07476e-18	113.86	98.291	113.86	-0.086357	2154800000	27.8204	27.7605	27.7619	27.87	27.8288	27.8132	27.7729	27.7082	27.8045
LOC_Os06g11380.1	kinesin like protein for actin based chloroplast movement 1	QMRTDTVLLTKEEGGSPIRNPPTAAEDARLA	1	EEGGS(1)PIRNPPTAAEDAR	Yes	S	330		Casein kinase I substrate motif;Cdc2 kinase substrate motif;CDK kinase substrate motif;CDK1,2,4,6 kinase substrate motif;ERK1,2 kinase substrate motif;GSK-3, ERK1, ERK2, CDK5 substrate motif;WW domain binding motif	1.51997e-22	203.92	161.61	193.77	0.084909	2086700000	27.7921	26.8884	26.9954	26.9502	27.9328	26.8591	26.7402	26.2552	26.3754
LOC_Os12g38970.1	leo1-like family protein	RKQQAVHRRKAVVFDSDDE____________	1	KAVVFDS(1)DDE	Yes	S	660		b-Adrenergic Receptor kinase substrate motif;BARD1 BRCT domain binding motif;Casein kinase II substrate motif	0.025276	42.869	35.302	41.664	0.17108	53012000	20.1093	20.5554	23.1027	23.2963	23.2631	18.6065	22.8635	22.9945	22.8668
LOC_Os12g38970.1	leo1-like family protein	ESGGASASQRRKEIDSDDDSPPRKQQAVHRR;ESGGGSASQRRKEIDSDDDSPPRKQQAVHRR	1	EIDS(1)DDDS(1)PPR	Yes	S	638		b-Adrenergic Receptor kinase substrate motif;Casein kinase I substrate motif;Casein kinase II substrate motif;G protein-coupled receptor kinase 1 substrate motif;GSK3 kinase substrate motif;PKA kinase substrate motif;Pyruvate dehydrogenase kinase substrate motif	0.0002053	66.262	53.636	66.262	0.085792	20283000	20.4049	20.8088	20.9993	20.5067	20.6499	21.3892	21.6118	21.5381	21.4325
LOC_Os12g38970.1	leo1-like family protein	ASASQRRKEIDSDDDSPPRKQQAVHRRKAVV;GSASQRRKEIDSDDDSPPRKQQAVHRRKAVV	1	EIDS(1)DDDS(1)PPR	Yes	S	642		b-Adrenergic Receptor kinase substrate motif;Casein kinase I substrate motif;Cdc2 kinase substrate motif;CDK kinase substrate motif;CDK1,2,4,6 kinase substrate motif;ERK1,2 kinase substrate motif;GSK-3, ERK1, ERK2, CDK5 substrate motif;MAPKAPK2 kinase substrate motif;WW domain binding motif	0.0002053	66.262	53.636	66.262	0.085792	20283000	20.4049	20.8088	20.9993	20.5067	20.6499	21.3892	21.6118	21.5381	21.4325
LOC_Os01g42294.1	Leucine-rich repeat protein kinase family protein	LDLPRWVQSVVREEWTAEVFDVELVRLGASA;VDLPRWVQSVVREEWTAEVFDVELVRLGGSA	1	EEWT(1)AEVFDVELVR	Yes	T	599		AMP-activated protein kinase substrate motif;Casein kinase I substrate motif	0.000921391	48.741	9.4753	48.741	0.5218	5654800	19.6492	18.8636	20.3117	18.323	20.3357	18.6458	18.4284	21.5006	21.358
LOC_Os01g42294.1	Leucine-rich repeat protein kinase family protein	TSEEERSRGTPPAAPTP______________	1	S(0.441)RGT(0.559)PPAAPT(1)P	Yes	T	683		DNA dependent Protein kinase substrate motif;GSK-3, ERK1, ERK2, CDK5 substrate motif;WW domain binding motif	3.68691e-06	87.498	70.966	87.498	-0.044353	151410000	21.1596	19.9191	19.1937	21.1813	21.2817	21.2591	21.3366	21.385	21.1696
LOC_Os12g40490.1	LIM domain-containing protein	DEQLARALQESLNADSPPRQNIPVENVPSEP	1	ALQESLNADS(1)PPR	Yes	S	87		b-Adrenergic Receptor kinase substrate motif;Cdc2 kinase substrate motif;CDK kinase substrate motif;CDK1,2,4,6 kinase substrate motif;ERK1,2 kinase substrate motif;GSK-3, ERK1, ERK2, CDK5 substrate motif;WW domain binding motif	4.06444e-13	196.11	159.81	114.82	0.2493	164500000	24.2467	24.1111	24.1462	23.8828	24.167	24.0043	24.1497	24.1877	24.1836
LOC_Os02g48010.1	little nuclei1	QNRKGRAKGGVKRTRSVLAVVEDAKEILGEN	1	S(1)VLAVVEDAK	Yes	S	936		14-3-3 domain binding motif;AMP-activated protein kinase substrate motif;Calmodulin-dependent protein kinase I substrate motif;Calmodulin-dependent protein kinase II alpha substrate motif;Calmodulin-dependent protein kinase II substrate motif;Calmodulin-dependent protein kinase IV substrate motif;Chk1 kinase substrate motif;Phosphorylase kinase substrate motif;PKA kinase substrate motif;PKC kinas…	1.47264e-09	134.14	99.448	40.154	0.49757	319680000	19.2087	21.7831	21.7851	22.4002	22.7193	22.6156	21.8994	19.9111	21.5756
LOC_Os05g50280.1	Major facilitator superfamily protein	______________MSFRGEESGGEDGGRTA	1	S(1)FRGEES(1)GGEDGGR	Yes	S	2		PKA kinase substrate motif;PKC kinase substrate motif	3.55551e-13	82.908	65.044	50.155	-0.1025	73535000	23.9427	19.0664	20.0286	23.5964	19.7554	19.6227	22.5801	22.4573	22.6322
LOC_Os05g10810.1	membrane bound O-acyl transferase (MBOAT) family protein	____________MVGSDGDGDGGGGEAHAPA	1	VGS(1)DGDGDGGGGEAHAPAAPAHHHR	Yes	S	4		Casein kinase II substrate motif;Pyruvate dehydrogenase kinase substrate motif	1.11631e-19	64.295	55.476	64.295	-0.63469	18709000	18.801	20.7934	20.7526	20.4037	23.8504	19.6301	18.7952	19.0861	19.0589
LOC_Os12g42550.2	methyl-CPG-binding domain 10	PRRSARISEKVKAFDSPEGEKIPKRSRNSSG	1	AFDS(1)PEGEKIPK	Yes	S	104		b-Adrenergic Receptor kinase substrate motif;Casein kinase II substrate motif;ERK1,2 kinase substrate motif;GSK-3, ERK1, ERK2, CDK5 substrate motif;PKA kinase substrate motif;WW domain binding motif	0.000178784	65.395	51.995	65.395	0.1333	48407000	22.9014	22.0843	22.2488	21.9117	22.6631	22.3854	22.2195	22.1944	22.3628
LOC_Os04g56530.1	mitogen-activated protein kinase kinase kinase 7	SGASVTQNGSTPRRRSGQLDPPMLEISKTRL	1	S(1)GQLDPPMLEISK	Yes	S	790		14-3-3 domain binding motif;Calmodulin-dependent protein kinase II substrate motif;PAK2 kinase substrate motif;PKA kinase substrate motif;PKC epsilon kinase substrate motif;PKC kinase substrate motif	4.79959e-07	72.496	64.571	72.496	0.10816	27219000	19.8526	19.456	22.6315	19.6014	22.2875	22.3517	22.2801	19.5882	22.2982
LOC_Os03g49640.2	mitogen-activated protein kinase kinase kinase 9	SSMSADRSLGLRPSRSLDLAVGGGGTDIRIS	1	S(1)LDLAVGGGGTDIR	Yes	S	93		G protein-coupled receptor kinase 1 substrate motif	2.42824e-18	97.69	76.46	97.69	-0.22307	80688000	23.05	22.8845	23.0689	23.0048	23.1805	23.2869	23.0932	23.0415	23.1144
LOC_Os02g54010.1	Mono-/di-acylglycerol lipase, N-terminal;Lipase, class 3	SEVSDAVGMMDEKVDSDGEDIIDHHVDEDRM	1	VDS(1)DGEDIIDHHVDEDR	Yes	S	493		b-Adrenergic Receptor kinase substrate motif;Casein kinase II substrate motif;PKA kinase substrate motif;PKC kinase substrate motif	6.58416e-07	52.026	41.392	52.026	0.58778	6640600	19.2048	18.798	20.2292	20.6943	18.8463	20.6405	20.9882	18.0061	19.6223
LOC_Os03g57110.2	myosin heavy chain-related	STEIILRDIEVAPHISPRRSHETPKQDMQYD	1	DIEVAPHIS(1)PR	Yes	S	572		Cdc2 kinase substrate motif;CDK kinase substrate motif;CDK1,2,4,6 kinase substrate motif;ERK1,2 kinase substrate motif;G protein-coupled receptor kinase 1 substrate motif;Growth associated histone HI kinase substrate motif;GSK3 kinase substrate motif;GSK-3, ERK1, ERK2, CDK5 substrate motif;PKA kinase substrate motif;PKC kinase substrate motif;WW domain binding motif	0.00135615	52.693	42.169	45.879	-2.0271	16346000	20.8593	20.7755	20.658	20.8731	20.8374	20.8232	20.7453	20.7406	20.8079
LOC_Os08g36500.1	nitrate reductase 1	PPLVSPPSRKPPSDGSDDEEEEQEDWRELYG	1	KPPS(1)DGS(1)DDEEEEQEDWR	Yes	S	67		BARD1 BRCT domain binding motif;Casein kinase II substrate motif	2.07078e-284	276.12	262.69	57.499	0.55927	797650000	19.438	19.3201	25.1013	25.097	24.9401	25.1234	24.9285	25.2404	24.729
LOC_Os03g29970.1	nuclear factor Y, subunit B3	____________MPDSDNDSGGPSNYAGGEL	1	PDS(1)DNDS(1)GGPSNYAGGELSSPR	Yes	S	4		b-Adrenergic Receptor kinase substrate motif;Casein kinase II substrate motif;G protein-coupled receptor kinase 1 substrate motif;GSK3 kinase substrate motif;Pyruvate dehydrogenase kinase substrate motif	6.7488e-252	215.75	202.77	183.26	0.12124	255020000	24.84	24.7268	24.5823	24.4989	24.5896	24.4084	24.5294	24.6575	24.5497
LOC_Os11g34200.1	nuclear factor Y, subunit C11	LTEVVNKVPDLGGADSCGDDRALPRRRKALP	1	VPDLGGADS(1)CGDDR	Yes	S	95		b-Adrenergic Receptor kinase substrate motif;Casein kinase II substrate motif;Pyruvate dehydrogenase kinase substrate motif	2.57167e-15	85.837	75.605	73.887	0.49057	57475000	22.7137	22.5858	22.4149	19.0723	18.5398	23.1319	23.2449	23.1279	23.3116
LOC_Os07g30970.1	Nucleoside diphosphate kinase family protein	ATRPWEAAPGTIRADYAVEVGRNVIHGSDSV	1	ADY(1)AVEVGR	Yes	Y	105		EGFR kinase substrate motif;Src kinase substrate motif;TC-PTP phosphatase substrate motif	0.00123184	68.383	23.661	68.383	-0.30559	17723000	21.0404	21.2459	21.4765	20.9611	20.856	20.8467	21.1634	20.9232	20.2275
LOC_Os05g28190.1	NUP50 (Nucleoporin 50 kDa) protein	QPVETTDEAKDLGGGSVVAGEAKEDNSKASD	1	DLGGGS(1)VVAGEAK	Yes	S	173			0.00150409	43.282	19.127	43.282	0.66265	11456000	20.7012	20.7214	20.5866	20.5308	20.7868	20.4942	20.651	19.3662	20.3893
LOC_Os01g48874.1	O-acyltransferase (WSD1-like) family protein	AAVAEEEEELLEEPVSPAGRLFREPHFSCYI	1	KAAAVAEEEEELLEEPVS(1)PAGR	Yes	S	50		Casein kinase I substrate motif;ERK1,2 kinase substrate motif;GSK-3, ERK1, ERK2, CDK5 substrate motif;WW domain binding motif	1.58617e-31	145.61	136.36	47.52	0.64093	345790000	24.7589	24.9138	18.3433	24.742	24.7645	18.9235	24.931	24.9704	25.0059
LOC_Os08g41400.1	Pentatricopeptide repeat (PPR) superfamily protein	GSPKAAVSGQQQDWNSPARLPVEKKPKGKKQ	1	AAVSGQQQDWNS(1)PAR	Yes	S	1040		Casein kinase I substrate motif;Cdc2 kinase substrate motif;CDK kinase substrate motif;CDK1,2,4,6 kinase substrate motif;ERK1,2 kinase substrate motif;GSK-3, ERK1, ERK2, CDK5 substrate motif;WW domain binding motif	1.95124e-83	257.04	238.29	257.04	-0.61365	839260000	26.5466	26.5392	26.5023	26.5049	26.3971	26.0741	26.481	26.2969	26.4862
LOC_Os08g27840.1	phosphoenolpyruvate carboxylase 1	______MAGKVEKMASIDAQLRMLAPAKLSE	1	MAS(1)IDAQLR	Yes	S	10		Calmodulin-dependent protein kinase II substrate motif;Chk1 kinase substrate motif;Phosphorylase kinase substrate motif;PKA kinase substrate motif;PKC kinase substrate motif	2.38342e-08	103.7	75.687	70.1	0.1631	1135600000	23.611	23.3503	23.4348	23.2101	23.3024	23.4591	23.2856	23.3798	23.4354
LOC_Os02g14770.4	phosphoenolpyruvate carboxylase 3	_MAAAAGKAAMERHQSIDAQLRLLAPGKVSE	1	HQS(1)IDAQLR	Yes	S	15		14-3-3 domain binding motif;Calmodulin-dependent protein kinase II alpha substrate motif;Calmodulin-dependent protein kinase II substrate motif;Calmodulin-dependent protein kinase IV substrate motif;Chk1 kinase substrate motif;Phosphorylase kinase substrate motif;PKA kinase substrate motif;PKC kinase substrate motif	2.92978e-09	110.18	71.876	42.718	-1.0513	390140000	24.8853	20.5871	23.7714	26.6218	27.4926	23.8497	23.5754	23.5531	23.6098
LOC_Os03g46710.1	phosphoinositide binding	ERQLEEQEILGEADESDDDLAALIRNMDDGN	1	QLEEQEILGEADES(1)DDDLAALIR	Yes	S	416		b-Adrenergic Receptor kinase substrate motif;Casein kinase II substrate motif;Pyruvate dehydrogenase kinase substrate motif	3.04131e-11	57.745	53.276	57.745	1.0382	31834000	23.5774	19.1456	19.3501	23.3498	19.3008	23.0405	20.4578	18.4959	19.5493
LOC_Os06g39704.1	photosystem II reaction center protein H	_____________MATQTVEDSSRPGPRQTR	1	AT(1)QT(1)VEDSSRPGPR	Yes	T	3			1.01551e-28	184.98	148.46	184.98	-0.71542	16288000000	24.5671	24.3663	24.326	24.6036	24.6172	24.1587	24.6116	24.5672	24.4968
LOC_Os02g35970.1	Phototropic-responsive NPH3 family protein	HGGERGLVPVGGGGGSGRHEAALKNDGFVRR	1	GLVPVGGGGGS(1)GR	Yes	S	24		PKA kinase substrate motif;PKC kinase substrate motif	1.50371e-13	101.89	77.799	55.314	-0.29998	164820000	24.2663	24.1677	24.1114	23.9327	24.1052	23.9378	24.1581	24.2906	24.126
LOC_Os04g23890.4	phototropin 2	ARAPADAALLTPPKMSDADKMAAMSPVVAPG	1	APADAALLT(1)PPKMS(1)DADK	Yes	S	269		Casein kinase II substrate motif;PKA kinase substrate motif;PKC kinase substrate motif;Pyruvate dehydrogenase kinase substrate motif	3.46431e-28	114.58	98.812	89.877	-0.11489	1080200000	26.1245	26.0411	26.0579	25.9646	25.9332	26.0683	26.1422	26.0077	26.0491
LOC_Os04g23890.4	phototropin 2	KQPRGARAPADAALLTPPKMSDADKMAAMSP	1	APADAALLT(1)PPKMS(1)DADK	Yes	T	264		Cdc2 kinase substrate motif;CDK1,2,4,6 kinase substrate motif;CDK5 kinase substrate motif;GSK-3, ERK1, ERK2, CDK5 substrate motif;RAF1 kinase substrate motif;WW domain binding motif	3.46431e-28	114.58	98.812	89.877	-0.11489	1080200000	26.1245	26.0411	26.0579	25.9646	25.9332	26.0683	26.1422	26.0077	26.0491
LOC_Os03g01930.1	Plant protein of unknown function (DUF827)	SVFDGGEGRGNPHILSPRGGYMPRTEMAAAE	1	GNPHILS(1)PR	Yes	S	633		ERK1,2 kinase substrate motif;Growth associated histone HI kinase substrate motif;GSK-3, ERK1, ERK2, CDK5 substrate motif;PKA kinase substrate motif;PKC kinase substrate motif;WW domain binding motif	0.00376958	47.559	34.983	47.559	0.42033	55168000	22.308	22.5538	23.1994	22.4987	22.4409	22.0846	21.914	22.5657	22.9242
LOC_Os07g26690.1	plasma membrane intrinsic protein 2	YILRAGAIKALGSFRSNA_____________	1	ALGS(1)FRS(1)NA	Yes	S	288			3.30312e-08	112.83	47.368	57.885	0.0076601	8300500000	26.2204	26.3681	26.2749	26.6432	19.7803	26.5714	26.7392	26.8744	26.8785
LOC_Os10g39430.1	plastid movement impaired1	YTQAATEKVDVVDDVSPALARAHNKNSFSVA	1	VDVVDDVS(1)PALAR	Yes	S	286		Casein kinase I substrate motif;ERK1,2 kinase substrate motif;G protein-coupled receptor kinase 1 substrate motif;GSK-3, ERK1, ERK2, CDK5 substrate motif;WW domain binding motif	0.000573179	53.448	41.854	49.423	-0.62174	11807000	21.0509	21.0904	20.9934	20.543	20.8453	19.4575	20.8592	20.5444	20.2487
LOC_Os11g38260.1	Plastid-lipid associated protein PAP / fibrillin family protein	KLLSAVSGLNRGLAASQEDLDRADAAARELE	1	GLAAS(1)QEDLDR	Yes	S	89		ATM kinase substrate motif;Casein kinase II substrate motif;DNA dependent Protein kinase substrate motif;Pyruvate dehydrogenase kinase substrate motif	9.18505e-07	90.653	60.103	90.653	-0.64005	37569000	22.1854	22.2512	19.161	22.0961	22.0012	22.0494	22.2784	22.1759	22.2423
LOC_Os06g36090.2	pleiotropic drug resistance 1	ARLSNSSSNGVSRLMSIGSNEAGPRRGMVLP	1	LMS(1)IGS(1)NEAGPR	Yes	S	539		14-3-3 domain binding motif;Calmodulin-dependent protein kinase II alpha substrate motif;Calmodulin-dependent protein kinase II substrate motif;Calmodulin-dependent protein kinase IV substrate motif;Casein kinase II substrate motif;Chk1 kinase substrate motif;MAPKAPK2 kinase substrate motif;Phosphorylase kinase substrate motif;PKA kinase substrate motif;PKC kinase substrate motif	4.47974e-10	142.08	130.87	41.644	-0.46926	170360000	21.6898	20.1825	21.8291	21.562	21.591	21.6993	20.8896	20.6742	20.9557
LOC_Os06g36090.2	pleiotropic drug resistance 1	SNSSSNGVSRLMSIGSNEAGPRRGMVLPFTP	1	LMS(1)IGS(1)NEAGPR	Yes	S	542		Casein kinase II substrate motif	0.00348023	41.644	30.154	41.644	-0.46926	22418000	21.6898	19.814	21.8291	21.562	21.591	21.6993	20.8896	20.6742	20.9557
LOC_Os10g34670.2	prefoldin 5	_____________MASPPRIEVEKLSVEQLK	1	AS(1)PPRIEVEK	Yes	S	3		Cdc2 kinase substrate motif;CDK kinase substrate motif;CDK1,2,4,6 kinase substrate motif;ERK1,2 kinase substrate motif;GSK-3, ERK1, ERK2, CDK5 substrate motif;WW domain binding motif	1.29438e-09	111.52	86.051	108.35	-0.070117	217850000	24.6699	24.5198	24.5696	24.5244	24.5169	24.4287	24.4204	24.4364	24.6502
LOC_Os02g50970.1	Protein kinase superfamily protein	GAEERRQSVAAERRRSQEEEWERRRSQEEEA	1	RRS(1)QEEEWER	Yes	S	102		14-3-3 domain binding motif;ATM kinase substrate motif;Calmodulin-dependent protein kinase II substrate motif;Casein kinase II substrate motif;DNA dependent Protein kinase substrate motif;PAK2 kinase substrate motif;PKA kinase substrate motif;PKC epsilon kinase substrate motif;PKC kinase substrate motif	2.89535e-05	93.011	72.154	93.011	-0.0093928	17138000	19.4441	19.6912	23.4192	20.6887	20.6102	21.3272	18.9576	18.5794	20.5084
LOC_Os03g50390.2	Protein kinase superfamily protein	LVESYTQKDLPNAVGSPDVAKVSNSSINEES	1	DLPNAVGS(1)PDVAK	Yes	S	63		ERK1,2 kinase substrate motif;G protein-coupled receptor kinase 1 substrate motif;GSK-3, ERK1, ERK2, CDK5 substrate motif;WW domain binding motif	3.98275e-13	91.62	70.157	91.62	0.2146	91821000	23.3918	23.4603	23.3848	23.3612	23.6163	19.543	23.3233	23.4586	23.5939
LOC_Os03g28300.2	Protein kinase superfamily protein with octicosapeptide/Phox/Bem1p domain	VSHSASHNKTEMHKRSLDFPTPSRCHDDTYN	1	S(1)LDFPTPSR	Yes	S	412		G protein-coupled receptor kinase 1 substrate motif;PKA kinase substrate motif;PKC kinase substrate motif	3.8076e-05	94.309	38.848	94.309	0.59101	70173000	19.3601	23.2096	19.5846	23.2222	20.9003	23.303	23.5938	23.6178	23.8197
LOC_Os09g37520.1	Protein of unknown function (DUF630 and DUF632)	IPSTSRGEVTPPAPPSPPRVSTWDFLNPFET	1	GEVT(1)PPAPPS(1)PPR	Yes	S	357		Cdc2 kinase substrate motif;CDK kinase substrate motif;CDK1,2,4,6 kinase substrate motif;DNA dependent Protein kinase substrate motif;ERK1,2 kinase substrate motif;GSK-3, ERK1, ERK2, CDK5 substrate motif;WW domain binding motif	4.35275e-09	84.753	74.749	56.599	1.1222	34165000	22.5177	22.3927	22.3152	18.7163	22.3811	18.892	22.5357	19.229	22.4905
LOC_Os09g37520.1	Protein of unknown function (DUF630 and DUF632)	PPPPADIPSTSRGEVTPPAPPSPPRVSTWDF	1	GEVT(1)PPAPPS(1)PPR	Yes	T	351		G protein-coupled receptor kinase 1 substrate motif;GSK-3, ERK1, ERK2, CDK5 substrate motif;WW domain binding motif	4.35275e-09	84.753	74.749	56.599	1.1222	34165000	22.5177	22.3927	22.3152	18.9116	22.3811	18.9632	22.5357	20.1895	22.4905
LOC_Os04g43990.1	Protein of unknown function, DUF584	VVIPPHELAWRGRAASLSVHEGIGRTLKGRD	1	AAS(1)LS(1)VHEGIGR	Yes	S	143		14-3-3 domain binding motif;Akt kinase substrate motif;Calmodulin-dependent protein kinase II substrate motif;Casein kinase II substrate motif;MAPKAPK1 kinase substrate motif;p70 Ribosomal S6 kinase substrate motif;Phosphorylase kinase substrate motif;PKA kinase substrate motif;PKC kinase substrate motif	0.00245612	44.616	33.126	44.616	-0.13597	15483000	19.616	20.3815	20.2344	19.3878	20.5644	20.6483	19.1552	19.549	19.8461
LOC_Os04g43990.1	Protein of unknown function, DUF584	VVIPPHELAWRGRAASLSVHEGIGRTLKGRD	1	AAS(1)LS(1)VHEGIGR	Yes	S	143		14-3-3 domain binding motif;Akt kinase substrate motif;Calmodulin-dependent protein kinase II substrate motif;Casein kinase II substrate motif;MAPKAPK1 kinase substrate motif;p70 Ribosomal S6 kinase substrate motif;Phosphorylase kinase substrate motif;PKA kinase substrate motif;PKC kinase substrate motif	0.00245612	44.616	33.126	44.616	-0.13597	15483000	19.7277	20.9576	20.8592	17.6829	20.6439	18.9343	20.8981	19.7378	21.0414
LOC_Os04g43990.1	Protein of unknown function, DUF584	IPPHELAWRGRAASLSVHEGIGRTLKGRDLS	1	AAS(1)LS(1)VHEGIGR	Yes	S	145		Casein kinase II substrate motif	0.00255636	44.616	33.126	44.616	-0.13597	9689500	18.83	20.9576	20.8592	20.2812	20.6439	19.9947	20.8981	20.061	21.0414
LOC_Os01g56790.1	Protein of unknown function, DUF593	SASRGLEAPWVDPGPSPRAYGRGDDLIVQNI	1	GLEAPWVDPGPS(1)PR	Yes	S	566		DNA dependent Protein kinase substrate motif;ERK1,2 kinase substrate motif;Growth associated histone HI kinase substrate motif;GSK-3, ERK1, ERK2, CDK5 substrate motif;PKA kinase substrate motif;PKC kinase substrate motif;WW domain binding motif	0.000828639	42.789	24.477	42.789	3.1811	6700600	20.6907	19.7165	19.8179	20.8418	19.5244	19.4187	20.1945	21.0878	21.3059
LOC_Os02g44810.1	Pseudouridine synthase family protein	___________MAAASPPASPPHPKRRKMSS	1	AAAS(1)PPAS(1)PPHPK	Yes	S	5		ERK1,2 kinase substrate motif;G protein-coupled receptor kinase 1 substrate motif;GSK3 kinase substrate motif;GSK-3, ERK1, ERK2, CDK5 substrate motif;WW domain binding motif	3.90272e-09	83.351	67.197	80.746	-0.23598	203730000	24.4463	24.3813	24.4983	24.4125	24.4685	24.3437	24.491	24.4744	24.3647
LOC_Os02g44810.1	Pseudouridine synthase family protein	_______MAAASPPASPPHPKRRKMSSSSDP	1	AAAS(1)PPAS(1)PPHPK	Yes	S	9		ERK1,2 kinase substrate motif;G protein-coupled receptor kinase 1 substrate motif;GSK-3, ERK1, ERK2, CDK5 substrate motif;MAPKAPK2 kinase substrate motif;WW domain binding motif	3.90272e-09	83.351	67.197	80.746	-0.23598	203730000	24.4463	24.3813	24.4983	24.4125	24.4685	24.3437	24.491	24.4744	24.3647
LOC_Os02g57390.1	pumilio 4	SRSTTPDPQLIRRTPSPCLPPVGVRMGSTDK	1	RT(1)PS(1)PCLPPVGVR	Yes	S	305		14-3-3 domain binding motif;Calmodulin-dependent protein kinase II substrate motif;Calmodulin-dependent protein kinase IV substrate motif;Chk1 kinase substrate motif;DNA dependent Protein kinase substrate motif;ERK1,2 kinase substrate motif;G protein-coupled receptor kinase 1 substrate motif;GSK-3, ERK1, ERK2, CDK5 substrate motif;PKA kinase substrate motif;PKC kinase substrate motif;WW domain bi…	0.0018014	41.54	29.564	41.052	0.94077	5028200	19.8604	19.8034	20.3727	20.4663	19.0213	20.3177	19.1744	19.8925	19.6073
LOC_Os02g57390.1	pumilio 4	SISRSTTPDPQLIRRTPSPCLPPVGVRMGST	1	RT(1)PS(1)PCLPPVGVR	Yes	T	303		Growth associated histone HI kinase substrate motif;GSK-3, ERK1, ERK2, CDK5 substrate motif;PKA kinase substrate motif;PKC kinase substrate motif;WW domain binding motif	0.0018014	41.54	29.564	41.052	0.94077	5028200	19.7263	19.8034	20.3727	20.4663	19.5267	20.3177	20.4003	19.5226	19.7423
LOC_Os03g55704.1	Pyridoxal phosphate (PLP)-dependent transferases superfamily protein	LDDGGGGGDGGGEEGSGVGRSRSLARLNAQR	1	DAALLDDGGGGGDGGGEEGS(1)GVGR	Yes	S	203		Casein kinase I substrate motif	2.39629e-11	56.149	43.588	56.149	-1.5396	11081000	20.8301	19.4477	18.8359	22.3272	22.0371	19.5883	19.507	20.4833	19.4706
LOC_Os08g43180.1	Pyridoxal phosphate (PLP)-dependent transferases superfamily protein	KNVPEMDAAGEENGHSPEIREADPPPPPPPI	1	NVPEMDAAGEENGHS(1)PEIR	Yes	S	463		Casein kinase II substrate motif;ERK1,2 kinase substrate motif;GSK-3, ERK1, ERK2, CDK5 substrate motif;WW domain binding motif	8.59463e-06	43.799	26.517	43.799	-0.67709	16885000	19.2206	20.8061	19.7881	20.8372	21.1907	19.6103	21.5443	21.9665	21.4312
LOC_Os02g24354.1	Pyridoxal-dependent decarboxylase family protein	WVEDDGSIAKIRRGESFDDYMKFFDNLSA__	1	RGES(1)FDDYMK	Yes	S	477		14-3-3 domain binding motif;b-Adrenergic Receptor kinase substrate motif;Calmodulin-dependent protein kinase II alpha substrate motif;Calmodulin-dependent protein kinase II substrate motif;Calmodulin-dependent protein kinase IV substrate motif;Casein kinase II substrate motif;Chk1 kinase substrate motif;Doublecortin kinase-1 kinase substrate motif;PKA kinase substrate motif;PKC kinase substrate m…	3.6033e-07	122.7	106.45	122.7	-0.29678	70791000	22.4594	22.8845	22.8497	22.9734	22.9941	22.7416	23.0121	23.1266	23.0193
LOC_Os10g04580.2	Ras-related small GTP-binding family protein	ANKVDIAPRDGKRVSSGNLVDVARQWVEKQG	1	RVS(1)S(1)GNLVDVAR	Yes	S	108		14-3-3 domain binding motif;Calmodulin-dependent protein kinase II substrate motif;MDC1 BRCT domain binding motif;PKA kinase substrate motif;PKC kinase substrate motif;Plk1 PBD domain binding motif	0.000314912	63.408	47.652	49.448	0.4371	84474000	21.3736	21.3915	21.3366	19.6905	21.3355	18.9631	20.1479	20.4292	19.129
LOC_Os10g04580.2	Ras-related small GTP-binding family protein	IANKVDIAPRDGKRVSSGNLVDVARQWVEKQ	1	RVS(1)S(1)GNLVDVAR	Yes	S	107		PAK2 kinase substrate motif;PKA kinase substrate motif;PKC kinase substrate motif	0.00152122	49.448	29.119	49.448	0.4371	76360000	23.7396	23.7897	19.1018	23.6751	20.1931	23.7556	18.8602	19.1288	24.0728
LOC_Os10g04580.2	Ras-related small GTP-binding family protein	ANKVDIAPRDGKRVSSGNLVDVARQWVEKQG	1	RVS(1)S(1)GNLVDVAR	Yes	S	108		14-3-3 domain binding motif;Calmodulin-dependent protein kinase II substrate motif;MDC1 BRCT domain binding motif;PKA kinase substrate motif;PKC kinase substrate motif;Plk1 PBD domain binding motif	0.000314912	63.408	47.652	49.448	0.4371	84474000	23.7396	23.7897	19.1064	23.6751	19.2982	23.7556	20.2128	20.2712	24.0728
LOC_Os01g72320.1	Regulator of chromosome condensation (RCC1) family with FYVE zinc finger domain	NDSVHKDGSDHYRLRSPFGSPPKNALDKAFS	1	LRS(1)PFGS(1)PPK	Yes	S	177		14-3-3 domain binding motif;Calmodulin-dependent protein kinase II substrate motif;ERK1,2 kinase substrate motif;G protein-coupled receptor kinase 1 substrate motif;Growth associated histone HI kinase substrate motif;GSK3 kinase substrate motif;GSK-3, ERK1, ERK2, CDK5 substrate motif;PKA kinase substrate motif;PKC kinase substrate motif;WW domain binding motif	0.0305601	40.767	30.3	40.767	2.2418	31962000	22.0008	21.7955	22.0762	21.767	21.7452	21.1813	21.628	21.7746	21.7027
LOC_Os01g72320.1	Regulator of chromosome condensation (RCC1) family with FYVE zinc finger domain	HKDGSDHYRLRSPFGSPPKNALDKAFSDVVL	1	LRS(1)PFGS(1)PPK	Yes	S	181		Cdc2 kinase substrate motif;CDK kinase substrate motif;CDK1,2,4,6 kinase substrate motif;ERK1,2 kinase substrate motif;GSK-3, ERK1, ERK2, CDK5 substrate motif;MAPKAPK2 kinase substrate motif;WW domain binding motif	0.0305601	40.767	30.3	40.767	2.2418	31962000	22.0008	21.7955	22.0762	21.767	21.7452	21.1813	21.628	21.7746	21.7027
LOC_Os04g45070.1	Remorin family protein	KVADEPPAEKPAQGGSNDRDVALARVETEKR	1	VADEPPAEKPAQGGS(1)NDRDVALAR	Yes	S	80			1.26456e-07	44.931	30.621	44.596	-0.45448	13822000	22.974	19.6636	22.2315	19.3302	20.5509	19.4903	19.3882	19.2	19.5873
LOC_Os06g49460.1	Rer1 family protein	ELEALDAGPALPTRGSDEFKPFIRRLPEFKF	1	GS(1)DEFKPFIR	Yes	S	102		Casein kinase II substrate motif;PKA kinase substrate motif;PKC kinase substrate motif	0.00177251	63.283	39.76	54.608	-0.42334	34909000	20.4614	21.3873	21.9851	22.3772	22.3381	22.0824	21.9571	22.0496	22.0731
LOC_Os02g40880.1	Ribosomal protein L14	NSSWGKKLIVQKRRASLNDFDRFKVMLAKIK	1	RAS(1)LNDFDR	Yes	S	101		14-3-3 domain binding motif;Aurora-A kinase substrate motif;Calmodulin-dependent protein kinase II substrate motif;Casein kinase II substrate motif;PAK2 kinase substrate motif;Phosphorylase kinase substrate motif;Pim1 kinase substrate sequence;PKA kinase substrate motif;PKC epsilon kinase substrate motif;PKC kinase substrate motif;Pyruvate dehydrogenase kinase substrate motif	0.0188723	70.488	44.446	70.488	0.25538	25421000	21.9403	21.9254	22.2953	22.2815	19.8575	21.8985	21.6363	18.3697	20.4398
LOC_Os12g38000.1	Ribosomal protein L2 family	FKSHTHHRKGPARFRSLDFGERNGYLKGVVT	1	FRS(1)LDFGER	Yes	S	31		14-3-3 domain binding motif;Calmodulin-dependent protein kinase II substrate motif;Phosphorylase kinase substrate motif;PKA kinase substrate motif;PKC kinase substrate motif	0.00011824	82.417	61.896	56.359	-0.60107	47488000	22.5085	22.0535	22.4848	22.619	22.3135	22.3166	22.6002	22.943	19.0745
LOC_Os02g09590.1	Ribosomal protein S21 family protein	RRMMEEPRFPEDDADSEAARRARDDEKDNWE	1	MMEEPRFPEDDADS(1)EAAR	Yes	S	126		b-Adrenergic Receptor kinase substrate motif;Casein kinase I substrate motif;G protein-coupled receptor kinase 1 substrate motif	1.7411e-05	45.915	38.005	44.415	0.91275	34861000	21.2515	21.356	20.8913	20.68	20.6462	20.6288	20.7945	21.211	19.7219
LOC_Os08g40230.1	Ribosomal protein S24/S35, mitochondrial	SVTEAVLERKLADVHSETDDELIEELRSKPL	1	LADVHS(1)ET(1)DDELIEELR	Yes	S	89		Casein kinase I substrate motif;Casein kinase II substrate motif;G protein-coupled receptor kinase 1 substrate motif;Pyruvate dehydrogenase kinase substrate motif	3.287e-29	103.84	83.943	46.362	0.95015	588170000	22.2171	20.0842	18.2235	17.6643	19.414	19.9628	20.1272	18.7192	17.7393
LOC_Os08g40230.1	Ribosomal protein S24/S35, mitochondrial	TEAVLERKLADVHSETDDELIEELRSKPLPE	1	LADVHS(1)ET(1)DDELIEELR	Yes	T	91		AMP-activated protein kinase substrate motif;b-Adrenergic Receptor kinase substrate motif;Casein kinase II substrate motif	3.287e-29	103.84	83.943	46.362	0.95015	595510000	22.2171	17.8399	18.2235	17.6643	19.5717	18.8965	20.3255	18.7192	17.7393
LOC_Os10g21372.1	ribosomal protein S7	RNKKGSTRKVPIEIGSKQGRALAIRWLLEAS	1	KVPIEIGS(1)K	Yes	S	94		Casein kinase I substrate motif	0.0224305	51.445	40.572	51.445	-0.20282	44875000	22.425	22.3059	22.1341	22.3254	22.3363	22.1845	22.2529	22.1636	22.0829
LOC_Os04g28180.1	Ribosomal protein S8e family protein	QQTRTLDSHIEEQFGSGRLLACISSRPGQCG	1	TLDSHIEEQFGS(1)GR	Yes	S	177		PKA kinase substrate motif;PKC kinase substrate motif	2.41613e-13	83.966	61.735	83.966	0.15071	76090000	23.0076	23.0906	22.8572	18.9543	23.153	19.571	22.6219	22.834	19.7585
LOC_Os02g37870.1	Ribosomal RNA processing Brix domain protein	KEKPADDEEAEAEAASEGEEDAAAAAAAAPF	1	EKPADDEEAEAEAAS(1)EGEEDAAAAAAAAPFR	Yes	S	49		Casein kinase I substrate motif;Casein kinase II substrate motif;G protein-coupled receptor kinase 1 substrate motif	4.23211e-30	72.425	65.849	61.415	0.31896	99260000	24.95	19.4993	19.462	24.1565	18.9368	23.2792	23.9961	23.3636	23.3163
LOC_Os10g21268.1	ribulose-bisphosphate carboxylases	WKAIKFEFEPVDKLDS_______________	1	FEFEPVDKLDS(1)	Yes	S	484		b-Adrenergic Receptor kinase substrate motif;Calmodulin-dependent protein kinase II substrate motif;Chk1 kinase substrate motif;PKA kinase substrate motif;PKC kinase substrate motif	0.000152162	68.676	62.085	51.135	0.079001	1525500000	27.7027	27.7145	27.7136	27.5586	19.6924	20.1527	27.7072	27.8203	27.6655
LOC_Os04g52050.1	RING/FYVE/PHD zinc finger superfamily protein	MAPGRAAASAAAEGGSPEPLEVRCAGCGETL	1	AAASAAAEGGS(1)PEPLEVR	Yes	S	16		Casein kinase I substrate motif;Casein kinase II substrate motif;ERK1,2 kinase substrate motif;GSK-3, ERK1, ERK2, CDK5 substrate motif;WW domain binding motif	3.01351e-44	120.66	106.1	112.5	0.67059	67098000	23.0447	23.1263	22.7845	22.745	22.8597	22.6477	22.7131	22.6812	22.7899
LOC_Os09g34070.2	RNA binding	LRLDAAADPYDTRAGSEGLYSAGYSQRESAR	1	AGS(1)EGLYSAGYSQR	Yes	S	400		14-3-3 domain binding motif;Calmodulin-dependent protein kinase II substrate motif;G protein-coupled receptor kinase 1 substrate motif;MAPKAPK2 kinase substrate motif;PKA kinase substrate motif;PKC kinase substrate motif	2.25359e-18	124.45	102.37	124.45	-0.61614	191910000	24.8248	24.5224	18.4402	24.5641	24.5074	24.3876	24.4686	24.38	24.4198
LOC_Os02g34460.2	RNA binding Plectin/S10 domain-containing protein	DFGGEKGGAPAEFQPSFRSSGGRPGFGRGGG	1	GGAPAEFQPS(1)FR	Yes	S	110		Casein kinase II substrate motif;DNA dependent Protein kinase substrate motif;G protein-coupled receptor kinase 1 substrate motif;GSK3 kinase substrate motif;PKA kinase substrate motif;PKC kinase substrate motif	0.000613752	57.175	46.023	43.991	-1.1598	39919000	22.1095	22.0125	22.236	22.6115	22.6173	19.2765	22.119	22.0779	22.0688
LOC_Os09g03610.4	RNA binding;abscisic acid binding	PGESRGGPAFGGPGFSPRSDAALVIRPTANL	1	GGPAFGGPGFS(1)PR	Yes	S	313		Casein kinase II substrate motif;ERK1,2 kinase substrate motif;Growth associated histone HI kinase substrate motif;GSK-3, ERK1, ERK2, CDK5 substrate motif;PKA kinase substrate motif;PKC kinase substrate motif;WW domain binding motif	0.000912172	49.423	34.744	43.382	-0.80816	19059000	21.435	19.86	18.7105	20.0297	18.8715	21.727	20.2825	22.5353	22.67
LOC_Os04g45930.3	RNA-binding (RRM/RBD/RNP motifs) family protein	AAEEAPKVEEQKRQPSPPLQQPAAEEKASSD	1	RQPS(1)PPLQQPAAEEK	Yes	S	55		14-3-3 domain binding motif;Calmodulin-dependent protein kinase II substrate motif;DNA dependent Protein kinase substrate motif;ERK1,2 kinase substrate motif;GSK-3, ERK1, ERK2, CDK5 substrate motif;PKA kinase substrate motif;PKC kinase substrate motif;WW domain binding motif	1.17401e-22	102.98	91.717	46.746	-0.24776	401930000	24.9026	24.4822	24.8666	24.5782	25.4244	24.4448	23.9738	24.2717	24.2802
LOC_Os06g05530.3	RNA-binding (RRM/RBD/RNP motifs) family protein	AGLGGLAAGTTARGPSPLEDPALVRRSSSLG	1	GPS(1)PLEDPALVR	Yes	S	87		14-3-3 domain binding motif;Calmodulin-dependent protein kinase II substrate motif;Casein kinase II substrate motif;DNA dependent Protein kinase substrate motif;ERK1,2 kinase substrate motif;GSK-3, ERK1, ERK2, CDK5 substrate motif;PKA kinase substrate motif;PKC kinase substrate motif;WW domain binding motif	2.13722e-12	98.353	78.567	71.349	0.26704	71023000	23.0695	22.7607	22.8887	22.8366	22.9396	22.9194	22.9131	22.8908	22.968
LOC_Os06g50890.1	RNA-binding (RRM/RBD/RNP motifs) family protein	GGYGRDEYYGNSYRRSPPPMYPSYRDTRDYP	1	RS(1)PPPMYPSYR	Yes	S	230		ERK1,2 kinase substrate motif;Growth associated histone HI kinase substrate motif;GSK-3, ERK1, ERK2, CDK5 substrate motif;MAPKAPK2 kinase substrate motif;PKA kinase substrate motif;PKC kinase substrate motif;WW domain binding motif	1.1329e-10	111.63	79.31	111.63	0.61439	418970000	21.7623	21.61	22.1743	22.1404	22.3738	22.1791	22.286	22.3018	22.7014
LOC_Os10g08570.1	RNA-binding (RRM/RBD/RNP motifs) family protein	DKHGDNHKGEVADQLSNDEDVGGRENDESPN	1	GEVADQLS(1)NDEDVGGR	Yes	S	218		Casein kinase I substrate motif;Casein kinase II substrate motif	2.68139e-08	64.675	51.538	64.675	-0.84527	32765000	21.8007	21.9205	22.0935	21.5288	21.8623	21.6447	21.8606	21.6881	21.6813
LOC_Os11g41890.1	RNA-binding (RRM/RBD/RNP motifs) family protein	NGKMVEVKRAVPKELSPGPSMRSPVGGFNYA	1	ELS(1)PGPSMR	Yes	S	187		Calmodulin-dependent protein kinase II substrate motif;Chk1 kinase substrate motif;ERK1,2 kinase substrate motif;G protein-coupled receptor kinase 1 substrate motif;GSK3 kinase substrate motif;GSK-3, ERK1, ERK2, CDK5 substrate motif;PKA kinase substrate motif;PKC kinase substrate motif;WW domain binding motif	2.78367e-07	120.31	106.63	120.31	0.51793	158600000	24.3846	24.4137	19.5443	24.0505	24.3739	24.1977	24.1406	24.129	24.1912
LOC_Os11g41890.1	RNA-binding (RRM/RBD/RNP motifs) family protein	KRAVPKELSPGPSMRSPVGGFNYAVNRANNF	1	S(1)PVGGFNYAVNR	Yes	S	194		ERK1,2 kinase substrate motif;Growth associated histone HI kinase substrate motif;GSK-3, ERK1, ERK2, CDK5 substrate motif;WW domain binding motif	3.53466e-08	78.653	54.361	78.653	1.2865	10834000	19.8432	18.3005	21.0672	21.0222	21.5039	19.6967	19.7614	19.0088	21.4097
LOC_Os11g47970.1	rubisco activase	VPLILGIWGGKGQGKSFQCELVFAKMGINPI	1	S(1)FQCELVFAK	Yes	S	201			0.00423194	41.704	18.633	41.704	-0.4766	16557000	17.7393	20.5743	20.7698	21.483	20.976	21.0983	20.0677	21.3731	21.5332
LOC_Os01g65900.1	SCARECROW-like 1	NDEWADPMKNVILPNSPKESESSISCAGSNN	1	NVILPNS(1)PK	Yes	S	162		Casein kinase II substrate motif;ERK1,2 kinase substrate motif;G protein-coupled receptor kinase 1 substrate motif;Growth associated histone HI kinase substrate motif;GSK3 kinase substrate motif;GSK-3, ERK1, ERK2, CDK5 substrate motif;PKA kinase substrate motif;PKC kinase substrate motif;WW domain binding motif	0.000744577	87.298	71.16	50.353	-0.49371	55886000	22.8114	18.8822	23.0768	19.9385	23.1748	22.9054	20.6	23.4385	23.389
LOC_Os05g46720.2	Sec14p-like phosphatidylinositol transfer family protein	ESIPVVDKVVDDGWGSPRASSSPSRSLPITF	1	VVDDGWGS(1)PR	Yes	S	444		ERK1,2 kinase substrate motif;G protein-coupled receptor kinase 1 substrate motif;Growth associated histone HI kinase substrate motif;GSK3 kinase substrate motif;GSK-3, ERK1, ERK2, CDK5 substrate motif;PKA kinase substrate motif;PKC kinase substrate motif;WW domain binding motif	5.60631e-09	103.91	58.541	102.4	-0.03104	18962000	19.995	18.5562	19.6925	22.0667	20.2985	22.3182	22.1389	22.1709	18.5656
LOC_Os06g40510.1	Sec14p-like phosphatidylinositol transfer family protein	YIDEQALNQELIKQGSLHVNIPDQDPEDAKI	1	QGS(1)LHVNIPDQDPEDAK	Yes	S	291		Calmodulin-dependent protein kinase II substrate motif;Chk1 kinase substrate motif;Phosphorylase kinase substrate motif;PKA kinase substrate motif;PKC kinase substrate motif	0.000119086	41.912	24.212	41.912	0.20847	40008000	23.2282	20.185	18.7486	19.2006	23.2866	23.126	19.4917	23.364	19.8629
LOC_Os09g38570.1	sequence-specific DNA binding transcription factors	DKVENSGHVEGRAAESDVNVSSPRIKEANED	1	AAES(1)DVNVS(0.821)S(0.179)PR	Yes	S	209		b-Adrenergic Receptor kinase substrate motif	2.35423e-16	110.8	89.337	110.8	-0.30424	65573000	23.5778	23.4459	18.6046	23.3035	23.437	19.6964	19.5871	23.2032	23.2902
LOC_Os03g15900.2	SH3 domain-containing protein	EEPPSYSTSVLQKRESFENPLAGRGGRSFGS	1	RES(1)FENPLAGR	Yes	S	956		b-Adrenergic Receptor kinase substrate motif;Calmodulin-dependent protein kinase II substrate motif;Casein kinase II substrate motif;Chk1 kinase substrate motif;G protein-coupled receptor kinase 1 substrate motif;PAK2 kinase substrate motif;PKA kinase substrate motif;PKC kinase substrate motif	0.000256765	202.61	164.2	62.081	-0.27741	347390000	25.1363	24.9688	25.0099	24.8206	25.142	25.2729	25.1627	24.9358	24.6532
LOC_Os01g67250.2	sister chromatid cohesion 1 protein 4	MEETVPSRVHESPVLSPQRKASPSSNDETAK	1	VHES(1)PVLS(1)PQR	Yes	S	320		Cdc2 kinase substrate motif;CDK kinase substrate motif;CDK1,2,4,6 kinase substrate motif;ERK1,2 kinase substrate motif;GSK-3, ERK1, ERK2, CDK5 substrate motif;MAPKAPK2 kinase substrate motif;WW domain binding motif	3.08566e-09	116.55	85.361	44.968	0.3601	850310000	23.4639	23.1409	23.6224	23.1938	23.2689	23.0297	23.1347	22.7199	23.1095
LOC_Os01g67250.2	sister chromatid cohesion 1 protein 4	TPGLMEETVPSRVHESPVLSPQRKASPSSND	1	VHES(1)PVLS(1)PQR	Yes	S	316		b-Adrenergic Receptor kinase substrate motif;ERK1,2 kinase substrate motif;G protein-coupled receptor kinase 1 substrate motif;GSK3 kinase substrate motif;GSK-3, ERK1, ERK2, CDK5 substrate motif;WW domain binding motif	9.91829e-06	82.069	73.206	44.968	0.3601	755550000	19.0554	26.5624	26.5063	26.3283	26.3029	26.0359	26.0765	26.1059	26.1623
LOC_Os01g67250.2	sister chromatid cohesion 1 protein 4	MEETVPSRVHESPVLSPQRKASPSSNDETAK	1	VHES(1)PVLS(1)PQR	Yes	S	320		Cdc2 kinase substrate motif;CDK kinase substrate motif;CDK1,2,4,6 kinase substrate motif;ERK1,2 kinase substrate motif;GSK-3, ERK1, ERK2, CDK5 substrate motif;MAPKAPK2 kinase substrate motif;WW domain binding motif	3.08566e-09	116.55	85.361	44.968	0.3601	850310000	19.1204	26.5624	26.5063	26.3283	26.3029	26.0359	26.0765	26.1059	26.1623
LOC_Os07g30300.1	small G protein family protein / RhoGAP family protein	__________MPLAESPQWRQKATNFFSSSS	1	PLAES(1)PQWR	Yes	S	6		b-Adrenergic Receptor kinase substrate motif;ERK1,2 kinase substrate motif;GSK-3, ERK1, ERK2, CDK5 substrate motif;WW domain binding motif	0.00458674	44.203	14.73	44.203	2.8215	19813000	21.7656	21.9667	17.8242	21.8585	21.9035	18.7714	22.0768	19.1744	20.0319
LOC_Os01g68950.1	small ubiquitin-like modifier 1	______________MSAAGEEDKKPAGGEGG	1	S(1)AAGEEDKKPAGGEGGGAHINLK	Yes	S	2			1.01667e-46	113.6	104.81	60.104	-0.43319	393740000	25.1137	24.9706	24.9609	25.1627	25.0021	25.2448	25.2583	24.8655	25.0075
LOC_Os04g31090.1	SNF1-related protein kinase regulatory subunit gamma 1	___________MEMESPRSPEAEIGHRVEDL	1	MEMES(1)PRS(1)PEAEIGHR	Yes	S	5		b-Adrenergic Receptor kinase substrate motif;Casein kinase I substrate motif;Casein kinase II substrate motif;ERK1,2 kinase substrate motif;G protein-coupled receptor kinase 1 substrate motif;Growth associated histone HI kinase substrate motif;GSK-3, ERK1, ERK2, CDK5 substrate motif;PKA kinase substrate motif;PKC kinase substrate motif;WW domain binding motif	2.05632e-17	126	107.9	47.047	-1.3068	1039000000	18.9148	22.6193	22.5722	22.7088	22.974	23.2588	19.698	19.6453	22.6533
LOC_Os04g31090.1	SNF1-related protein kinase regulatory subunit gamma 1	________MEMESPRSPEAEIGHRVEDLWEV	1	MEMES(1)PRS(1)PEAEIGHR	Yes	S	8		Casein kinase II substrate motif;ERK1,2 kinase substrate motif;Growth associated histone HI kinase substrate motif;GSK-3, ERK1, ERK2, CDK5 substrate motif;WW domain binding motif	1.15136e-14	80.746	75.869	47.047	-1.3068	1104800000	25.4799	19.1087	19.1471	19.3247	25.7844	25.9165	25.2317	19.0409	19.0964
LOC_Os04g31090.1	SNF1-related protein kinase regulatory subunit gamma 1	___________MEMESPRSPEAEIGHRVEDL	1	MEMES(1)PRS(1)PEAEIGHR	Yes	S	5		b-Adrenergic Receptor kinase substrate motif;Casein kinase I substrate motif;Casein kinase II substrate motif;ERK1,2 kinase substrate motif;G protein-coupled receptor kinase 1 substrate motif;Growth associated histone HI kinase substrate motif;GSK-3, ERK1, ERK2, CDK5 substrate motif;PKA kinase substrate motif;PKC kinase substrate motif;WW domain binding motif	2.05632e-17	126	107.9	47.047	-1.3068	1039000000	26.2651	26.1837	26.2462	26.1732	26.2056	26.276	26.2368	26.2158	26.1221
LOC_Os04g31090.1	SNF1-related protein kinase regulatory subunit gamma 1	________MEMESPRSPEAEIGHRVEDLWEV	1	MEMES(1)PRS(1)PEAEIGHR	Yes	S	8		Casein kinase II substrate motif;ERK1,2 kinase substrate motif;Growth associated histone HI kinase substrate motif;GSK-3, ERK1, ERK2, CDK5 substrate motif;WW domain binding motif	1.15136e-14	80.746	75.869	47.047	-1.3068	1104800000	26.2651	26.1837	26.2462	26.1732	26.2056	26.276	26.2368	26.2158	26.1221
LOC_Os11g19130.1	SPT2 chromatin protein	HAKKKQPMKRRFNDLSEDEEDPLAMIRSMFR	1	FNDLS(1)EDEEDPLAMIR	Yes	S	476		BARD1 BRCT domain binding motif;Casein kinase II substrate motif;G protein-coupled receptor kinase 1 substrate motif	0.000121273	44.188	38.343	44.188	1.1172	27447000	22.2469	22.2289	17.5815	22.1696	21.9697	21.9859	22.1257	18.8224	19.1923
LOC_Os03g08550.2	STRUBBELIG-receptor family 6	ASFSLKPPPKIERHKSFDDDDLSNKPVLKKT	1	HKS(1)FDDDDLSNKPVLK	Yes	S	282		14-3-3 domain binding motif;Calmodulin-dependent protein kinase II alpha substrate motif;Calmodulin-dependent protein kinase II substrate motif;Calmodulin-dependent protein kinase IV substrate motif;Casein kinase II substrate motif;Chk1 kinase substrate motif;PKA kinase substrate motif;PKC kinase substrate motif;Pyruvate dehydrogenase kinase substrate motif	1.43729e-23	105.38	89.238	105.38	0.048063	83659000	18.5156	22.9562	23.4434	19.0381	23.2086	23.7965	24.3022	18.6814	19.383
LOC_Os09g19830.1	SU(VAR)3-9 homolog 6	EGVVANQGGAEGVAVSPDRSVPLSGGPTAAS	1	GVEGVVANQGGAEGVAVS(1)PDR	Yes	S	81		Cdc2 kinase substrate motif;CDK kinase substrate motif;CDK1,2,4,6 kinase substrate motif;ERK1,2 kinase substrate motif;G protein-coupled receptor kinase 1 substrate motif;GSK3 kinase substrate motif;GSK-3, ERK1, ERK2, CDK5 substrate motif;WW domain binding motif	1.04663e-18	73.11	59.447	67.727	0.98579	36390000	22.8265	19.4121	19.7585	22.6543	22.668	19.5206	22.1568	22.4042	22.3805
LOC_Os08g20660.2	sucrose phosphate synthase 1F	EADSPGDSLRDVHDISLNLKLSLDSEKSSTK	1	DVHDIS(1)LNLK	Yes	S	719			0.00130142	57.532	42.151	57.532	0.13873	42387000	18.5587	22.9311	22.951	19.2949	22.9518	22.8717	18.6843	23.3231	19.2673
LOC_Os11g12810.1	Sucrose-phosphate synthase family protein	QELGSREAAADLSELSEGEKDGKPDTHPPPA	1	EAAADLS(1)ELS(1)EGEK	Yes	S	139		Casein kinase II substrate motif;G protein-coupled receptor kinase 1 substrate motif	4.22445e-18	94.09	75.032	40.552	0.24825	94550000	22.9213	22.8378	22.7611	18.8891	22.7155	18.4393	22.99	23.0467	23.0143
LOC_Os11g12810.1	Sucrose-phosphate synthase family protein	RLEQELGSREAAADLSELSEGEKDGKPDTHP	1	EAAADLS(1)ELS(1)EGEK	Yes	S	136		Casein kinase II substrate motif;G protein-coupled receptor kinase 1 substrate motif	0.00172599	40.552	29.401	40.552	0.24825	39647000	22.8619	22.7535	22.6675	22.4445	22.4785	18.4626	19.0921	22.6841	19.1393
LOC_Os11g12810.1	Sucrose-phosphate synthase family protein	QELGSREAAADLSELSEGEKDGKPDTHPPPA	1	EAAADLS(1)ELS(1)EGEK	Yes	S	139		Casein kinase II substrate motif;G protein-coupled receptor kinase 1 substrate motif	4.22445e-18	94.09	75.032	40.552	0.24825	94550000	22.8619	22.7535	22.6675	22.4445	22.4785	19.6232	19.4331	22.6841	20.2141
LOC_Os09g24924.1	sugar transporter protein 7	FWKKVMPDLPLEDGDSHHK____________	1	VMPDLPLEDGDS(1)HHK	Yes	S	508		b-Adrenergic Receptor kinase substrate motif;Casein kinase I substrate motif	7.12452e-16	86.455	70.332	86.455	0.55768	127410000	23.5814	23.5314	23.5281	24.0086	24.3213	18.9331	23.8527	23.9926	24.2159
LOC_Os05g48020.1	syntaxin of plants 71	LDIIGEGLETLKNMASDMNEELDRQVPLMDE	1	NMAS(1)DMNEELDR	Yes	S	214		PKA kinase substrate motif	0.00205501	45.915	27.135	45.915	0.077195	13716000	20.7175	20.78	20.9177	20.5513	20.1143	20.4525	20.9886	20.7343	20.431
LOC_Os01g15110.1	Syntaxin/t-SNARE family protein	______________MSFQDLEAGNARGLPRR	1	S(1)FQDLEAGNAR	Yes	S	2		Casein kinase II substrate motif;Pyruvate dehydrogenase kinase substrate motif	3.6729e-06	83.397	73.165	76.655	-0.13497	24128000	21.2991	21.2402	21.3183	21.5793	21.6743	21.6083	21.7342	21.6498	19.0701
LOC_Os02g01960.1	Tetratricopeptide repeat (TPR)-like superfamily protein	______MPGLAAADNSPPVAAPPPRRLSSPL	1	PGLAAADNS(1)PPVAAPPPR	Yes	S	10		ERK1,2 kinase substrate motif;G protein-coupled receptor kinase 1 substrate motif;GSK-3, ERK1, ERK2, CDK5 substrate motif;WW domain binding motif	2.3278e-05	46.746	40.165	46.746	0.29857	9700400	19.8693	21.3569	21.4082	19.6755	20.0912	19.0528	19.9145	22.0128	18.6713
LOC_Os02g15660.1	Tetratricopeptide repeat (TPR)-like superfamily protein	AGQNPSEVVDDEDQRSPPPKSDHSLIEKESS	1	AGQNPSEVVDDEDQRS(1)PPPK	Yes	S	212		Casein kinase I substrate motif;ERK1,2 kinase substrate motif;Growth associated histone HI kinase substrate motif;GSK-3, ERK1, ERK2, CDK5 substrate motif;WW domain binding motif	1.3648e-31	130.83	130.83	130.83	-0.57518	779230000	26.065	25.2608	25.5273	25.3689	27.629	26.6007	25.1275	25.7893	25.3016
LOC_Os07g44970.1	Tetratricopeptide repeat (TPR)-like superfamily protein	MLAAKLEAAEEEGAGSEGEEEAGRKNGMDKL	1	LEAAEEEGAGS(1)EGEEEAGR	Yes	S	335		Casein kinase II substrate motif;G protein-coupled receptor kinase 1 substrate motif	1.64694e-47	221.31	198.74	188.04	0.19686	254500000	25.2936	24.8145	24.8675	24.8506	24.7484	23.99	24.6928	24.4448	24.7493
LOC_Os02g13560.4	tonoplast monosaccharide transporter2	GGFKRIYLHQEEVPGSRRGSVISLPGGGDAP	1	IYLHQEEVPGS(1)RR	Yes	S	454		G protein-coupled receptor kinase 1 substrate motif;GSK3 kinase substrate motif;PKA kinase substrate motif;PKC kinase substrate motif	2.72501e-17	100.43	79.902	100.43	0.029496	333710000	23.7966	23.9485	23.7954	23.7699	23.9316	23.2945	24.161	23.9748	23.5195
LOC_Os10g39440.2	tonoplast monosaccharide transporter2	TLFGSVHEKMPEIMGSMRSTLFPNFGSMFSV	1	MPEIMGS(1)MR	Yes	S	319		Casein kinase II substrate motif;G protein-coupled receptor kinase 1 substrate motif;PKA kinase substrate motif;PKC kinase substrate motif	0.00125093	70.1	58.732	59.426	-1.2826	67639000	23.0523	19.7558	23.0249	19.5305	18.9154	23.3764	23.5135	23.6883	23.7414
LOC_Os07g22534.2	Transducin/WD40 repeat-like superfamily protein	ELQDLFVREVLDQMPSPKNT___________	1	EVLDQMPS(1)PK	Yes	S	418		DNA dependent Protein kinase substrate motif;ERK1,2 kinase substrate motif;G protein-coupled receptor kinase 1 substrate motif;Growth associated histone HI kinase substrate motif;GSK-3, ERK1, ERK2, CDK5 substrate motif;PKA kinase substrate motif;PKC kinase substrate motif;WW domain binding motif	0.000229224	80.979	67.471	80.979	0.5334	36927000	22.5589	20.2711	22.5637	22.5425	20.0589	22.5506	22.4133	18.23	22.6781
LOC_Os10g32710.3	Transducin/WD40 repeat-like superfamily protein	APAYSQTQPKPVFAESDSEGEEKK_______	1	PVFAES(1)DS(1)EGEEKK	Yes	S	638		b-Adrenergic Receptor kinase substrate motif;Casein kinase II substrate motif	4.64834e-09	72.089	59.133	51.726	0.31527	194450000	18.913	24.4312	24.4657	24.1902	24.0957	24.1098	24.002	24.1796	24.1468
LOC_Os10g32710.3	Transducin/WD40 repeat-like superfamily protein	AYSQTQPKPVFAESDSEGEEKK_________	1	PVFAES(1)DS(1)EGEEKK	Yes	S	640		b-Adrenergic Receptor kinase substrate motif;Casein kinase I substrate motif;Casein kinase II substrate motif;G protein-coupled receptor kinase 1 substrate motif	4.64834e-09	72.089	59.133	51.726	0.31527	194450000	19.2922	24.4312	24.4657	24.1902	24.0957	24.1098	24.002	24.1796	24.1468
LOC_Os08g31470.4	Trypsin family protein	EGVTNVEERQFLIGMSPAREGQEANGDLNNL	1	QFLIGMS(1)PAR	Yes	S	291		Cdc2 kinase substrate motif;CDK kinase substrate motif;CDK1,2,4,6 kinase substrate motif;ERK1,2 kinase substrate motif;GSK-3, ERK1, ERK2, CDK5 substrate motif;WW domain binding motif	0.00140932	56.359	39.583	56.359	0.041575	14781000	19.7277	19.8496	19.1892	20.4438	20.467	20.2849	22.0163	19.5425	21.9225
LOC_Os07g49380.2	Tudor/PWWP/MBT superfamily protein	RGRKRKEVEEEILDDSDEDWDPRKKGATDSD	1	RKEVEEEILDDS(1)DEDWDPR	Yes	S	248		b-Adrenergic Receptor kinase substrate motif;Casein kinase II substrate motif;Pyruvate dehydrogenase kinase substrate motif	5.29413e-23	121.99	109.01	47.568	0.58969	694930000	23.4042	23.3448	23.5674	23.3819	23.4723	23.4439	23.1963	19.7157	23.1981
LOC_Os02g32350.2	TUDOR-SN protein 1	AKKERLQIWQYGDVESDEEEQAPAARRTGGR	1	LQIWQYGDVES(1)DEEEQAPAAR	Yes	S	970		b-Adrenergic Receptor kinase substrate motif;BARD1 BRCT domain binding motif;Casein kinase I substrate motif;Casein kinase II substrate motif	1.17329e-277	327.42	293.33	327.42	-0.82997	6887600000	28.9145	29.0107	29.0603	28.9316	28.9089	28.8934	29.147	29.0062	29.0433
LOC_Os02g39920.1	Unknown	DADPSGKDVVDDGKLSERTISDELPQEPAKL	1	DVVDDGKLS(1)ER	Yes	S	275		Casein kinase II substrate motif;G protein-coupled receptor kinase 1 substrate motif;PKA kinase substrate motif;PKC kinase substrate motif	0.000155379	68.44	53.239	68.44	0.41714	59102000	23.1889	22.8019	22.9284	22.4058	22.7	22.3038	22.0444	22.161	22.425
LOC_Os05g51754.1	Unknown	SYNSSDSKAKKRVDYSDDDDDFIVKLKRSRG	1	RVDYS(1)DDDDDFIVK	Yes	S	149		Casein kinase II substrate motif;Pyruvate dehydrogenase kinase substrate motif	2.33041e-14	189.1	169.89	189.1	0.37582	485950000	25.6784	25.6042	25.7343	25.9181	25.7251	25.794	25.6532	25.5785	25.4394
LOC_Os06g39912.1	Unknown	QVFRTKDIAPDVDPPSPRVSGCILCSIFSGS	1	DIAPDVDPPS(1)PR	Yes	S	118		Casein kinase I substrate motif;DNA dependent Protein kinase substrate motif;ERK1,2 kinase substrate motif;G protein-coupled receptor kinase 1 substrate motif;Growth associated histone HI kinase substrate motif;GSK3 kinase substrate motif;GSK-3, ERK1, ERK2, CDK5 substrate motif;PKA kinase substrate motif;PKC kinase substrate motif;WW domain binding motif	4.42166e-09	84.718	62.57	48.568	-0.99874	353880000	25.1151	25.0657	25.145	24.8804	24.9808	25.0167	25.1466	25.1681	25.2046
LOC_Os05g33620.1	Unknown	FLPSYNSTPRVTPPDSPPRSFASISPPRRHS	1	VT(1)PPDS(1)PPR	Yes	S	231		b-Adrenergic Receptor kinase substrate motif;Cdc2 kinase substrate motif;CDK kinase substrate motif;CDK1,2,4,6 kinase substrate motif;ERK1,2 kinase substrate motif;G protein-coupled receptor kinase 1 substrate motif;GSK3 kinase substrate motif;GSK-3, ERK1, ERK2, CDK5 substrate motif;WW domain binding motif	1.89012e-08	127.83	99.626	115.29	-0.22182	488890000	25.7388	25.654	25.6659	25.5	25.6369	25.6134	25.7759	25.8582	25.7799
LOC_Os01g03500.1	Unknown	KKQAKENANLIDADDSDELRSICSESDEDDM	1	ENANLIDADDS(1)DELR	Yes	S	131		b-Adrenergic Receptor kinase substrate motif;Casein kinase II substrate motif	1.32977e-16	120.3	102.87	82.908	0.14245	30374000	19.6619	22.1872	22.4033	22.2169	19.4846	20.3711	22.1843	22.3062	22.3171
LOC_Os01g32130.1	Unknown	SKKLLGEGRLKLMLNSDGELEEEQETHAERH	1	LMLNS(1)DGELEEEQETHAER	Yes	S	195		Casein kinase II substrate motif	5.94553e-30	90.714	81.127	90.714	1.5087	14353000	19.2044	19.0163	21.2082	18.4839	21.9506	22.1074	18.8031	18.7111	21.6795
LOC_Os01g50450.1	Unknown	KSGGVLVKDVVEVSRSLGAADTTEVARGPAV	1	S(1)LGAADTTEVAR	Yes	S	219		G protein-coupled receptor kinase 1 substrate motif	1.00316e-08	83.617	47.333	83.617	0.4367	19026000	21.3699	21.2983	21.4774	21.3195	21.4853	21.294	21.3609	19.2194	18.9433
LOC_Os01g73470.1	Unknown	SRIAARQALRDDAWGSD______________	1	QALRDDAWGS(1)D	Yes	S	262			0.00832993	40.727	31.513	40.727	1.0697	32680000	19.7781	22.2302	22.2435	21.9604	22.222	22.2522	19.6724	22.0826	22.0641
LOC_Os02g48640.1	Unknown	PAPYPEFAAGLVRQDSFGGGELPRQDSFAIG	1	QDS(1)FGGGELPR	Yes	S	465		14-3-3 domain binding motif;b-Adrenergic Receptor kinase substrate motif;Calmodulin-dependent protein kinase II alpha substrate motif;Calmodulin-dependent protein kinase II substrate motif;Calmodulin-dependent protein kinase IV substrate motif;Chk1 kinase substrate motif;PKA kinase substrate motif;PKC kinase substrate motif	0.00063287	58.676	37.17	58.676	-0.25959	51656000	20.0815	18.9908	23.1393	23.2412	23.5042	23.253	20.4696	19.3455	23.3386
LOC_Os02g48640.1	Unknown	LRRQGSYGVELVRQDSFGVELVRQDSFACTE	1	QDS(1)FGVELVR	Yes	S	497		14-3-3 domain binding motif;b-Adrenergic Receptor kinase substrate motif;Calmodulin-dependent protein kinase II alpha substrate motif;Calmodulin-dependent protein kinase II substrate motif;Calmodulin-dependent protein kinase IV substrate motif;Chk1 kinase substrate motif;PKA kinase substrate motif;PKC kinase substrate motif	0.00203844	50.284	37.23	50.284	-0.12436	20337000	22.1883	22.1975	18.9185	22.4425	19.2536	22.2674	19.6382	18.6804	20.3891
LOC_Os03g12010.4	Unknown	SSPLNSPTRGIVVDISDG_____________	1	GIVVDIS(1)DG	Yes	S	189			0.000947892	79.906	68.001	69.825	-2.1634	47958000	19.5391	23.2981	23.1629	22.9123	22.9813	22.5957	19.5724	22.4526	19.3304
LOC_Os03g55450.2	Unknown	GIALQSARNVGAVVDSGDGDFARERAVAGKV	1	NVGAVVDS(1)GDGDFAR	Yes	S	118		b-Adrenergic Receptor kinase substrate motif	6.14111e-15	85.457	64.794	68.809	0.6575	38759000	22.4079	22.1342	21.9236	22.2084	22.2977	22.2536	19.0598	22.2214	22.1706
LOC_Os04g56140.2	Unknown	DAADGDSVENGTRLNSEEPAQVDPKPAYVRR	1	LNS(1)EEPAQVDPK	Yes	S	545		14-3-3 domain binding motif;Calmodulin-dependent protein kinase II substrate motif;Casein kinase II substrate motif;G protein-coupled receptor kinase 1 substrate motif;PKA kinase substrate motif;PKC kinase substrate motif	1.32992e-12	99.941	79.638	89.43	-0.4962	206110000	24.9376	19.1418	24.7646	24.6794	24.9666	24.3846	20.5344	24.6493	19.024
LOC_Os05g46500.1	Unknown	GYRAAGRVQPALDPPSPRVAVCGFCRFFGGS	1	VQPALDPPS(1)PR	Yes	S	69		Casein kinase I substrate motif;DNA dependent Protein kinase substrate motif;ERK1,2 kinase substrate motif;G protein-coupled receptor kinase 1 substrate motif;Growth associated histone HI kinase substrate motif;GSK-3, ERK1, ERK2, CDK5 substrate motif;PKA kinase substrate motif;PKC kinase substrate motif;WW domain binding motif	0.000524867	59.57	47.704	57.175	0.62432	39420000	22.6348	19.091	22.5131	19.9991	22.5615	22.6854	22.7503	22.7246	19.7255
LOC_Os06g50350.1	Unknown	HNAPADVPDEPIEGLSDDEGDAPAKNPPKKP	1	HNAPADVPDEPIEGLS(1)DDEGDAPAK	Yes	S	72		BARD1 BRCT domain binding motif;Casein kinase I substrate motif;Casein kinase II substrate motif	9.70295e-20	65.244	58.212	58.498	0.52342	785390000	26.6013	26.1441	19.9518	26.3552	26.4209	26.2572	26.8406	26.7832	26.8125
LOC_Os07g01320.1	Unknown	ADASTSRDRDVDDADSDLEEEIQDVPRGSKK	1	DRDVDDADS(1)DLEEEIQDVPR	Yes	S	84		b-Adrenergic Receptor kinase substrate motif;Casein kinase I substrate motif;Casein kinase II substrate motif	9.07269e-34	140.66	134.01	140.66	-0.53725	467910000	25.6823	25.7388	25.1143	25.2155	25.7421	25.1381	25.3064	25.2875	25.1434
LOC_Os07g07040.1	Unknown	EVKAKIVDKEEVKLDSDDGAKSAVKSKDSKK	1	IVDKEEVKLDS(1)DDGAK	Yes	S	66		b-Adrenergic Receptor kinase substrate motif;G protein-coupled receptor kinase 1 substrate motif;PKA kinase substrate motif;PKC kinase substrate motif	3.76345e-08	61.942	50.299	61.942	0.031043	34706000	23.6487	23.4301	18.8887	20.4301	23.2895	20.4277	19.5971	20.2084	19.0934
LOC_Os07g29450.1	Unknown	NDRNDRRIGIQLGGNSVERRENQREDRDAEK	1	IGIQLGGNS(1)VER	Yes	S	274		Casein kinase II substrate motif	0.00220326	44.616	33.786	43.382	2.5265	22086000	21.1577	21.1188	21.312	21.0053	21.3271	21.3241	21.1179	21.2902	21.3458
LOC_Os08g08080.2	Unknown	KLPPLKRQALGDGDISPPRKGRKEVAPKEVR	1	QALGDGDIS(1)PPR	Yes	S	326		Cdc2 kinase substrate motif;CDK kinase substrate motif;CDK1,2,4,6 kinase substrate motif;ERK1,2 kinase substrate motif;GSK-3, ERK1, ERK2, CDK5 substrate motif;WW domain binding motif	1.15795e-10	91.914	80.424	76.522	0.46551	54284000	22.6324	22.5018	22.3838	22.5219	22.6391	22.4539	22.517	22.5684	22.48
LOC_Os10g26540.1	Unknown	IREMRKQNKRELSRASLGGDDDLLAAQQHKA	1	ELS(1)RAS(1)LGGDDDLLAAQQHK	Yes	S	59		PKA kinase substrate motif;PKC kinase substrate motif	3.49893e-20	112.13	100.87	54.12	0.47916	244890000	18.6139	23.488	23.5348	19.1319	23.8066	19.8495	23.8078	23.7369	19.2767
LOC_Os08g08080.2	Unknown	EPKDLLPPWRRVRHDSEEPKDLSPPRRRTRH	1	VRHDS(1)EEPKDLS(1)PPR	Yes	S	271		14-3-3 domain binding motif;Akt kinase substrate motif;AMP-activated protein kinase 2 substrate motif;b-Adrenergic Receptor kinase substrate motif;Calmodulin-dependent protein kinase II substrate motif;Casein kinase II substrate motif;G protein-coupled receptor kinase 1 substrate motif;MAPKAPK1 kinase substrate motif;PKA kinase substrate motif;PKC kinase substrate motif	3.99222e-22	110.64	96.599	90.968	-0.1537	296560000	24.4376	24.5844	24.6809	24.4511	24.517	24.3178	25.538	24.2304	24.4925
LOC_Os08g08080.2	Unknown	PWRRVRHDSEEPKDLSPPRRRTRHDSEEPED	1	VRHDS(1)EEPKDLS(1)PPR	Yes	S	278		Cdc2 kinase substrate motif;CDK kinase substrate motif;CDK1,2,4,6 kinase substrate motif;ERK1,2 kinase substrate motif;GSK-3, ERK1, ERK2, CDK5 substrate motif;PKA kinase substrate motif;PKC kinase substrate motif;WW domain binding motif	3.99222e-22	110.64	96.599	90.968	-0.1537	296560000	24.4376	24.5844	24.6809	24.4511	24.517	24.3178	25.538	24.2304	24.4925
LOC_Os08g08080.2	Unknown	ESQDISPPRRRTRHDSEEPQDLSPPRRKGRH	1	HDS(1)EEPQDLS(1)PPR	Yes	S	237		14-3-3 domain binding motif;Akt kinase substrate motif;b-Adrenergic Receptor kinase substrate motif;Calmodulin-dependent protein kinase II substrate motif;Casein kinase II substrate motif;G protein-coupled receptor kinase 1 substrate motif;MAPKAPK1 kinase substrate motif;PKA kinase substrate motif;PKC kinase substrate motif	5.51347e-15	85.855	74.585	48.14	-0.14701	179290000	24.0652	24.3376	24.11	23.9992	24.3063	23.6052	23.8462	24.0887	24.1279
LOC_Os08g08080.2	Unknown	PRRRTRHDSEEPQDLSPPRRKGRHDSEEPKD	1	HDS(1)EEPQDLS(1)PPR	Yes	S	244		Cdc2 kinase substrate motif;CDK kinase substrate motif;CDK1,2,4,6 kinase substrate motif;ERK1,2 kinase substrate motif;GSK-3, ERK1, ERK2, CDK5 substrate motif;WW domain binding motif	5.51347e-15	85.855	74.585	48.14	-0.14701	179290000	24.0652	24.3376	24.11	23.9992	24.3063	23.6052	23.8462	24.0887	24.1279
LOC_Os08g08080.2	Unknown	PRRRTRHDSEEPEDLSPPRRRTRHDSHEPKD	1	T(0.003)RHDS(0.997)EEPEDLS(1)PPR	Yes	S	295		Casein kinase I substrate motif;Cdc2 kinase substrate motif;CDK kinase substrate motif;CDK1,2,4,6 kinase substrate motif;ERK1,2 kinase substrate motif;GSK-3, ERK1, ERK2, CDK5 substrate motif;WW domain binding motif	7.04217e-18	95.988	83.196	87.654	0.15698	178140000	24.2176	24.2291	23.8886	23.8788	24.0237	23.9399	23.9011	23.737	24.1601
LOC_Os10g26540.1	Unknown	IREMRKQNKRELSRASLGGDDDLLAAQQHKA	1	ELS(1)RAS(1)LGGDDDLLAAQQHK	Yes	S	59		PKA kinase substrate motif;PKC kinase substrate motif	3.49893e-20	112.13	100.87	54.12	0.47916	244890000	24.1987	24.3815	24.742	24.1729	24.3627	19.3834	25.0712	17.9175	24.9531
LOC_Os10g26540.1	Unknown	FSKIREMRKQNKRELSRASLGGDDDLLAAQQ	1	ELS(1)RAS(1)LGGDDDLLAAQQHK	Yes	S	56		14-3-3 domain binding motif;Calmodulin-dependent protein kinase II substrate motif;Casein kinase II substrate motif;MAPKAPK2 kinase substrate motif;PKA kinase substrate motif;PKC epsilon kinase substrate motif;PKC kinase substrate motif	3.2798e-08	54.12	45.073	54.12	0.47916	177640000	24.1987	24.3815	24.742	24.1729	24.3627	18.5496	25.0712	17.9175	24.9531
LOC_Os01g71050.1	vamp/synaptobrevin-associated protein 27-2	PVRETSFLREVPAPVSPVKETPILREVPTPL	1	EVPAPVS(1)PVK	Yes	S	216		Cdc2 kinase substrate motif;CDK kinase substrate motif;CDK1,2,4,6 kinase substrate motif;ERK1,2 kinase substrate motif;GSK-3, ERK1, ERK2, CDK5 substrate motif;WW domain binding motif	0.00279589	45.433	23.302	45.433	-0.72671	28769000	22.0971	21.9276	21.9018	21.9125	21.8233	22.0385	22.0722	20.7648	20.2546
LOC_Os10g36350.2	vesicle associated protein	GNVSLRSAEMGTELGSPLGRFVRNEDMLKTA	1	SAEMGTELGS(1)PLGR	Yes	S	181		Casein kinase I substrate motif;ERK1,2 kinase substrate motif;GSK-3, ERK1, ERK2, CDK5 substrate motif;WW domain binding motif	1.57597e-15	129.71	113.57	129.71	0.10818	106360000	23.7184	23.856	23.8326	23.5011	23.741	23.5645	19.9552	23.5072	23.5423
LOC_Os02g06370.1	WHIRLY 2	PSPASKPRVERPHPDSEWER___________	1	VERPHPDS(1)EWER	Yes	S	224		b-Adrenergic Receptor kinase substrate motif;Casein kinase II substrate motif;G protein-coupled receptor kinase 1 substrate motif	2.21148e-16	138.73	121.79	107.82	-0.499	364360000	25.5847	25.0859	25.5001	25.1146	25.2021	24.5189	25.0167	25.7169	25.2442
LOC_Os04g02000.2	zinc finger (Ran-binding) family protein	TVPDTSSTLGTKRLASEELANEWDNKRLNPG	1	RLAS(1)EELANEWDNKR	Yes	S	137		14-3-3 domain binding motif;Calmodulin-dependent protein kinase II substrate motif;Casein kinase II substrate motif;G protein-coupled receptor kinase 1 substrate motif;PKA kinase substrate motif;PKC kinase substrate motif	1.04503e-18	98.531	72.095	73.11	0.67542	294550000	24.1666	24.0901	24.3217	24.3071	24.369	24.6481	24.4119	24.3766	19.4343
LOC_Os02g58340.1	Zincin-like metalloproteases family protein	KSPLEVFVSFRGREPSPEALLRHNGLLPVAA	1	GREPS(1)PEALLR	Yes	S	754		14-3-3 domain binding motif;Akt kinase substrate motif;Calmodulin-dependent protein kinase II substrate motif;Casein kinase II substrate motif;DNA dependent Protein kinase substrate motif;ERK1,2 kinase substrate motif;GSK-3, ERK1, ERK2, CDK5 substrate motif;MAPKAPK1 kinase substrate motif;PKA kinase substrate motif;PKC epsilon kinase substrate motif;PKC kinase substrate motif;WW domain binding mo…	0.000137866	64.224	44.982	41.644	0.37607	16479000	21.1819	21.2178	21.6407	20.7835	21.1335	20.9816	19.9516	21.0793	19.8129
LOC_Os05g48855.1	Guanylate-binding family protein	LKASHARRLRGEATESVHDMDIDDDNTGRRR	0.999999	GEAT(1)ES(1)VHDMDIDDDNTGR	Yes	S	142		b-Adrenergic Receptor kinase substrate motif;Casein kinase II substrate motif;Pyruvate dehydrogenase kinase substrate motif	9.79047e-21	73.624	67.9	61.641	-0.13046	199610000	20.7603	22.9303	23.2603	22.9748	23.143	23.1532	23.3059	23.4457	23.5433
LOC_Os05g48855.1	Guanylate-binding family protein	SKLKASHARRLRGEATESVHDMDIDDDNTGR	0.999999	GEAT(1)ES(1)VHDMDIDDDNTGR	Yes	T	140		G protein-coupled receptor kinase 1 substrate motif	9.79047e-21	73.624	67.9	61.641	-0.13046	199610000	20.1018	22.9303	23.2603	22.9748	23.143	23.1532	23.3059	23.4457	23.5433
LOC_Os05g48855.1	Guanylate-binding family protein	LKASHARRLRGEATESVHDMDIDDDNTGRRR	0.999999	GEAT(1)ES(1)VHDMDIDDDNTGR	Yes	S	142		b-Adrenergic Receptor kinase substrate motif;Casein kinase II substrate motif;Pyruvate dehydrogenase kinase substrate motif	9.79047e-21	73.624	67.9	61.641	-0.13046	199610000	23.5657	19.4537	19.3269	19.4878	24.7362	23.7029	23.8907	23.5434	23.7723
LOC_Os05g48855.1	Guanylate-binding family protein	SKLKASHARRLRGEATESVHDMDIDDDNTGR	0.999999	GEAT(1)ES(1)VHDMDIDDDNTGR	Yes	T	140		G protein-coupled receptor kinase 1 substrate motif	9.79047e-21	73.624	67.9	61.641	-0.13046	199610000	23.5657	19.3345	19.0261	20.3953	24.7362	23.7029	23.8907	23.5434	23.7723
LOC_Os12g38970.1	leo1-like family protein	EEERDQEVVRDVFGESDEDEPAPYRDQQEID	0.999999	DVFGES(1)DEDEPAPYR	Yes	S	215		b-Adrenergic Receptor kinase substrate motif;Casein kinase II substrate motif;Pyruvate dehydrogenase kinase substrate motif	2.52163e-09	72.006	53.694	72.006	-0.27788	88517000	19.4719	23.7236	23.7967	18.7163	23.8808	23.7743	23.8559	19.75	23.8495
LOC_Os06g39704.1	photosystem II reaction center protein H	___________MATQTVEDSSRPGPRQTRVG	0.999999	AT(1)QT(1)VEDSSRPGPR	Yes	T	5		Casein kinase II substrate motif;G protein-coupled receptor kinase 1 substrate motif	3.0986e-22	184.98	148.46	108.34	-0.31207	13007000000	25.2759	24.6453	24.847	24.6889	24.7764	24.1431	24.5506	23.719	24.3788
LOC_Os02g25580.2	Sec1/munc18-like (SM) proteins superfamily	MRSRRTGGTWARPRGSDDGYSSDSVLKHSSS	0.999999	GS(1)DDGYSSDSVLK	Yes	S	484		PKA kinase substrate motif;PKC kinase substrate motif	1.05806e-12	90.926	82.013	90.926	0.091742	177760000	22.5877	22.4758	22.3518	22.2538	22.516	22.4691	22.8257	22.5561	19.4319
LOC_Os02g25580.2	Sec1/munc18-like (SM) proteins superfamily	MRSRRTGGTWARPRGSDDGYSSDSVLKHSSS	0.999999	GS(1)DDGYSSDSVLK	Yes	S	484		PKA kinase substrate motif;PKC kinase substrate motif	1.05806e-12	90.926	82.013	90.926	0.091742	177760000	23.6063	23.4124	23.1341	23.0663	22.9656	23.0864	19.2385	23.1458	23.3182
LOC_Os03g05812.4	Unknown	RSGLGKHRAGFRRMNSVLAGSPKESDNGGNR	0.999999	MNS(1)VLAGSPK	Yes	S	466		14-3-3 domain binding motif;Calmodulin-dependent protein kinase II alpha substrate motif;Calmodulin-dependent protein kinase II substrate motif;Calmodulin-dependent protein kinase IV substrate motif;Doublecortin kinase-1 kinase substrate motif;Phosphorylase kinase substrate motif;PKA kinase substrate motif;PKC kinase substrate motif;ZIP kinase substrate motif	5.72234e-06	97.452	88.094	97.452	-0.20405	50490000	18.7592	22.6756	22.5102	22.729	22.5806	22.7616	22.3778	22.5487	22.4913
LOC_Os01g51200.1	casein kinase 1-like protein 2	PIDTSEPSRTRATDASPGAFRRTSGPQKSSP	0.999998	ATDAS(1)PGAFR	Yes	S	416		ERK1,2 kinase substrate motif;GSK-3, ERK1, ERK2, CDK5 substrate motif;WW domain binding motif	3.57043e-26	109.79	91.893	109.79	0.11591	102260000	24.0124	23.7792	23.9869	23.5068	19.432	23.4109	23.2935	23.2374	23.4004
LOC_Os12g29660.1	DEA(D/H)-box RNA helicase family protein	____MDADFRFDPDGSDDDGAAASAAAGRRK	0.999998	FDPDGS(1)DDDGAAASAAAGR	Yes	S	12		Casein kinase II substrate motif;Pyruvate dehydrogenase kinase substrate motif	3.26735e-23	80.603	66.184	80.603	0.04482	108710000	23.9673	23.7702	23.711	23.8825	23.9872	24.0172	23.8578	18.9736	20.5627
LOC_Os03g55150.5	eukaryotic elongation factor 5A-1	______________MSDSEEHHFESKADAGA	0.999998	S(1)DS(1)EEHHFESK	Yes	S	2		Casein kinase II substrate motif	1.64367e-24	109.6	89.17	85.081	0.25542	62311000	19.8591	23.4633	21.725	19.7453	22.792	18.9359	23.2978	23.7521	23.893
LOC_Os02g11750.3	RNA-binding (RRM/RBD/RNP motifs) family protein	RKRFSRPKDHDSRDLSVSSDDLHSDAKRQLN	0.999998	DLS(1)VS(1)S(0.999)DDLHS(0.001)DAK	Yes	S	150		14-3-3 domain binding motif;Calmodulin-dependent protein kinase II substrate motif;Casein kinase II substrate motif;MAPKAPK2 kinase substrate motif;Phosphorylase kinase substrate motif;PKA kinase substrate motif;PKC kinase substrate motif	6.8453e-15	72.891	62.139	72.891	0.23741	112290000	23.9785	22.7123	22.7531	23.7561	22.316	19.7169	23.7946	23.6893	23.6898
LOC_Os02g17470.2	RNA-binding protein-related	AMYKSSYSPDRRQFNSPPQGPPSRVIGPPSG	0.999998	QFNS(1)PPQGPPSR	Yes	S	137		14-3-3 domain binding motif;ERK1,2 kinase substrate motif;GSK-3, ERK1, ERK2, CDK5 substrate motif;WW domain binding motif	6.24086e-07	74.46	60.781	68.847	0.84102	66532000	22.6494	22.5498	22.8085	22.6939	22.77	22.9223	23.0167	22.841	23.0327
LOC_Os05g47560.1	STT7 homolog STN7	SVLRVQRKVVRTINESMDELSSQSKSIWWSR	0.999998	T(1)INES(1)MDELSSQSK	Yes	S	538		b-Adrenergic Receptor kinase substrate motif;Casein kinase II substrate motif	3.84536e-28	140.1	127.72	109.83	-0.25667	5360900000	24.4028	19.4632	19.0698	24.3661	20.3843	24.4599	24.6825	24.5698	24.5669
LOC_Os04g17650.1	sucrose synthase 6	____MASKLSFKRMDSIAETMPDALRQSRYQ	0.999998	MDS(1)IAETMPDALR	Yes	S	12		14-3-3 domain binding motif;b-Adrenergic Receptor kinase substrate motif;Calmodulin-dependent protein kinase II alpha substrate motif;Calmodulin-dependent protein kinase II substrate motif;Calmodulin-dependent protein kinase IV substrate motif;Casein kinase II substrate motif;G protein-coupled receptor kinase 1 substrate motif;Phosphorylase kinase substrate motif;PKA kinase substrate motif;PKC ki…	1.46126e-12	96.059	81.64	96.059	-0.83799	121480000	23.4316	23.2838	23.6501	20.0508	23.6416	23.9368	23.7376	23.6739	23.7174
LOC_Os06g50490.4	Unknown	SQHKDSIKYLEMEIVSPRTGC__________	0.999998	YLEMEIVS(1)PR	Yes	S	285		Casein kinase I substrate motif;Casein kinase II substrate motif;ERK1,2 kinase substrate motif;Growth associated histone HI kinase substrate motif;GSK-3, ERK1, ERK2, CDK5 substrate motif;PKA kinase substrate motif;PKC kinase substrate motif;WW domain binding motif	0.000896115	62.303	27.079	62.303	-0.79263	8966700	20.1645	20.2946	20.433	20.211	20.5018	20.4114	20.1192	19.3657	20.0313
LOC_Os12g21700.1	zinc finger protein 1	AVTNWPLSRSASFIASPRWPGHSSYAQVIVP;AVTNWTLSRSASFIASPRWPGHSGYAQVIVP	0.999998	S(0.018)AS(0.982)FIAS(1)PR	Yes	S	229		ERK1,2 kinase substrate motif;G protein-coupled receptor kinase 1 substrate motif;Growth associated histone HI kinase substrate motif;GSK-3, ERK1, ERK2, CDK5 substrate motif;MAPKAPK2 kinase substrate motif;PKA kinase substrate motif;PKC kinase substrate motif;WW domain binding motif	0.000136847	93.096	55.751	66.56	-0.15781	270630000	24.573	24.5773	24.4342	18.7996	24.3306	24.3156	23.7578	23.7253	23.7358
LOC_Os05g44922.2	phosphofructokinase 3	AALPFSATCVRISRDSYPNLRALRNASSVSL	0.999997	ISRDS(1)YPNLR	Yes	S	60		b-Adrenergic Receptor kinase substrate motif;PKA kinase substrate motif;PKC kinase substrate motif	6.44519e-11	132.79	101.92	132.79	0.093177	444160000	24.6905	24.6559	24.4473	24.6672	24.8078	24.5115	20.1826	24.8105	24.3958
LOC_Os12g21890.1	PTEN 2	VSNKESARNDKDDVFSDSEAEDGSSKGRREK	0.999997	NDKDDVFS(1)DS(1)EAEDGSSK	Yes	S	543		Casein kinase I substrate motif;Casein kinase II substrate motif;G protein-coupled receptor kinase 1 substrate motif	4.0979e-44	155.2	144.86	92.856	0.23031	510140000	18.6937	25.0109	25.0093	24.8504	25.1112	24.6379	25.0851	25.1735	25.155
LOC_Os07g04530.1	GYF domain-containing protein	GMLTTSDQQLMAVSKSVDGLESVGDSRNRRS	0.999996	S(1)VDGLESVGDSR	Yes	S	1298			2.79999e-05	67.456	31.945	67.456	0.14139	20322000	21.2424	21.2173	21.1252	21.1092	21.1608	21.1714	20.8009	21.091	20.9929
LOC_Os01g41190.2	CASC3/Barentsz eIF4AIII binding	DQRQNKPRRYSEMNFSQ______________	0.999995	RYSEMNFS(1)Q	Yes	S	689		ATM kinase substrate motif;DNA dependent Protein kinase substrate motif	0.0141343	64.82	54.406	64.82	-0.32752	96388000	23.4948	23.2918	23.3457	23.6204	23.3635	23.3636	23.3515	23.0427	23.2262
LOC_Os10g42420.1	ARF-GAP domain 8	SKEVANEKTEPEVIRSPRAPTHSFKKPIVAK	0.999994	TEPEVIRS(1)PR	Yes	S	178		ERK1,2 kinase substrate motif;G protein-coupled receptor kinase 1 substrate motif;Growth associated histone HI kinase substrate motif;GSK-3, ERK1, ERK2, CDK5 substrate motif;PKA kinase substrate motif;PKC kinase substrate motif;WW domain binding motif	0.000446082	86.344	53.116	86.344	0.64148	586030000	24.4653	18.8082	25.2692	26.9849	27.3773	20.2632	25.2951	24.0653	24
LOC_Os09g33970.1	Unknown	AAAAAEVEREEEEEASPPRVAARNPFDLLDE	0.999994	ETAPQDPAAAAAAAEVEREEEEEAS(1)PPR	Yes	S	38		Casein kinase I substrate motif;Cdc2 kinase substrate motif;CDK kinase substrate motif;CDK1,2,4,6 kinase substrate motif;ERK1,2 kinase substrate motif;GSK-3, ERK1, ERK2, CDK5 substrate motif;WW domain binding motif	4.27483e-20	60.876	51.414	60.876	-0.009928	69762000	23.5877	19.0483	18.4194	24.1359	23.5581	19.2281	19.2323	24.5677	19.4313
LOC_Os11g07020.1	fructose-bisphosphate aldolase 2	LAMDESNATCGKRLASIGLENTEANRQAYRT	0.999993	LAS(1)IGLENTEANR	Yes	S	75		14-3-3 domain binding motif;Calmodulin-dependent protein kinase II substrate motif;Phosphorylase kinase substrate motif;PKA kinase substrate motif;PKC kinase substrate motif	4.63052e-05	64.65	53.037	64.65	0.20222	24811000	22.6487	22.6795	22.4099	22.5032	20.1934	19.1485	21.1389	19.3449	18.8784
LOC_Os03g46710.1	phosphoinositide binding	KEKNDLASELKDLGWSDADLHDETRTTAMSV	0.999993	DLGWS(1)DADLHDETR	Yes	S	327		Casein kinase II substrate motif;Pyruvate dehydrogenase kinase substrate motif	4.5325e-05	57.492	43.073	57.492	-1.3237	9416900	20.405	19.1993	19.7197	20.2402	20.4212	20.4178	20.1933	20.6927	20.0576
LOC_Os01g28730.1	receptor-like kinase in in flowers 3	GFRSFTHINEDAALESPKEE___________	0.999993	SFTHINEDAALES(1)PKEE	Yes	S	636		b-Adrenergic Receptor kinase substrate motif;Casein kinase II substrate motif;ERK1,2 kinase substrate motif;Growth associated histone HI kinase substrate motif;GSK-3, ERK1, ERK2, CDK5 substrate motif;PKA kinase substrate motif;PKC kinase substrate motif;WW domain binding motif	1.16837e-09	61.767	53.964	61.767	0.039801	22171000	20.1522	20.5387	18.8258	19.7101	20.1164	19.9181	20.1934	23.7407	22.9593
LOC_Os05g46620.1	DNAJ heat shock N-terminal domain-containing protein	GTIFQGAKSLYHRENSLQVETSPRQGAATSN	0.999992	ENS(1)LQVETSPR	Yes	S	323		14-3-3 domain binding motif;Calmodulin-dependent protein kinase II alpha substrate motif;Calmodulin-dependent protein kinase II substrate motif;Calmodulin-dependent protein kinase IV substrate motif;Phosphorylase kinase substrate motif;PKA kinase substrate motif;PKC epsilon kinase substrate motif;PKC kinase substrate motif	2.57899e-12	129.84	111.97	110.08	0.10031	228110000	24.9731	24.9481	24.8297	24.9588	25.069	24.9833	19.3465	24.9057	19.1484
LOC_Os06g05860.1	phosphofructokinase 3	AESGRRSAPGPIDVPSPRDHLHHLLDRRDTP	0.999992	SAPGPIDVPS(1)PR	Yes	S	30		Casein kinase I substrate motif;Casein kinase II substrate motif;DNA dependent Protein kinase substrate motif;ERK1,2 kinase substrate motif;Growth associated histone HI kinase substrate motif;GSK-3, ERK1, ERK2, CDK5 substrate motif;PKA kinase substrate motif;PKC kinase substrate motif;Pyruvate dehydrogenase kinase substrate motif;WW domain binding motif	3.45241e-08	78.814	56.236	65.219	-0.29682	97510000	23.7645	23.6549	23.7607	23.4131	23.5423	23.4653	23.303	20.185	23.2959
LOC_Os09g38090.1	plastid movement impaired1	GKTEDTRDGDAAALDTDEEEVTREFLQLLEQ	0.999992	DGDAAALDT(1)DEEEVTR	Yes	T	489		b-Adrenergic Receptor kinase substrate motif;Casein kinase II substrate motif	2.2515e-23	132.44	114.57	132.44	0.32452	1321500000	27.2271	27.3026	27.12	27.0474	27.0363	27.0483	26.98	27.2512	27.0727
LOC_Os08g01900.1	RING/U-box superfamily protein with ARM repeat domain	SPLHPTVAAKGNIPGSPEADLYMRSLNRASP	0.999992	GNIPGS(1)PEADLYMR	Yes	S	345		Casein kinase II substrate motif;ERK1,2 kinase substrate motif;GSK-3, ERK1, ERK2, CDK5 substrate motif;WW domain binding motif	3.42301e-06	60.628	48.355	60.628	-0.18646	91234000	23.7757	23.6394	23.4399	23.5861	23.6092	19.5965	23.6786	23.6984	19.8744
LOC_Os02g39560.2	Integrin-linked protein kinase family	SRQLSSGAARVWRQLSLEPVYTPRRAGAVGG	0.999991	QLS(1)LEPVYTPR	Yes	S	27		14-3-3 domain binding motif;Calmodulin-dependent protein kinase I substrate motif;Calmodulin-dependent protein kinase II alpha substrate motif;Calmodulin-dependent protein kinase II substrate motif;Calmodulin-dependent protein kinase IV substrate motif;Casein kinase II substrate motif;Chk1 kinase substrate motif;Phosphorylase kinase substrate motif;PKA kinase substrate motif;PKC kinase substrate …	7.18523e-05	68.44	58.154	68.44	1.2419	50238000	22.9603	22.5985	22.7147	19.7902	23.4499	23.3248	20.1848	19.1987	22.7137
LOC_Os12g40490.1	LIM domain-containing protein	HEGHSSDNARGAYDESDNEDIDRAIALSLSE	0.999991	GAYDES(1)DNEDIDR	Yes	S	40		b-Adrenergic Receptor kinase substrate motif;Casein kinase II substrate motif	3.78784e-16	164.13	145.35	123.64	1.0425	370100000	25.3846	25.2941	25.4166	25.3164	25.3325	24.9849	25.3213	25.1941	25.3515
LOC_Os02g05310.4	splicing factor, putative	SKKAKTSSDWDAPDATPGIGRWDATPGRVGD	0.99999	TSSDWDAPDAT(1)PGIGR	Yes	T	228		GSK-3, ERK1, ERK2, CDK5 substrate motif;WW domain binding motif	9.86108e-20	97.45	85.758	91.207	0.81916	89594000	23.3853	23.5947	23.3306	23.3623	23.4599	23.2879	23.4591	23.4331	19.8544
LOC_Os04g42320.1	binding	KAVNNNEDILVSRELSPETDDGDNKLPPETG	0.999989	ELS(1)PET(1)DDGDNKLPPETGNR	Yes	S	418		14-3-3 domain binding motif;Calmodulin-dependent protein kinase II substrate motif;Calmodulin-dependent protein kinase IV substrate motif;Casein kinase II substrate motif;Chk1 kinase substrate motif;ERK1,2 kinase substrate motif;GSK-3, ERK1, ERK2, CDK5 substrate motif;MAPKAPK2 kinase substrate motif;PKA kinase substrate motif;PKC epsilon kinase substrate motif;PKC kinase substrate motif;WW domain…	3.23192e-23	81.647	66.259	49.627	-0.90752	216910000	22.7686	22.8182	22.5043	22.9381	22.6418	19.6136	22.7114	23.0088	22.6349
LOC_Os04g42320.1	binding	NNNEDILVSRELSPETDDGDNKLPPETGNRA	0.999989	ELS(1)PET(1)DDGDNKLPPETGNR	Yes	T	421		b-Adrenergic Receptor kinase substrate motif	3.23192e-23	81.647	66.259	49.627	-0.90752	283610000	22.7686	22.8182	22.5043	22.9381	22.6418	22.8121	22.7114	23.0088	19.7867
LOC_Os04g42320.1	binding	KAVNNNEDILVSRELSPETDDGDNKLPPETG	0.999989	ELS(1)PET(1)DDGDNKLPPETGNR	Yes	S	418		14-3-3 domain binding motif;Calmodulin-dependent protein kinase II substrate motif;Calmodulin-dependent protein kinase IV substrate motif;Casein kinase II substrate motif;Chk1 kinase substrate motif;ERK1,2 kinase substrate motif;GSK-3, ERK1, ERK2, CDK5 substrate motif;MAPKAPK2 kinase substrate motif;PKA kinase substrate motif;PKC epsilon kinase substrate motif;PKC kinase substrate motif;WW domain…	3.23192e-23	81.647	66.259	49.627	-0.90752	216910000	22.2195	18.9036	18.8942	22.2484	22.0454	19.4498	18.7917	22.0301	19.0526
LOC_Os04g42320.1	binding	NNNEDILVSRELSPETDDGDNKLPPETGNRA	0.999989	ELS(1)PET(1)DDGDNKLPPETGNR	Yes	T	421		b-Adrenergic Receptor kinase substrate motif	3.23192e-23	81.647	66.259	49.627	-0.90752	283610000	22.2195	19.3875	19.6536	22.2484	22.0454	19.4293	18.409	22.0301	20.1564
LOC_Os03g51020.1	Protein kinase superfamily protein	RPHPDDPFVEDDQHGSVRSIGVGISSDAADI	0.999989	FLNDSERPHPDDPFVEDDQHGS(1)VR	Yes	S	550		Casein kinase II substrate motif;PKA kinase substrate motif;PKC kinase substrate motif	1.20663e-11	55.413	48.381	55.413	0.83466	19816000	22.7355	23.6134	20.1386	20.1987	20.1781	18.5184	19.4704	19.8155	19.4737
LOC_Os07g07270.1	BTB-POZ and MATH domain 4	_______MDDDAGDASPPPAAAGVGATAAQS	0.999988	MDDDAGDAS(1)PPPAAAGVGATAAQSR	Yes	S	9		ERK1,2 kinase substrate motif;G protein-coupled receptor kinase 1 substrate motif;GSK-3, ERK1, ERK2, CDK5 substrate motif;WW domain binding motif	7.70611e-16	59.862	46.435	59.862	0.53747	9121900	21.2236	21.5712	19.2494	20.0226	20.0347	21.4751	19.6901	19.0669	19.2926
LOC_Os04g16450.1	plasma membrane intrinsic protein 2;8	______________MSKEVSEEPEHVRPKDY	0.999987	S(1)KEVSEEPEHVRPK	Yes	S	2		Casein kinase II substrate motif;G protein-coupled receptor kinase 1 substrate motif;GSK3 kinase substrate motif	1.46225e-22	124.43	100.39	124.43	0.4447	2274800000	24.8975	27.3109	27.7295	27.3445	27.98	25.0097	28.5116	28.7589	29.0314
LOC_Os04g38750.1	Ribosomal protein PSRP-3/Ycf65	AEEGEEEKQVGGGDASAGEEAQEYKVKVPER	0.999987	QVGGGDAS(1)AGEEAQEYK	Yes	S	83		Casein kinase II substrate motif	7.89935e-07	54.143	48.04	54.143	0.188	23103000	22.9256	19.3038	22.5242	19.4577	22.2649	21.9545	19.328	19.2669	18.3681
LOC_Os07g43030.1	ethylene induced calmodulin binding protein	GINEMHLHIRLEKLLSLGPDDYEKYVMSDGK	0.999985	LLS(1)LGPDDYEK	Yes	S	548		Calmodulin-dependent protein kinase II substrate motif;Chk1 kinase substrate motif;Phosphorylase kinase substrate motif;PKA kinase substrate motif;PKC kinase substrate motif	3.43083e-05	74.376	47.073	74.376	0.41454	48269000	22.2965	22.3508	22.105	22.2161	22.3307	22.3956	22.4764	22.4027	22.5668
LOC_Os04g57600.1	CCCH-type zinc finger family protein	MYDGYERKRRRSSERSMERPFHSERRFLQRD	0.999984	S(1)MERPFHSER	Yes	S	367		Casein kinase II substrate motif;G protein-coupled receptor kinase 1 substrate motif;MAPKAPK2 kinase substrate motif	3.84324e-05	59.003	46.857	57.348	-0.88318	57611000	19.4989	21.647	21.5624	19.7368	21.3812	19.1624	19.5971	19.5933	20.0087
LOC_Os04g57600.1	CCCH-type zinc finger family protein	MYDGYERKRRRSSERSMERPFHSERRFLQRD	0.999984	S(1)MERPFHSER	Yes	S	367		Casein kinase II substrate motif;G protein-coupled receptor kinase 1 substrate motif;MAPKAPK2 kinase substrate motif	3.84324e-05	59.003	46.857	57.348	-0.88318	57611000	23.6564	23.1906	18.8807	23.1525	23.4579	19.4881	19.3282	19.4395	18.9571
LOC_Os03g10180.1	J-domain protein required for chloroplast accumulation response 1	GSRVKGKVKDFMKIFSPESSPKSKRDRTSSG	0.999984	IFS(1)PES(0.726)S(0.274)PK	Yes	S	370		Calmodulin-dependent protein kinase II substrate motif;Casein kinase II substrate motif;ERK1,2 kinase substrate motif;G protein-coupled receptor kinase 1 substrate motif;GSK3 kinase substrate motif;GSK-3, ERK1, ERK2, CDK5 substrate motif;PKA kinase substrate motif;PKC kinase substrate motif;WW domain binding motif	0.00101803	79.201	66.245	79.201	0.28766	409280000	25.9295	25.8371	25.8813	25.6817	25.7885	18.3898	20.2149	25.7855	25.6724
LOC_Os11g07440.4	cytosolic invertase 2	RLLIDKPRLTLERKRSFDEQSWSELSHRQND	0.999981	KRS(1)FDEQS(0.999)WS(0.001)ELSHR	Yes	S	37		14-3-3 domain binding motif;Calmodulin-dependent protein kinase II alpha substrate motif;Calmodulin-dependent protein kinase II substrate motif;Calmodulin-dependent protein kinase IV substrate motif;Casein kinase II substrate motif;Chk1 kinase substrate motif;PKA kinase substrate motif;PKC epsilon kinase substrate motif;PKC kinase substrate motif	5.18894e-16	121.01	96.973	121.01	-0.59359	62749000	18.8287	20.0507	20.2438	20.3229	20.1476	18.9626	20.4863	19.206	20.5887
LOC_Os07g25680.1	Protein kinase superfamily protein with octicosapeptide/Phox/Bem1p domain	VGDFGLSKIKRNTLVSGGVRGTLPWMAPELL	0.999981	NTLVS(1)GGVR	Yes	S	1105			0.00133363	68.657	31.313	68.657	-0.46655	34374000	19.3993	22.6268	22.7164	22.5291	23.04	19.636	22.5934	19.9358	19.6269
LOC_Os02g14530.1	Mitogen activated protein kinase kinase kinase-related	EQEGSRRQVSNQKAVSLPSSPHRLRSDGSGL	0.999979	AVS(1)LPS(0.019)S(0.982)PHR	Yes	S	477		Casein kinase II substrate motif;G protein-coupled receptor kinase 1 substrate motif;GSK3 kinase substrate motif;Phosphorylase kinase substrate motif;PKA kinase substrate motif;PKC kinase substrate motif	0.000377326	72.652	39.564	72.652	-0.49518	72607000	22.9798	22.9247	22.7377	22.7898	22.7627	22.7646	22.6638	22.7319	22.9339
LOC_Os09g31502.2	NAD(P)-binding Rossmann-fold superfamily protein	__________MAAMASPPPPTRVCVTGAGGF	0.999979	AAMAS(1)PPPPTR	Yes	S	6		ERK1,2 kinase substrate motif;G protein-coupled receptor kinase 1 substrate motif;GSK-3, ERK1, ERK2, CDK5 substrate motif;WW domain binding motif	1.00368e-05	77.64	62.764	77.64	-0.21959	40857000	22.3474	22.3881	17.7931	22.2931	22.1865	22.181	22.1976	22.27	22.3902
LOC_Os11g34450.1	general regulatory factor 7	______________MSPAEPTREESVYKAKL	0.999978	MS(1)PAEPTREESVYK	Yes	S	2		Casein kinase II substrate motif;ERK1,2 kinase substrate motif;G protein-coupled receptor kinase 1 substrate motif;GSK-3, ERK1, ERK2, CDK5 substrate motif;WW domain binding motif	2.20124e-18	95.264	69.943	95.264	0.022566	102540000	25.0844	20.2939	20.3973	24.8901	19.2901	25.0965	18.2226	19.5084	18.4066
LOC_Os05g33620.1	Unknown	RVTPPDSPPRSFASISPPRRHSISITSRNLF	0.999978	SFASIS(1)PPR	Yes	S	240		Cdc2 kinase substrate motif;CDK kinase substrate motif;CDK1,2,4,6 kinase substrate motif;ERK1,2 kinase substrate motif;GSK-3, ERK1, ERK2, CDK5 substrate motif;WW domain binding motif	1.0506e-08	107.83	94.061	96.015	0.49014	311840000	24.2973	24.1577	24.0946	23.9325	24.1025	24.1193	24.0751	24.1201	24.1017
LOC_Os03g47610.8	thiaminC	EKHFDTYDTSGPQNISPRIGLPKIRKEWIDR	0.999977	HFDTYDTSGPQNIS(1)PR	Yes	S	136		ERK1,2 kinase substrate motif;Growth associated histone HI kinase substrate motif;GSK-3, ERK1, ERK2, CDK5 substrate motif;PKA kinase substrate motif;PKC kinase substrate motif;WW domain binding motif	4.02767e-21	101.67	93.309	101.67	-0.30658	41094000	20.3486	21.6383	19.8012	22.1568	19.9851	19.2389	21.8607	22.1261	22.3572
LOC_Os12g07530.1	Unknown	LGREYYDDDVDSYDLSPQRMAEPYDMVDDQD	0.999976	EYYDDDVDSYDLS(1)PQR	Yes	S	618		Cdc2 kinase substrate motif;CDK kinase substrate motif;CDK1,2,4,6 kinase substrate motif;ERK1,2 kinase substrate motif;GSK-3, ERK1, ERK2, CDK5 substrate motif;MAPKAPK2 kinase substrate motif;WW domain binding motif	8.91703e-21	115.25	99.995	115.25	0.51484	50136000	22.8455	19.684	22.7452	19.78	22.7635	22.6051	22.7743	22.7356	22.9153
LOC_Os03g07430.5	protein kinase 2B	MRIQPSPRRSLGAAASPLPGYRTAKVH____	0.999974	SLGAAAS(1)PLPGYR	Yes	S	292		ERK1,2 kinase substrate motif;GSK-3, ERK1, ERK2, CDK5 substrate motif;WW domain binding motif	1.5033e-07	75.695	43.687	75.695	0.4605	16441000	18.6622	21.0761	20.4692	20.795	21.2895	20.889	21.1202	20.9603	20.8336
LOC_Os07g41580.1	nuclear factor Y, subunit B3	____________MPDSDNESGGPSNAGEYAS	0.999973	PDS(1)DNESGGPSNAGEYASAR	Yes	S	4		b-Adrenergic Receptor kinase substrate motif;Casein kinase II substrate motif;G protein-coupled receptor kinase 1 substrate motif;GSK3 kinase substrate motif	1.44661e-36	138.55	122.95	131.11	0.21946	112510000	24.0305	23.7228	23.5891	23.6221	23.4362	23.3852	23.4392	23.3495	23.4722
LOC_Os06g51250.1	Calcium-binding EF hand family protein	SSSDHDRTDAFARFDSMKSTDYNSRGYSFDE	0.999969	FDS(1)MKS(0.869)T(0.131)DYNSR	Yes	S	1145		14-3-3 domain binding motif;b-Adrenergic Receptor kinase substrate motif;Calmodulin-dependent protein kinase II alpha substrate motif;Calmodulin-dependent protein kinase II substrate motif;Calmodulin-dependent protein kinase IV substrate motif;Casein kinase II substrate motif;G protein-coupled receptor kinase 1 substrate motif;PKA kinase substrate motif;PKC kinase substrate motif	7.30616e-08	83.204	74.983	83.204	0.18424	50289000	20.1248	22.8012	22.7163	22.9091	22.9363	19.2116	22.705	22.57	22.7641
LOC_Os06g51250.1	Calcium-binding EF hand family protein	EPDATPSDSKTVAAKSPPVSPVKNTKDGHSD	0.999969	TVAAKS(1)PPVS(1)PVK	Yes	S	805		ERK1, ERK2, SAPK, CDK5 and GSK3 kinase substrate motif;ERK1,2 kinase substrate motif;G protein-coupled receptor kinase 1 substrate motif;Growth associated histone HI kinase substrate motif;GSK3 kinase substrate motif;GSK-3, ERK1, ERK2, CDK5 substrate motif;WW domain binding motif	4.82025e-16	118.52	102.42	79.875	0.0041915	693000000	25.1955	24.5966	24.4564	23.8466	22.884	19.4076	24.0416	24.6842	23.9373
LOC_Os04g40430.2	Surfeit locus protein 2 (SURF2)	VNPSLPREPKPEIDDSDNSDDPDFWVPPVGS	0.999967	EPKPEIDDS(1)DNS(1)DDPDFWVPPVGSR	Yes	S	185		b-Adrenergic Receptor kinase substrate motif;Casein kinase II substrate motif	1.74499e-09	50.426	47.74	50.426	0.61722	85710000	24.8449	19.2856	19.3986	19.0972	24.72	24.7358	20.1501	18.6671	20.1856
LOC_Os04g40430.2	Surfeit locus protein 2 (SURF2)	SLPREPKPEIDDSDNSDDPDFWVPPVGSRWD	0.999967	EPKPEIDDS(1)DNS(1)DDPDFWVPPVGSR	Yes	S	188			1.74499e-09	50.426	47.74	50.426	0.61722	85710000	24.8449	18.5085	19.7676	19.7197	24.72	24.7358	18.5853	19.0538	20.4953
LOC_Os09g33510.2	hydroxyproline-rich glycoprotein family protein	SHEDLSFDYGENKEGTEAGHASRSPTEELLD	0.999965	EGT(1)EAGHASRSPTEELLDR	Yes	T	281		G protein-coupled receptor kinase 1 substrate motif;PKA kinase substrate motif;PKC kinase substrate motif	6.88096e-32	137.09	121.32	137.09	0.45981	178230000	20.0703	25.0854	19.3004	25.0157	24.7816	25.246	25.2562	19.9914	18.5375
LOC_Os02g11750.3	RNA-binding (RRM/RBD/RNP motifs) family protein	RFSRPKDHDSRDLSVSSDDLHSDAKRQLNKA	0.999965	DLS(1)VS(1)S(0.999)DDLHS(0.001)DAK	Yes	S	152		Casein kinase II substrate motif;Pyruvate dehydrogenase kinase substrate motif	6.8453e-15	77.379	55.181	72.891	0.23741	39621000	22.6396	22.7123	22.7531	22.3641	22.316	19.6895	19.2845	22.0292	22.0178
LOC_Os11g42790.1	sodium hydrogen exchanger 2	ARHLNRESSALSDPPSPKSFLDPLILNGSDV	0.999961	ES(0.418)S(0.565)ALS(0.017)DPPS(1)PK	Yes	S	463		Casein kinase I substrate motif;Casein kinase II substrate motif;DNA dependent Protein kinase substrate motif;ERK1,2 kinase substrate motif;Growth associated histone HI kinase substrate motif;GSK-3, ERK1, ERK2, CDK5 substrate motif;MAPKAPK2 kinase substrate motif;PKA kinase substrate motif;PKC kinase substrate motif;WW domain binding motif	4.50309e-10	86.756	81.274	86.756	0.80662	112870000	19.6602	19.3387	24.0803	24.1862	24.0468	24.3117	20.5136	24.1335	24.2163
LOC_Os05g51560.3	casein kinase 1-like protein 2	PSTEADQSRSRTTDASPGAFQRSGAPRWSPQ	0.999959	TTDAS(1)PGAFQR	Yes	S	335		ERK1,2 kinase substrate motif;GSK-3, ERK1, ERK2, CDK5 substrate motif;WW domain binding motif	1.71418e-06	87.568	70.182	87.568	0.71433	39183000	22.4799	22.0707	22.16	22.1819	22.2482	21.7808	21.7426	21.7765	21.8569
LOC_Os08g08080.2	Unknown	PSPKGSEVAGGHDDLSPPRKSRQQRDPSPPR	0.999957	GSEVAGGHDDLS(1)PPR	Yes	S	198		Casein kinase I substrate motif;Cdc2 kinase substrate motif;CDK kinase substrate motif;CDK1,2,4,6 kinase substrate motif;ERK1,2 kinase substrate motif;GSK-3, ERK1, ERK2, CDK5 substrate motif;WW domain binding motif	3.97613e-05	52.52	42.94	52.52	0.88418	8668700	19.3869	21.3201	18.7176	19.2249	21.0822	21.0669	20.2429	19.2333	19.6717
LOC_Os05g38810.1	Tudor/PWWP/MBT superfamily protein	MEFDEFDGLQSKKKRSLDSFEDPETKAAAPS	0.999956	S(1)LDSFEDPETK	Yes	S	525		Casein kinase II substrate motif;Phosphorylase kinase substrate motif;Pim1 kinase substrate sequence;PKA kinase substrate motif;PKC kinase substrate motif	1.27623e-06	89.266	78.4	89.266	0.30706	52180000	22.5408	22.4697	22.5324	22.369	22.5708	22.4143	22.4457	22.333	22.5098
LOC_Os05g23840.1	Unknown	AAPPPRNPIIPRDPPSPEMEATAEALTREEV	0.999956	DPPS(1)PEMEATAEALTR	Yes	S	49		Casein kinase I substrate motif;Casein kinase II substrate motif;DNA dependent Protein kinase substrate motif;ERK1,2 kinase substrate motif;GSK-3, ERK1, ERK2, CDK5 substrate motif;WW domain binding motif	2.82431e-06	54.143	42.873	54.143	0.15641	15246000	19.1317	21.9193	21.9051	18.6261	19.5003	18.9822	21.6114	19.6118	21.7693
LOC_Os11g41890.1	RNA-binding (RRM/RBD/RNP motifs) family protein	NFGDSSGGGGGGGGGSIYGDTTWRSGSSELD	0.999953	NFGDSSGGGGGGGGGS(1)IYGDTTWR	Yes	S	425			1.49717e-41	142.31	127.96	134.9	-0.047091	44806000	19.6175	19.4437	23.9058	20.2457	23.8738	23.7095	19.6633	18.2523	18.7605
LOC_Os02g15660.1	Tetratricopeptide repeat (TPR)-like superfamily protein	PEQTEASKGDGDGAITPEDGSAVTENPKSWA	0.999948	GDGDGAIT(1)PEDGSAVTENPK	Yes	T	784		Casein kinase II substrate motif;GSK-3, ERK1, ERK2, CDK5 substrate motif;RAF1 kinase substrate motif;WW domain binding motif	5.48343e-36	108.56	100.04	108.56	0.77077	113430000	24.3303	24.2983	24.4066	19.1206	18.8212	24.0826	19.8916	23.8991	23.9363
LOC_Os06g06090.1	Mitogen-activated protein kinase 3	CDFGLARTTSETDFMTEYVVTRWYRAPELLL	0.999944	TTSETDFMT(1)EY(1)VVTR	Yes	T	225		Casein kinase I substrate motif;Dual specificity protein phosphatase 1 substrate motif;Dual specificity protein phosphatase 6 substrate motif;ERK1 kinase substrate motif;G protein-coupled receptor kinase 1 substrate motif;MAPK 11,13,14 kinase substrate motif;PP2C delta substrate motif	1.49145e-182	203.2	180.6	102.64	0.28417	1607600000	20.5793	18.7822	18.643	22.851	22.5526	22.5676	18.7711	23.2706	19.5945
LOC_Os02g19860.1	ATP-dependent RNA helicase, putative	EPAFLQGQSRFSIDMSPVKIFKNPEGSLSRA	0.999943	FSIDMS(1)PVK	Yes	S	483		Cdc2 kinase substrate motif;CDK kinase substrate motif;CDK1,2,4,6 kinase substrate motif;ERK1,2 kinase substrate motif;GSK-3, ERK1, ERK2, CDK5 substrate motif;MAPKAPK2 kinase substrate motif;WW domain binding motif	0.00333336	49.35	36.302	49.35	-0.34667	50343000	23.6135	18.9746	19.2173	19.5099	23.6391	23.4534	20.1304	19.3606	23.6275
LOC_Os02g57390.1	pumilio 4	LIGLSDSSGLGSRRKSFADALQENISRPASA	0.999942	S(1)FADALQENISR	Yes	S	205		14-3-3 domain binding motif;Calmodulin-dependent protein kinase II substrate motif;Casein kinase II substrate motif;G protein-coupled receptor kinase 1 substrate motif;MAPKAPK2 kinase substrate motif;PAK2 kinase substrate motif;PKA kinase substrate motif;PKC epsilon kinase substrate motif;PKC kinase substrate motif;Pyruvate dehydrogenase kinase substrate motif	0.00213013	45.257	29.054	43.991	-0.11408	13746000	21.2758	21.4073	21.4294	20.144	19.7064	21.337	19.1816	21.341	18.7252
LOC_Os06g50890.1	RNA-binding (RRM/RBD/RNP motifs) family protein	SPPYGGGRARRERSRSLPYSPYRMPERGYGR	0.99994	S(1)RS(1)LPY(0.001)S(0.999)PYR	Yes	S	291		14-3-3 domain binding motif;Akt kinase substrate motif;Calmodulin-dependent protein kinase II substrate motif;Casein kinase II substrate motif;G protein-coupled receptor kinase 1 substrate motif;GSK3 kinase substrate motif;MAPKAPK1 kinase substrate motif;p70 Ribosomal S6 kinase substrate motif;Phosphorylase kinase substrate motif;PKA kinase substrate motif;PKC kinase substrate motif	0.000590627	79.492	66.484	79.492	-0.25337	263710000	25.0194	25.0724	25.1226	24.9699	25.0695	24.9075	24.443	18.9445	24.4582
LOC_Os07g01880.1	leo1-like family protein	EEERDHEVVRDVFGESDEDGPAPYRDQHEID	0.999938	DVFGES(1)DEDGPAPYR	Yes	S	219		b-Adrenergic Receptor kinase substrate motif;Casein kinase II substrate motif;Pyruvate dehydrogenase kinase substrate motif	8.80141e-05	51.092	44.559	51.092	1.0347	48490000	19.8082	20.9769	23.0696	22.9993	23.1088	22.9534	22.7619	22.7436	19.8039
LOC_Os03g43760.1	Protein kinase superfamily protein	TSDIPEGREKLKRSGSLGSSDTAYVRADKID	0.999931	SGS(1)LGSSDTAYVR	Yes	S	20		14-3-3 domain binding motif;Calmodulin-dependent protein kinase II alpha substrate motif;Calmodulin-dependent protein kinase II substrate motif;Calmodulin-dependent protein kinase IV substrate motif;Casein kinase II substrate motif;Chk1 kinase substrate motif;G protein-coupled receptor kinase 1 substrate motif;GSK3 kinase substrate motif;Phosphorylase kinase substrate motif;PKA kinase substrate m…	1.29593e-21	216.97	187.43	198.55	0.076001	944370000	27.0495	20.1983	26.7488	26.9706	18.3319	27.083	27.021	27.0155	27.121
LOC_Os02g49680.1	calcium sensing receptor	VTPSRVIPAAADRLVTASSSASRTTTSRKLL	0.99993	LVT(1)ASSSAS(0.041)RT(0.875)T(0.072)T(0.012)SR	Yes	T	366		Calmodulin-dependent protein kinase II substrate motif;Casein kinase II substrate motif;G protein-coupled receptor kinase 1 substrate motif;PKC kinase substrate motif	1.11667e-17	134.25	107.54	134.25	-0.19871	2219400000	19.8382	26.7016	27.4	26.8783	27.3349	24.429	28.6497	29.0845	29.223
LOC_Os08g06020.1	plant VAP homolog 12	_____________MASPGPATAGELLRIDPV	0.99993	AS(1)PGPATAGELLR	Yes	S	3		ERK1,2 kinase substrate motif;G protein-coupled receptor kinase 1 substrate motif;GSK-3, ERK1, ERK2, CDK5 substrate motif;WW domain binding motif	0.000444947	51.211	44.316	51.211	0.65575	42037000	19.5224	22.4211	19.9072	22.7842	22.9405	20.1406	23.2968	23.3703	18.9732
LOC_Os09g33510.2	hydroxyproline-rich glycoprotein family protein	PRHSSSHQPSIHVRVSPNTSPPLLSSPKIKE	0.999929	VS(1)PNT(0.179)S(0.821)PPLLSSPK	Yes	S	486		Casein kinase II substrate motif;ERK1,2 kinase substrate motif;G protein-coupled receptor kinase 1 substrate motif;GSK3 kinase substrate motif;GSK-3, ERK1, ERK2, CDK5 substrate motif;PKA kinase substrate motif;PKC kinase substrate motif;WW domain binding motif	2.22166e-15	87.932	65.291	87.932	0.65893	135630000	24.0932	23.9817	23.9102	23.8943	18.4489	24.008	24.016	24.0484	24.1512
LOC_Os12g38430.1	SC35-like splicing factor 30	___________MRRYSPPYRSPPRRGYGGRG	0.999928	RYS(1)PPY(0.004)RS(0.996)PPR	Yes	S	5		14-3-3 domain binding motif;Calmodulin-dependent protein kinase II substrate motif;Casein kinase II substrate motif;ERK1,2 kinase substrate motif;GSK-3, ERK1, ERK2, CDK5 substrate motif;PAK2 kinase substrate motif;PKA kinase substrate motif;PKC epsilon kinase substrate motif;PKC kinase substrate motif;WW domain binding motif	5.24134e-06	85.287	71.624	85.287	-0.12132	892120000	26.5058	26.6119	26.354	26.572	26.8011	26.2941	26.1828	26.6587	26.3202
LOC_Os01g03144.1	ABC-2 type transporter family protein	AGPGPALLPPADDEDSDADPEAGGEGGGVPP	0.999925	AVAGPGPALLPPADDEDS(1)DADPEAGGEGGGVPPVTIR	Yes	S	38		b-Adrenergic Receptor kinase substrate motif;Casein kinase I substrate motif;Casein kinase II substrate motif;G protein-coupled receptor kinase 1 substrate motif;Pyruvate dehydrogenase kinase substrate motif	3.85391e-07	42.582	40.551	42.582	0.44776	20094000	20.8068	19.5587	20.4276	21.7724	21.7601	19.0343	19.305	23.1298	20.7467
LOC_Os02g48010.1	little nuclei1	PAPANQRSGGGAPAASAPLGKGKGTTLRVAE	0.999925	SGGGAPAAS(1)APLGK	Yes	S	30			0.000512669	46.704	21.829	46.704	0.035777	16736000	21.1556	21.0314	20.658	21.1659	20.8346	21.2822	21.8685	20.4125	19.2706
LOC_Os06g01320.1	ATP-dependent helicase family protein	RTRMDSHRTVDVVCLSDDEPEEH________	0.999921	TVDVVCLS(1)DDEPEEH	Yes	S	2126		BARD1 BRCT domain binding motif;Casein kinase II substrate motif;G protein-coupled receptor kinase 1 substrate motif	2.26331e-10	76.522	63.542	76.522	-0.68683	22927000	22.4352	22.2873	22.2716	21.0114	20.0731	19.1349	20.7383	19.3303	22.7541
LOC_Os03g19590.1	phytochrome B	ARLHAVFEQSGASGRSFDYTQSLRASPTPSS	0.999921	S(1)FDYTQSLR	Yes	S	84		Casein kinase II substrate motif;G protein-coupled receptor kinase 1 substrate motif	0.00133363	68.657	38.107	68.657	0.36013	25070000	21.5336	21.5389	21.5964	21.3203	21.434	21.1918	21.0294	21.3026	21.4711
LOC_Os08g41820.1	exocyst subunit exo70 family protein F1	AATTPDGSPPRRDALSPEAAASASGVADRML	0.999917	DALS(1)PEAAASASGVADR	Yes	S	157		Casein kinase I substrate motif;Casein kinase II substrate motif;ERK1,2 kinase substrate motif;G protein-coupled receptor kinase 1 substrate motif;GSK-3, ERK1, ERK2, CDK5 substrate motif;WW domain binding motif	7.13978e-07	54.7	40.009	54.7	1.6638	28770000	18.9623	22.4357	18.2806	22.7823	19.6094	20.17	22.9527	22.8282	20.8237
LOC_Os02g39520.2	FAR1-related sequence 6	TLHEGKEVILVDDNDSEQEDGGSGKVDENAP	0.999916	EVILVDDNDS(1)EQEDGGSGK	Yes	S	65		b-Adrenergic Receptor kinase substrate motif;Casein kinase I substrate motif;Casein kinase II substrate motif;G protein-coupled receptor kinase 1 substrate motif	7.84577e-31	143.14	120.22	143.14	0.79956	39379000	19.7952	23.6356	19.6856	20.0021	20.0322	18.6642	23.5839	18.2119	23.7153
LOC_Os12g06850.4	Transcription elongation factor (TFIIS) family protein	NSGGDGGSSVLTDGDSPDKIQGRSYQNAQVS	0.999916	LHNSGGDGGS(0.006)S(0.009)VLT(0.985)DGDS(1)PDKIQGR	Yes	S	85		b-Adrenergic Receptor kinase substrate motif;Casein kinase I substrate motif;Cdc2 kinase substrate motif;CDK kinase substrate motif;CDK1,2,4,6 kinase substrate motif;ERK1,2 kinase substrate motif;GSK-3, ERK1, ERK2, CDK5 substrate motif;WW domain binding motif	4.02154e-56	101.34	89.384	101.34	0.10006	328030000	22.9223	23.5317	23.5109	23.9554	19.6404	18.9774	20.2674	23.9277	20.1114
LOC_Os12g06850.4	Transcription elongation factor (TFIIS) family protein	NSGGDGGSSVLTDGDSPDKIQGRSYQNAQVS	0.999916	LHNSGGDGGS(0.006)S(0.009)VLT(0.985)DGDS(1)PDKIQGR	Yes	S	85		b-Adrenergic Receptor kinase substrate motif;Casein kinase I substrate motif;Cdc2 kinase substrate motif;CDK kinase substrate motif;CDK1,2,4,6 kinase substrate motif;ERK1,2 kinase substrate motif;GSK-3, ERK1, ERK2, CDK5 substrate motif;WW domain binding motif	4.02154e-56	101.34	89.384	101.34	0.10006	328030000	24.5077	24.6118	24.7115	19.9213	25.0075	25.3795	20.4601	25.7372	25.4934
LOC_Os11g47970.1	rubisco activase	WKGLAYDISDDQQDITRGKGFVDSLFQAPTG	0.999913	GLAYDISDDQQDIT(1)R	Yes	T	115			9.57137e-09	69.714	55.294	69.714	0.72777	11564000	21.2084	19.9711	21.4087	20.9518	20.7965	18.7498	21.2578	19.2375	20.2239
LOC_Os06g50890.1	RNA-binding (RRM/RBD/RNP motifs) family protein	HRSPPYGGGRARRERSRSLPYSPYRMPERGY	0.999912	S(1)RS(1)LPY(0.001)S(0.999)PYR	Yes	S	289		14-3-3 domain binding motif;Calmodulin-dependent protein kinase II substrate motif;Casein kinase II substrate motif;G protein-coupled receptor kinase 1 substrate motif;PKA kinase substrate motif;PKC epsilon kinase substrate motif;PKC kinase substrate motif;ZIP kinase substrate motif	0.000590627	79.492	66.484	79.492	-0.25337	263710000	25.0194	25.0724	25.1226	24.9699	25.0695	24.9075	24.443	19.0424	24.4582
LOC_Os10g21266.1	ATP synthase subunit beta	NLGPVDTSATFPIHRSAPAFIELDTKLSIFE	0.99991	S(1)APAFIELDTK	Yes	S	135			0.00249523	43.382	27.72	43.382	0.5479	43558000	23.1074	18.6488	19.2327	19.1333	23.0734	22.8051	23.2316	23.0218	19.6789
LOC_Os07g06840.1	alpha/beta-Hydrolases superfamily protein	_______MASLSDPNSPPPHVVEDCRGALQL	0.999899	AS(0.793)LS(0.207)DPNS(1)PPPHVVEDCR	Yes	S	9		Casein kinase I substrate motif;ERK1,2 kinase substrate motif;GSK-3, ERK1, ERK2, CDK5 substrate motif;MAPKAPK2 kinase substrate motif;WW domain binding motif	9.50118e-28	102.08	72.541	100.04	-0.028048	385980000	24.416	24.272	24.4897	24.6194	24.8603	24.6793	19.6704	24.8627	24.9102
LOC_Os11g34200.1	nuclear factor Y, subunit C11	DDRALPRRRKALPNGSDPENEESRSSKMAVR	0.999894	ALPNGS(1)DPENEESR	Yes	S	113		Casein kinase II substrate motif	1.40806e-05	59.306	40.994	59.306	-1.1664	73979000	21.1761	20.4286	23.2192	23.908	24.602	20.3273	23.1555	22.9232	21.6723
LOC_Os01g59090.1	Mog1/PsbP/DUF1795-like photosystem II reaction center PsbP family protein	IRLTNRPNATIEDIGSPERLIASLGPFVTGN	0.999891	LTNRPNATIEDIGS(1)PER	Yes	S	182		Casein kinase I substrate motif;Casein kinase II substrate motif;Cdc2 kinase substrate motif;CDK kinase substrate motif;CDK1,2,4,6 kinase substrate motif;ERK1,2 kinase substrate motif;GSK-3, ERK1, ERK2, CDK5 substrate motif;WW domain binding motif	3.28152e-07	55.127	44.183	52.72	1.1891	9564100	19.4618	20.2923	19.614	19.5904	19.9722	19.837	21.8169	22.4849	18.9677
LOC_Os05g51560.3	casein kinase 1-like protein 2	DASPGAFQRSGAPRWSPQMVDSSDNRRTPSG	0.999888	WS(1)PQMVDSSDNR	Yes	S	348		ERK1,2 kinase substrate motif;GSK-3, ERK1, ERK2, CDK5 substrate motif;PKA kinase substrate motif;PKC kinase substrate motif;WW domain binding motif	0.00166121	49.368	42.161	49.368	-0.65935	11102000	19.415	20.6263	20.6804	21.0407	20.778	17.2991	20.7381	20.547	19.0849
LOC_Os06g43610.1	MUTM homolog-1	NPEQVAENDDAKEIDTDPEDADNLNTKKRGA	0.999884	VVIANPEQVAENDDAKEIDT(1)DPEDADNLNTK	Yes	T	306		b-Adrenergic Receptor kinase substrate motif;Casein kinase I substrate motif;Casein kinase II substrate motif;PKA kinase substrate motif	9.76292e-14	51.398	39.875	51.398	-0.68373	42979000	23.3892	23.7826	19.9947	20.0276	20.2124	19.985	19.4587	24.066	19.9009
LOC_Os03g27840.1	Unknown	FGGSDDTSDLKVAGISPPSSPIRVGIPNRSS	0.999872	VAGIS(1)PPS(0.549)S(0.452)PIR	Yes	S	360		Casein kinase II substrate motif;ERK1,2 kinase substrate motif;G protein-coupled receptor kinase 1 substrate motif;GSK3 kinase substrate motif;GSK-3, ERK1, ERK2, CDK5 substrate motif;WW domain binding motif	9.59256e-05	65.395	50.519	65.395	0.41667	22724000	21.6486	19.8465	21.5497	21.7153	21.8948	21.7754	19.5976	21.283	21.4593
LOC_Os07g25680.1	Protein kinase superfamily protein with octicosapeptide/Phox/Bem1p domain	QEGLKSSLQPSDSAKSLETYTASKAMSAAQD	0.999864	S(1)LETYTASK	Yes	S	509		Casein kinase II substrate motif	3.22609e-22	77.468	65.7	66.056	-0.6247	269020000	19.9449	22.4774	22.6353	19.8759	22.5401	22.3007	20.4247	22.3405	22.5087
LOC_Os03g46710.1	phosphoinositide binding	ILGGDGMQTKFSRRESLDPELPGASSSSSSS	0.999859	RES(1)LDPELPGASSSSSSSR	Yes	S	174		14-3-3 domain binding motif;Aurora-A kinase substrate motif;b-Adrenergic Receptor kinase substrate motif;Calmodulin-dependent protein kinase II alpha substrate motif;Calmodulin-dependent protein kinase II substrate motif;Calmodulin-dependent protein kinase IV substrate motif;MAPKAPK2 kinase substrate motif;PAK2 kinase substrate motif;Phosphorylase kinase substrate motif;PKA kinase substrate motif…	6.29996e-09	53.747	43.113	53.747	0.96741	14483000	20.9611	20.4428	20.6532	19.7099	20.3209	21.4383	20.9499	20.979	21.2145
LOC_Os03g63140.2	RPM1 interacting protein 4	NPNNHHGDTEALSKASPLHAGSDPAMRKPKD	0.999855	AS(1)PLHAGSDPAMR	Yes	S	55		ERK1,2 kinase substrate motif;G protein-coupled receptor kinase 1 substrate motif;GSK-3, ERK1, ERK2, CDK5 substrate motif;PKA kinase substrate motif;PKC kinase substrate motif;WW domain binding motif	0.00105756	47.915	36.764	47.915	0.48206	49070000	22.6009	22.364	21.9354	22.3412	22.6618	21.9829	22.3046	22.7889	22.1883
LOC_Os01g64960.1	Chlorophyll A-B binding family protein	GALGDRGSFVDDQPVTGLDKAVIAPGKGFRS	0.999844	GSFVDDQPVT(1)GLDK	Yes	T	165		Casein kinase II substrate motif	0.00177242	44.511	31.884	44.511	-0.15056	26241000	22.4067	22.5694	22.4913	19.6007	19.5241	23.0294	19.4992	19.4655	19.9445
LOC_Os07g38120.1	calmodulin-domain protein kinase 7	RERFTSLSLKLQKDGSLQLTTTQ________	0.999827	DGS(1)LQLTTTQ	Yes	S	543		Calmodulin-dependent protein kinase II substrate motif;Chk1 kinase substrate motif;G protein-coupled receptor kinase 1 substrate motif;Phosphorylase kinase substrate motif;PKA kinase substrate motif;PKC kinase substrate motif	0.00218506	50.292	38.426	50.292	2.1332	24449000	22.0972	19.4683	21.8668	22.4053	22.4212	22.2438	21.2605	19.8908	19.4812
LOC_Os10g26390.1	Oxidoreductase family protein	_______MSSPSSAASPPPPPPAEQRRPDPV	0.999823	S(0.435)S(0.542)PS(0.019)S(0.005)AAS(1)PPPPPPAEQR	Yes	S	9		ERK1,2 kinase substrate motif;G protein-coupled receptor kinase 1 substrate motif;GSK-3, ERK1, ERK2, CDK5 substrate motif;MAPKAPK2 kinase substrate motif;WW domain binding motif	1.85945e-29	111.33	93.516	111.33	0.72057	227430000	19.8717	24.2025	19.231	19.5552	19.6675	24.2165	24.244	20.1341	24.0669
LOC_Os10g26390.1	Oxidoreductase family protein	_______MSSPSSAASPPPPPPAEQRRPDPV	0.999823	S(0.435)S(0.542)PS(0.019)S(0.005)AAS(1)PPPPPPAEQR	Yes	S	9		ERK1,2 kinase substrate motif;G protein-coupled receptor kinase 1 substrate motif;GSK-3, ERK1, ERK2, CDK5 substrate motif;MAPKAPK2 kinase substrate motif;WW domain binding motif	1.85945e-29	111.33	93.516	111.33	0.72057	227430000	24.1175	20.4121	24.3215	24.0229	24.1625	24.2248	24.2691	24.0992	24.1337
LOC_Os06g06090.1	Mitogen-activated protein kinase 3	FGLARTTSETDFMTEYVVTRWYRAPELLLNS	0.99982	TTSETDFMT(1)EY(1)VVTR	Yes	Y	227		3BP2 SH2 domain binding motif;EGFR kinase substrate motif;TC-PTP phosphatase substrate motif	1.26516e-29	109.84	91.57	102.64	0.28417	559970000	22.6408	22.6231	20.2931	22.2577	22.1357	19.1986	22.8468	22.8	19.8278
LOC_Os04g51710.1	Ubiquitin-specific protease family C19-related protein	SRKSGPLSNAPSRNASFGGAASNSGPVPNAG	0.99982	NAS(1)FGGAASNSGPVPNAGDR	Yes	S	74		14-3-3 domain binding motif;Calmodulin-dependent protein kinase II substrate motif;G protein-coupled receptor kinase 1 substrate motif;MAPKAPK2 kinase substrate motif;PKA kinase substrate motif;PKC kinase substrate motif	2.45085e-18	74.12	50.894	72.819	0.084667	19570000	19.8525	20.6913	22.0599	20.2274	21.9907	22.0566	21.6568	21.6809	19.4723
LOC_Os12g21710.1	15-cis-zeta-carotene isomerase	ARARGSSIGGAGEDDSDGEVDGAPRLVGEDS	0.999815	GSSIGGAGEDDS(1)DGEVDGAPR	Yes	S	68		b-Adrenergic Receptor kinase substrate motif;Casein kinase I substrate motif;Casein kinase II substrate motif	8.03009e-36	96.544	83.989	96.544	0.71709	47940000	23.3502	23.0032	23.1119	23.2567	19.0232	20.3112	19.2589	20.0231	23.2175
LOC_Os07g37140.1	Zinc finger, RING-type;Transcription factor jumonji/aspartyl beta-hydroxylase	KNKRKGRRNVNASPASPPAATSDVTRDLPNG	0.999808	NVNASPAS(1)PPAATSDVTR	Yes	S	357		ERK1,2 kinase substrate motif;G protein-coupled receptor kinase 1 substrate motif;GSK-3, ERK1, ERK2, CDK5 substrate motif;WW domain binding motif	2.40838e-28	158.64	148.36	158.64	0.45269	109870000	19.4295	23.7963	23.8366	23.8696	24.0785	23.9547	23.612	19.9971	19.9419
LOC_Os07g37140.1	Zinc finger, RING-type;Transcription factor jumonji/aspartyl beta-hydroxylase	KNKRKGRRNVNASPASPPAATSDVTRDLPNG	0.999808	NVNASPAS(1)PPAATSDVTR	Yes	S	357		ERK1,2 kinase substrate motif;G protein-coupled receptor kinase 1 substrate motif;GSK-3, ERK1, ERK2, CDK5 substrate motif;WW domain binding motif	2.40838e-28	158.64	148.36	158.64	0.45269	109870000	22.3169	19.9092	17.907	22.3247	22.2853	20.9822	19.0415	19.9785	19.5819
LOC_Os12g42550.2	methyl-CPG-binding domain 10	TDVETKPAEEAKEAPSEDAPKDTDVEMKTAE	0.999804	EAPS(1)EDAPKDTDVEMK	Yes	S	168		Casein kinase I substrate motif;DNA dependent Protein kinase substrate motif;G protein-coupled receptor kinase 1 substrate motif;PKA kinase substrate motif	8.22748e-08	63.091	53.087	63.091	0.36735	215180000	24.2574	23.82	23.7596	23.6915	19.4157	22.9323	23.7144	23.6346	19.6231
LOC_Os01g06270.2	Unknown	QVPSTPKAETVVSPKSPAKPDQPLDLDSELA	0.999796	S(1)PAKPDQPLDLDSELAK	Yes	S	339		Cdc2 kinase substrate motif;CDK kinase substrate motif;CDK1,2,4,6 kinase substrate motif;ERK1,2 kinase substrate motif;G protein-coupled receptor kinase 1 substrate motif;Growth associated histone HI kinase substrate motif;GSK-3, ERK1, ERK2, CDK5 substrate motif;WW domain binding motif	9.76848e-05	41.912	36.595	41.912	0.38649	21362000	19.6587	19.8507	21.8033	21.7444	22.0793	21.8346	20.4792	22.5208	19.5648
LOC_Os09g36090.1	DNA binding;zinc ion binding;nucleic acid binding;nucleic acid binding	GEDIKEMVTIACDAATDDEGRKVDAVSSSSD	0.999794	EMVTIACDAAT(1)DDEGR	Yes	T	201		Casein kinase I substrate motif;Casein kinase II substrate motif	4.18165e-14	81.311	61.987	81.311	-0.7013	31693000	21.631	21.776	21.6474	22.1509	22.1448	22.1076	21.8619	21.9115	19.3736
LOC_Os04g53670.1	Unknown	GIDNTFSPRKLSRQNSFGSIGTPRTPNLHST	0.999783	QNS(1)FGSIGTPR	Yes	S	1127		14-3-3 domain binding motif;Calmodulin-dependent protein kinase I substrate motif;Calmodulin-dependent protein kinase II alpha substrate motif;Calmodulin-dependent protein kinase II substrate motif;Calmodulin-dependent protein kinase IV substrate motif;Casein kinase II substrate motif;Chk1 kinase substrate motif;MAPKAPK2 kinase substrate motif;PKA kinase substrate motif;PKC kinase substrate motif	1.98946e-05	76.655	55.148	76.655	-1.1571	47340000	21.8588	21.3237	21.6154	19.3553	21.7904	21.868	21.6509	21.7285	21.7702
LOC_Os04g53670.1	Unknown	GIDNTFSPRKLSRQNSFGSIGTPRTPNLHST	0.999783	QNS(1)FGSIGTPR	Yes	S	1127		14-3-3 domain binding motif;Calmodulin-dependent protein kinase I substrate motif;Calmodulin-dependent protein kinase II alpha substrate motif;Calmodulin-dependent protein kinase II substrate motif;Calmodulin-dependent protein kinase IV substrate motif;Casein kinase II substrate motif;Chk1 kinase substrate motif;MAPKAPK2 kinase substrate motif;PKA kinase substrate motif;PKC kinase substrate motif	1.98946e-05	76.655	55.148	76.655	-1.1571	47340000	21.9065	19.5263	21.3809	21.6176	21.6497	21.7922	21.5633	19.4534	19.4543
LOC_Os06g46450.2	geranyl diphosphate synthase 1	EHANRAIKAIEALPDSDDEDVLTSRRALIDI	0.99978	AIEALPDS(1)DDEDVLTSR	Yes	S	403		b-Adrenergic Receptor kinase substrate motif;BARD1 BRCT domain binding motif;Casein kinase II substrate motif	6.673e-13	70.98	61.292	70.98	0.19482	51908000	23.117	19.9113	22.8753	23.014	23.0278	23.02	20.2934	20.0212	23.193
LOC_Os01g60190.2	Phosphoglycerate mutase, 2,3-bisphosphoglycerate-independent	HGTAVGLPSEDDMGNSEVGHNALGAGRIFAQ	0.999768	AHGTAVGLPSEDDMGNS(1)EVGHNALGAGR	Yes	S	81		G protein-coupled receptor kinase 1 substrate motif	5.11443e-56	111.89	104.86	111.89	-0.8414	80449000	20.1868	20.5977	19.6971	18.7906	18.6287	22.4567	19.7462	24.1861	19.8731
LOC_Os03g53960.2	homolog of yeast ADA2 2B	KVLPGDLTPKDESPFSPPRVKVEDALGEGLA	0.999766	DESPFS(1)PPR	Yes	S	203		Cdc2 kinase substrate motif;CDK kinase substrate motif;CDK1,2,4,6 kinase substrate motif;ERK1,2 kinase substrate motif;GSK-3, ERK1, ERK2, CDK5 substrate motif;WW domain binding motif	0.0011052	72.643	65.748	72.643	-0.033903	6358800	21.0277	21.0116	21.0067	19.2913	20.3401	19.0364	20.1269	18.6486	20.7616
LOC_Os06g01650.2	RGPR-related	GNTGPDRKVTHNRSVSEPDFGRTPNQGAGLD	0.999764	SVS(1)EPDFGR	Yes	S	856		14-3-3 domain binding motif;Calmodulin-dependent protein kinase II substrate motif;Casein kinase II substrate motif;G protein-coupled receptor kinase 1 substrate motif;PKA kinase substrate motif;PKC kinase substrate motif;Pyruvate dehydrogenase kinase substrate motif	0.00029532	91.584	78.231	77.662	-0.020485	117810000	23.9435	23.7002	23.8358	23.6634	23.8418	23.8033	23.7937	23.8925	20.7166
LOC_Os02g32490.1	acetyl-CoA synthetase	DQPAGASSDKLRHVESMSELPSGAGRISGIN	0.999761	HVES(1)MSELPSGAGR	Yes	S	22		AMP-activated protein kinase substrate motif;b-Adrenergic Receptor kinase substrate motif;Casein kinase II substrate motif	2.70055e-15	126.95	96.12	126.95	-0.010129	113180000	22.4344	19.6086	22.4271	21.4943	22.0408	21.5727	21.0959	21.9358	21.8326
LOC_Os07g12490.1	RNA-binding KH domain-containing protein	____MSGGLYNHQGFSPARTLSPQIRSNPEA	0.999754	SGGLYNHQGFS(1)PAR	Yes	S	12		Cdc2 kinase substrate motif;CDK kinase substrate motif;CDK1,2,4,6 kinase substrate motif;ERK1,2 kinase substrate motif;G protein-coupled receptor kinase 1 substrate motif;GSK-3, ERK1, ERK2, CDK5 substrate motif;WW domain binding motif	1.86211e-06	61.375	35.989	61.375	-1.4081	14148000	20.7831	19.8111	20.9259	19.4229	21.0994	20.001	21.3739	21.3816	21.3405
LOC_Os07g41190.1	Transducin/WD40 repeat-like superfamily protein	PIQKRRLETIEADDDSDEGLGSPVAAGAEDG	0.999745	RLETIEADDDS(1)DEGLGS(0.998)PVAAGAEDGNET(0.002)K	Yes	S	23		b-Adrenergic Receptor kinase substrate motif;Casein kinase I substrate motif;Casein kinase II substrate motif	1.72773e-21	66.381	60.601	66.381	-0.10636	78428000	19.4275	23.876	23.9169	23.7744	20.63	20.2866	19.5893	23.9971	23.9407
LOC_Os06g39912.1	Unknown	GGGTEEPQPELRHSKSVGSIGMMRRVAADDG	0.99973	S(1)VGSIGMMR	Yes	S	57		AMP-activated protein kinase substrate motif;Casein kinase II substrate motif	0.0010283	73.985	65.655	73.985	-0.25651	60080000	23.0731	23.0473	19.5809	18.9745	23.3291	19.269	23.2593	23.366	23.4167
LOC_Os06g13820.2	dynamin-like 3	FKGPNTDGGSMRQSNSDGALDTMARRPADPE	0.999726	QSNS(1)DGALDTMAR	Yes	S	722		AMP-activated protein kinase substrate motif	4.50889e-13	100.55	79.65	97.86	0.20935	525490000	25.8807	25.826	25.7076	25.7572	25.7669	25.849	25.7692	25.7576	25.8686
LOC_Os04g41100.6	Protein kinase superfamily protein	EGAPHRKKKSASPADSAELGQRKKALSPELG	0.999712	S(0.458)AS(0.543)PADS(1)AELGQR	Yes	S	108		b-Adrenergic Receptor kinase substrate motif;Casein kinase II substrate motif;MAPKAPK2 kinase substrate motif	1.71947e-05	67.275	49.475	67.275	0.24282	15670000	21.3228	21.5053	19.2523	21.4807	20.1837	21.3699	21.0215	21.1365	19.5837
LOC_Os03g39610.1	photosystem II light harvesting complex gene 2.1	VGDSGGRITMRRTVKSAPQSIWYGPDRPKYL	0.999695	S(1)APQSIWYGPDRPK	Yes	S	41		G protein-coupled receptor kinase 1 substrate motif;GSK3 kinase substrate motif	1.57951e-09	76.262	67.215	76.262	0.33623	7054400	20.6512	18.7551	19.4562	19.3069	20.784	20.3848	18.7595	21.081	21.3898
LOC_Os02g15660.1	Tetratricopeptide repeat (TPR)-like superfamily protein	DGSAVTENPKSWADYSDGEAEAVEVAS____	0.999693	SWADYS(1)DGEAEAVEVAS	Yes	S	802		Casein kinase II substrate motif;G protein-coupled receptor kinase 1 substrate motif	1.75638e-17	79.875	70.825	71.879	-0.69902	564860000	26.4603	22.9504	26.3921	19.4675	26.2744	26.1742	25.8935	26.0504	25.9422
LOC_Os05g41640.2	Phosphoglycerate kinase family protein	SSSRGTRAVATMAKKSVGDLTAADLEGKRVF	0.999681	S(1)VGDLTAADLEGKR	Yes	S	84		Casein kinase II substrate motif;PKA kinase substrate motif;PKC kinase substrate motif;Pyruvate dehydrogenase kinase substrate motif	0.000100202	60.157	45.596	49.12	0.33791	100150000	23.6622	23.5255	23.4945	23.2846	23.3793	19.7353	23.353	23.4403	23.5194
LOC_Os01g14690.4	cAMP-regulated phosphoprotein 19-related protein	KPPLISKDHERAYFDSADWALGKSGQQGAAK	0.999674	AYFDS(1)ADWALGK	Yes	S	65		b-Adrenergic Receptor kinase substrate motif;G protein-coupled receptor kinase 1 substrate motif	2.0179e-06	68.44	59.083	66.498	0.82889	481260000	25.6888	25.7369	25.758	25.6907	25.8491	19.2438	26.0116	25.9592	25.9979
LOC_Os03g20530.1	Protein of unknown function (DUF630 and DUF632)	AEKSPINGREDDFAESEDDFDNPSSEPLVRV	0.999671	EDDFAES(1)EDDFDNPSSEPLVR	Yes	S	251		b-Adrenergic Receptor kinase substrate motif;Casein kinase II substrate motif;G protein-coupled receptor kinase 1 substrate motif;Pyruvate dehydrogenase kinase substrate motif	7.40314e-07	49.627	37.267	49.627	1.4155	25227000	22.2871	22.3243	20.2689	22.1401	22.2003	20.0466	20.0749	22.3689	20.2091
LOC_Os02g33600.1	VQ motif-containing protein	QQQQQPRAPVIIYDASPKVIHTRPSEFMALV	0.999647	APVIIYDAS(1)PK	Yes	S	70		ERK1,2 kinase substrate motif;Growth associated histone HI kinase substrate motif;GSK-3, ERK1, ERK2, CDK5 substrate motif;PKA kinase substrate motif;PKC kinase substrate motif;WW domain binding motif	0.000632832	58.676	46.05	58.676	0.71246	13298000	21.1911	19.1418	21.3184	19.1761	18.3204	21.6636	19.9834	21.2919	21.1944
LOC_Os09g32090.1	methyl-CPG-binding domain protein 02	PEAEELELTRKRKAESPLFEEAHSNHVSDEP	0.999639	KAES(1)PLFEEAHSNHVSDEPK	Yes	S	286		b-Adrenergic Receptor kinase substrate motif;ERK1,2 kinase substrate motif;GSK-3, ERK1, ERK2, CDK5 substrate motif;PKA kinase substrate motif;PKC kinase substrate motif;WW domain binding motif	2.96713e-06	45.126	39.285	40.404	-0.24836	49746000	20.2983	18.1272	20.0806	19.5902	23.1681	19.956	24.23	24.2263	18.8505
LOC_Os05g33570.2	pyruvate orthophosphate dikinase	GMHAAVGILTARGGMTSHAAVVARGWGKCCV	0.99962	GGMT(1)SHAAVVAR	Yes	T	462		G protein-coupled receptor kinase 1 substrate motif	1.17295e-20	214.26	173.27	211.64	0.14355	4935500000	29.5434	28.4706	28.1898	28.3205	28.7404	25.6517	29.481	29.2351	29.244
LOC_Os05g41790.1	Zinc finger C-x8-C-x5-C-x3-H type family protein	SISSQHVDTNVIRGGSLEKPLTFADKLARNV	0.99958	GGS(1)LEKPLTFADK	Yes	S	508		14-3-3 domain binding motif;Calmodulin-dependent protein kinase II alpha substrate motif;Calmodulin-dependent protein kinase II substrate motif;Calmodulin-dependent protein kinase IV substrate motif;Casein kinase II substrate motif;Chk1 kinase substrate motif;G protein-coupled receptor kinase 1 substrate motif;Phosphorylase kinase substrate motif;PKA kinase substrate motif;PKC kinase substrate mo…	0.000209509	60.434	45.402	60.434	0.30285	25610000	21.4118	21.5898	18.9541	21.9527	21.8295	21.8829	18.8597	22.0267	21.8337
LOC_Os06g04270.1	Transketolase	LPAGWADALPKYTPESPADATRNLSQQCLNA	0.999568	YTPES(1)PADATR	Yes	S	431		b-Adrenergic Receptor kinase substrate motif;Casein kinase II substrate motif;ERK1,2 kinase substrate motif;G protein-coupled receptor kinase 1 substrate motif;GSK-3, ERK1, ERK2, CDK5 substrate motif;Pyruvate dehydrogenase kinase substrate motif;WW domain binding motif	4.46616e-06	84.289	68.087	84.289	-0.36872	71971000	19.1764	22.3487	23.0979	22.6451	23.8302	18.4188	23.9684	23.4493	22.9865
LOC_Os10g34350.1	Pyridoxal phosphate (PLP)-dependent transferases superfamily protein	RPTDDGEAGQTASATSP______________	0.999562	LLRPTDDGEAGQTASATS(1)P	Yes	S	411		ERK1,2 kinase substrate motif;GSK-3, ERK1, ERK2, CDK5 substrate motif;WW domain binding motif	1.21797e-35	163.34	135.7	163.34	-0.17207	739980000	26.2941	26.389	26.2734	26.1637	26.2771	26.3086	26.2946	26.2703	26.3555
LOC_Os12g35030.1	plus-3 domain-containing protein	EGYRNRFKDLIPQSGSPPRRRAGSPPSDGSN	0.99956	DLIPQSGS(1)PPR	Yes	S	95		Cdc2 kinase substrate motif;CDK kinase substrate motif;CDK1,2,4,6 kinase substrate motif;ERK1,2 kinase substrate motif;GSK-3, ERK1, ERK2, CDK5 substrate motif;WW domain binding motif	9.06672e-10	113.22	76.546	113.22	0.014525	166720000	24.43	19.8624	24.1073	24.518	24.4094	24.2878	24.2035	24.3336	24.1639
LOC_Os08g20660.2	sucrose phosphate synthase 1F	RWQKSDDATEVSEADSPGDSLRDVHDISLNL	0.999558	SDDATEVSEADS(1)PGDSLR	Yes	S	707		b-Adrenergic Receptor kinase substrate motif;Casein kinase I substrate motif;Casein kinase II substrate motif;ERK1,2 kinase substrate motif;G protein-coupled receptor kinase 1 substrate motif;GSK3 kinase substrate motif;GSK-3, ERK1, ERK2, CDK5 substrate motif;MAPKAPK2 kinase substrate motif;Pyruvate dehydrogenase kinase substrate motif;WW domain binding motif	9.12419e-32	212.95	180.68	186.85	0.024429	2361400000	27.9911	28.0158	27.7933	28.01	28.0142	28.0401	27.9792	27.917	27.8997
LOC_Os04g41030.1	Leucine-rich repeat protein kinase family protein	RVYHSLKSIGQGRDVSEQFDEFPLAYNKDES	0.999555	DVS(1)EQFDEFPLAYNK	Yes	S	604		14-3-3 domain binding motif;Calmodulin-dependent protein kinase II substrate motif;G protein-coupled receptor kinase 1 substrate motif;PKA kinase substrate motif;PKC kinase substrate motif	0.000232673	47.938	38.505	47.938	1.0895	21989000	18.647	17.1349	22.5824	22.9343	22.7674	20.4976	20.0702	18.7463	19.3402
LOC_Os07g07270.1	BTB-POZ and MATH domain 4	ECSSGGKSQSVWGQLSDGGDTSGRRVRPRT_	0.999533	SQSVWGQLS(1)DGGDTSGR	Yes	S	410			1.38173e-22	125.98	112.21	125.98	1.8651	49564000	23.7329	23.889	20.2116	23.0783	20.8712	23.421	20.2418	19.1019	19.837
LOC_Os09g36090.1	DNA binding;zinc ion binding;nucleic acid binding;nucleic acid binding	ESNRNTWGESSTHIESPLGRRPAFSSHGESA	0.999518	NTWGESSTHIES(1)PLGR	Yes	S	1156		b-Adrenergic Receptor kinase substrate motif;ERK1,2 kinase substrate motif;GSK-3, ERK1, ERK2, CDK5 substrate motif;WW domain binding motif	1.02209e-06	56.54	45.905	56.54	0.25744	61129000	22.6927	19.429	23.1743	22.5783	19.0355	23.378	23.0317	22.8663	23.4551
LOC_Os06g16430.1	SMAD/FHA domain-containing protein	RGSHKASLEEEDDILSDEDDFYDRTKKKSSS	0.999514	ASLEEEDDILS(1)DEDDFYDR	Yes	S	415		Casein kinase I substrate motif;Casein kinase II substrate motif;Pyruvate dehydrogenase kinase substrate motif	4.82603e-18	73.707	57.942	73.707	-1.0566	35078000	20.2426	19.4403	19.4977	20.1663	20.1422	19.1708	25.0516	18.2052	19.4731
LOC_Os06g51250.1	Calcium-binding EF hand family protein	PMQRSLFDSGPSRAESPTASSIYGKEQRGFF	0.999513	AES(1)PTASSIYGK	Yes	S	1021		14-3-3 domain binding motif;b-Adrenergic Receptor kinase substrate motif;Calmodulin-dependent protein kinase II substrate motif;Casein kinase II substrate motif;ERK1,2 kinase substrate motif;G protein-coupled receptor kinase 1 substrate motif;GSK3 kinase substrate motif;GSK-3, ERK1, ERK2, CDK5 substrate motif;MAPKAPK2 kinase substrate motif;PKA kinase substrate motif;PKC kinase substrate motif;WW…	3.10666e-08	79.492	62.959	77.662	0.26934	200320000	24.6357	24.6582	24.5962	24.552	24.6129	24.3873	24.6203	24.5421	18.809
LOC_Os01g48330.1	Mitogen activated protein kinase kinase kinase-related	NNGPRNRNGSTQKAMSLPSSPHEYRAQISET	0.999484	AMS(0.999)LPS(0.185)S(0.816)PHEYR	Yes	S	487		Casein kinase II substrate motif;G protein-coupled receptor kinase 1 substrate motif;GSK3 kinase substrate motif;Phosphorylase kinase substrate motif;PKA kinase substrate motif;PKC kinase substrate motif	0.000148885	62.378	55.339	47.189	-0.51229	35055000	19.4181	21.8598	20.7941	21.9467	21.9848	21.4489	21.571	19.157	21.6124
LOC_Os06g50890.1	RNA-binding (RRM/RBD/RNP motifs) family protein	GGGRARRERSRSLPYSPYRMPERGYGRQAGG	0.999423	S(1)RS(0.999)LPY(0.002)S(0.999)PYR	Yes	S	295		Cdc2 kinase substrate motif;CDK kinase substrate motif;CDK1,2,4,6 kinase substrate motif;ERK1,2 kinase substrate motif;GSK-3, ERK1, ERK2, CDK5 substrate motif;MAPKAPK2 kinase substrate motif;WW domain binding motif	0.000590627	79.492	66.484	57.802	-0.28202	251220000	25.0194	25.0724	25.1226	24.9699	25.0695	24.9075	24.443	20.1537	24.4582
LOC_Os08g20020.2	Octicosapeptide/Phox/Bem1p (PB1) domain-containing protein / tetratricopeptide repeat (TPR)-containing protein	QELGVDVVRRRSSFASLEKAYYSMSENGSSR	0.999419	RS(0.132)S(0.869)FAS(0.999)LEK	Yes	S	416		Casein kinase II substrate motif;G protein-coupled receptor kinase 1 substrate motif;MAPKAPK2 kinase substrate motif	0.00256197	52.463	33.688	46.643	0.4441	125550000	24.1522	23.8808	24.1316	23.6772	23.8564	23.859	23.8021	23.8035	18.8597
LOC_Os02g50620.1	pyruvate dehydrogenase complex E1 alpha subunit	GPIVLEMDTYRYHGHSMSDPGSTYRTRDEIS	0.999398	YHGHS(0.999)MS(0.001)DPGSTYR	Yes	S	293		Casein kinase II substrate motif;G protein-coupled receptor kinase 1 substrate motif;Pyruvate dehydrogenase kinase substrate motif	4.86854e-22	174.39	160.11	174.39	-0.88754	3124500000	28.033	28.021	28.3114	28.3552	28.3357	28.1657	28.1827	28.3844	28.3867
LOC_Os01g14920.1	Zinc knuckle (CCHC-type) family protein	TPRVNDEKRPLEREKSDEEDGPPDPNAVPTD	0.999385	EKS(0.999)DEEDGPPDPNAVPTDFTSR	Yes	S	49		14-3-3 domain binding motif;BARD1 BRCT domain binding motif;Calmodulin-dependent protein kinase II substrate motif;Calmodulin-dependent protein kinase IV substrate motif;Casein kinase II substrate motif;Chk1 kinase substrate motif;PKA kinase substrate motif;PKC epsilon kinase substrate motif;PKC kinase substrate motif	8.99418e-06	41.087	30.544	41.087	0.91242	72419000	24.4729	24.473	18.7127	19.7994	24.5765	18.6054	19.8313	19.3111	18.3578
LOC_Os02g11750.3	RNA-binding (RRM/RBD/RNP motifs) family protein	FSRPKDHDSRDLSVSSDDLHSDAKRQLNKAI	0.999362	DLS(1)VS(1)S(0.999)DDLHS(0.001)DAK	Yes	S	153		MDC1 BRCT domain binding motif;Plk1 PBD domain binding motif	6.8453e-15	77.379	55.181	72.891	0.23741	87635000	23.9785	19.3621	18.0275	23.7561	20.2933	19.5947	23.7946	23.6893	23.6898
LOC_Os03g15650.2	Vacuolar sorting protein 9 (VPS9) domain	RRDSDASSNPVERVQSISDLEKKGAAELLKD	0.999342	VQS(0.999)IS(0.001)DLEK	Yes	S	133		14-3-3 domain binding motif;Calmodulin-dependent protein kinase I substrate motif;Calmodulin-dependent protein kinase II alpha substrate motif;Calmodulin-dependent protein kinase II substrate motif;Calmodulin-dependent protein kinase IV substrate motif;Casein kinase II substrate motif;Chk1 kinase substrate motif;Phosphorylase kinase substrate motif;PKA kinase substrate motif;PKC kinase substrate …	2.16648e-07	115.7	11.821	115.7	0.92648	243460000	21.9976	21.8746	20.149	22.1726	22.0169	22.0171	21.882	21.7961	22.0952
LOC_Os02g57780.2	Unknown	VSGADQTNGRGHPALSQGPIADNESEKVSRD	0.999335	GHPALS(0.999)QGPIADNES(0.001)EK	Yes	S	832		ATM kinase substrate motif;DNA dependent Protein kinase substrate motif	0.000144343	41.554	37.163	41.554	-0.20128	22469000	21.8228	22.2303	22.6032	19.3785	18.8527	21.5251	19.67	22.0853	19.4914
LOC_Os09g17740.1	photosystem II light harvesting complex gene B1B2	TSSALFGEARITMRKTAAKPKPAASSGSPWY	0.999313	T(0.999)AAKPKPAAS(0.001)SGSPWYGADR	Yes	T	35		G protein-coupled receptor kinase 1 substrate motif;PKA kinase substrate motif;PKC kinase substrate motif	1.26506e-24	85.146	74.865	85.146	0.26742	67078000	22.4204	18.8406	18.5691	19.0702	23.9805	20.1609	23.5684	23.6622	23.5783
LOC_Os08g40560.2	C2H2 zinc-finger protein SERRATE (SE)	______MAEVARASASPPPASASTGGDRKRG	0.999306	AEVARAS(1)AS(0.999)PPPAS(0.001)ASTGGDR	Yes	S	10		ERK1,2 kinase substrate motif;G protein-coupled receptor kinase 1 substrate motif;GSK-3, ERK1, ERK2, CDK5 substrate motif;WW domain binding motif	3.63744e-38	103.17	89.97	59.857	-1.4214	309270000	18.4884	24.1677	24.3128	24.0686	24.1701	24.3545	24.1069	24.0364	24.0161
LOC_Os11g43970.1	AAA-type ATPase family protein	SAPPPKRPKAEAAPASPTASVPGRIEEDSAA	0.999302	AEAAPAS(0.999)PT(0.066)AS(0.935)VPGR	Yes	S	39		Casein kinase II substrate motif;ERK1,2 kinase substrate motif;G protein-coupled receptor kinase 1 substrate motif;GSK3 kinase substrate motif;GSK-3, ERK1, ERK2, CDK5 substrate motif;WW domain binding motif	6.90123e-22	106.17	88.943	73.834	-1.33	283260000	24.8914	24.6885	24.5283	24.4621	24.499	24.4558	24.3784	24.5172	24.5593
LOC_Os01g56360.1	O-acyltransferase (WSD1-like) family protein	VGDGGGGGSKGAAAATPPEPVSPSARLVEDF	0.999248	GAAAAT(0.999)PPEPVS(0.917)PS(0.084)AR	Yes	T	46		Casein kinase II substrate motif;G protein-coupled receptor kinase 1 substrate motif;GSK-3, ERK1, ERK2, CDK5 substrate motif;WW domain binding motif	3.29761e-10	68.83	51.03	45.014	-0.43645	33581000	19.5557	21.5875	21.4989	19.1657	21.0264	19.7927	19.1158	20.2065	20.1709
LOC_Os10g31040.6	Divalent ion symporter	ESMNRADALRSRSYNSEGDIQVAIRSLRASS	0.999238	SYNS(0.999)EGDIQVAIR	Yes	S	276		Casein kinase II substrate motif;G protein-coupled receptor kinase 1 substrate motif;Pyruvate dehydrogenase kinase substrate motif	1.02226e-36	115.57	94.906	94.191	2.4842	502380000	24.2159	19.0697	18.5477	19.8842	19.7581	18.9903	23.672	23.7516	23.7617
LOC_Os03g64020.2	PGR5-LIKE A	QDGDEVVDSNVLQYCSIDGKGKKAEKRSLGE	0.999238	QDGDEVVDSNVLQY(0.001)CS(0.999)IDGK	Yes	S	81			1.1639e-19	76.744	72.218	41.348	1.3691	447250000	24.2969	24.0212	24.0277	24.6902	25.2017	24.9166	20.5882	25.3737	19.6114
LOC_Os04g16740.1	ATP synthase subunit alpha	EQIATIYIGTRGYLDSLEIGQVKKFLDELRK;EQIATIYTGTRGYLDSLEIGQVKKCLDELRK	0.999221	GY(0.001)LDS(0.999)LEIGQVK	Yes	S	448		b-Adrenergic Receptor kinase substrate motif;Casein kinase II substrate motif	0.000635682	57.019	43.642	57.019	-0.49515	16466000	21.5801	21.4404	21.5855	18.6104	20.22	21.7615	21.8511	19.3369	19.1397
LOC_Os02g56270.1	ENTH/VHS family protein	RDKYRSAFATSGTHRSPGGYDNDRYEGSYGS	0.999206	S(0.999)PGGY(0.001)DNDRYEGSYGSR	Yes	S	172		ERK1,2 kinase substrate motif;Growth associated histone HI kinase substrate motif;GSK-3, ERK1, ERK2, CDK5 substrate motif;WW domain binding motif	1.16837e-09	61.767	50.952	54.271	0.20712	41058000	22.7407	22.5221	22.1075	22.6012	22.655	18.7747	22.2405	19.831	22.4132
LOC_Os08g13350.2	Ubiquitin-specific protease family C19-related protein	LNKHGEPGKKSSGPQSGGVTPMARQNSGPLP;LNKHGEPVKRSSGPQSGGVTPMARQNSGPLP	0.999206	S(0.446)S(0.555)GPQS(0.999)GGVTPMAR	Yes	S	133		G protein-coupled receptor kinase 1 substrate motif;MAPKAPK2 kinase substrate motif	5.98764e-13	83.499	60.966	83.499	-0.59393	35639000	18.9956	19.5647	19.788	23.1039	20.2332	23.1962	22.9807	19.2351	23.0586
LOC_Os03g52880.1	Phototropic-responsive NPH3 family protein	GTIPGLSRSMRRRLASAPVSSEVEQRDLLEA	0.999125	LAS(0.999)APVSSEVEQR	Yes	S	274		14-3-3 domain binding motif;Akt kinase substrate motif;Calmodulin-dependent protein kinase II substrate motif;G protein-coupled receptor kinase 1 substrate motif;GSK3 kinase substrate motif;MAPKAPK1 kinase substrate motif;PKA kinase substrate motif;PKC kinase substrate motif;ZIP kinase substrate motif	0.00143572	43.991	32.84	43.382	1.6786	11690000	19.396	21.0155	19.6708	20.8439	20.9951	19.5837	18.5791	22.4166	20.2055
LOC_Os05g34900.2	wound-responsive family protein	SRSVDKVNEMSVGAGSDGNRSSTSMKKRKID	0.999124	VNEMS(0.001)VGAGS(0.999)DGNR	Yes	S	599			1.80547e-12	78.486	65.133	78.486	1.8442	16932000	21.7233	21.4931	21.9444	18.2578	21.6155	19.7906	21.6407	18.1597	19.4449
LOC_Os01g51010.2	Regulator of Vps4 activity in the MVB pathway protein	GTTTKTAKSYFDSDDSEDELAQRKEVQTKWS	0.999108	S(0.005)Y(0.008)FDS(0.988)DDS(0.999)EDELAQR	Yes	S	805		b-Adrenergic Receptor kinase substrate motif;BARD1 BRCT domain binding motif;Casein kinase II substrate motif;G protein-coupled receptor kinase 1 substrate motif	3.57602e-30	86.291	70.752	58.752	-0.62888	12275000	19.3519	20.1847	21.5588	19.6965	21.6317	19.7119	21.5743	21.424	19.6749
LOC_Os06g48590.2	mitogen-activated protein kinase 1	DFGLARTNNTKGQFMTEYVVTRWYRAPELLL	0.999102	GQFMT(0.999)EY(0.993)VVT(0.008)R	Yes	T	191		Dual specificity protein phosphatase 1 substrate motif;Dual specificity protein phosphatase 6 substrate motif;ERK1 kinase substrate motif;G protein-coupled receptor kinase 1 substrate motif;MAPK 11,13,14 kinase substrate motif;PP2C delta substrate motif	0.00217973	48.568	40.348	48.568	0.13559	10634000	20.0433	19.3197	21.4935	20.8595	20.7541	21.1223	19.5928	17.8746	20.7202
LOC_Os01g70020.1	DEK domain-containing chromatin associated protein	_______MASDAKPDSPPAGVDPPPPKEEAK	0.999096	AS(0.001)DAKPDS(0.999)PPAGVDPPPPK	Yes	S	9		b-Adrenergic Receptor kinase substrate motif;ERK1,2 kinase substrate motif;GSK-3, ERK1, ERK2, CDK5 substrate motif;PKA kinase substrate motif;PKC kinase substrate motif;WW domain binding motif	4.28485e-38	89.954	71.457	87.287	0.32615	2898600000	27.4232	27.5816	27.3654	27.6517	27.6642	27.4227	27.5346	27.4261	27.5693
LOC_Os06g10620.1	global transcription factor group A2	DPRLGALRSPASILQSPGRLPPRGPHMNFGG	0.999045	SPAS(0.001)ILQS(0.999)PGR	Yes	S	404		Cdc2 kinase substrate motif;CDK kinase substrate motif;CDK1,2,4,6 kinase substrate motif;ERK1,2 kinase substrate motif;GSK-3, ERK1, ERK2, CDK5 substrate motif;MAPKAPK2 kinase substrate motif;WW domain binding motif	1.51566e-06	88.338	73.658	69.451	-0.47069	46051000	22.4103	22.4911	22.3699	22.7073	22.4467	22.6846	19.6326	19.6826	23.0797
LOC_Os07g35680.1	cysteine-rich RLK (RECEPTOR-like protein kinase) 8	SALRSTGDSKTRAVASPNEVSLTELEPR___	0.999022	AVAS(0.999)PNEVS(0.001)LTELEPR	Yes	S	686		Casein kinase II substrate motif;ERK1,2 kinase substrate motif;GSK-3, ERK1, ERK2, CDK5 substrate motif;WW domain binding motif	5.91014e-05	48.004	41.471	48.004	0.0043296	15260000	20.9786	20.4001	20.2956	20.7916	20.7487	20.5566	20.9379	20.675	20.7143
LOC_Os02g39920.1	Unknown	GKDVVDDGKLSERTISDELPQEPAKLEQDVT	0.99899	T(0.001)IS(0.999)DELPQEPAK	Yes	S	280		14-3-3 domain binding motif;Calmodulin-dependent protein kinase II substrate motif;Casein kinase II substrate motif;G protein-coupled receptor kinase 1 substrate motif;PKA kinase substrate motif;PKC kinase substrate motif	3.56556e-13	130.56	113.2	112.13	-0.061422	74825000	23.928	20.756	19.927	18.6127	19.2348	23.7042	23.7735	23.8605	23.8974
LOC_Os02g28810.1	Ribosomal protein S8e family protein	QQGRTLDAHIEEQFGSGRLLACISSRPGQCG	0.998972	T(0.001)LDAHIEEQFGS(0.999)GR	Yes	S	194		PKA kinase substrate motif;PKC kinase substrate motif	0.00032546	49.12	36.494	49.12	-0.1881	7143000	21.4417	21.1869	18.5356	19.0766	20.8633	20.1828	19.6645	18.9995	20.0534
LOC_Os10g39430.1	plastid movement impaired1	TSGPKLSASDAAISPSMRAYKQLIDRLSVDE	0.998967	LSASDAAIS(0.001)PS(0.999)MR	Yes	S	318		DNA dependent Protein kinase substrate motif;PKA kinase substrate motif;PKC kinase substrate motif	1.04719e-16	141.38	113.37	127.71	-0.41143	164630000	24.2718	24.0444	24.0827	24.2182	24.1569	24.0229	23.9286	24.1301	24.2327
LOC_Os03g19340.1	WD40/YVTN repeat-like-containing domain;Bromodomain	RKTECSTQDREGLALSPTNREAVETKPNFEP	0.998941	EGLALS(0.999)PT(0.001)NR	Yes	S	946		Casein kinase II substrate motif;ERK1,2 kinase substrate motif;GSK-3, ERK1, ERK2, CDK5 substrate motif;WW domain binding motif	3.993e-09	105.98	85.105	105.98	0.30075	25613000	22.5211	18.6803	19.5627	19.106	22.769	19.1553	22.6131	18.1861	22.4199
LOC_Os12g01449.1	Hydroxyproline-rich glycoprotein family protein	RVQRYGGVNSSGIVPSPRSALPPKLAQIKEK	0.998932	YGGVNSS(0.001)GIVPS(0.999)PR	Yes	S	544		Casein kinase II substrate motif;DNA dependent Protein kinase substrate motif;ERK1,2 kinase substrate motif;G protein-coupled receptor kinase 1 substrate motif;Growth associated histone HI kinase substrate motif;GSK-3, ERK1, ERK2, CDK5 substrate motif;PKA kinase substrate motif;PKC kinase substrate motif;WW domain binding motif	3.87641e-06	59.898	47.752	59.898	2.6026	24234000	19.0419	19.7024	22.2114	20.3391	22.1828	21.8817	21.7576	21.8288	21.7317
LOC_Os08g25570.1	histone deacetylase 6	____________MAASGEGASLASAAGGEDG	0.998901	AAS(0.999)GEGAS(0.001)LASAAGGEDGR	Yes	S	4		Casein kinase II substrate motif;G protein-coupled receptor kinase 1 substrate motif	2.61002e-06	49.049	35.386	42.338	-0.26493	8669200	20.4458	20.5407	18.7435	18.9829	20.4037	19.2962	20.6319	20.365	20.368
LOC_Os10g37480.1	Protein kinase superfamily protein	SGPLSLPTRASANSLSAPIRSSGGYVDSLGD	0.998871	ASANS(0.001)LS(0.999)APIR	Yes	S	534			3.20969e-09	137.89	53.947	116.77	-0.38204	123240000	23.7291	23.7253	23.8109	23.6013	23.7102	23.6168	23.705	23.7213	23.7321
LOC_Os06g51250.1	Calcium-binding EF hand family protein	SNADQGSNDTFGRFDSFRSNADQGGGNSFTR	0.998839	FDS(0.999)FRS(0.999)NADQGGGNS(0.002)FT(0.001)R	Yes	S	1109		14-3-3 domain binding motif;b-Adrenergic Receptor kinase substrate motif;Calmodulin-dependent protein kinase II alpha substrate motif;Calmodulin-dependent protein kinase II substrate motif;Calmodulin-dependent protein kinase IV substrate motif;Casein kinase II substrate motif;PKA kinase substrate motif;PKC kinase substrate motif	0.0009231	40.856	30.197	40.856	0.5807	39426000	22.0166	22.1138	22.0214	21.9098	22.2373	22.2116	21.8167	22.0892	22.0986
LOC_Os06g51250.1	Calcium-binding EF hand family protein	DQGSNDTFGRFDSFRSNADQGGGNSFTRYDS	0.998839	FDS(0.999)FRS(0.999)NADQGGGNS(0.002)FT(0.001)R	Yes	S	1112		Casein kinase II substrate motif;Pyruvate dehydrogenase kinase substrate motif	0.0009231	40.856	30.197	40.856	0.5807	39426000	22.0166	22.1138	22.0214	21.9098	22.2373	22.2116	21.8167	22.0892	22.0986
LOC_Os10g18340.1	Unknown	KGAESLMEKKGGGEESAGSGGAAGGLFKMAQ	0.998803	GGGEES(0.999)AGS(0.001)GGAAGGLFK	Yes	S	146		b-Adrenergic Receptor kinase substrate motif;Casein kinase II substrate motif	2.91005e-13	69.451	60.262	69.451	0.24587	85601000	23.7382	22.9468	23.3857	18.3198	19.4887	23.0834	23.6494	19.4008	18.7875
LOC_Os03g15920.2	maternal effect embryo arrest 59	____MSRPARSDAHLSPEGEAAMEAEVREYY	0.998774	S(0.001)DAHLS(0.999)PEGEAAMEAEVR	Yes	S	12		Casein kinase II substrate motif;ERK1,2 kinase substrate motif;GSK-3, ERK1, ERK2, CDK5 substrate motif;WW domain binding motif	4.00336e-23	91.276	72.68	54.7	0.64571	163230000	24.4248	24.4756	18.2791	18.6867	24.1562	19.383	23.8581	24.3171	24.2613
LOC_Os03g55704.1	Pyridoxal phosphate (PLP)-dependent transferases superfamily protein	GVEEAERVSSMGRKVSFSMEDSRLCRNSETA	0.998774	KVS(0.999)FS(0.001)MEDSR	Yes	S	826		14-3-3 domain binding motif;Calmodulin-dependent protein kinase II alpha substrate motif;Calmodulin-dependent protein kinase II substrate motif;Calmodulin-dependent protein kinase IV substrate motif;Casein kinase II substrate motif;Chk1 kinase substrate motif;PKA kinase substrate motif;PKC epsilon kinase substrate motif;PKC kinase substrate motif	0.000751337	90.689	74.768	90.689	0.1477	134230000	23.7834	23.4316	23.8764	23.7829	23.8373	23.833	23.9013	23.7289	23.9798
LOC_Os02g11780.1	SPOC domain / Transcription elongation factor S-II protein	ADLPSSQDKSESKLESPKDEVGSNLGPVEQR	0.99876	LES(0.999)PKDEVGS(0.001)NLGPVEQR	Yes	S	625		b-Adrenergic Receptor kinase substrate motif;Casein kinase II substrate motif;ERK1,2 kinase substrate motif;Growth associated histone HI kinase substrate motif;GSK-3, ERK1, ERK2, CDK5 substrate motif;MAPKAPK2 kinase substrate motif;PKA kinase substrate motif;PKC kinase substrate motif;Pyruvate dehydrogenase kinase substrate motif;WW domain binding motif	7.30807e-05	44.616	22.083	42.041	-0.0060384	13424000	20.9228	20.8203	20.5937	20.6871	20.9028	20.8197	20.8846	21.0354	19.3048
LOC_Os06g03860.2	Major Facilitator Superfamily with SPX (SYG1/Pho81/XPR1) domain-containing protein	EEGTHDSRKPATSIGSAYRLLTPSVKWRYF_	0.998748	KPATS(0.001)IGS(0.999)AYR	Yes	S	501			3.34266e-11	109.39	91.353	99.752	-0.4336	127500000	23.7101	23.8029	23.8078	23.7029	23.9131	23.6452	23.7593	23.4972	23.9177
LOC_Os08g13350.2	Ubiquitin-specific protease family C19-related protein	SGAPRKVSGPLDPSVSMKMRATSFAHNPAVT	0.99874	KVS(1)GPLDPS(0.001)VS(0.999)MK	Yes	S	185		PKA kinase substrate motif;PKC kinase substrate motif	2.73805e-16	104.95	86.174	72.175	0.12692	190000000	24.8216	17.8342	24.645	24.8592	24.6083	24.6482	24.0344	24.0362	23.9653
LOC_Os06g36360.4	nuclear poly(a) polymerase	EPGRSVKRASISPSISPVHQKTSSPPSGNIA	0.998732	AS(0.398)IS(0.601)PS(0.002)IS(0.999)PVHQK	Yes	S	470		ERK1,2 kinase substrate motif;GSK-3, ERK1, ERK2, CDK5 substrate motif;MAPKAPK2 kinase substrate motif;WW domain binding motif	7.80931e-07	70.622	60.967	70.622	3.775	51288000	20.068	22.9887	22.8248	18.9356	22.8292	22.6175	22.7883	22.74	22.8191
LOC_Os02g57500.1	Unknown	PAAAAAPAAGGERAPSPSPPPPPRLPALKSA	0.998731	APS(0.999)PS(0.001)PPPPPR	Yes	S	28		14-3-3 domain binding motif;Calmodulin-dependent protein kinase II substrate motif;Casein kinase II substrate motif;DNA dependent Protein kinase substrate motif;ERK1,2 kinase substrate motif;G protein-coupled receptor kinase 1 substrate motif;GSK-3, ERK1, ERK2, CDK5 substrate motif;PKA kinase substrate motif;PKC kinase substrate motif;WW domain binding motif	4.57865e-07	92.439	41.833	92.439	-0.50508	141730000	19.5563	23.4756	22.8492	23.6145	24.4342	24.703	23.9724	24.1058	23.2493
LOC_Os03g48930.1	20S proteasome beta subunit D2	DKEGAREYARRAYTDSPPEAATSEAATVAA_	0.998724	RAY(0.007)T(0.994)DS(0.999)PPEAATSEAATVAA	Yes	S	198		b-Adrenergic Receptor kinase substrate motif;Casein kinase II substrate motif;ERK1,2 kinase substrate motif;G protein-coupled receptor kinase 1 substrate motif;GSK-3, ERK1, ERK2, CDK5 substrate motif;WW domain binding motif	3.66728e-37	148.52	123.13	60.564	0.054503	726610000	23.7593	23.7283	18.417	20.7149	23.956	23.7472	23.7625	23.8575	20.5121
LOC_Os05g34640.1	alfin-like 6	SKAPKPPAPPKDDDESGDEYADEEEEERDNT	0.998724	APKPPAPPKDDDES(0.999)GDEY(0.001)ADEEEEER	Yes	S	188		b-Adrenergic Receptor kinase substrate motif;Casein kinase I substrate motif;Casein kinase II substrate motif	1.52381e-13	52.577	45.853	46.464	0.27821	25408000	19.4576	22.3231	22.5311	19.5272	19.2905	22.6732	19.0411	22.8213	19.7656
LOC_Os02g22780.2	TCP-1/cpn60 chaperonin family protein	________MATAVAASPAQSRKTETYTDTKR	0.998721	ATAVAAS(0.999)PAQS(0.001)R	Yes	S	8		ERK1,2 kinase substrate motif;G protein-coupled receptor kinase 1 substrate motif;GSK3 kinase substrate motif;GSK-3, ERK1, ERK2, CDK5 substrate motif;WW domain binding motif	2.57932e-12	94.122	74.99	94.122	-0.35847	22063000	21.4125	21.4807	21.8077	21.7396	21.7219	21.5926	20.7207	19.5843	21.2829
LOC_Os06g19660.2	varicose-related	LVTTDKYSVEDSQSRSADGSVSTLLKHPSGA	0.998718	S(0.999)ADGS(0.001)VSTLLK	Yes	S	678		G protein-coupled receptor kinase 1 substrate motif;GSK3 kinase substrate motif;MAPKAPK2 kinase substrate motif	0.00017674	66.267	50.064	66.267	0.51952	42213000	23.0257	20.4748	22.631	19.5531	20.8594	22.5764	22.7609	22.8309	22.5994
LOC_Os04g41100.6	Protein kinase superfamily protein	PALNELDRRTKRYLKSPDPLEEQRLKELQGN	0.99871	Y(0.001)LKS(0.999)PDPLEEQR	Yes	S	536		ERK1,2 kinase substrate motif;Growth associated histone HI kinase substrate motif;GSK-3, ERK1, ERK2, CDK5 substrate motif;WW domain binding motif	0.00444391	45.915	32.879	45.915	1.107	14647000	21.3537	21.2274	18.5643	19.149	19.2508	20.1196	19.9596	22.016	22.3296
LOC_Os03g03830.1	Calcium-binding EF hand family protein	GFDSPKSSTNFGRFDSFDDADPFGSSGPFKA	0.998691	FDS(0.999)FDDADPFGS(0.001)SGPFK	Yes	S	1044		14-3-3 domain binding motif;b-Adrenergic Receptor kinase substrate motif;Calmodulin-dependent protein kinase II alpha substrate motif;Calmodulin-dependent protein kinase II substrate motif;Calmodulin-dependent protein kinase IV substrate motif;Casein kinase II substrate motif;G protein-coupled receptor kinase 1 substrate motif;PKA kinase substrate motif;PKC kinase substrate motif;Pyruvate dehydro…	5.12807e-05	46.408	37.22	46.408	1.5458	6324000	20.4663	20.2569	18.2417	20.0041	21.6289	21.5549	18.4799	18.7494	20.7891
LOC_Os01g64250.1	Unknown	GATTTVSPYALARSPSVSAAEADGDDGVVRV	0.998667	S(0.001)PS(0.999)VSAAEADGDDGVVR	Yes	S	50		14-3-3 domain binding motif;Calmodulin-dependent protein kinase II alpha substrate motif;Calmodulin-dependent protein kinase II substrate motif;Calmodulin-dependent protein kinase IV substrate motif;Casein kinase II substrate motif;Chk1 kinase substrate motif;DNA dependent Protein kinase substrate motif;G protein-coupled receptor kinase 1 substrate motif;Phosphorylase kinase substrate motif;PKA k…	1.06114e-29	119.56	103.3	119.56	-1.5562	122510000	23.309	23.4711	23.0324	23.473	23.1091	23.42	23.7204	23.5849	23.4858
LOC_Os05g05950.1	translocon at the outer envelope membrane of chloroplasts 159	SSEAAKQIMKELGEGSASVSPVSGLSSSREY	0.998554	ELGEGS(0.999)AS(0.058)VS(0.943)PVSGLSSSR	Yes	S	467		Casein kinase II substrate motif;G protein-coupled receptor kinase 1 substrate motif;GSK3 kinase substrate motif	3.80706e-36	107.98	97.428	107.98	-0.31528	1164500000	27.4061	27.3382	27.2803	26.9992	27.0882	26.9354	19.4217	26.9254	26.8547
LOC_Os06g02370.3	Unknown	MEDEKRLGMEKGEGMSAVADSGEGRGRV___	0.998532	GEGMS(0.999)AVADS(0.001)GEGR	Yes	S	319		Casein kinase I substrate motif	0.00127213	41.283	31.695	41.283	-0.30404	8014100	17.981	19.8336	19.6771	20.3927	20.0482	20.1457	19.6749	19.9806	19.5146
LOC_Os02g25060.2	Calcium-dependent lipid-binding (CaLB domain) family protein	QLTVDVTYKPFKEGDSDVDTSDESGTIEKAP	0.998526	EGDS(0.999)DVDT(0.001)SDESGTIEK	Yes	S	374		b-Adrenergic Receptor kinase substrate motif;Casein kinase I substrate motif;Casein kinase II substrate motif;G protein-coupled receptor kinase 1 substrate motif;PKA kinase substrate motif;Pyruvate dehydrogenase kinase substrate motif	1.26998e-17	81.431	70.212	81.431	-0.27716	76673000	19.8338	23.2984	23.3576	23.1781	23.2815	23.0427	23.1639	23.0619	23.1219
LOC_Os05g22614.1	plastid transcriptionally active 16	DFSWEKLSTQLAGVATQDSDEVEPKAQIATV	0.998491	LSTQLAGVAT(0.998)QDS(0.001)DEVEPK	Yes	T	426		Casein kinase II substrate motif	6.64583e-35	99.044	87.252	92.264	-0.77376	7488700000	29.4146	29.5946	29.4477	29.4551	29.5657	29.3884	29.5935	29.609	29.5659
LOC_Os09g38090.1	plastid movement impaired1	INSSSSSSSLFARKQSKLSFSITSPKVSRSE	0.998484	KQS(0.998)KLS(0.786)FS(0.272)IT(0.595)S(0.349)PK	Yes	S	319		14-3-3 domain binding motif;Calmodulin-dependent protein kinase I substrate motif;Calmodulin-dependent protein kinase II substrate motif;Calmodulin-dependent protein kinase IV substrate motif;Casein kinase II substrate motif;PKA kinase substrate motif;PKC epsilon kinase substrate motif;PKC kinase substrate motif	0.00123383	51.643	40.373	51.643	0.25453	239190000	24.8063	24.7918	19.3874	25.4367	25.4445	25.2227	24.0174	23.9792	24.024
LOC_Os08g08080.2	Unknown	EPKDLSPPRRRTRHDSEEPEDLSPPRRRTRH	0.998435	T(0.002)RHDS(0.998)EEPEDLS(1)PPR	Yes	S	288		14-3-3 domain binding motif;Akt kinase substrate motif;b-Adrenergic Receptor kinase substrate motif;Calmodulin-dependent protein kinase II substrate motif;Casein kinase II substrate motif;G protein-coupled receptor kinase 1 substrate motif;MAPKAPK1 kinase substrate motif;PKA kinase substrate motif;PKC kinase substrate motif	7.04217e-18	95.988	83.196	85.855	-0.51921	178140000	24.2176	24.2291	23.8886	23.8788	24.0237	23.9399	23.9011	23.737	24.1601
LOC_Os11g07020.1	fructose-bisphosphate aldolase 2	KPSMVTPGAECKDRATPEQVSDYTLKLLHRR	0.998358	DRAT(0.998)PEQVS(0.001)DYTLK	Yes	T	272		Casein kinase I substrate motif;GSK-3, ERK1, ERK2, CDK5 substrate motif;PKA kinase substrate motif;PKC kinase substrate motif;WW domain binding motif	0.00741872	50.145	31.549	50.145	-0.10764	29283000	22.3258	22.4007	22.5663	22.4198	20.2751	18.9051	22.5583	18.9549	19.5743
LOC_Os05g28280.1	metallopeptidase M24 family protein	______________MSSDDEVREEKELDLSS	0.998305	S(0.998)S(0.998)DDEVREEKELDLS(0.002)S(0.001)SDVVTK	Yes	S	2		Casein kinase II substrate motif;Pyruvate dehydrogenase kinase substrate motif	6.55988e-08	49.186	41.289	46.178	-0.30168	521400000	19.9028	26.5244	18.4953	26.5598	26.6946	19.6549	26.0821	26.144	26.096
LOC_Os05g28280.1	metallopeptidase M24 family protein	_____________MSSDDEVREEKELDLSSS	0.998305	S(0.998)S(0.998)DDEVREEKELDLS(0.002)S(0.001)SDVVTK	Yes	S	3		BARD1 BRCT domain binding motif;Casein kinase II substrate motif;MDC1 BRCT domain binding motif;Plk1 PBD domain binding motif	6.55988e-08	49.186	41.289	46.178	-0.30168	521400000	19.0156	26.5244	19.1479	26.5598	26.6946	19.5383	26.0821	26.144	26.096
LOC_Os03g55704.1	Pyridoxal phosphate (PLP)-dependent transferases superfamily protein	RRLQESKLREALEEASEDGSLAKSRDAALLD	0.998208	EALEEAS(0.998)EDGS(0.002)LAK	Yes	S	174		Casein kinase I substrate motif;G protein-coupled receptor kinase 1 substrate motif;GSK3 kinase substrate motif	1.86639e-15	88.087	67.216	88.087	-1.7563	32642000	20.2036	23.0415	22.9198	19.9989	19.7703	19.7502	19.8191	22.8718	23.0017
LOC_Os06g02370.3	Unknown	RLGMEKGEGMSAVADSGEGRGRV________	0.998173	GEGMS(0.002)AVADS(0.998)GEGR	Yes	S	324		b-Adrenergic Receptor kinase substrate motif;Casein kinase II substrate motif	0.00132863	41.092	26.425	41.092	-0.15738	12297000	19.4944	20.6387	20.2308	18.8278	19.5008	20.1471	21.7936	21.5903	18.783
LOC_Os04g40080.1	plant intracellular ras group-related LRR 9	SSRAIVAATDAEAGGSRRVPEGDLEACRAVV	0.998166	AIVAAT(0.002)DAEAGGS(0.998)R	Yes	S	56		G protein-coupled receptor kinase 1 substrate motif;PKA kinase substrate motif;PKC kinase substrate motif	2.80487e-06	62.042	25.758	62.042	0.29674	11626000	20.8177	20.8925	19.881	20.3928	20.9898	20.7552	20.2276	20.3907	20.1809
LOC_Os06g50890.1	RNA-binding (RRM/RBD/RNP motifs) family protein	GRNITVEKSRRGRPRTPTPGSYLGHRYDRRE	0.998111	T(0.998)PT(0.002)PGSYLGHR	Yes	T	190		Akt kinase substrate motif;Calmodulin-dependent protein kinase II substrate motif;ERK1,2 kinase substrate motif;Growth associated histone HI kinase substrate motif;GSK3, Erk1, Erk2 and CDK5 kinase motif;GSK-3, ERK1, ERK2, CDK5 substrate motif;PKC kinase substrate motif;WW domain binding motif	7.06984e-06	138.4	122.19	138.4	-0.40613	197900000	24.8009	24.3955	18.7438	24.4071	24.7811	24.6272	24.7492	24.2612	24.3144
LOC_Os12g21700.1	zinc finger protein 1	TYPGAVTNWPLSRSASFIASPRWPGHSSYAQ;TYPGAVTNWTLSRSASFIASPRWPGHSGYAQ	0.998062	S(0.002)AS(0.998)FIASPR	Yes	S	225		14-3-3 domain binding motif;Calmodulin-dependent protein kinase II alpha substrate motif;Calmodulin-dependent protein kinase II substrate motif;Calmodulin-dependent protein kinase IV substrate motif;Chk1 kinase substrate motif;G protein-coupled receptor kinase 1 substrate motif;GSK3 kinase substrate motif;MAPKAPK2 kinase substrate motif;PKA kinase substrate motif;PKC kinase substrate motif	0.000932268	148.91	107.19	148.91	0.24773	774330000	24.573	24.5773	24.4342	19.4324	24.3306	24.3156	23.7578	23.7253	23.7358
LOC_Os06g19660.2	varicose-related	IDPSSLDYSSKKRMDSDGASGQGSFGRKDSF	0.998057	MDS(0.998)DGAS(0.002)GQGSFGR	Yes	S	571		14-3-3 domain binding motif;b-Adrenergic Receptor kinase substrate motif;Calmodulin-dependent protein kinase II substrate motif;G protein-coupled receptor kinase 1 substrate motif;GSK3 kinase substrate motif;MAPKAPK1 kinase substrate motif;PKA kinase substrate motif;PKC kinase substrate motif	3.50807e-06	60.434	49.604	60.434	-0.38534	16308000	22.4756	20.3963	19.9655	19.7641	19.2552	19.4583	22.3555	19.6879	19.6315
LOC_Os05g01910.1	pumilio 1	HTYASLLGSSLSRSASPDPELVRRVPSPCLP	0.998043	S(0.002)AS(0.998)PDPELVR	Yes	S	209		14-3-3 domain binding motif;Calmodulin-dependent protein kinase II substrate motif;Calmodulin-dependent protein kinase IV substrate motif;Chk1 kinase substrate motif;ERK1,2 kinase substrate motif;GSK-3, ERK1, ERK2, CDK5 substrate motif;MAPKAPK2 kinase substrate motif;PKA kinase substrate motif;PKC kinase substrate motif;WW domain binding motif	0.000300363	73.781	58.119	73.781	-0.67663	51700000	22.7952	22.6851	19.1165	22.698	22.9393	22.8437	22.8172	22.9157	18.9661
LOC_Os03g10880.2	Phototropic-responsive NPH3 family protein	PRLDYTTDDDFSSAASPPHSDVAQVGRLMDS	0.99804	LDYTTDDDFSSAAS(0.998)PPHS(0.001)DVAQVGR	Yes	S	311		ERK1,2 kinase substrate motif;G protein-coupled receptor kinase 1 substrate motif;GSK3 kinase substrate motif;GSK-3, ERK1, ERK2, CDK5 substrate motif;MAPKAPK2 kinase substrate motif;WW domain binding motif	7.5643e-57	119.85	112.14	94.767	-0.19131	714340000	19.3507	18.5522	24.669	24.8659	18.8167	25.0497	25.3622	25.3344	25.1204
LOC_Os05g48855.1	Guanylate-binding family protein	QQELTSVRFNETALDSKLKASHARRLRGEAT	0.998011	FNET(0.002)ALDS(0.998)KLK	Yes	S	125		b-Adrenergic Receptor kinase substrate motif;G protein-coupled receptor kinase 1 substrate motif	0.00416001	48.044	39.132	48.044	0.45257	35571000	21.5756	21.963	22.4168	22.6261	19.8042	22.4161	19.9205	22.3565	22.3425
LOC_Os12g38430.1	SC35-like splicing factor 30	______MRRYSPPYRSPPRRGYGGRGRSPPR	0.997926	RY(0.003)S(0.999)PPYRS(0.998)PPR	Yes	S	10		Cdc2 kinase substrate motif;CDK kinase substrate motif;CDK1,2,4,6 kinase substrate motif;ERK1,2 kinase substrate motif;Growth associated histone HI kinase substrate motif;GSK-3, ERK1, ERK2, CDK5 substrate motif;WW domain binding motif	5.24134e-06	85.287	71.624	76.358	-0.27625	892120000	26.5058	26.6119	26.354	26.572	26.8011	26.2941	26.1828	26.6587	26.3202
LOC_Os04g55230.1	Tetratricopeptide repeat (TPR)-like superfamily protein	HDELKQVDPLSPEEYSDEGWQAANLRGRSAN	0.997823	QVDPLS(0.001)PEEY(0.001)S(0.998)DEGWQAANLR	Yes	S	1233		Casein kinase I substrate motif;Casein kinase II substrate motif	1.46783e-18	71.558	62.025	71.558	1.1671	94808000	22.9741	22.8799	19.4565	22.6057	19.1273	19.6142	20.1805	22.6488	19.1785
LOC_Os04g55230.1	Tetratricopeptide repeat (TPR)-like superfamily protein	HDELKQVDPLSPEEYSDEGWQAANLRGRSAN	0.997823	QVDPLS(0.001)PEEY(0.001)S(0.998)DEGWQAANLR	Yes	S	1233		Casein kinase I substrate motif;Casein kinase II substrate motif	1.46783e-18	71.558	62.025	71.558	1.1671	94808000	19.4303	19.2505	24.2315	23.549	23.5158	18.7573	23.4314	19.6984	23.3397
LOC_Os12g06670.1	ACT-like protein tyrosine kinase family protein	ADFGVARFQDQGGNMTAETGTYRWMAPEVIN	0.997817	FQDQGGNMT(0.998)AET(0.002)GTYR	Yes	T	413			5.77429e-20	99.566	89.043	99.566	0.075468	140750000	24.3211	24.4359	19.1051	24.602	24.6092	19.28	18.7226	24.5118	24.3985
LOC_Os03g51020.1	Protein kinase superfamily protein	PDDPFVEDDQHGSVRSIGVGISSDAADIGSE	0.997783	S(0.998)IGVGIS(0.001)S(0.001)DAADIGSEVR	Yes	S	553			3.7831e-05	43.798	29.108	43.798	-1.5894	4742300	19.5446	19.7378	20.0634	20.0989	18.5834	19.7619	20.6533	19.6862	20.4892
LOC_Os03g38020.1	Mob1/phocein family protein	PSGSKGAQLRKHIDATLGSGNLREAVRLPPG	0.997716	HIDAT(0.998)LGS(0.002)GNLR	Yes	T	35		Casein kinase II substrate motif	1.24316e-06	75.088	43.801	62.14	0.47429	43737000	22.5432	22.3155	22.4187	21.6594	22.1296	21.9986	21.8625	22.4945	22.1444
LOC_Os03g61060.2	calmodulin-binding receptor-like cytoplasmic kinase 2	VSGISSCKPTYQRYQSCPPEVYRRQASSYSV	0.997647	Y(0.002)QS(0.998)CPPEVY(0.001)R	Yes	S	34		14-3-3 domain binding motif;Calmodulin-dependent protein kinase II substrate motif;Calmodulin-dependent protein kinase IV substrate motif;PKA kinase substrate motif;PKC kinase substrate motif	0.00239444	48.004	31.372	48.004	1.4904	13666000	20.1829	19.3988	19.3983	22.0748	22.26	19.0778	19.8212	19.5126	21.8084
LOC_Os07g41190.1	Transducin/WD40 repeat-like superfamily protein	LETIEADDDSDEGLGSPVAAGAEDGNETKSE	0.997594	RLETIEADDDS(1)DEGLGS(0.998)PVAAGAEDGNET(0.002)K	Yes	S	29		ERK1,2 kinase substrate motif;G protein-coupled receptor kinase 1 substrate motif;GSK-3, ERK1, ERK2, CDK5 substrate motif;WW domain binding motif	1.72773e-21	66.381	60.601	66.381	-0.10636	78428000	19.5874	23.876	23.9169	23.7744	19.8478	18.0159	19.9883	23.9971	23.9407
LOC_Os08g41470.2	RPM1 interacting protein 4	SDAPPPPPPAPYAGGSPYHRHAAGGGETPPA	0.997593	APSDAPPPPPPAPY(0.002)AGGS(0.998)PYHR	Yes	S	96		ERK1,2 kinase substrate motif;GSK-3, ERK1, ERK2, CDK5 substrate motif;WW domain binding motif	1.15003e-22	71.052	61.264	71.052	0.10977	66086000	19.074	22.3102	22.0126	22.9961	22.9393	22.8341	23.2991	23.0448	23.0962
LOC_Os01g48720.1	RNA polymerase III subunit RPC82 family protein	SEIPYIMEDASNANDSPRSSISGAKRKHNAL	0.997586	FSEIPYIMEDAS(0.002)NANDS(0.998)PR	Yes	S	226		b-Adrenergic Receptor kinase substrate motif;Casein kinase II substrate motif;ERK1,2 kinase substrate motif;G protein-coupled receptor kinase 1 substrate motif;Growth associated histone HI kinase substrate motif;GSK3 kinase substrate motif;GSK-3, ERK1, ERK2, CDK5 substrate motif;PKA kinase substrate motif;PKC kinase substrate motif;WW domain binding motif	4.67449e-35	96.143	83.376	96.143	-1.8628	36769000	23.6152	18.5178	23.5305	23.4927	19.3219	20.3587	19.2214	20.6351	20.376
LOC_Os02g02810.1	Single hybrid motif superfamily protein	AEESATLDAPPPLERSPQRESAVDEETRALV	0.997563	AEES(0.001)AT(0.001)LDAPPPLERS(0.998)PQR	Yes	S	17		Cdc2 kinase substrate motif;CDK kinase substrate motif;CDK1,2,4,6 kinase substrate motif;ERK1,2 kinase substrate motif;Growth associated histone HI kinase substrate motif;GSK-3, ERK1, ERK2, CDK5 substrate motif;WW domain binding motif	1.28579e-08	53.585	40.782	43.799	-1.024	73096000	23.077	19.8182	22.9238	23.0261	22.8892	23.1455	23.2408	23.3745	23.2411
LOC_Os06g50840.1	RING/FYVE/PHD zinc finger superfamily protein	APEPYGARGTAPRSNSPLFDDYGRSIGSTKE	0.997455	S(0.003)NS(0.997)PLFDDYGR	Yes	S	145		14-3-3 domain binding motif;Calmodulin-dependent protein kinase II substrate motif;ERK1,2 kinase substrate motif;GSK-3, ERK1, ERK2, CDK5 substrate motif;PKA kinase substrate motif;PKC kinase substrate motif;WW domain binding motif	1.59743e-06	88.021	75.784	88.021	-1.1974	69207000	18.8855	23.2597	23.1845	19.46	23.3712	23.2073	23.3066	23.1747	23.1414
LOC_Os10g31770.1	ENHANCED DISEASE RESISTANCE 2	YDWTRENDLGISNQGSPDHVFSRRHWRLVRC	0.997387	ENDLGIS(0.002)NQGS(0.997)PDHVFSR	Yes	S	199		ERK1,2 kinase substrate motif;GSK-3, ERK1, ERK2, CDK5 substrate motif;MAPKAPK2 kinase substrate motif;WW domain binding motif	4.99829e-10	61.703	51.572	60.747	-0.02818	50854000	23.1271	18.6788	19.6238	23.1203	23.4358	18.8198	23.1372	23.5167	20.2856
LOC_Os02g48640.1	Unknown	LVRQDSFGVELVRQDSFACTEPPPVRRGDLQ	0.997283	QDS(0.997)FACT(0.003)EPPPVR	Yes	S	507		14-3-3 domain binding motif;b-Adrenergic Receptor kinase substrate motif;Calmodulin-dependent protein kinase II alpha substrate motif;Calmodulin-dependent protein kinase II substrate motif;Calmodulin-dependent protein kinase IV substrate motif;Chk1 kinase substrate motif;G protein-coupled receptor kinase 1 substrate motif;PKA kinase substrate motif;PKC kinase substrate motif	0.0014819	43.512	28.246	43.512	1.6432	14764000	20.9718	20.6682	19.2429	21.4449	21.3106	21.5214	20.8959	19.8499	19.2513
LOC_Os03g60620.1	heat shock cognate protein 70-1	INTVFDAKRLIGRRFSDASVQSDIKLWPFKV;INTVFDAKRLIGRRFSDASVQSDIKMWPYKV	0.997256	RFS(0.997)DAS(0.003)VQSDIK	Yes	S	83		14-3-3 domain binding motif;AMP-activated protein kinase substrate motif;Calmodulin-dependent protein kinase I substrate motif;Calmodulin-dependent protein kinase II substrate motif;Calmodulin-dependent protein kinase IV substrate motif;Casein kinase II substrate motif;Chk1 kinase substrate motif;PAK2 kinase substrate motif;PKA kinase substrate motif;PKA, PKG kinase substrate motif;PKC epsilon ki…	5.99557e-06	73.881	49.028	62.14	0.86754	66454000	23.6726	22.6076	22.8711	19.7841	22.8754	23.1175	22.486	23.0683	22.6657
LOC_Os06g17840.1	binding	KEEEPDDHNLNSKEESDNETLSVWKKRTAKA	0.997219	GDEPKEEEPDDHNLNS(0.001)KEES(0.997)DNET(0.002)LSVWK	Yes	S	1545		b-Adrenergic Receptor kinase substrate motif;Casein kinase II substrate motif;G protein-coupled receptor kinase 1 substrate motif;MAPKAPK2 kinase substrate motif;PKA kinase substrate motif;PKC kinase substrate motif	9.71038e-71	118.14	109.94	118.14	0.27977	795830000	25.7469	25.9119	26.6218	26.4008	19.7953	26.3857	26.3192	27.0656	27.3023
LOC_Os01g19740.1	CP12 domain-containing protein 2	VFPRVGRGGFAAVRASGPATPPDISDKMSES	0.997207	AS(0.997)GPAT(0.003)PPDISDK	Yes	S	46		G protein-coupled receptor kinase 1 substrate motif;PKA kinase substrate motif;PKC kinase substrate motif	0.000234763	58.098	45.873	58.098	-0.46567	47052000	23.1144	22.9218	19.9322	22.7115	21.4456	22.4982	19.8803	23.0355	23.0417
LOC_Os11g47970.1	rubisco activase	KQTDQDRWKGLAYDISDDQQDITRGKGFVDS	0.997156	GLAY(0.003)DIS(0.997)DDQQDITR	Yes	S	108			5.73243e-13	80.967	65.994	80.967	1.2655	68675000	23.3415	23.1644	23.1817	22.8538	23.0125	18.4036	22.8713	22.9578	22.7931
LOC_Os03g15740.1	Calcium-binding tetratricopeptide family protein	LLRKEMNETDVPISYSGAGNPEKSIRKAALE	0.997098	EMNETDVPIS(0.003)YS(0.997)GAGNPEK	Yes	S	609			3.22885e-18	74.786	63.73	74.786	-0.037912	501460000	18.8776	26.0727	18.2471	26.2264	20.1311	26.2137	26.3971	26.4422	26.5013
LOC_Os08g01054.3	Unknown	QYTSDEQWRMTSGNFSPDDQRNTWLPGARAL	0.99709	MTS(0.003)GNFS(0.997)PDDQR	Yes	S	314		Casein kinase II substrate motif;ERK1,2 kinase substrate motif;GSK-3, ERK1, ERK2, CDK5 substrate motif;MAPKAPK2 kinase substrate motif;Pyruvate dehydrogenase kinase substrate motif;WW domain binding motif	0.000856846	55.452	35.123	55.452	0.14179	40302000	18.2963	18.4879	22.6026	22.4727	22.6912	22.364	22.3635	22.2915	22.3681
LOC_Os03g06340.1	Unknown	AFRPPPQPQQQPRVETPPPPSYGFHNLDRRT	0.996822	VET(0.997)PPPPS(0.003)YGFHNLDR	Yes	T	95		b-Adrenergic Receptor kinase substrate motif;Calmodulin-dependent protein kinase II substrate motif;G protein-coupled receptor kinase 1 substrate motif;GSK-3, ERK1, ERK2, CDK5 substrate motif;PKC kinase substrate motif;WW domain binding motif	1.06871e-05	50.608	35.518	50.608	0.53534	8413600	20.6006	21.3446	20.2233	18.7346	19.6797	19.3859	19.927	18.1272	21.6055
LOC_Os05g48690.2	sequence-specific DNA binding transcription factors	MPPPNPNLPYREDCWSEGETEALVRAWGSRY	0.996817	EDCWS(0.997)EGET(0.003)EALVR	Yes	S	42		Casein kinase I substrate motif;Casein kinase II substrate motif;G protein-coupled receptor kinase 1 substrate motif	0.000141191	51.927	41.695	51.927	0.55712	17947000	21.6241	18.802	21.4162	22.0211	21.9195	19.6822	21.7096	18.0117	20.9119
LOC_Os04g51060.1	Tudor/PWWP/MBT superfamily protein	TEDDAELLQRYAKRQSPGSDACDPYSIQASK	0.996641	RQS(0.997)PGS(0.994)DACDPY(0.005)S(0.004)IQAS(0.001)K	Yes	S	364		Casein kinase II substrate motif;ERK1,2 kinase substrate motif;GSK-3, ERK1, ERK2, CDK5 substrate motif;PAK2 kinase substrate motif;PKA kinase substrate motif;PKC kinase substrate motif;WW domain binding motif	5.46934e-05	42.647	37.154	42.647	0.38223	18887000	21.6746	19.6423	21.6379	19.2839	18.7469	22.0965	19.75	21.9525	21.8322
LOC_Os08g26710.1	Plant protein of unknown function (DUF247)	KECLNDILRKEAQRRSGDLSSSEIKSEWMNE	0.996186	S(0.996)GDLS(0.002)S(0.001)S(0.001)EIK	Yes	S	25		G protein-coupled receptor kinase 1 substrate motif;GSK3 kinase substrate motif;PKA kinase substrate motif;PKC kinase substrate motif	0.00331621	42.718	29.046	42.718	0.89846	14344000	20.0595	20.3853	20.0735	20.1951	19.4683	20.1182	21.9146	21.8426	19.0098
LOC_Os01g10810.1	Rho termination factor	LIEFFKSIQTSIAEESPRTSRRTRKQSSDPF	0.996117	SIQT(0.001)S(0.003)IAEES(0.996)PR	Yes	S	91		b-Adrenergic Receptor kinase substrate motif;Casein kinase II substrate motif;elF2 alpha kinase substrate motif;ERK1,2 kinase substrate motif;G protein-coupled receptor kinase 1 substrate motif;Growth associated histone HI kinase substrate motif;GSK3 kinase substrate motif;GSK-3, ERK1, ERK2, CDK5 substrate motif;PKA kinase substrate motif;PKC kinase substrate motif;WW domain binding motif	0.000169016	62.14	43.36	62.14	1.9881	11400000	21.0431	21.1271	18.3442	20.625	19.1329	19.2084	20.5614	20.6053	21.0622
LOC_Os07g49380.2	Tudor/PWWP/MBT superfamily protein	DEDWDPRKKGATDSDSEVDFDRKRVSKGGRG	0.995919	KGAT(0.839)DS(0.165)DS(0.996)EVDFDR	Yes	S	264		b-Adrenergic Receptor kinase substrate motif;Casein kinase I substrate motif;Casein kinase II substrate motif;G protein-coupled receptor kinase 1 substrate motif;Pyruvate dehydrogenase kinase substrate motif	6.79255e-05	55.841	41.15	55.841	-0.15781	43275000	18.3654	22.8261	22.8859	18.8553	22.7249	19.467	22.7752	22.7759	22.6963
LOC_Os06g10160.1	Protein kinase superfamily protein	RPALRRRRTVNLRSLSLEDLSRTLAKTNLHA	0.995479	S(0.004)LS(0.995)LEDLSR	Yes	S	38		14-3-3 domain binding motif;AMP-activated protein kinase substrate motif;Calmodulin-dependent protein kinase II substrate motif;Casein kinase II substrate motif;HMGCoA Reductase kinase substrate motif;MAPKAPK2 kinase substrate motif;Phosphorylase kinase substrate motif;PKA kinase substrate motif;PKC kinase substrate motif;Pyruvate dehydrogenase kinase substrate motif	0.00241216	59.426	27.071	59.426	0.18717	15597000	21.2671	21.3383	21.2389	20.4526	20.3836	21.5346	19.1749	21.2327	21.2213
LOC_Os05g05830.2	Amino acid dehydrogenase family protein	SLLLLKADATVSIVHSRTPNPESIVREADIV	0.995021	ADAT(0.001)VS(0.003)IVHS(0.995)R	Yes	S	192		Casein kinase II substrate motif;MAPKAPK2 kinase substrate motif	0.00124583	46.592	35.379	46.592	1.1606	4389100	21.413	18.6598	20.6069	19.6264	20.1932	19.6779	19.6808	20.2036	20.2483
LOC_Os10g18340.1	Unknown	_________MAEENKSGSGDLMASGKVVAEA	0.99501	AEENKS(0.995)GS(0.005)GDLMASGK	Yes	S	7		Casein kinase I substrate motif;Casein kinase II substrate motif	3.83068e-24	102.65	87.059	102.65	-0.4322	102370000	23.7346	23.8425	23.4977	23.769	19.4972	19.1274	23.8541	23.9466	23.9225
LOC_Os06g06780.1	Unknown	SESDVTSLAPSSPPRSPKRGGGVGVGGANYY	0.994772	S(0.001)ES(0.007)DVT(0.015)S(0.017)LAPS(0.208)S(0.757)PPRS(0.995)PK	Yes	S	21		Cdc2 kinase substrate motif;CDK kinase substrate motif;CDK1,2,4,6 kinase substrate motif;ERK1,2 kinase substrate motif;Growth associated histone HI kinase substrate motif;GSK-3, ERK1, ERK2, CDK5 substrate motif;MAPKAPK2 kinase substrate motif;PKA kinase substrate motif;PKC kinase substrate motif;WW domain binding motif	0.000105501	46.578	40.918	44.848	0.10938	85298000	20.0763	24.0427	24.232	23.4981	20.3373	23.7188	19.3851	23.3354	19.3106
LOC_Os03g48930.1	20S proteasome beta subunit D2	IVDKEGAREYARRAYTDSPPEAATSEAATVA	0.994445	RAY(0.007)T(0.994)DS(0.999)PPEAATSEAATVAA	Yes	T	196		Calmodulin-dependent protein kinase II substrate motif;G protein-coupled receptor kinase 1 substrate motif;PKC kinase substrate motif	1.00805e-35	108.97	89.728	60.564	0.054503	127190000	23.7593	23.7283	19.4956	19.7895	23.956	23.7472	23.7625	23.8575	20.4581
LOC_Os08g33320.1	dentin sialophosphoprotein-related	QWVENSNNSRTTWRKSPDYYNYGLPGPRNAA	0.994429	KS(0.994)PDY(0.003)Y(0.003)NYGLPGPR	Yes	S	1080		Casein kinase II substrate motif;ERK1,2 kinase substrate motif;Growth associated histone HI kinase substrate motif;GSK-3, ERK1, ERK2, CDK5 substrate motif;PKA kinase substrate motif;PKC kinase substrate motif;WW domain binding motif	0.00111798	51.218	36.528	51.218	3.3084	18440000	20.4786	20.5408	19.7225	20.7796	20.6945	20.1222	20.736	20.744	20.8844
LOC_Os02g04490.1	histone acetyltransferase of the CBP family 12	DSQPSVPKRLKMQPVSPSTAEREVSMPSNAG	0.994137	MQPVS(0.994)PS(0.005)T(0.001)AER	Yes	S	753		Casein kinase II substrate motif;ERK1,2 kinase substrate motif;G protein-coupled receptor kinase 1 substrate motif;GSK-3, ERK1, ERK2, CDK5 substrate motif;WW domain binding motif	5.84276e-05	86.911	55.068	69.451	0.6021	63662000	23.1624	22.8578	22.9176	22.816	23.0905	20.6483	22.6542	22.8875	22.9448
LOC_Os04g51060.1	Tudor/PWWP/MBT superfamily protein	DAELLQRYAKRQSPGSDACDPYSIQASKKSR	0.993943	RQS(0.997)PGS(0.994)DACDPY(0.005)S(0.004)IQAS(0.001)K	Yes	S	367			5.46934e-05	42.647	37.154	42.647	0.38223	18887000	21.6746	19.9882	21.6379	19.7143	19.9511	22.0965	20.0748	21.9525	21.8322
LOC_Os08g02410.1	ribosomal protein S13A	LPYKRTPPSWLKTAASDVEEMIMKAAKKGQM	0.993907	T(0.006)AAS(0.994)DVEEMIMK	Yes	S	31		Casein kinase II substrate motif;PKA kinase substrate motif	5.5108e-05	66.435	48.922	66.435	0.24922	97956000	23.6444	23.5929	18.7216	23.5634	23.3543	23.3386	23.6459	23.5871	23.5009
LOC_Os05g47560.1	STT7 homolog STN7	VVRTINESMDELSSQSKSIWWSRWIPKEE__	0.993828	VVRT(1)INESMDELS(0.002)S(0.004)QS(0.994)K	Yes	S	546		Casein kinase II substrate motif	3.58944e-36	213.69	186.05	195.09	-0.2353	1276700000	27.9748	18.465	28.1834	27.8038	27.8263	27.813	18.9197	19.3701	20.2712
LOC_Os05g44922.2	phosphofructokinase 3	AMKAALPFSATCVRISRDSYPNLRALRNASS	0.993754	IS(0.994)RDS(0.006)YPNLR	Yes	S	57		Casein kinase II substrate motif;PKA kinase substrate motif;PKC kinase substrate motif	2.29009e-10	117.2	92.479	117.2	0.11305	80046000	20.1153	18.6622	20.0909	24.4757	19.8828	24.8095	19.5083	19.8074	20.5468
LOC_Os06g02130.2	extra-large GTP-binding protein 3	VTEDSRYESKEFDDVSEQYVAVTKKEKRGRT	0.993534	EFDDVS(0.994)EQY(0.006)VAVTK	Yes	S	183		Casein kinase I substrate motif;Casein kinase II substrate motif;G protein-coupled receptor kinase 1 substrate motif	1.90329e-06	64.104	49.643	64.104	-0.37663	105410000	24.0998	24.0665	23.9243	23.9681	24.0075	18.5582	24.3009	19.2498	19.1022
LOC_Os06g34710.1	Unknown	RTEEGERGGEVVLEVSDMDEEDGEDDTDVKS	0.993329	GGEVVLEVS(0.993)DMDEEDGEDDT(0.007)DVK	Yes	S	271		Casein kinase II substrate motif;Pyruvate dehydrogenase kinase substrate motif	1.85759e-05	40.025	35.556	40.025	0.28267	37394000	20.4909	20.8136	19.4915	24.2553	19.7516	24.0136	18.7239	19.5459	19.4436
LOC_Os02g19804.1	Zinc finger (CCCH-type/C3HC4-type RING finger) family protein	KPPKNIRKRPTAPAGSDDDDEDGSGAIAAAR	0.993288	RPT(0.007)APAGS(0.993)DDDDEDGSGAIAAAR	Yes	S	39		Casein kinase II substrate motif;Pyruvate dehydrogenase kinase substrate motif	5.49549e-42	150.11	132.31	89.039	0.89882	580640000	24.1641	23.6759	23.2728	23.4664	23.7858	22.9761	23.7706	24.0352	23.6254
LOC_Os03g11050.3	ADP-glucose pyrophosphorylase family protein	VLKQKKDRANLRRVSSFEALHSATKALPADY	0.993269	VS(0.007)S(0.993)FEALHSATK	Yes	S	217		14-3-3 domain binding motif;AMP-activated protein kinase substrate motif;Calmodulin-dependent protein kinase I substrate motif;Calmodulin-dependent protein kinase II alpha substrate motif;Calmodulin-dependent protein kinase II substrate motif;Calmodulin-dependent protein kinase IV substrate motif;Casein kinase II substrate motif;Chk1 kinase substrate motif;Doublecortin kinase-1 kinase substrate m…	7.92162e-16	126.1	107.88	113.65	-0.19651	960870000	25.9017	26.4192	26.2197	26.3859	26.2646	26.4615	26.2953	26.4699	26.2635
LOC_Os09g38390.1	Octicosapeptide/Phox/Bem1p (PB1) domain-containing protein / tetratricopeptide repeat (TPR)-containing protein	TEANPEHEPYLDDTNSGPLERNVNSDNGSTR	0.993212	LYVTEANPEHEPYLDDT(0.007)NS(0.993)GPLER	Yes	S	322		Casein kinase I substrate motif	1.75513e-46	111.43	101.71	111.43	-0.11368	847140000	25.8269	26.3999	26.4751	26.6503	26.2725	26.7121	27.2365	27.1648	19.71
LOC_Os03g14580.1	Unknown	AGNAGASKAKKDEDDSGDDDDDYHVPLSRSN	0.993021	AKKDEDDS(0.993)GDDDDDY(0.007)HVPLSR	Yes	S	94		b-Adrenergic Receptor kinase substrate motif;Casein kinase I substrate motif;Casein kinase II substrate motif;Pyruvate dehydrogenase kinase substrate motif	4.46307e-07	48.824	40.005	43.955	-0.51902	16846000	22.6869	19.7538	19.6035	19.9231	19.1682	19.2128	19.6498	19.1626	23.0883
LOC_Os06g48590.2	mitogen-activated protein kinase 1	GLARTNNTKGQFMTEYVVTRWYRAPELLLCC	0.992928	GQFMT(0.999)EY(0.993)VVT(0.008)R	Yes	Y	193		3BP2 SH2 domain binding motif;EGFR kinase substrate motif;TC-PTP phosphatase substrate motif	0.00217973	48.568	40.348	48.568	0.13559	10634000	19.4115	19.0405	21.4935	20.8595	20.7541	21.1223	18.4627	20.0203	20.7202
LOC_Os10g36000.3	Remorin family protein	TGGSHERDALLTTVATEKRISLIKAWEENEK	0.992774	DALLT(0.001)T(0.006)VAT(0.993)EKR	Yes	T	60		G protein-coupled receptor kinase 1 substrate motif;PKA kinase substrate motif;PKC kinase substrate motif	0.00317764	53.967	38.579	45.864	0.46265	20501000	20.4082	18.5355	20.2734	21.1615	20.8132	20.9533	20.3201	20.364	20.2177
LOC_Os02g36974.4	general regulatory factor 7	MQLLRDNLTLWTSDISEDAAEEIKEAPKGES	0.992348	DNLTLWT(0.001)S(0.006)DIS(0.992)EDAAEEIK	Yes	S	243		G protein-coupled receptor kinase 1 substrate motif	5.05597e-30	92.307	79.747	92.307	0.24073	102420000	19.7182	20.9829	19.1699	17.8735	25.196	18.8842	24.9654	24.8881	18.5928
LOC_Os02g48000.3	RabGAP/TBC domain-containing protein	LPGVATVANAMSRQNSLSFTSSVDEARHGSD	0.992267	QNS(0.992)LS(0.007)FT(0.001)SSVDEAR	Yes	S	224		14-3-3 domain binding motif;Calmodulin-dependent protein kinase II alpha substrate motif;Calmodulin-dependent protein kinase II substrate motif;Calmodulin-dependent protein kinase IV substrate motif;Casein kinase II substrate motif;Chk1 kinase substrate motif;G protein-coupled receptor kinase 1 substrate motif;MAPKAPK2 kinase substrate motif;Phosphorylase kinase substrate motif;PKA kinase substra…	1.16929e-12	80.96	56.168	80.96	0.2432	126190000	20.6692	23.8347	23.8169	24.2213	24.3205	24.2037	23.8541	23.6837	19.7601
LOC_Os09g38090.1	plastid movement impaired1	FSITSPKVSRSEPKLTPTKGSPSPDLRGIDD	0.992223	S(0.008)EPKLT(0.992)PT(0.924)KGS(0.073)PS(0.003)PDLR	Yes	T	338		Cdc2 kinase substrate motif;CDK1,2,4,6 kinase substrate motif;CDK5 kinase substrate motif;GSK-3, ERK1, ERK2, CDK5 substrate motif;PKA kinase substrate motif;PKC kinase substrate motif;RAF1 kinase substrate motif;WW domain binding motif	4.48934e-18	84.689	67.81	75.773	0.097444	335600000	19.4522	25.1892	24.9566	25.1679	24.7945	25.1655	24.9889	25.1971	24.6321
LOC_Os03g20340.1	5\'-AMP-activated protein kinase beta-2 subunit protein	VGVVGGGGGAGSPPGSPGRSLSPRMFVPQTP	0.992088	ACS(0.71)VGVVGGGGGAGS(0.298)PPGS(0.992)PGR	Yes	S	63		Cdc2 kinase substrate motif;CDK kinase substrate motif;CDK1,2,4,6 kinase substrate motif;ERK1,2 kinase substrate motif;G protein-coupled receptor kinase 1 substrate motif;GSK3 kinase substrate motif;GSK-3, ERK1, ERK2, CDK5 substrate motif;MAPKAPK2 kinase substrate motif;WW domain binding motif	3.15489e-37	88.09	70.809	56.882	0.030183	32438000	19.6742	17.9884	18.7148	23.9284	23.9737	19.6654	20.0092	19.5217	20.508
LOC_Os05g41240.3	myb-like HTH transcriptional regulator family protein	DSMQPSPKKPKMDNLSPDSVRDVTQSDFESH	0.992032	MDNLS(0.992)PDS(0.008)VR	Yes	S	217		Casein kinase I substrate motif;Casein kinase II substrate motif;ERK1,2 kinase substrate motif;GSK-3, ERK1, ERK2, CDK5 substrate motif;WW domain binding motif	0.00182506	51.841	43.378	51.841	-0.042758	14633000	21.5865	21.4619	21.3016	21.4622	20.4029	19.6097	21.5739	18.84	19.7735
LOC_Os01g20830.1	Heavy metal transport/detoxification superfamily protein	SHRASPYVSEYGYVGSPAHHEGRFYSSHDYY	0.991527	AS(0.002)PY(0.002)VS(0.002)EY(0.002)GY(0.002)VGS(0.992)PAHHEGR	Yes	S	202		ERK1,2 kinase substrate motif;GSK-3, ERK1, ERK2, CDK5 substrate motif;WW domain binding motif	1.04361e-07	51.234	45.073	51.234	-1.3425	65674000	18.956	19.8874	19.1864	24.1432	19.2033	23.8348	23.3481	23.5883	19.5165
LOC_Os03g08820.1	dentin sialophosphoprotein-related	KMDDPDIFERIDIGGSPVSAARDEKVNNDSD	0.990913	IDIGGS(0.991)PVS(0.009)AAR	Yes	S	389		Casein kinase II substrate motif;ERK1,2 kinase substrate motif;G protein-coupled receptor kinase 1 substrate motif;GSK-3, ERK1, ERK2, CDK5 substrate motif;WW domain binding motif	0.000645262	56.951	40.814	48.659	0.10542	22637000	21.675	21.8373	21.5663	21.9221	22.1145	20.0565	19.8127	19.0354	21.9029
LOC_Os06g43560.1	Phox (PX) domain-containing protein	SEEDHDSNPGHARKDSAESIGSDLSSLRGSE	0.990824	KDS(0.991)AES(0.008)IGS(0.001)DLSSLR	Yes	S	301		14-3-3 domain binding motif;b-Adrenergic Receptor kinase substrate motif;Calmodulin-dependent protein kinase II substrate motif;Casein kinase II substrate motif;PKA kinase substrate motif;PKC epsilon kinase substrate motif;PKC kinase substrate motif	0.000150906	46.926	33.789	44.188	-0.34099	29100000	19.1092	20.6325	19.2097	20.5946	20.7898	20.7557	20.905	21.0864	20.6344
LOC_Os06g43560.1	Phox (PX) domain-containing protein	SEEDHDSNPGHARKDSAESIGSDLSSLRGSE	0.990824	KDS(0.991)AES(0.008)IGS(0.001)DLSSLR	Yes	S	301		14-3-3 domain binding motif;b-Adrenergic Receptor kinase substrate motif;Calmodulin-dependent protein kinase II substrate motif;Casein kinase II substrate motif;PKA kinase substrate motif;PKC epsilon kinase substrate motif;PKC kinase substrate motif	0.000150906	46.926	33.789	44.188	-0.34099	29100000	21.3776	21.3139	18.3672	21.0456	21.1419	20.9521	18.8494	21.2364	21.4864
LOC_Os04g23890.4	phototropin 2	QLDGSDHVEPLRNRLSENTEIQSAKLVKATA	0.990664	NRLS(0.991)ENT(0.009)EIQSAK	Yes	S	503		Casein kinase II substrate motif;G protein-coupled receptor kinase 1 substrate motif;PKA kinase substrate motif;PKC kinase substrate motif	8.98704e-49	240.82	189.35	68.173	0.54059	5416700000	25.0135	27.0266	25.3177	26.6914	27.6943	24.643	25.986	24.5347	24.9315
LOC_Os04g23890.4	phototropin 2	GSDHVEPLRNRLSENTEIQSAKLVKATAENV	0.990496	NRLS(0.01)ENT(0.99)EIQSAK	Yes	T	506		G protein-coupled receptor kinase 1 substrate motif	2.99524e-60	249.33	203.26	249.33	-0.74047	960970000	26.7918	20.3636	29.4099	19.7078	19.6095	26.9707	18.4008	18.7801	18.2486
LOC_Os06g50890.1	RNA-binding (RRM/RBD/RNP motifs) family protein	RDARDYYDGRGGRGYSPHRSPPYGGGRARRE	0.990268	GY(0.974)S(0.99)PHRS(0.036)PPYGGGR	Yes	S	272		14-3-3 domain binding motif;Calmodulin-dependent protein kinase II substrate motif;Cdc2 kinase substrate motif;CDK kinase substrate motif;CDK1,2,4,6 kinase substrate motif;CLK1 kinase substrate motif;ERK1,2 kinase substrate motif;G protein-coupled receptor kinase 1 substrate motif;GSK3 kinase substrate motif;GSK-3, ERK1, ERK2, CDK5 substrate motif;PKA kinase substrate motif;PKC kinase substrate m…	1.65926e-21	98.035	88.505	91.657	0.28449	4941800000	29.2932	28.6067	28.2283	28.3866	28.7161	19.4368	28.6355	28.3964	28.5313
LOC_Os02g02290.1	transcription regulatory protein SNF2, putative	PSLGSPSSSGRTGPLSPTNAGRMGPAPSPRG	0.990176	T(0.008)GPLS(0.99)PT(0.002)NAGR	Yes	S	2122		Casein kinase II substrate motif;ERK1,2 kinase substrate motif;G protein-coupled receptor kinase 1 substrate motif;GSK-3, ERK1, ERK2, CDK5 substrate motif;WW domain binding motif	4.13579e-07	92.611	59.769	92.611	0.75006	37656000	23.3732	22.9988	22.9453	23.1142	18.5342	19.54	19.8753	19.8788	19.7372
LOC_Os07g46180.1	Tudor/PWWP/MBT domain-containing protein	QDSRPTSSMDHNVTKSPGSNIPAVESGRCVV	0.990173	S(0.99)PGS(0.01)NIPAVESGR	Yes	S	172		Casein kinase II substrate motif;ERK1,2 kinase substrate motif;Growth associated histone HI kinase substrate motif;GSK-3, ERK1, ERK2, CDK5 substrate motif;WW domain binding motif	4.63052e-05	64.65	47.708	64.65	0.31276	24149000	21.6868	21.4373	21.2681	19.5644	21.3699	21.4695	21.5861	21.5866	21.7378
LOC_Os01g39380.3	stomatal cytokinesis defective / SCD1 protein (SCD1)	VATGKGQQPPSYGMASPRALDVSDESQQPAE	0.98987	GQQPPS(0.01)YGMAS(0.99)PR	Yes	S	811		ERK1,2 kinase substrate motif;Growth associated histone HI kinase substrate motif;GSK-3, ERK1, ERK2, CDK5 substrate motif;PKA kinase substrate motif;PKC kinase substrate motif;WW domain binding motif	0.000550908	53.754	43.8	53.754	1.9844	20838000	20.2281	20.1762	22.1682	22.2196	18.9933	21.8295	19.5212	21.8561	21.8263
LOC_Os06g13160.1	Family of unknown function (DUF716)	VQMEGMPLHSQFTLDSDEEKEDERITNSAMP	0.989688	EVQMEGMPLHS(0.004)QFT(0.006)LDS(0.99)DEEKEDER	Yes	S	275		b-Adrenergic Receptor kinase substrate motif;BARD1 BRCT domain binding motif;Casein kinase II substrate motif	6.41741e-08	42.59	36.014	42.59	-0.47518	34727000	19.9639	22.8572	23.7117	19.5974	23.6748	19.1643	20.048	18.9715	19.9996
LOC_Os03g48300.3	Phosphoglycerate mutase-like family protein	TRQLVPPTRSGRESDSDAEDLEHIEKLRQVK	0.989143	S(0.531)GRES(0.48)DS(0.989)DAEDLEHIEK	Yes	S	435		b-Adrenergic Receptor kinase substrate motif;Casein kinase I substrate motif;Casein kinase II substrate motif	3.59255e-07	54.672	44.013	47.728	-0.16836	174590000	24.816	19.2346	24.9658	24.5008	18.3074	18.9905	24.6998	24.9194	24.817
LOC_Os09g39462.3	Single-stranded nucleic acid binding R3H protein	PGDEVTLPNTLHRSSSLELSSGNRLGEGPEI	0.988992	S(0.006)S(0.006)S(0.989)LELSSGNR	Yes	S	244		14-3-3 domain binding motif;Calmodulin-dependent protein kinase II alpha substrate motif;Calmodulin-dependent protein kinase II substrate motif;Calmodulin-dependent protein kinase IV substrate motif;Casein kinase II substrate motif;Chk1 kinase substrate motif;G protein-coupled receptor kinase 1 substrate motif;GSK3 kinase substrate motif;MDC1 BRCT domain binding motif;Phosphorylase kinase substra…	1.69603e-11	133.89	117.12	104.07	-0.073124	518570000	25.8667	25.9001	25.6847	25.8197	25.5713	25.8315	25.6599	25.7778	25.8738
LOC_Os03g15920.2	maternal effect embryo arrest 59	FIKMDKPSADASFHLSDDPDASERHASCKGN	0.988497	MDKPS(0.004)ADAS(0.004)FHLS(0.988)DDPDAS(0.004)ER	Yes	S	122		MAPKAPK2 kinase substrate motif	9.20444e-07	47.018	38.83	47.018	-0.040372	16517000	18.7682	19.3883	20.5053	18.6286	20.6392	20.3658	19.7208	23.4674	18.9192
LOC_Os03g50330.1	geminivirus rep interacting kinase 2	DRSFYDGDDPDHLYGSDDGQPRKRSEDIILS	0.987961	S(0.001)FY(0.006)DGDDPDHLY(0.006)GS(0.988)DDGQPR	Yes	S	92			9.65448e-09	52.453	43.047	52.453	0.52797	32495000	19.072	20.8807	18.8147	18.544	20.5679	22.7139	19.3584	22.9328	23.0336
LOC_Os04g40400.1	eukaryotic translation initiation factor 4B1	DDWSRDKKPMPSRYPSLGSGGGGGGGFRESP	0.987848	Y(0.011)PS(0.988)LGS(0.001)GGGGGGGFR	Yes	S	212		14-3-3 domain binding motif;Calmodulin-dependent protein kinase II substrate motif;Casein kinase II substrate motif;DNA dependent Protein kinase substrate motif;MAPKAPK2 kinase substrate motif;Phosphorylase kinase substrate motif;PKA kinase substrate motif;PKC kinase substrate motif	1.08076e-09	74.841	54.512	74.841	0.60606	52344000	19.3502	22.503	19.4449	23.2989	23.2917	23.4712	22.8665	20.2837	22.6396
LOC_Os10g15390.2	Unknown	SPRYGNRRSRRDRSRSPYTSTRRSPSPRWER	0.987781	S(0.001)RS(0.988)PYT(0.004)S(0.004)T(0.004)R	Yes	S	34		14-3-3 domain binding motif;Akt kinase substrate motif;Calmodulin-dependent protein kinase II substrate motif;Casein kinase II substrate motif;ERK1,2 kinase substrate motif;G protein-coupled receptor kinase 1 substrate motif;Growth associated histone HI kinase substrate motif;GSK3 kinase substrate motif;GSK-3, ERK1, ERK2, CDK5 substrate motif;MAPKAPK1 kinase substrate motif;PKA kinase substrate m…	0.00466693	61.78	11.426	61.78	-0.20351	97194000	23.9266	23.6785	23.3621	25.4411	19.1431	19.5796	22.7998	19.4729	21.9968
LOC_Os01g51010.2	Regulator of Vps4 activity in the MVB pathway protein	ARRGTTTKTAKSYFDSDDSEDELAQRKEVQT	0.987768	S(0.005)Y(0.008)FDS(0.988)DDS(0.999)EDELAQR	Yes	S	802		b-Adrenergic Receptor kinase substrate motif;Casein kinase II substrate motif;MAPKAPK2 kinase substrate motif	3.57602e-30	86.291	70.752	58.752	-0.62888	14130000	21.2977	18.8727	19.245	21.0354	20.93	21.1996	21.2159	19.1467	21.2886
LOC_Os05g51690.1	CCT motif family protein	QGLDFETAFGLRRAYSEGDIQNLGASTPRPG	0.987743	AY(0.012)S(0.988)EGDIQNLGASTPR	Yes	S	217		14-3-3 domain binding motif;AMP-activated protein kinase substrate motif;Calmodulin-dependent protein kinase I substrate motif;Calmodulin-dependent protein kinase II substrate motif;Calmodulin-dependent protein kinase IV substrate motif;Casein kinase II substrate motif;Chk1 kinase substrate motif;G protein-coupled receptor kinase 1 substrate motif;PKA kinase substrate motif;PKC kinase substrate m…	5.07968e-54	107.61	84.967	93.823	-0.71552	17306000	22.9754	23.1109	18.1564	19.3634	20.6087	18.8402	18.6967	18.8304	20.1668
LOC_Os05g44900.1	oxidative stress 3	PAKKGLSRYYEGKSQSFACMSEVRCLEDLRK	0.987527	S(0.012)QS(0.988)FACMSEVR	Yes	S	103		PKA kinase substrate motif;PKC kinase substrate motif	0.000223215	65.305	48.529	65.305	0.20723	17227000	21.026	21.11	21.1157	20.3331	21.879	21.7067	21.6439	19.8015	20.0249
LOC_Os06g19660.2	varicose-related	SSKKRMDSDGASGQGSFGRKDSFGKEEPRGS	0.986096	MDSDGAS(0.014)GQGS(0.986)FGR	Yes	S	579		MAPKAPK2 kinase substrate motif	8.44193e-09	68.809	56.962	59.607	0.85989	13578000	20.9534	19.6509	18.9552	18.6187	20.3137	19.2533	19.1716	22.5607	22.6901
LOC_Os03g57500.1	RING-H2 group F2A	KSTRGWKERWFSRSNTISGLGTEVRREVNAG	0.986069	S(0.014)NT(0.986)ISGLGTEVR	Yes	T	295		Calmodulin-dependent protein kinase I substrate motif;Calmodulin-dependent protein kinase II alpha substrate motif;Calmodulin-dependent protein kinase II substrate motif;Calmodulin-dependent protein kinase IV substrate motif;MAPKAPK2 kinase substrate motif;PKC kinase substrate motif	5.49848e-08	81.431	63.567	81.431	-0.032741	23170000	21.2556	21.2863	18.7481	21.5785	21.7789	21.9392	20.8977	21.3432	21.3877
LOC_Os02g48800.1	RING/FYVE/PHD zinc finger superfamily protein	________MGDAAAASPPASLGKRRRRGGAG	0.986024	GDAAAAS(0.986)PPAS(0.014)LGK	Yes	S	8		ERK1,2 kinase substrate motif;G protein-coupled receptor kinase 1 substrate motif;GSK3 kinase substrate motif;GSK-3, ERK1, ERK2, CDK5 substrate motif;WW domain binding motif	0.000413064	44.457	35.544	43.813	-0.83635	14162000	22.0115	20.076	19.4448	22.1562	22.3266	18.5715	18.9472	19.0101	19.2955
LOC_Os07g37140.1	Zinc finger, RING-type;Transcription factor jumonji/aspartyl beta-hydroxylase	RQKKNKRKGRRNVNASPASPPAATSDVTRDL	0.986013	NVNAS(0.986)PAS(0.805)PPAAT(0.1)S(0.092)DVT(0.017)R	Yes	S	354		Casein kinase II substrate motif;ERK1,2 kinase substrate motif;G protein-coupled receptor kinase 1 substrate motif;GSK-3, ERK1, ERK2, CDK5 substrate motif;WW domain binding motif	2.50173e-27	123.84	113.78	41.871	0.18629	59587000	23.8309	19.4601	19.3842	19.9061	19.1355	19.9164	19.9465	23.703	23.6105
LOC_Os07g37140.1	Zinc finger, RING-type;Transcription factor jumonji/aspartyl beta-hydroxylase	RQKKNKRKGRRNVNASPASPPAATSDVTRDL	0.986013	NVNAS(0.986)PAS(0.805)PPAAT(0.1)S(0.092)DVT(0.017)R	Yes	S	354		Casein kinase II substrate motif;ERK1,2 kinase substrate motif;G protein-coupled receptor kinase 1 substrate motif;GSK-3, ERK1, ERK2, CDK5 substrate motif;WW domain binding motif	2.50173e-27	123.84	113.78	41.871	0.18629	59587000	22.3169	18.3032	18.6751	22.3247	22.2853	20.9822	19.0415	20.0603	19.2284
LOC_Os03g52594.5	VIRE2 interacting protein 2	PYDMNDFPQLTGRPSSAGGPQGQYGSLRKQG	0.985984	PS(0.014)S(0.986)AGGPQGQYGSLR	Yes	S	277		14-3-3 domain binding motif;Calmodulin-dependent protein kinase II substrate motif;G protein-coupled receptor kinase 1 substrate motif;MDC1 BRCT domain binding motif;PKA kinase substrate motif;PKC kinase substrate motif;Plk1 PBD domain binding motif	1.18673e-13	84.566	72.184	79.022	0.29077	106270000	18.9036	24.1959	23.9663	20.7428	24.1345	24.1336	24.0318	23.9922	19.2265
LOC_Os08g04840.2	myb-like transcription factor family protein	SLFDMVIDDSDDQPLSRTSSQEVEVEENLED	0.985806	SSLFDMVIDDS(0.014)DDQPLS(0.986)R	Yes	S	157		Casein kinase II substrate motif;G protein-coupled receptor kinase 1 substrate motif;GSK3 kinase substrate motif	3.7831e-05	43.798	38.305	43.798	1.1599	3322600	18.3968	21.5057	18.9557	20.5554	19.2052	20.4126	20.3651	20.4313	20.3654
LOC_Os10g32550.1	heat shock protein 60	MGPKGRNVVIEQSYGSPKVTKDGVTVAKSIE	0.985259	NVVIEQS(0.015)YGS(0.985)PK	Yes	S	137		ERK1,2 kinase substrate motif;G protein-coupled receptor kinase 1 substrate motif;Growth associated histone HI kinase substrate motif;GSK-3, ERK1, ERK2, CDK5 substrate motif;PKA kinase substrate motif;PKC kinase substrate motif;WW domain binding motif	5.78999e-11	93.011	61.937	93.011	-0.01991	86843000	20.1944	18.6675	18.9017	20.6106	25.0532	19.056	19.1179	24.6421	24.6235
LOC_Os05g41510.1	global transcription factor group B1	________MGGRTVLSDEEDEIEEEEEEENP	0.984735	T(0.015)VLS(0.985)DEEDEIEEEEEEENPRPSR	Yes	S	8		BARD1 BRCT domain binding motif;Casein kinase II substrate motif	1.34259e-46	196.99	183.75	134.31	-0.90173	235710000	19.5911	24.1305	24.2112	24.3115	24.0971	24.3879	24.5782	24.7243	24.4478
LOC_Os01g67480.1	basic helix-loop-helix (bHLH) DNA-binding superfamily protein	HVDASSAAVPLFRHSSSPAGLLSRLMADPHG	0.984711	HS(0.012)S(0.985)S(0.003)PAGLLSR	Yes	S	136		14-3-3 domain binding motif;Calmodulin-dependent protein kinase II substrate motif;Calmodulin-dependent protein kinase IV substrate motif;Chk1 kinase substrate motif;MDC1 BRCT domain binding motif;PKA kinase substrate motif;PKC kinase substrate motif;Plk1 PBD domain binding motif	1.42464e-11	105.2	92.167	105.2	0.82538	155900000	23.6581	23.6574	23.8905	19.6466	24.0307	24.0692	24.6486	24.6577	24.6523
LOC_Os12g06850.4	Transcription elongation factor (TFIIS) family protein	VRLHNSGGDGGSSVLTDGDSPDKIQGRSYQN	0.98455	LHNSGGDGGS(0.006)S(0.009)VLT(0.985)DGDS(1)PDKIQGR	Yes	T	81		Casein kinase II substrate motif;G protein-coupled receptor kinase 1 substrate motif;MAPKAPK2 kinase substrate motif	4.02154e-56	101.34	89.384	101.34	0.10006	51325000	24.5077	19.4065	24.7115	19.9771	19.8698	19.2914	19.7241	19.4344	19.6535
LOC_Os08g23440.1	cation-chloride co-transporter 1	LGLKSMTGEQIQAPSSPRDGEDVAITIGRPK	0.98447	SMTGEQIQAPS(0.016)S(0.984)PR	Yes	S	111		Casein kinase II substrate motif;ERK1,2 kinase substrate motif;Growth associated histone HI kinase substrate motif;GSK-3, ERK1, ERK2, CDK5 substrate motif;MDC1 BRCT domain binding motif;PKA kinase substrate motif;PKC kinase substrate motif;Plk1 PBD domain binding motif;Pyruvate dehydrogenase kinase substrate motif;WW domain binding motif	2.66628e-15	127.02	115.42	127.02	-0.092593	122390000	23.8265	23.5823	23.804	23.6136	23.6681	23.4752	23.6798	23.7841	23.7991
LOC_Os11g10420.2	phosphatidylinositol 4-OH kinase beta1	_____MVRLLGLRSLSFGPEESPREITVAGG	0.984224	S(0.016)LS(0.984)FGPEESPR	Yes	S	11		14-3-3 domain binding motif;Calmodulin-dependent protein kinase II substrate motif;PKA kinase substrate motif;PKC kinase substrate motif	0.00201645	47.288	33.324	47.288	-0.38649	9257900	20.7495	20.6786	20.776	18.6884	20.8197	21.0495	19.593	19.1646	19.8144
LOC_Os06g33520.1	P-loop containing nucleoside triphosphate hydrolases superfamily protein	DWISDLKTDSFHLGLSSGDEGEASTRGPAAS	0.984161	T(0.016)DS(0.015)FHLGLS(0.984)S(0.984)GDEGEASTR	Yes	S	88		Casein kinase II substrate motif;Pyruvate dehydrogenase kinase substrate motif	5.79637e-13	61.477	57.815	61.477	0.14356	37114000	20.517	19.5606	22.4748	19.1271	22.7796	22.4727	22.5455	22.5202	22.5469
LOC_Os06g33520.1	P-loop containing nucleoside triphosphate hydrolases superfamily protein	WISDLKTDSFHLGLSSGDEGEASTRGPAASR	0.984161	T(0.016)DS(0.015)FHLGLS(0.984)S(0.984)GDEGEASTR	Yes	S	89		Casein kinase II substrate motif;MDC1 BRCT domain binding motif;Plk1 PBD domain binding motif	5.79637e-13	61.477	57.815	61.477	0.14356	37114000	20.7177	18.4416	22.4748	19.3852	22.7796	22.4727	22.5455	22.5202	22.5469
LOC_Os04g31110.1	Unknown	APVAGGGGAADVAGESPDQDSTRNGSKDESF	0.98399	FAAPVAGGGGAADVAGES(0.984)PDQDS(0.008)T(0.008)R	Yes	S	140		b-Adrenergic Receptor kinase substrate motif;ERK1,2 kinase substrate motif;GSK-3, ERK1, ERK2, CDK5 substrate motif;WW domain binding motif	7.73193e-07	41.521	36.137	41.521	0.67591	10315000	19.9899	19.069	21.5581	21.3547	21.0621	19.2205	20.0423	19.7183	21.168
LOC_Os01g53000.2	trehalose-phosphatase/synthase 7	AGGRPPRARRMQRTMTTPGTLAELDEERAGS	0.983767	TMT(0.984)T(0.016)PGTLAELDEER	Yes	T	50		Calmodulin-dependent protein kinase II substrate motif;Calmodulin-dependent protein kinase IV substrate motif;Chk1 kinase substrate motif;G protein-coupled receptor kinase 1 substrate motif;PKC kinase substrate motif	3.79904e-15	127.71	114.36	127.71	0.50958	38694000	18.8865	19.8042	19.0218	19.8139	19.738	19.2458	18.2959	24.222	24.189
LOC_Os01g08760.1	choline kinase 1	__________MKRSASFDRVPEEARRILHRL	0.983522	S(0.016)AS(0.984)FDRVPEEAR	Yes	S	6		14-3-3 domain binding motif;AMP-activated protein kinase substrate motif;Calmodulin-dependent protein kinase I substrate motif;Calmodulin-dependent protein kinase II alpha substrate motif;Calmodulin-dependent protein kinase II substrate motif;Calmodulin-dependent protein kinase IV substrate motif;Chk1 kinase substrate motif;CLK1 kinase substrate motif;PKA kinase substrate motif;PKC kinase substra…	7.14785e-05	63.128	52.802	52.527	0.26702	36150000	22.1341	22.5794	21.92	19.2034	22.5543	22.4055	19.9042	22.1119	22.2719
LOC_Os06g50890.1	RNA-binding (RRM/RBD/RNP motifs) family protein	NITVEKSRRGRPRTPTPGSYLGHRYDRREPR	0.983174	T(0.017)PT(0.983)PGSYLGHR	Yes	T	192		Akt kinase substrate motif;Calmodulin-dependent protein kinase II substrate motif;Casein kinase II substrate motif;DNA dependent Protein kinase substrate motif;GSK-3, ERK1, ERK2, CDK5 substrate motif;PKC kinase substrate motif;WW domain binding motif	9.30766e-09	130.28	114.08	91.093	-0.083566	76491000	22.2433	22.1778	22.5623	21.5994	22.307	22.2339	22.1281	22.0093	22.2307
LOC_Os09g33510.2	hydroxyproline-rich glycoprotein family protein	ENKEGTEAGHASRSPTEELLDRSKAEYSSFP	0.983009	S(0.017)PT(0.983)EELLDR	Yes	T	291		Calmodulin-dependent protein kinase II substrate motif;DNA dependent Protein kinase substrate motif;G protein-coupled receptor kinase 1 substrate motif;MAPKAPK2 kinase substrate motif;PKC kinase substrate motif	0.0011684	90.108	70.865	90.108	-1.0153	34267000	21.9451	21.5519	21.6957	21.7176	21.7963	21.9169	21.9888	21.9568	22.0938
LOC_Os08g23360.1	signal recognition particle-related / SRP-related	IMEEENVPERLSKGVSTLSLGERKQAFLLDM	0.982893	GVS(0.983)T(0.017)LSLGER	Yes	S	539		Calmodulin-dependent protein kinase II substrate motif;Casein kinase II substrate motif;Chk1 kinase substrate motif;MAPKAPK2 kinase substrate motif;PKA kinase substrate motif;PKC kinase substrate motif	0.000274775	74.944	48.271	74.944	1.1082	6456900	20.3334	20.4331	20.4761	20.3216	20.9863	19.2534	20.1847	17.4908	20.2206
LOC_Os07g06840.1	alpha/beta-Hydrolases superfamily protein	___________MASLSDPNSPPPHVVEDCRG	0.982858	AS(0.015)LS(0.983)DPNS(0.002)PPPHVVEDCR	Yes	S	5		G protein-coupled receptor kinase 1 substrate motif;GSK3 kinase substrate motif	1.31026e-27	136.38	106.37	122.39	0.11511	496520000	19.1476	22.28	19.8766	20.0404	19.3364	22.4725	20.0955	22.5154	22.7158
LOC_Os06g46366.1	RING/U-box superfamily protein	STRTKSSLKSIIPQQSFRARSSAQEGDRAIL	0.982705	S(0.017)IIPQQS(0.983)FR	Yes	S	90		PKA kinase substrate motif;PKC kinase substrate motif	0.00481106	43.282	16.68	43.282	0.4582	15750000	20.6507	20.4704	20.5393	21.2489	19.5147	21.2313	20.9671	20.9329	21.0168
LOC_Os01g41710.1	photosystem II light harvesting complex gene B1B2	AAAKVFGEGRITMRKSAAKPKPAASGSPWYG	0.982637	S(0.983)AAKPKPAAS(0.014)GS(0.004)PWYGADR	Yes	S	32		G protein-coupled receptor kinase 1 substrate motif;PKA kinase substrate motif;PKC kinase substrate motif	3.35039e-13	63.918	53.45	44.258	0.22208	35205000	19.825	18.979	22.514	18.8109	23.1016	19.8047	23.2123	20.3222	23.3235
LOC_Os07g42770.1	CDPK-related kinase	YILLCGSRPFWARTESGIFRSVLKADPSYNE	0.982212	T(0.018)ES(0.982)GIFR	Yes	S	209		14-3-3 domain binding motif;b-Adrenergic Receptor kinase substrate motif;Calmodulin-dependent protein kinase II substrate motif;PKA kinase substrate motif;PKC kinase substrate motif	0.0237556	55.531	13.638	52.716	-0.092955	136210000	24.1286	19.4259	23.9826	24.1923	24.0363	24.0554	23.9019	23.9817	23.8615
LOC_Os10g18340.1	Unknown	ESLMEKKGGGEESAGSGGAAGGLFKMAQGFM	0.982082	KGGGEES(0.018)AGS(0.982)GGAAGGLFK	Yes	S	149		G protein-coupled receptor kinase 1 substrate motif	1.50303e-13	64.87	56.078	61.345	0.38165	157220000	19.1106	23.2753	23.7501	23.0963	23.6266	23.6505	23.8104	23.3708	23.8606
LOC_Os09g38090.1	plastid movement impaired1	PKVSRSEPKLTPTKGSPSPDLRGIDDFKLDE	0.982011	LT(0.876)PT(0.134)KGS(0.982)PS(0.008)PDLR	Yes	S	343		Casein kinase II substrate motif;ERK1,2 kinase substrate motif;GSK-3, ERK1, ERK2, CDK5 substrate motif;PKA kinase substrate motif;PKC kinase substrate motif;WW domain binding motif	4.48934e-18	84.689	67.81	71.594	-0.083307	264040000	24.619	19.4984	24.9566	25.1679	24.7945	25.1655	20.199	25.1971	24.6321
LOC_Os05g26890.1	G protein alpha subunit 1	KELSQVESDSSKYVISPDNQEIGEKLSDIDG	0.981922	Y(0.018)VIS(0.982)PDNQEIGEK	Yes	S	73		ERK1,2 kinase substrate motif;GSK-3, ERK1, ERK2, CDK5 substrate motif;PKA kinase substrate motif;WW domain binding motif	9.6884e-05	60.434	49.604	60.434	-0.62975	36578000	22.7145	22.5038	18.663	22.4215	22.5445	19.488	22.5123	19.117	22.5239
LOC_Os02g35190.2	chloride channel C	GALLRYNDSGGGRSGSAGEPLLRKRTMNTTS	0.981876	S(0.018)GS(0.982)AGEPLLR	Yes	S	53		14-3-3 domain binding motif;Calmodulin-dependent protein kinase II substrate motif;Casein kinase II substrate motif;G protein-coupled receptor kinase 1 substrate motif;PKA kinase substrate motif;PKC kinase substrate motif	3.60419e-06	99.343	76.199	98.254	-0.035492	87529000	23.5534	23.2216	23.4386	23.1465	23.4083	23.1957	23.5447	23.4811	20.8388
LOC_Os01g69990.1	GYF domain-containing protein	SIENSGKLGLRSSSGSMLDMQRGDFSGIMGG	0.981849	S(0.001)S(0.001)S(0.015)GS(0.982)MLDMQR	Yes	S	1321		Casein kinase II substrate motif;MAPKAPK2 kinase substrate motif;Pyruvate dehydrogenase kinase substrate motif	0.000133886	67.153	44.236	65.395	-0.41354	53613000	23.4135	18.4964	23.4073	23.4809	19.8721	19.3578	23.2074	19.7299	23.2423
LOC_Os02g14530.1	Mitogen activated protein kinase kinase kinase-related	SRRQVSNQKAVSLPSSPHRLRSDGSGLRGPA	0.981519	AVS(1)LPS(0.019)S(0.982)PHR	Yes	S	481		Cdc2 kinase substrate motif;CDK kinase substrate motif;CDK1,2,4,6 kinase substrate motif;ERK1,2 kinase substrate motif;Growth associated histone HI kinase substrate motif;GSK-3, ERK1, ERK2, CDK5 substrate motif;MAPKAPK2 kinase substrate motif;MDC1 BRCT domain binding motif;Plk1 PBD domain binding motif;WW domain binding motif	0.000377326	72.652	39.564	72.652	-0.49518	64236000	22.9798	22.9247	22.7377	22.7898	22.7627	22.7646	19.4239	22.7319	22.9339
LOC_Os03g63940.1	homolog of yeast sucrose nonfermenting 4	RMNMDVDNDNFQRTVSLSDGIIQEGPQRISE	0.981423	T(0.008)VS(0.981)LS(0.011)DGIIQEGPQR	Yes	S	136		14-3-3 domain binding motif;Calmodulin-dependent protein kinase II alpha substrate motif;Calmodulin-dependent protein kinase II substrate motif;Calmodulin-dependent protein kinase IV substrate motif;Casein kinase II substrate motif;Phosphorylase kinase substrate motif;PKA kinase substrate motif;PKC kinase substrate motif;Pyruvate dehydrogenase kinase substrate motif	1.19291e-15	86.291	66.452	81.525	0.025833	41736000	21.8289	19.1096	21.9055	22.5874	22.6044	22.5847	22.2819	22.3525	22.1514
LOC_Os08g43090.1	Basic-leucine zipper (bZIP) transcription factor family protein	ERKDGGGKSRHCRSLSVDSFIEKLNFDESPK	0.981265	S(0.006)LS(0.981)VDS(0.012)FIEK	Yes	S	249		14-3-3 domain binding motif;Calmodulin-dependent protein kinase II substrate motif;Casein kinase II substrate motif;Phosphorylase kinase substrate motif;PKA kinase substrate motif;PKC kinase substrate motif	8.72885e-06	94.767	67.286	54.259	1.1126	72873000	24.3355	24.4549	19.3275	20.499	19.0756	19.0641	19.4557	24.7749	19.2032
LOC_Os02g33600.1	VQ motif-containing protein	_______MDASDGRPSPRSRQLQGPRPPRLA	0.981011	MDAS(0.019)DGRPS(0.981)PR	Yes	S	9		Casein kinase II substrate motif;DNA dependent Protein kinase substrate motif;ERK1,2 kinase substrate motif;Growth associated histone HI kinase substrate motif;GSK-3, ERK1, ERK2, CDK5 substrate motif;PKA kinase substrate motif;PKC kinase substrate motif;WW domain binding motif	0.00116688	48.004	18.705	48.004	-0.92387	27792000	19.5683	19.9549	23.7344	19.1368	23.6384	19.22	19.6924	20.122	19.0791
LOC_Os04g40100.1	Phototropic-responsive NPH3 family protein	PKGSPARAGRHRRSMSAESGELEGARRSTSM	0.980982	S(0.016)MS(0.981)AES(0.003)GELEGAR	Yes	S	373		14-3-3 domain binding motif;Calmodulin-dependent protein kinase II substrate motif;Casein kinase II substrate motif;PKA kinase substrate motif;PKC kinase substrate motif;ZIP kinase substrate motif	8.58526e-05	61.353	52.624	52.555	-2.4415	34536000	21.8552	21.8798	21.908	21.6854	21.9435	21.729	21.8623	21.9249	22.0264
LOC_Os12g37710.1	Photosystem II reaction center PsbP family protein	GKLYYEVEVNIKSFASNNELAVMPQDRVQRL	0.980846	S(0.019)FAS(0.981)NNELAVMPQDR	Yes	S	185		AMP-activated protein kinase substrate motif;Casein kinase II substrate motif;PKA kinase substrate motif	1.72492e-06	60.434	38.876	56.359	0.17451	30435000	21.849	21.5864	21.7047	21.4003	21.6082	21.8845	21.6303	21.7352	21.7463
LOC_Os03g06930.1	BEL1-like homeodomain 7	GKDEAISSEDRDEFQSPSSAAAARHAGVAGQ	0.980764	GKDEAISSEDRDEFQS(0.981)PS(0.016)S(0.002)AAAAR	Yes	S	438		Casein kinase I substrate motif;Casein kinase II substrate motif;ERK1,2 kinase substrate motif;G protein-coupled receptor kinase 1 substrate motif;GSK-3, ERK1, ERK2, CDK5 substrate motif;WW domain binding motif	3.89823e-42	122.66	108.79	70.799	0.11925	40087000	21.3767	18.8286	18.3519	23.2357	20.4252	23.5133	19.5301	20.814	23.8871
LOC_Os08g08820.2	protodermal factor 2	SKSCSENVDGAGDGLSGDDQDPNQRPRKKRY	0.980233	S(0.004)CS(0.016)ENVDGAGDGLS(0.98)GDDQDPNQRPR	Yes	S	95		Casein kinase I substrate motif;Casein kinase II substrate motif;Pyruvate dehydrogenase kinase substrate motif	1.48513e-09	44.301	30.57	44.301	0.27472	10178000	18.3091	22.2554	22.0422	19.6293	20.3442	19.7017	19.6466	19.9124	20.2611
LOC_Os05g46330.1	myb-like transcription factor family protein	DHKRKTTGRFIDAPPSPPQSKRPRKLKASD_	0.980197	FIDAPPS(0.98)PPQS(0.02)K	Yes	S	424		DNA dependent Protein kinase substrate motif;ERK1,2 kinase substrate motif;G protein-coupled receptor kinase 1 substrate motif;GSK3 kinase substrate motif;GSK-3, ERK1, ERK2, CDK5 substrate motif;WW domain binding motif	0.000212799	60.49	48.276	60.49	-0.39568	19109000	21.6107	19.0735	21.5392	19.9671	20.5396	21.5793	21.582	21.671	21.6309
LOC_Os09g33510.2	hydroxyproline-rich glycoprotein family protein	SSHQPSIHVRVSPNTSPPLLSSPKIKELHEL	0.979754	VS(0.938)PNT(0.081)S(0.98)PPLLS(0.001)SPK	Yes	S	490		ERK1,2 kinase substrate motif;GSK-3, ERK1, ERK2, CDK5 substrate motif;MAPKAPK2 kinase substrate motif;WW domain binding motif	2.22166e-15	87.932	65.291	71.344	0.16542	135630000	24.0932	23.9817	23.9102	23.8943	20.333	24.008	24.016	24.0484	24.1512
LOC_Os06g39912.1	Unknown	MAGLQRSATTFRRSGSSGLVWDERFLTEDAE	0.979742	S(0.018)GS(0.98)S(0.002)GLVWDER	Yes	S	17		14-3-3 domain binding motif;AMP-activated protein kinase substrate motif;Calmodulin-dependent protein kinase I substrate motif;Calmodulin-dependent protein kinase II substrate motif;Calmodulin-dependent protein kinase IV substrate motif;PKA kinase substrate motif;PKC kinase substrate motif;ZIP kinase substrate motif	1.17964e-12	145.28	118.57	145.28	-0.14429	177260000	20.4059	24.546	24.6511	19.6312	24.6521	24.5512	24.4917	24.5678	24.5631
LOC_Os06g08140.1	DNA-binding protein phosphatase 1	PQVRVSRPGRVARSISAEGLNSLRTLLRNQ_	0.979707	S(0.02)IS(0.98)AEGLNSLR	Yes	S	346		14-3-3 domain binding motif;Calmodulin-dependent protein kinase I substrate motif;Calmodulin-dependent protein kinase II substrate motif;Calmodulin-dependent protein kinase IV substrate motif;Casein kinase II substrate motif;Chk1 kinase substrate motif;PKA kinase substrate motif;PKC kinase substrate motif	1.24079e-06	89.403	66.929	88.187	0.22319	55299000	22.7461	22.7473	22.8458	20.0493	22.8227	22.7349	22.6016	22.5752	22.6697
LOC_Os02g31080.1	hydroxyproline-rich glycoprotein family protein	ASPLPRPPAALARSYSIPSNSQRTPIITVNK	0.979536	S(0.011)Y(0.009)S(0.98)IPS(0.001)NS(0.001)QR	Yes	S	562		14-3-3 domain binding motif;Calmodulin-dependent protein kinase II alpha substrate motif;Calmodulin-dependent protein kinase II substrate motif;Calmodulin-dependent protein kinase IV substrate motif;Casein kinase II substrate motif;Chk1 kinase substrate motif;Phosphorylase kinase substrate motif;PKA kinase substrate motif;PKC kinase substrate motif	0.00241162	47.894	31.262	47.894	0.22494	11446000	19.3631	17.9115	19.9132	21.5968	19.0054	21.3923	21.5198	21.2618	19.1043
LOC_Os05g38950.2	Ypt/Rab-GAP domain of gyp1p superfamily protein	QVETPKLDVLEESMGSPKEDNKSRVEVPKED	0.978164	LDVLEES(0.022)MGS(0.978)PK	Yes	S	789		Casein kinase II substrate motif;ERK1,2 kinase substrate motif;Growth associated histone HI kinase substrate motif;GSK-3, ERK1, ERK2, CDK5 substrate motif;PKA kinase substrate motif;PKC kinase substrate motif;WW domain binding motif	3.75185e-10	87.001	64.261	87.001	2.5553	82931000	22.6862	18.7905	22.5561	20.4645	22.393	22.345	22.5035	22.6844	22.5693
LOC_Os04g46190.2	ubiquitin C-terminal hydrolase 3	VILLYPQDRKKESVASPSSTVESKKLSKNVY	0.977419	ES(0.002)VAS(0.977)PS(0.014)S(0.004)T(0.004)VESK	Yes	S	48		Casein kinase II substrate motif;ERK1,2 kinase substrate motif;G protein-coupled receptor kinase 1 substrate motif;GSK-3, ERK1, ERK2, CDK5 substrate motif;WW domain binding motif	3.32504e-07	73.927	49.897	68.809	-0.81066	74729000	21.0583	23.8349	22.9812	22.395	23.5002	18.6723	23.7719	18.9605	24.0689
LOC_Os04g54440.3	UBP1-associated protein 2A	___MAPKKRKADPAESPVASSEAGAGTNHHQ	0.977331	KADPAES(0.977)PVAS(0.536)S(0.486)EAGAGT(0.001)NHHQETPSSELKPR	Yes	S	13		b-Adrenergic Receptor kinase substrate motif;ERK1,2 kinase substrate motif;G protein-coupled receptor kinase 1 substrate motif;GSK3 kinase substrate motif;GSK-3, ERK1, ERK2, CDK5 substrate motif;WW domain binding motif	1.86496e-53	92.732	88.92	81.379	-0.5841	270800000	23.7877	23.7864	24.4053	23.3535	23.5645	24.1129	25.2368	24.3865	24.2002
LOC_Os07g48780.2	calmodulin 5	DFPEFLNLMARKMKDTDSEEELKEAFRVFDK	0.977177	MKDT(0.977)DS(0.023)EEELKEAFR	Yes	T	44		b-Adrenergic Receptor kinase substrate motif;Casein kinase II substrate motif;PKA kinase substrate motif;PKC kinase substrate motif	2.27109e-09	72.175	59.974	69.594	0.091834	35456000	19.7213	19.4365	17.726	23.1638	18.8048	22.4903	18.4999	23.2857	23.2449
LOC_Os04g51370.2	yeast YAK1-related gene 1	IDFGSACLEGKTVYSYIQSRYYRSPEVILGY	0.977149	TVY(0.01)S(0.013)Y(0.977)IQSR	Yes	Y	291		ALK kinase substrate motif	2.21053e-08	114.28	77.886	114.28	0.42226	52373000	23.0936	20.5872	22.8128	22.6264	22.9528	22.8669	22.8571	22.5671	19.4801
LOC_Os06g13820.2	dynamin-like 3	DNRAASYANDISEAESPRTPNRPGEDWRSAF	0.977041	AASYANDIS(0.023)EAES(0.977)PR	Yes	S	844		b-Adrenergic Receptor kinase substrate motif;Casein kinase I substrate motif;Casein kinase II substrate motif;ERK1,2 kinase substrate motif;G protein-coupled receptor kinase 1 substrate motif;Growth associated histone HI kinase substrate motif;GSK-3, ERK1, ERK2, CDK5 substrate motif;MAPKAPK2 kinase substrate motif;PKA kinase substrate motif;PKC kinase substrate motif;WW domain binding motif	3.58149e-09	69.92	62.54	55.841	-0.12107	56470000	23.2388	18.233	22.9934	23.1681	23.063	18.8203	18.6691	23.3439	23.1621
LOC_Os06g43560.1	Phox (PX) domain-containing protein	DHDSNPGHARKDSAESIGSDLSSLRGSELSV	0.976718	KDS(0.977)AES(0.977)IGS(0.044)DLS(0.002)S(0.001)LR	Yes	S	304		b-Adrenergic Receptor kinase substrate motif;Casein kinase II substrate motif	0.000150906	46.926	33.789	44.089	0.45443	18118000	21.3776	21.3139	18.3672	21.0456	21.1419	20.9521	20.1067	21.2364	21.4864
LOC_Os02g34560.2	cytosolic invertase 2	_MELAVGAGGMRRSASHTSLSESDDFDLSRL	0.975956	S(0.014)AS(0.976)HT(0.01)SLSESDDFDLSR	Yes	S	15		14-3-3 domain binding motif;AMP-activated protein kinase substrate motif;Calmodulin-dependent protein kinase I substrate motif;Calmodulin-dependent protein kinase II substrate motif;Calmodulin-dependent protein kinase IV substrate motif;Casein kinase II substrate motif;Chk1 kinase substrate motif;PKA kinase substrate motif;PKC kinase substrate motif;ZIP kinase substrate motif	8.77147e-27	185.67	171.86	169.09	0.49425	565110000	24.9847	19.6025	18.2916	25.0756	18.4288	25.0044	24.6828	24.8954	24.7633
LOC_Os03g03440.2	Unknown	TDLVEKAGGVGVAPPSPSPSEGKAEPGPART	0.975904	AGGVGVAPPS(0.976)PS(0.132)PS(0.892)EGKAEPGPAR	Yes	S	81		Casein kinase II substrate motif;DNA dependent Protein kinase substrate motif;ERK1,2 kinase substrate motif;G protein-coupled receptor kinase 1 substrate motif;GSK3 kinase substrate motif;GSK-3, ERK1, ERK2, CDK5 substrate motif;WW domain binding motif	4.46868e-22	87.519	75.356	58.858	0.066047	220860000	22.356	22.2228	22.164	22.3792	22.4373	22.181	22.4084	22.4657	22.4223
LOC_Os03g03440.2	Unknown	TDLVEKAGGVGVAPPSPSPSEGKAEPGPART	0.975904	AGGVGVAPPS(0.976)PS(0.132)PS(0.892)EGKAEPGPAR	Yes	S	81		Casein kinase II substrate motif;DNA dependent Protein kinase substrate motif;ERK1,2 kinase substrate motif;G protein-coupled receptor kinase 1 substrate motif;GSK3 kinase substrate motif;GSK-3, ERK1, ERK2, CDK5 substrate motif;WW domain binding motif	4.46868e-22	87.519	75.356	58.858	0.066047	220860000	25.1899	25.0787	24.9728	19.4035	19.4616	25.1013	19.4444	18.9335	24.8574
LOC_Os01g69100.1	Unknown	RKEQQQAAAAGVGVRSPGSGSKDEMFFDSRA	0.975315	S(0.975)PGS(0.56)GS(0.465)KDEMFFDSR	Yes	S	60		Casein kinase II substrate motif;ERK1,2 kinase substrate motif;Growth associated histone HI kinase substrate motif;GSK-3, ERK1, ERK2, CDK5 substrate motif;WW domain binding motif	0.00197285	45.863	45.863	45.863	-0.040704	25108000	22.2669	18.853	18.9815	18.4981	21.6443	21.9794	22.0212	21.9707	22.03
LOC_Os06g15360.4	Rad23 UV excision repair protein family	KASSSGASTASKAPVSQSQPATPVASVARTP	0.97501	APVS(0.975)QS(0.881)QPAT(0.143)PVAS(0.001)VAR	Yes	S	93		ATM kinase substrate motif;Casein kinase II substrate motif;DNA dependent Protein kinase substrate motif;G protein-coupled receptor kinase 1 substrate motif;PKA kinase substrate motif	1.98296e-07	58.676	42.787	58.676	0.034572	22978000	22.824	22.998	19.0974	19.3723	20.2252	19.3663	18.7918	22.6573	18.5851
LOC_Os05g02500.3	mitogen-activated protein kinase phosphatase 1	SLRRKFISRSLARVYSDSALIRDLDPRVDRV	0.974322	VY(0.008)S(0.974)DS(0.018)ALIR	Yes	S	230		14-3-3 domain binding motif;Calmodulin-dependent protein kinase I substrate motif;Calmodulin-dependent protein kinase II substrate motif;Calmodulin-dependent protein kinase IV substrate motif;Casein kinase II substrate motif;Chk1 kinase substrate motif;PKA kinase substrate motif;PKC kinase substrate motif	0.000909045	82.749	64.714	82.749	-0.38801	60301000	23.032	23.0263	17.7961	23.086	23.2312	23.3327	22.6493	19.8431	22.7971
LOC_Os10g36350.2	vesicle associated protein	LDNGRSGSELSSGNVSLRSAEMGTELGSPLG	0.974232	SGS(0.001)ELS(0.003)S(0.022)GNVS(0.974)LR	Yes	S	169		Casein kinase II substrate motif;G protein-coupled receptor kinase 1 substrate motif;MAPKAPK2 kinase substrate motif;PKA kinase substrate motif;PKC kinase substrate motif	8.87682e-05	61.11	43.246	61.11	0.082597	21425000	21.7423	21.5314	19.6111	21.266	19.2411	21.6309	21.4774	21.4912	21.6314
LOC_Os04g35700.2	mitogen-activated protein kinase kinase kinase 3	PSVTPRAREKARSLDSPSAAAPRHGGGRCGG	0.974104	S(0.008)LDS(0.974)PS(0.018)AAAPR	Yes	S	59		b-Adrenergic Receptor kinase substrate motif;Casein kinase II substrate motif;ERK1,2 kinase substrate motif;G protein-coupled receptor kinase 1 substrate motif;GSK-3, ERK1, ERK2, CDK5 substrate motif;WW domain binding motif	8.2148e-05	68.224	41.84	67.993	-0.30438	17753000	21.2664	21.1614	21.2151	21.206	21.1083	21.008	17.8231	20.4964	20.8959
LOC_Os06g50890.1	RNA-binding (RRM/RBD/RNP motifs) family protein	HRDARDYYDGRGGRGYSPHRSPPYGGGRARR	0.973965	GY(0.974)S(0.99)PHRS(0.036)PPYGGGR	Yes	Y	271		Src kinase substrate motif	1.65926e-21	93.909	85.081	91.657	0.28449	2828400000	21.1855	28.6067	28.2283	28.3866	28.7161	18.8231	19.1491	28.3964	19.6691
LOC_Os08g06344.3	P-loop containing nucleoside triphosphate hydrolases superfamily protein	DGGNAGKKWTLDGEESDEEGNQEDGKKSDDN	0.973665	KWT(0.026)LDGEES(0.974)DEEGNQEDGKK	Yes	S	233		b-Adrenergic Receptor kinase substrate motif;BARD1 BRCT domain binding motif;Casein kinase II substrate motif	2.87689e-18	72.771	65.238	41.482	0.64613	104510000	23.8246	23.1464	19.9703	23.4064	20.0411	23.5954	23.2293	20.4193	19.9413
LOC_Os04g40430.2	Surfeit locus protein 2 (SURF2)	KAAAAEAAAPDAGVSSPQGGGGEKEGSFLLG	0.97351	AAAAEAAAPDAGVS(0.026)S(0.974)PQGGGGEK	Yes	S	21		ERK1,2 kinase substrate motif;GSK-3, ERK1, ERK2, CDK5 substrate motif;MDC1 BRCT domain binding motif;Plk1 PBD domain binding motif;WW domain binding motif	4.16009e-31	84.829	75.414	77.468	0.35315	199900000	25.3562	24.7326	24.7957	25.026	20.1208	23.8872	24.611	18.251	24.5549
LOC_Os03g26630.2	SAP domain-containing protein	GSPEKLNLDRSSGDESMEEDVMEIKQVESNI	0.973284	S(0.013)S(0.013)GDES(0.973)MEEDVMEIK	Yes	S	380		b-Adrenergic Receptor kinase substrate motif;Casein kinase II substrate motif;MAPKAPK2 kinase substrate motif;Plk1 kinase substrate motif	0.000578382	42.336	24.024	42.001	-1.0297	25065000	21.5217	21.3543	21.6545	19.073	21.6585	21.5	21.6937	21.592	21.4105
LOC_Os10g33680.1	Calcium-binding EF-hand family protein	RVMRRGSGAGPSSLGSPLKVVSEPVREVIPQ	0.970951	GSGAGPS(0.004)S(0.025)LGS(0.971)PLK	Yes	S	119		Cdc2 kinase substrate motif;CDK kinase substrate motif;CDK1,2,4,6 kinase substrate motif;ERK1,2 kinase substrate motif;GSK-3, ERK1, ERK2, CDK5 substrate motif;MAPKAPK2 kinase substrate motif;WW domain binding motif	0.000310806	49.31	38.158	48.704	-0.21901	59838000	23.1909	18.7564	18.6087	20.3372	23.4454	23.3721	23.1051	23.2206	23.1309
LOC_Os02g19220.2	Unknown	KLTRSINEPTQSGIISRGGSISRQSSTLDWA	0.970116	SINEPTQS(0.03)GIIS(0.97)R	Yes	S	99		G protein-coupled receptor kinase 1 substrate motif;GSK3 kinase substrate motif;MAPKAPK2 kinase substrate motif	1.60101e-08	78.486	65.366	74.769	-1.0238	51752000	19.3994	22.722	22.6456	22.5205	22.5741	22.6381	22.5458	22.5517	22.782
LOC_Os02g48010.1	little nuclei1	LDALALKDSTDIEYPSLAVEADDRSPNPDTL	0.970088	DS(0.001)T(0.005)DIEY(0.024)PS(0.97)LAVEADDR	Yes	S	744		Casein kinase I substrate motif;DNA dependent Protein kinase substrate motif	5.12807e-05	46.408	31.207	46.408	-0.4903	10682000	18.8989	21.8031	18.8743	18.8283	19.5647	20.2897	19.4407	21.7961	21.6891
LOC_Os10g31040.6	Divalent ion symporter	RRSESMNRADALRSRSYNSEGDIQVAIRSLR	0.970043	S(0.97)Y(0.028)NS(0.001)EGDIQVAIR	Yes	S	273		14-3-3 domain binding motif;Calmodulin-dependent protein kinase II substrate motif;Casein kinase II substrate motif;PKA kinase substrate motif;PKC kinase substrate motif	5.85459e-18	115.57	94.906	63.76	-1.0479	415320000	25.0118	25.0674	25.028	24.7946	19.3186	25.0483	20.1704	24.6064	24.6238
LOC_Os06g27970.1	FKBP12 interacting protein 37	PRLDEEDAFGRDFNSSPSPTAPPARSGEKRP	0.969884	DFNS(0.022)S(0.97)PS(0.008)PTAPPAR	Yes	S	22		Casein kinase II substrate motif;ERK1,2 kinase substrate motif;G protein-coupled receptor kinase 1 substrate motif;GSK-3, ERK1, ERK2, CDK5 substrate motif;MDC1 BRCT domain binding motif;Plk1 PBD domain binding motif;WW domain binding motif	2.4267e-21	139.89	97.33	122.39	-0.059693	241940000	24.691	24.5614	24.5129	19.3402	24.5609	24.5682	24.4383	24.5282	24.5575
LOC_Os06g27970.1	FKBP12 interacting protein 37	PRLDEEDAFGRDFNSSPSPTAPPARSGEKRP	0.969884	DFNS(0.022)S(0.97)PS(0.008)PTAPPAR	Yes	S	22		Casein kinase II substrate motif;ERK1,2 kinase substrate motif;G protein-coupled receptor kinase 1 substrate motif;GSK-3, ERK1, ERK2, CDK5 substrate motif;MDC1 BRCT domain binding motif;Plk1 PBD domain binding motif;WW domain binding motif	2.4267e-21	139.89	97.33	122.39	-0.059693	241940000	22.6629	22.724	22.8618	22.1689	22.3748	22.4223	20.0263	21.9229	21.922
LOC_Os01g61780.1	vacuolar proton ATPase A1	RFLGTSEMDPDSEPDSARSRHDDFNFSEVFV	0.969658	FLGT(0.001)S(0.001)EMDPDS(0.028)EPDS(0.97)AR	Yes	S	689		b-Adrenergic Receptor kinase substrate motif;Casein kinase I substrate motif;Casein kinase II substrate motif;MAPKAPK2 kinase substrate motif;PKA kinase substrate motif;PKC kinase substrate motif	4.56736e-05	46.964	37.532	46.408	-0.14781	10732000	19.3761	22.377	22.3334	19.8982	20.2581	19.998	19.1811	18.3167	18.8525
LOC_Os08g13350.2	Ubiquitin-specific protease family C19-related protein	NYSGSISSSVPGAGGSARAKSNSGPLNKHGE	0.969244	S(0.13)NY(0.484)S(0.166)GS(0.195)IS(0.018)S(0.018)S(0.019)VPGAGGS(0.969)AR	Yes	S	108		PKA kinase substrate motif;PKC kinase substrate motif	0.000206225	41.554	30.61	40.52	-2.3962	16110000	22.5677	22.0609	19.9931	20.1119	22.3959	18.6171	20.4868	20.2073	19.5287
LOC_Os03g24180.1	Rho GTPase activation protein (RhoGAP) with PH domain	HVLPYGSSRPLTRKLSLDASSSDSRGMEAST	0.969161	KLS(0.969)LDAS(0.009)S(0.009)S(0.009)DS(0.002)R	Yes	S	778		14-3-3 domain binding motif;Calmodulin-dependent protein kinase II alpha substrate motif;Calmodulin-dependent protein kinase II substrate motif;Calmodulin-dependent protein kinase IV substrate motif;Chk1 kinase substrate motif;G protein-coupled receptor kinase 1 substrate motif;GSK3 kinase substrate motif;Phosphorylase kinase substrate motif;PKA kinase substrate motif;PKC epsilon kinase substrate…	0.0168453	45.257	22.783	41.401	-0.79147	44634000	22.303	20.9421	20.4582	21.3138	24.9276	19.9376	20.5026	19.6761	18.86
LOC_Os05g49270.1	Major facilitator superfamily protein	_MNRGGGVGVGDESGSDYESGGGMRKPLLMH	0.968615	GGGVGVGDES(0.031)GS(0.969)DYESGGGMR	Yes	S	15		Casein kinase I substrate motif;Casein kinase II substrate motif;G protein-coupled receptor kinase 1 substrate motif;GSK3 kinase substrate motif	4.86867e-37	129.32	113.18	93.152	0.10836	161100000	24.1964	24.0007	23.9207	24.0819	24.2421	23.8095	24.1917	24.1464	24.1933
LOC_Os03g10180.1	J-domain protein required for chloroplast accumulation response 1	TKHNTNNAKNNVLGASPSSKSSRSPSGEKSR	0.968184	NNVLGAS(0.968)PS(0.192)S(0.84)K	Yes	S	339		Casein kinase II substrate motif;ERK1,2 kinase substrate motif;GSK-3, ERK1, ERK2, CDK5 substrate motif;WW domain binding motif	7.59537e-05	69.451	58.577	69.451	0.91818	12003000	21.0924	21.2754	21.1471	21.2485	20.5567	20.1667	19.1717	21.2038	19.0252
LOC_Os02g39030.2	phosphoprotein phosphatase inhibitors	KTPYHSMIDEDDGTVSPKRTIEESVDKSTHA	0.967928	TPYHSMIDEDDGT(0.032)VS(0.968)PKR	Yes	S	56		Cdc2 kinase substrate motif;CDK kinase substrate motif;CDK1,2,4,6 kinase substrate motif;ERK1,2 kinase substrate motif;G protein-coupled receptor kinase 1 substrate motif;Growth associated histone HI kinase substrate motif;GSK-3, ERK1, ERK2, CDK5 substrate motif;PKA kinase substrate motif;PKC kinase substrate motif;WW domain binding motif	3.51901e-10	62.19	51.723	62.19	0.48001	47252000	20.3268	22.8192	22.9488	23.766	23.3162	18.9657	19.1846	19.8396	20.254
LOC_Os12g35290.1	conserved oligomeric Golgi complex component-related / COG complex component-related	FDAVSQLLTVPARSNSSGISIERRQSGSIER	0.967446	S(0.004)NS(0.967)S(0.028)GISIER	Yes	S	530		14-3-3 domain binding motif;Calmodulin-dependent protein kinase II substrate motif;G protein-coupled receptor kinase 1 substrate motif;GSK3 kinase substrate motif;PKA kinase substrate motif;PKC kinase substrate motif	0.00103745	60.49	50.902	54.471	-0.15803	14770000	21.2893	21.2313	20.8564	19.6407	19.99	20.8557	20.8487	20.8619	21.0394
LOC_Os02g49080.1	RNA-binding KH domain-containing protein	AFQSEGSPAYSWRGGSQGSSSGLIVKKTMKV	0.967323	GGS(0.967)QGS(0.027)S(0.005)S(0.001)GLIVK	Yes	S	126		14-3-3 domain binding motif;ATM kinase substrate motif;Calmodulin-dependent protein kinase II substrate motif;Casein kinase II substrate motif;DNA dependent Protein kinase substrate motif;G protein-coupled receptor kinase 1 substrate motif;GSK3 kinase substrate motif;PKA kinase substrate motif;PKC kinase substrate motif	0.000828395	50.292	40.263	50.292	0.95894	53273000	22.1546	22.0881	22.0002	21.8628	22.1434	22.2964	22.0258	19.8458	22.1004
LOC_Os02g49080.1	RNA-binding KH domain-containing protein	AFQSEGSPAYSWRGGSQGSSSGLIVKKTMKV	0.967323	GGS(0.967)QGS(0.027)S(0.005)S(0.001)GLIVK	Yes	S	126		14-3-3 domain binding motif;ATM kinase substrate motif;Calmodulin-dependent protein kinase II substrate motif;Casein kinase II substrate motif;DNA dependent Protein kinase substrate motif;G protein-coupled receptor kinase 1 substrate motif;GSK3 kinase substrate motif;PKA kinase substrate motif;PKC kinase substrate motif	0.000828395	50.292	40.263	50.292	0.95894	53273000	19.6116	22.489	18.9045	22.4015	19.6663	22.492	20.8062	17.9931	19.769
LOC_Os08g39630.1	basic helix-loop-helix (bHLH) DNA-binding superfamily protein	GGGGLAHQFSLPKTSSEMAAIEKFLQFQDAV	0.967298	T(0.016)S(0.016)S(0.967)EMAAIEK	Yes	S	299		Calmodulin-dependent protein kinase II substrate motif;Chk1 kinase substrate motif;G protein-coupled receptor kinase 1 substrate motif;MDC1 BRCT domain binding motif;PKA kinase substrate motif;PKC kinase substrate motif;Plk1 PBD domain binding motif	0.00137525	56.729	33.301	50.04	0.15481	28984000	23.3399	19.9847	19.1168	20.0652	20.6417	19.4482	23.0892	23.1708	19.8278
LOC_Os01g03144.1	ABC-2 type transporter family protein	TESNSSLTNPEGSEFSPKLIQKSTTKHRRGW	0.967146	VAITESNSSLTNPEGS(0.032)EFS(0.967)PK	Yes	S	361		ERK1,2 kinase substrate motif;Growth associated histone HI kinase substrate motif;GSK-3, ERK1, ERK2, CDK5 substrate motif;PKA kinase substrate motif;PKC kinase substrate motif;WW domain binding motif	1.40311e-06	48.053	42.669	48.053	0.0092497	106450000	18.8825	19.4779	18.0786	18.7115	25.0393	25.1522	19.8118	19.1418	25.0361
LOC_Os06g30020.1	Proline-rich spliceosome-associated (PSP) family protein / zinc knuckle (CCHC-type) family protein	ADRYSRYHSYDYGPASPSHGRSHPDRGWRSS	0.967075	YHSYDY(0.002)GPAS(0.967)PS(0.03)HGR	Yes	S	477		Casein kinase II substrate motif;ERK1,2 kinase substrate motif;GSK-3, ERK1, ERK2, CDK5 substrate motif;WW domain binding motif	1.72826e-05	56.817	51.762	54.288	-0.43314	34550000	19.5181	19.2119	22.7315	22.5343	19.9731	22.5917	19.7302	22.7964	22.6302
LOC_Os03g20530.1	Protein of unknown function (DUF630 and DUF632)	PEHVASEKLASENSVSFSRKQENSDSFSRKQ	0.966573	LASENS(0.005)VS(0.967)FS(0.028)R	Yes	S	299		Casein kinase II substrate motif	2.57899e-12	115.33	84.714	110.08	0.27613	30880000	22.5909	19.1442	22.3427	22.6596	22.7526	20.309	20.1603	19.881	22.4044
LOC_Os01g05420.1	Transcription elongation factor (TFIIS) family protein	EREIQELWDTIAGGDSEDDQEGVRTLDDDNF	0.966455	EIQELWDT(0.034)IAGGDS(0.966)EDDQEGVR	Yes	S	194		b-Adrenergic Receptor kinase substrate motif;Casein kinase II substrate motif;G protein-coupled receptor kinase 1 substrate motif;Pyruvate dehydrogenase kinase substrate motif	4.62004e-13	59.898	46.494	46.663	0.62925	86867000	24.5249	19.35	24.4263	19.777	24.2547	24.2656	19.0129	20.3927	18.7832
LOC_Os04g53670.1	Unknown	NTFSPRKLSRQNSFGSIGTPRTPNLHSTTDA	0.966263	QNS(1)FGS(0.966)IGT(0.034)PR	Yes	S	1130		Casein kinase II substrate motif;G protein-coupled receptor kinase 1 substrate motif	0.00215754	48.568	31.792	48.568	0.60672	19900000	21.9065	19.3075	21.3809	21.6176	21.6497	21.7922	21.5633	19.6298	18.2154
LOC_Os01g58400.2	RING 1A	EENDELIGGKESFTTSPLRGEMLAWGKNGTR	0.966144	ESFT(0.002)T(0.032)S(0.966)PLR	Yes	S	324		Cdc2 kinase substrate motif;CDK kinase substrate motif;CDK1,2,4,6 kinase substrate motif;ERK1,2 kinase substrate motif;Growth associated histone HI kinase substrate motif;GSK-3, ERK1, ERK2, CDK5 substrate motif;MAPKAPK2 kinase substrate motif;WW domain binding motif	0.00386019	47.187	26.883	47.187	-2.96	5544900	19.6717	19.0519	19.1599	19.5522	19.5947	19.8519	19.971	19.6287	19.6214
LOC_Os04g42320.1	binding	KENLKQQEDTPPDEDTDEDLSLKDIVSPKSS	0.965984	QQEDT(0.02)PPDEDT(0.966)DEDLS(0.014)LK	Yes	T	534		b-Adrenergic Receptor kinase substrate motif;Casein kinase I substrate motif;Casein kinase II substrate motif	3.01372e-16	61.89	57.539	43.454	-0.60556	163000000	19.5769	19.0121	18.8429	20.7432	19.2312	19.6998	21.0774	18.3048	24.501
LOC_Os11g28270.2	zinc finger protein 1	SARRMLAPVPAHSEVSPDNVSGRSRRITHSD	0.965269	MLAPVPAHS(0.027)EVS(0.965)PDNVS(0.008)GR	Yes	S	375		ERK1,2 kinase substrate motif;GSK-3, ERK1, ERK2, CDK5 substrate motif;WW domain binding motif	4.66549e-13	60.036	53.145	60.036	0.033097	38589000	19.9265	20.3057	19.5596	19.6731	21.0057	19.7159	23.5926	24.199	18.7881
LOC_Os02g57640.1	binding to TOMV RNA 1L (long form)	RAPRSSPPPPQQQASSEDDKEKPTHLRFLVS	0.965064	S(0.443)S(0.557)PPPPQQQAS(0.035)S(0.965)EDDKEKPTHLR	Yes	S	33		Casein kinase II substrate motif;G protein-coupled receptor kinase 1 substrate motif;MDC1 BRCT domain binding motif;Plk1 PBD domain binding motif;Pyruvate dehydrogenase kinase substrate motif	5.42732e-59	219.58	202.43	168.26	-0.10857	14604000000	30.4357	29.681	30.4591	29.3524	30.0794	27.0658	30.4823	30.8263	19.3466
LOC_Os08g20660.2	sucrose phosphate synthase 1F	EKARRYAAADMSEDLSEGEKGENINESSSTH	0.964891	RYAAADMS(0.009)EDLS(0.965)EGEKGENINES(0.01)S(0.01)S(0.003)T(0.003)HDESTR	Yes	S	142		Casein kinase I substrate motif;Casein kinase II substrate motif;G protein-coupled receptor kinase 1 substrate motif;MAPKAPK2 kinase substrate motif	2.3319e-22	67.69	58.309	67.69	0.25719	28026000	22.1927	19.1882	19.5117	22.53	18.9132	23.0033	21.0854	19.7768	22.6415
LOC_Os06g40640.3	Aldolase superfamily protein	ATPGKGILAADESTGTIGKRLASINVENVEP;GTPGKGILAADESTGTIGKRFASINVENVEE	0.964595	GILAADES(0.006)T(0.03)GT(0.965)IGK	Yes	T	35			5.33164e-06	63.76	39.909	63.76	0.33711	7590700	21.2215	20.0105	19.4062	21.3429	21.2452	19.9311	20.4812	18.01	19.4228
LOC_Os05g04830.1	Unknown	AWLAVEETAARKSYGSDPEEQWMRVLQGGAY	0.964217	S(0.019)Y(0.017)GS(0.964)DPEEQWMR	Yes	S	102		Casein kinase II substrate motif;PKA kinase substrate motif	0.000188715	61.398	54.001	54.143	-0.43074	22639000	22.416	19.6419	19.2012	21.7363	22.0171	19.1482	22.0635	22.2308	19.7283
LOC_Os01g65900.1	SCARECROW-like 1	KFGTPNSNFAARRYASDTQLFRYGPEPYNPE	0.96318	Y(0.011)AS(0.963)DT(0.026)QLFR	Yes	S	36		14-3-3 domain binding motif;Calmodulin-dependent protein kinase II substrate motif;Casein kinase II substrate motif;PKA kinase substrate motif;PKC kinase substrate motif;ZIP kinase substrate motif	0.0010283	73.985	55.949	51.268	0.84746	21722000	21.0697	19.2022	21.253	21.6219	21.6947	21.4938	21.3191	21.2301	21.1771
LOC_Os06g11380.1	kinesin like protein for actin based chloroplast movement 1	TSRSRSSSRGSSPGRSPVHHHHDHGSRTSLI	0.96283	GS(0.519)S(0.519)PGRS(0.963)PVHHHHDHGSR	Yes	S	116		ERK1,2 kinase substrate motif;Growth associated histone HI kinase substrate motif;GSK-3, ERK1, ERK2, CDK5 substrate motif;MAPKAPK2 kinase substrate motif;WW domain binding motif	1.08283e-13	71.594	61.671	61.511	0.0082877	71213000	22.8746	23.1784	19.6553	18.6044	23.7292	19.6121	20.9108	18.5131	20.3591
LOC_Os12g36180.1	Chaperone DnaJ-domain superfamily protein	DDLKDRNGSTKDRDSSPVQNFSRKNTTQKPS	0.962399	DRDS(0.038)S(0.962)PVQNFSR	Yes	S	302		14-3-3 domain binding motif;Calmodulin-dependent protein kinase II substrate motif;ERK1,2 kinase substrate motif;GSK-3, ERK1, ERK2, CDK5 substrate motif;MAPKAPK1 kinase substrate motif;MDC1 BRCT domain binding motif;PKA kinase substrate motif;PKC kinase substrate motif;Plk1 PBD domain binding motif;WW domain binding motif	3.18887e-13	180.09	142.9	143.42	-0.54518	584940000	25.993	25.1804	25.2248	25.2083	25.248	24.6915	24.5889	24.2698	19.4766
LOC_Os09g38570.1	sequence-specific DNA binding transcription factors	SGHVEGRAAESDVNVSSPRIKEANEDAEEVD	0.961954	AAES(1)DVNVS(0.962)S(0.038)PR	Yes	S	214			2.35423e-16	110.8	89.337	62.732	-0.98457	65573000	23.5778	23.4459	19.9312	23.3035	23.437	19.1523	20.5654	23.2032	23.2902
LOC_Os03g30570.2	Unknown	GDPSPAAPLPLLRTSSLPTETEEERWRRREM	0.960927	T(0.019)S(0.019)S(0.961)LPTETEEER	Yes	S	91		14-3-3 domain binding motif;Calmodulin-dependent protein kinase II alpha substrate motif;Calmodulin-dependent protein kinase II substrate motif;Calmodulin-dependent protein kinase IV substrate motif;Casein kinase II substrate motif;Chk1 kinase substrate motif;MDC1 BRCT domain binding motif;Phosphorylase kinase substrate motif;PKA kinase substrate motif;PKC kinase substrate motif;Plk1 PBD domain b…	3.51455e-08	78.692	64.485	76.522	0.070432	37376000	19.5812	18.9492	19.0362	20.068	19.1023	23.5657	19.2116	23.5578	23.5883
LOC_Os12g06890.1	Nucleoporin autopeptidase	KNLVDTDKHKGPLAISPTRSTSIENGIQRDD	0.958807	GPLAIS(0.959)PT(0.041)R	Yes	S	739		Casein kinase II substrate motif;Cdc2 kinase substrate motif;CDK kinase substrate motif;CDK1,2,4,6 kinase substrate motif;ERK1,2 kinase substrate motif;G protein-coupled receptor kinase 1 substrate motif;GSK3 kinase substrate motif;GSK-3, ERK1, ERK2, CDK5 substrate motif;WW domain binding motif	0.000561206	89.047	50.025	89.047	-0.4731	71758000	23.1234	23.1059	19.416	22.9814	23.1548	23.1218	23.0403	23.0658	23.1702
LOC_Os01g53000.2	trehalose-phosphatase/synthase 7	TTPGTLAELDEERAGSVTSDVPSSLASDRLI	0.958398	AGS(0.958)VT(0.037)S(0.004)DVPSSLASDR	Yes	S	65		14-3-3 domain binding motif;Calmodulin-dependent protein kinase II substrate motif;Casein kinase II substrate motif;Phosphorylase kinase substrate motif;PKA kinase substrate motif;PKC kinase substrate motif	9.39712e-05	45.864	29.973	45.33	1.1865	30152000	22.1767	19.3387	22.1732	18.6416	22.3848	19.2067	22.125	22.4225	22.2566
LOC_Os01g73880.1	eukaryotic translation initiation factor 4E	_____MAEEHETRPPSAGRPPSSGRGRADDA	0.957775	AEEHET(0.034)RPPS(0.958)AGRPPS(0.742)S(0.266)GR	Yes	S	11		14-3-3 domain binding motif;Calmodulin-dependent protein kinase II substrate motif;CLK1 kinase substrate motif;DNA dependent Protein kinase substrate motif;G protein-coupled receptor kinase 1 substrate motif;PKA kinase substrate motif;PKC kinase substrate motif	2.24527e-37	104.18	83.261	57.648	0.015652	5592000000	20.1744	20.2496	28.3769	18.837	19.8215	18.8055	18.4827	19.766	18.3471
LOC_Os04g41030.1	Leucine-rich repeat protein kinase family protein	CTGKSKGGRRRRRGGSESGGGSAEDGSWWAE	0.957577	GGS(0.958)ES(0.042)GGGSAEDGSWWAER	Yes	S	265		14-3-3 domain binding motif;Akt kinase substrate motif;Calmodulin-dependent protein kinase II substrate motif;Casein kinase II substrate motif;G protein-coupled receptor kinase 1 substrate motif;MAPKAPK1 kinase substrate motif;PKA kinase substrate motif;PKC kinase substrate motif;ZIP kinase substrate motif	7.55847e-30	91.457	77.038	91.457	0.27378	9710100	19.7913	19.6282	20.4634	21.0299	19.7208	19.1411	22.1943	22.2276	19.8023
LOC_Os07g37140.1	Zinc finger, RING-type;Transcription factor jumonji/aspartyl beta-hydroxylase	MRISPGSSEPAASLPSPVTTKVGVDIPVPTQ	0.957424	IS(0.231)PGS(0.362)S(0.406)EPAAS(0.003)LPS(0.957)PVT(0.02)T(0.021)K	Yes	S	389		Casein kinase II substrate motif;DNA dependent Protein kinase substrate motif;ERK1,2 kinase substrate motif;G protein-coupled receptor kinase 1 substrate motif;GSK-3, ERK1, ERK2, CDK5 substrate motif;WW domain binding motif	2.33049e-09	58.997	47.762	58.997	0.11512	36820000	23.3414	20.4	22.8481	23.2286	23.0711	20.1913	18.904	19.2507	20.1147
LOC_Os07g43560.1	cysteine-rich RLK (RECEPTOR-like protein kinase) 10	FGLARLFGDDQSQETTNRVVGTYGYMAPEYA	0.956912	LFGDDQSQET(0.043)T(0.957)NR	Yes	T	504		MAPKAPK2 kinase substrate motif;PKA kinase substrate motif;PKC kinase substrate motif	5.7531e-16	122.33	105.79	81.92	-0.97625	78457000	20.5091	23.2919	20.2693	23.2591	23.1696	23.2956	23.581	23.6293	23.6201
LOC_Os02g58440.1	CCCH-type zinc finger family protein	LQPEKERDRGPRARLSPPSQTDLRGKLHDRL	0.954363	ARLS(0.954)PPS(0.023)QT(0.023)DLR	Yes	S	412		Casein kinase II substrate motif;ERK1,2 kinase substrate motif;GSK-3, ERK1, ERK2, CDK5 substrate motif;PKA kinase substrate motif;PKC kinase substrate motif;WW domain binding motif	0.00410534	47.288	23.912	47.288	0.14645	8189700	20.098	20.5365	20.6525	19.0942	19.8533	20.7668	21.0117	18.7491	19.2728
LOC_Os08g41400.1	Pentatricopeptide repeat (PPR) superfamily protein	VGNVADDDGNAERSSSPPHVSEVQVGLSKCT	0.951955	S(0.024)S(0.024)S(0.952)PPHVSEVQVGLSK	Yes	S	142		14-3-3 domain binding motif;Calmodulin-dependent protein kinase II substrate motif;ERK1,2 kinase substrate motif;GSK-3, ERK1, ERK2, CDK5 substrate motif;MDC1 BRCT domain binding motif;PKA kinase substrate motif;PKC kinase substrate motif;Plk1 PBD domain binding motif;WW domain binding motif	7.71088e-09	66.673	56.334	66.673	0.013865	47006000	20.0455	18.4528	19.1853	19.3766	18.9229	23.5451	18.7744	24.1053	23.9948
LOC_Os05g05950.1	translocon at the outer envelope membrane of chloroplasts 159	AKQIMKELGEGSASVSPVSGLSSSREYTNSM	0.95126	ELGEGS(0.002)AS(0.023)VS(0.951)PVS(0.023)GLSSSR	Yes	S	471		Casein kinase II substrate motif;ERK1,2 kinase substrate motif;GSK-3, ERK1, ERK2, CDK5 substrate motif;MAPKAPK2 kinase substrate motif;WW domain binding motif	3.80706e-36	107.98	97.428	70.942	0.60784	1222000000	24.6453	24.7765	18.4717	24.8271	24.8722	18.5026	25.0833	24.9881	25.1101
LOC_Os05g05950.1	translocon at the outer envelope membrane of chloroplasts 159	AKQIMKELGEGSASVSPVSGLSSSREYTNSM	0.95126	ELGEGS(0.002)AS(0.023)VS(0.951)PVS(0.023)GLSSSR	Yes	S	471		Casein kinase II substrate motif;ERK1,2 kinase substrate motif;GSK-3, ERK1, ERK2, CDK5 substrate motif;MAPKAPK2 kinase substrate motif;WW domain binding motif	3.80706e-36	107.98	97.428	70.942	0.60784	1222000000	27.4061	27.3382	18.9159	26.9992	27.0882	26.9354	18.5539	26.9254	26.8547
LOC_Os02g54700.2	eukaryotic translation initiation factor 3G1	KDLAPQTEAFVDRPPTADGSGPPGGAVKGAY	0.950806	DLAPQT(0.001)EAFVDRPPT(0.951)ADGS(0.049)GPPGGAVK	Yes	T	169		Calmodulin-dependent protein kinase II substrate motif;Calmodulin-dependent protein kinase IV substrate motif;Chk1 kinase substrate motif;DNA dependent Protein kinase substrate motif;G protein-coupled receptor kinase 1 substrate motif;PKC kinase substrate motif	4.32249e-14	58.137	52.818	58.137	0.0023532	89782000	23.4394	23.6691	18.8325	18.6937	24.3155	24.3242	19.8461	18.891	24.4668
LOC_Os07g44190.1	homologue of NAP57	_____MSSPPPAAAASPSSELTKSKKKKIKS	0.949098	S(0.466)S(0.534)PPPAAAAS(0.949)PS(0.019)S(0.017)ELT(0.015)K	Yes	S	11		Casein kinase II substrate motif;ERK1,2 kinase substrate motif;GSK-3, ERK1, ERK2, CDK5 substrate motif;WW domain binding motif	4.02865e-22	86.455	74.589	70.335	0.24122	144000000	24.1665	18.9853	24.2415	19.9552	24.3006	24.2159	24.4206	24.4218	24.2721
LOC_Os01g21960.1	Protein kinase superfamily protein	HSGSFRYMDKDLGFQSADEGGSGTFRHNSAH	0.948401	DLGFQS(0.948)ADEGGS(0.026)GT(0.026)FR	Yes	S	143		Casein kinase II substrate motif	0.0004807	40.589	22.277	40.589	0.11656	7640700	20.7539	19.3618	19.1818	18.84	20.5317	18.1062	21.0426	20.9177	20.7238
LOC_Os03g15650.2	Vacuolar sorting protein 9 (VPS9) domain	DVREQKSQTLKASRDSDVNLSLKDNFQGPGL	0.948001	AS(0.052)RDS(0.948)DVNLSLK	Yes	S	100		b-Adrenergic Receptor kinase substrate motif;PKA kinase substrate motif;PKC kinase substrate motif	1.0258e-12	101.62	63.943	83.087	-0.1972	538410000	25.8728	19.3017	25.7272	25.8557	25.7571	25.299	25.2885	25.1907	25.2963
LOC_Os02g45110.1	mRNAadenosine methylase	APIDGDQGTSQKPTVSDGERPA_________	0.947877	ASAPIDGDQGTSQKPT(0.051)VS(0.948)DGERPA	Yes	S	700		Casein kinase II substrate motif;PKA kinase substrate motif	4.18853e-11	51.844	43.349	44.555	-0.24579	92043000	24.261	24.0504	23.238	19.3587	23.9056	19.3061	19.4814	23.6778	23.5134
LOC_Os12g06850.4	Transcription elongation factor (TFIIS) family protein	RSYQNAQVSDFKYSPSPQRHNGLSSERSSNN	0.94737	S(0.234)Y(0.663)QNAQVS(0.09)DFKY(0.008)S(0.057)PS(0.947)PQR	Yes	S	107		Cdc2 kinase substrate motif;CDK kinase substrate motif;CDK1,2,4,6 kinase substrate motif;DNA dependent Protein kinase substrate motif;ERK1,2 kinase substrate motif;GSK-3, ERK1, ERK2, CDK5 substrate motif;PKA kinase substrate motif;WW domain binding motif	0.000135223	41.521	34.751	41.521	0.48472	10318000	19.4693	17.8772	20.0834	18.6845	19.4934	19.1484	23.2102	18.9251	18.5085
LOC_Os09g24250.1	Ubiquitin C-terminal hydrolases superfamily protein	________MAADDLSSPARKRGRDEEEEEEE	0.946279	AADDLS(0.054)S(0.946)PAR	Yes	S	8		Casein kinase I substrate motif;Cdc2 kinase substrate motif;CDK kinase substrate motif;CDK1,2,4,6 kinase substrate motif;ERK1,2 kinase substrate motif;Growth associated histone HI kinase substrate motif;GSK-3, ERK1, ERK2, CDK5 substrate motif;MDC1 BRCT domain binding motif;Plk1 PBD domain binding motif;WW domain binding motif	1.40396e-06	100.48	87.9	97.813	0.3317	43101000	20.5693	19.7587	22.7278	22.7431	22.7901	22.6938	22.8726	18.6927	22.8225
LOC_Os01g73620.2	Unknown	SEANGPRTRESIDILSPNDENTASQKTHAEE	0.946063	ES(0.044)IDILS(0.946)PNDENT(0.01)AS(0.001)QK	Yes	S	738		Casein kinase I substrate motif;Casein kinase II substrate motif;ERK1,2 kinase substrate motif;GSK-3, ERK1, ERK2, CDK5 substrate motif;Pyruvate dehydrogenase kinase substrate motif;WW domain binding motif	5.81891e-05	45.723	32.956	44.196	-0.07943	29425000	22.2967	20.1778	20.1997	22.3433	22.1581	22.3054	22.0793	22.1512	19.5007
LOC_Os01g65230.1	3-phosphoinositide-dependent protein kinase	ASSSSEVRSHISRLASIDSFDSRWQDFLEPG	0.945926	LAS(0.946)IDS(0.052)FDS(0.002)R	Yes	S	386		14-3-3 domain binding motif;Calmodulin-dependent protein kinase I substrate motif;Calmodulin-dependent protein kinase II alpha substrate motif;Calmodulin-dependent protein kinase II substrate motif;Calmodulin-dependent protein kinase IV substrate motif;Casein kinase II substrate motif;Chk1 kinase substrate motif;MAPKAPK2 kinase substrate motif;Phosphorylase kinase substrate motif;PKA kinase subst…	0.00555589	40.239	29.772	40.239	0.89241	37513000	22.2693	19.8301	22.2148	19.2496	22.6314	22.548	22.2401	22.2378	22.2711
LOC_Os06g08400.2	LIM domain-containing protein	DEQLARAIQESLNVESPPRARENGNANGGNM	0.945897	AIQES(0.054)LNVES(0.946)PPR	Yes	S	94		b-Adrenergic Receptor kinase substrate motif;Cdc2 kinase substrate motif;CDK kinase substrate motif;CDK1,2,4,6 kinase substrate motif;ERK1,2 kinase substrate motif;G protein-coupled receptor kinase 1 substrate motif;GSK-3, ERK1, ERK2, CDK5 substrate motif;WW domain binding motif	0.000535428	53.967	41.406	53.967	1.2828	11582000	20.7355	20.7355	19.5821	20.7118	20.772	20.5813	20.6248	19.2469	20.4136
LOC_Os02g02400.2	catalase 1	_____MDPCKFRPSSSFDTKTTTTNAGAPVW	0.944579	FRPSS(0.028)S(0.945)FDT(0.028)K	Yes	S	11		Casein kinase II substrate motif;MDC1 BRCT domain binding motif;Plk1 PBD domain binding motif	0.000191667	153.11	116.52	153.11	-0.10949	192810000	19.6285	19.6312	25.5902	19.8112	25.905	26.0667	19.0094	18.9298	19.0695
LOC_Os10g42439.1	DNAJ heat shock N-terminal domain-containing protein	RTDDIVPGSSVTEDASDSETLPRISWNYVEF	0.944361	TDDIVPGS(0.01)S(0.01)VT(0.015)EDAS(0.944)DS(0.015)ET(0.004)LPR	Yes	S	1013		Casein kinase I substrate motif;Casein kinase II substrate motif;G protein-coupled receptor kinase 1 substrate motif	4.77827e-11	57.745	47.823	57.745	0.37512	109900000	24.5786	24.6523	18.6078	19.9776	19.4212	19.7968	19.8763	24.6648	24.7725
LOC_Os12g07190.1	CBS / octicosapeptide/Phox/Bemp1 (PB1) domains-containing protein	AAAANGNGKASSKPTSPGQLTGERTVRKLRL	0.943923	PT(0.056)S(0.944)PGQLTGER	Yes	S	46		ERK1,2 kinase substrate motif;GSK-3, ERK1, ERK2, CDK5 substrate motif;MAPKAPK2 kinase substrate motif;PKA kinase substrate motif;PKC kinase substrate motif;WW domain binding motif	1.24467e-21	125.97	102.98	64.841	-0.37589	189630000	22.2827	19.9145	18.1223	22.0116	22.2951	21.8999	19.3497	19.7069	19.2916
LOC_Os12g07190.1	CBS / octicosapeptide/Phox/Bemp1 (PB1) domains-containing protein	AAAANGNGKASSKPTSPGQLTGERTVRKLRL	0.943923	PT(0.056)S(0.944)PGQLTGER	Yes	S	46		ERK1,2 kinase substrate motif;GSK-3, ERK1, ERK2, CDK5 substrate motif;MAPKAPK2 kinase substrate motif;PKA kinase substrate motif;PKC kinase substrate motif;WW domain binding motif	1.24467e-21	125.97	102.98	64.841	-0.37589	189630000	18.3604	23.6127	19.0695	23.1432	23.5135	19.8986	23.6146	20.7946	23.9918
LOC_Os05g42230.1	Adenine nucleotide alpha hydrolases-like superfamily protein	MATHPASPVAGGEKATPPSTPPPVRLAGGAA	0.943461	AT(0.11)HPAS(0.898)PVAGGEKAT(0.943)PPS(0.025)T(0.023)PPPVR	Yes	T	16		Casein kinase I substrate motif;Casein kinase II substrate motif;G protein-coupled receptor kinase 1 substrate motif;GSK-3, ERK1, ERK2, CDK5 substrate motif;PKA kinase substrate motif;PKC kinase substrate motif;WW domain binding motif	6.25289e-08	45.125	37.592	43.992	-0.1848	34570000	22.7973	19.2022	17.916	19.03	22.9252	22.7959	19.2999	19.333	23.5206
LOC_Os08g06110.5	Homeodomain-like superfamily protein	DEVGTKRIRLESEAST_______________	0.942438	IRLES(0.998)EAS(0.059)T(0.942)	Yes	T	719		Casein kinase I substrate motif;MAPKAPK2 kinase substrate motif;MDC1 BRCT domain binding motif;Plk1 PBD domain binding motif	0.0078763	47.844	34.855	47.844	-1.2608	19701000	21.8376	21.7041	21.861	21.0238	19.2856	21.2353	20.3708	20.3952	20.4087
LOC_Os03g03830.1	Calcium-binding EF hand family protein	RHYRAGDHAAESDLGYDFGEESVRSPSSAGR	0.941947	AGDHAAES(0.02)DLGY(0.942)DFGEES(0.016)VRS(0.016)PS(0.003)S(0.003)AGR	Yes	Y	843		ALK kinase substrate motif;Src kinase substrate motif	6.06443e-47	90.475	83.752	57.432	0.22635	157400000	19.1401	19.3134	19.7505	23.6072	23.4227	19.6103	19.5621	19.8941	18.6429
LOC_Os03g03830.1	Calcium-binding EF hand family protein	RHYRAGDHAAESDLGYDFGEESVRSPSSAGR	0.941947	AGDHAAES(0.02)DLGY(0.942)DFGEES(0.016)VRS(0.016)PS(0.003)S(0.003)AGR	Yes	Y	843		ALK kinase substrate motif;Src kinase substrate motif	6.06443e-47	90.475	83.752	57.432	0.22635	157400000	19.5542	20.465	19.7042	18.1817	25.294	19.6493	20.5496	25.4161	25.5003
LOC_Os03g12250.1	receptor-like kinase 1	DEIRRSSLGDRPATDSAGEGEEPSL______	0.941928	S(0.008)S(0.008)LGDRPAT(0.034)DS(0.942)AGEGEEPS(0.008)L	Yes	S	666		b-Adrenergic Receptor kinase substrate motif;Casein kinase II substrate motif	8.25682e-09	56.959	43.921	40.856	-0.0089695	220560000	19.7795	25.4803	25.4693	25.4408	25.3291	18.7746	19.8904	18.7077	25.239
LOC_Os04g57600.1	CCCH-type zinc finger family protein	RHREAGQHEEQTQRRSSELALGSRNADGQHL	0.941593	S(0.942)S(0.058)ELALGSR	Yes	S	508		Casein kinase II substrate motif;G protein-coupled receptor kinase 1 substrate motif;PKA kinase substrate motif;PKC kinase substrate motif	1.9873e-05	98.254	40.294	98.254	-0.52381	16503000	21.7485	20.677	21.7294	21.4091	21.8142	18.5509	21.5312	19.703	19.8408
LOC_Os02g50240.1	glutamine synthase clone R1	IGGSGMDLRSKARTLSGPVTDPSKLPKWNYD	0.94099	T(0.019)LS(0.941)GPVT(0.035)DPS(0.006)K	Yes	S	41		14-3-3 domain binding motif;Akt kinase substrate motif;Calmodulin-dependent protein kinase II substrate motif;G protein-coupled receptor kinase 1 substrate motif;MAPKAPK1 kinase substrate motif;PKA kinase substrate motif;PKC kinase substrate motif	0.00197785	47.603	31.961	47.603	2.1333	14102000	21.8628	21.5362	19.0058	21.5113	19.8214	18.3085	21.9073	20.3028	20.625
LOC_Os09g34070.2	RNA binding	DFQRSRGRAEWLETGSFNGRTGPAKGYGVRN	0.940938	AEWLET(0.059)GS(0.941)FNGR	Yes	S	207		Casein kinase I substrate motif	0.00106651	53.967	43.595	49.448	0.11438	17667000	19.4453	19.5113	20.3323	22.1144	18.9147	22.1435	21.2073	21.5086	21.5588
LOC_Os03g16130.4	Protein kinase superfamily protein	SRQRTMPSKLDSSSLSPPKLLTAVSAPRPIH	0.939984	LDS(0.01)S(0.01)S(0.041)LS(0.94)PPK	Yes	S	348		Cdc2 kinase substrate motif;CDK kinase substrate motif;CDK1,2,4,6 kinase substrate motif;ERK1,2 kinase substrate motif;GSK-3, ERK1, ERK2, CDK5 substrate motif;MAPKAPK2 kinase substrate motif;WW domain binding motif	0.0025971	46.706	34.35	46.706	-0.21385	8548000	20.4968	20.3576	20.0135	20.3369	19.7308	20.544	20.4221	20.423	20.4833
LOC_Os08g25090.1	Co-chaperone GrpE family protein	SNRRRRGTKRTAFSDSDTEDLDLSKEDLTKL	0.939488	T(0.101)AFS(0.939)DS(0.939)DT(0.02)EDLDLSK	Yes	S	137		b-Adrenergic Receptor kinase substrate motif;Casein kinase II substrate motif	2.02377e-23	83.047	78.064	77.305	-0.8287	213580000	21.9956	21.9518	21.6212	21.7895	21.8817	20.3155	22.0035	19.2584	19.2723
LOC_Os07g23990.1	Tetratricopeptide repeat (TPR)-like superfamily protein	SKAGSAAATGGRRTGSPPPSPAPVAKDAATK	0.938873	T(0.061)GS(0.939)PPPSPAPVAK	Yes	S	162		14-3-3 domain binding motif;Calmodulin-dependent protein kinase II substrate motif;ERK1,2 kinase substrate motif;G protein-coupled receptor kinase 1 substrate motif;GSK3 kinase substrate motif;GSK-3, ERK1, ERK2, CDK5 substrate motif;PKA kinase substrate motif;PKC kinase substrate motif;WW domain binding motif;ZIP kinase substrate motif	5.70069e-13	100.02	88.802	96.756	0.13179	391370000	25.7701	25.4149	25.2815	25.3988	25.1247	24.7734	25.6364	25.2227	25.5111
LOC_Os04g55230.1	Tetratricopeptide repeat (TPR)-like superfamily protein	ENYAIHDELKQVDPLSPEEYSDEGWQAANLR	0.938306	QVDPLS(0.938)PEEY(0.123)S(0.938)DEGWQAANLR	Yes	S	1228		Casein kinase I substrate motif;Casein kinase II substrate motif;ERK1,2 kinase substrate motif;GSK-3, ERK1, ERK2, CDK5 substrate motif;WW domain binding motif	3.55113e-12	59.898	47.272	45.704	0.73578	72850000	19.9605	19.7133	24.2315	23.549	23.5158	19.0236	23.4314	18.6147	23.3397
LOC_Os05g38950.2	Ypt/Rab-GAP domain of gyp1p superfamily protein	VIHPVKVQEGKLSEDSDDEFYDVDKVETSQE	0.938203	LS(0.056)EDS(0.938)DDEFY(0.006)DVDK	Yes	S	146		b-Adrenergic Receptor kinase substrate motif;BARD1 BRCT domain binding motif;Casein kinase II substrate motif	0.000520301	46.606	40.073	46.606	0.13336	8683200	20.6731	19.3574	20.4893	19.9137	19.6818	20.5733	18.5643	20.5284	20.4961
LOC_Os04g38870.5	general regulatory factor 7	YKDSTLIMQLLRDNLTLWTSDISEDTAEEIR	0.937372	DNLT(0.937)LWT(0.063)S(0.059)DIS(0.084)EDT(0.856)AEEIR	Yes	T	236		Casein kinase I substrate motif;G protein-coupled receptor kinase 1 substrate motif	1.5484e-08	52.298	43.297	52.298	0.60445	26241000	19.6952	23.2877	22.9573	19.4047	22.9056	19.6948	18.0947	19.2875	20.0137
LOC_Os05g40290.2	RNA-binding KH domain-containing protein	____MDGLHGTDGCFSPGRAMSPQVRPPVPP	0.936981	MDGLHGT(0.063)DGCFS(0.937)PGR	Yes	S	12		Cdc2 kinase substrate motif;CDK kinase substrate motif;CDK1,2,4,6 kinase substrate motif;ERK1,2 kinase substrate motif;G protein-coupled receptor kinase 1 substrate motif;GSK-3, ERK1, ERK2, CDK5 substrate motif;WW domain binding motif	0.000107312	49.12	34.43	44.457	-2.1421	7023800	20.6705	20.7881	20.0662	21.757	19.2752	20.1555	19.5294	19.0935	19.7403
LOC_Os01g57630.3	Tetratricopeptide repeat (TPR)-like superfamily protein	LNIPHATEKNKEESISEEEEEPENA______	0.935992	NKEES(0.064)IS(0.936)EEEEEPENA	Yes	S	425		BARD1 BRCT domain binding motif;Casein kinase I substrate motif;Casein kinase II substrate motif;G protein-coupled receptor kinase 1 substrate motif	1.74459e-07	59.864	50.207	59.864	0.9084	32730000	23.504	23.214	19.6379	19.1853	23.2946	19.5028	18.479	19.2556	19.6277
LOC_Os01g24950.2	exocyst complex component sec15B	EKFRDSSESYFSTFGTRGARQNPKKKSLDTL	0.934844	DSS(0.001)ESYFS(0.032)T(0.032)FGT(0.935)R	Yes	T	777		MAPKAPK2 kinase substrate motif	0.00523005	41.644	34.791	41.644	0.86049	20804000	21.2815	20.9498	20.9685	21.02	21.1367	20.9632	21.4176	21.2587	21.1894
LOC_Os03g14860.1	D111/G-patch domain-containing protein	RPASRPAATAAAAAASDDGEYSARAPAPQFV	0.934571	PAAT(0.052)AAAAAAS(0.935)DDGEY(0.001)S(0.013)AR	Yes	S	33			1.25968e-05	44.601	29.629	44.196	1.4398	9817800	19.4455	20.2597	20.6808	20.2206	20.5277	20.0339	20.1085	20.8906	19.6079
LOC_Os01g25820.2	respiratory burst oxidase homologue D	NSTRSQDDAATLIPNSGNLGSSNRSTKTARF	0.928861	S(0.002)QDDAAT(0.006)LIPNS(0.929)GNLGS(0.032)S(0.032)NR	Yes	S	32			6.1184e-10	59.434	43.895	47.568	0.1386	18965000	19.4123	20.1288	18.6292	20.894	22.6066	18.3365	22.6023	22.5663	19.8473
LOC_Os03g61090.1	Unknown	TDPLLNKVDGAPPSGSTVSRKAPAKKPAASA	0.928626	VDGAPPS(0.001)GS(0.929)T(0.07)VS(0.001)R	Yes	S	84		Casein kinase II substrate motif	5.97296e-12	197.19	166.62	197.19	1.1939	3248300000	29.2117	28.9757	27.0948	28.4573	28.6291	26.9923	28.3403	28.3072	28.4481
LOC_Os12g10740.1	Leucine-rich repeat protein kinase family protein	RTPRHPYGGGGGDSASEYSGGGLPSMRVEPK	0.928216	HPY(0.008)GGGGGDS(0.031)AS(0.928)EY(0.031)S(0.003)GGGLPSMR	Yes	S	952		Casein kinase I substrate motif;Casein kinase II substrate motif;G protein-coupled receptor kinase 1 substrate motif	2.58596e-30	78.708	68.019	67.866	0.047017	57513000	23.0159	22.9731	23.153	19.5412	23.4626	18.7933	19.0849	24.0172	19.2418
LOC_Os05g13390.1	Unknown	NSGHTPRSPATFSTASPSRFAATGNQGHPIG	0.926656	SPAT(0.007)FS(0.005)T(0.03)AS(0.927)PS(0.031)R	Yes	S	299		Casein kinase II substrate motif;Cdc2 kinase substrate motif;CDK kinase substrate motif;CDK1,2,4,6 kinase substrate motif;ERK1,2 kinase substrate motif;GSK-3, ERK1, ERK2, CDK5 substrate motif;WW domain binding motif	2.26361e-12	98.105	72.546	98.105	0.80166	34424000	22.1472	22.08	21.8477	21.9692	22.0943	21.5241	21.6783	21.6238	21.6907
LOC_Os02g57660.2	phosphatidyl inositol monophosphate 5 kinase	IGHDATGSSGLERSESINDSDLPMLEREYMQ	0.926212	S(0.074)ES(0.926)INDSDLPMLER	Yes	S	346		14-3-3 domain binding motif;b-Adrenergic Receptor kinase substrate motif;Calmodulin-dependent protein kinase II alpha substrate motif;Calmodulin-dependent protein kinase II substrate motif;Calmodulin-dependent protein kinase IV substrate motif;Casein kinase II substrate motif;Chk1 kinase substrate motif;G protein-coupled receptor kinase 1 substrate motif;GSK3 kinase substrate motif;Phosphorylase …	1.05157e-15	90.685	64.747	90.685	0.2776	163940000	25.0235	19.0788	19.1291	19.9827	25.0543	18.9609	24.9846	24.9181	24.8427
LOC_Os01g18320.1	Flavin containing amine oxidoreductase family	YIGGSTNTGIVSKTESELVEAVDRDLRKMLI	0.925689	T(0.074)ES(0.926)ELVEAVDR	Yes	S	440		b-Adrenergic Receptor kinase substrate motif;Calmodulin-dependent protein kinase II substrate motif;Chk1 kinase substrate motif;G protein-coupled receptor kinase 1 substrate motif;MAPKAPK2 kinase substrate motif;PKA kinase substrate motif;PKC kinase substrate motif	0.00201645	47.288	35.798	47.288	-1.1474	2828300	19.509	18.9966	19.4718	18.6709	19.8274	19.5225	20.5103	19.678	19.6435
LOC_Os12g36180.1	Chaperone DnaJ-domain superfamily protein	NDDLKDRNGSTKDRDSSPVQNFSRKNTTQKP	0.925286	DRDS(0.925)S(0.075)PVQNFSR	Yes	S	301		b-Adrenergic Receptor kinase substrate motif;Casein kinase I substrate motif;PKA kinase substrate motif;PKC kinase substrate motif	7.586e-09	180.09	142.9	133.32	-0.25205	373120000	23.0861	22.7973	22.6672	22.7286	22.9034	22.668	22.4881	22.5041	22.546
LOC_Os02g35190.2	chloride channel C	_MEGQSQHRAPEREGSHNYDIESTDGSGGLW	0.924907	EGS(0.925)HNY(0.075)DIESTDGSGGLWR	Yes	S	15		14-3-3 domain binding motif;Calmodulin-dependent protein kinase II substrate motif;Casein kinase II substrate motif;PKA kinase substrate motif;PKC epsilon kinase substrate motif;PKC kinase substrate motif	2.30454e-06	50.145	35.888	50.145	-0.9843	24787000	19.8728	20.1306	21.8938	21.9061	21.8422	21.9695	22.0281	18.0073	22.1999
LOC_Os06g50890.1	RNA-binding (RRM/RBD/RNP motifs) family protein	DYYDGRGGRGYSPHRSPPYGGGRARRERSRS	0.924643	GY(0.085)S(0.99)PHRS(0.925)PPYGGGR	Yes	S	276		Casein kinase II substrate motif;ERK1,2 kinase substrate motif;Growth associated histone HI kinase substrate motif;GSK-3, ERK1, ERK2, CDK5 substrate motif;MAPKAPK2 kinase substrate motif;WW domain binding motif	9.87123e-18	98.035	88.505	72.615	0.62523	2554400000	29.2932	19.4755	19.9064	19.1404	28.7161	18.8946	28.6355	19.1985	28.5313
LOC_Os09g32820.1	uridine kinase-like 2	LRLEALRLSSPSAPSSPSSAKAAAAAAAHSN	0.924548	LS(0.081)S(0.101)PS(0.818)APS(0.046)S(0.925)PS(0.024)S(0.005)AK	Yes	S	36		Casein kinase II substrate motif;ERK1,2 kinase substrate motif;G protein-coupled receptor kinase 1 substrate motif;GSK-3, ERK1, ERK2, CDK5 substrate motif;MAPKAPK2 kinase substrate motif;MDC1 BRCT domain binding motif;Plk1 PBD domain binding motif;WW domain binding motif	2.4128e-12	77.42	62.544	77.42	-0.80648	135600000	24.1433	24.1449	24.1825	24.1246	24.0851	19.097	23.8471	23.6924	23.8134
LOC_Os03g01660.1	SKP1-like 21	______________MSESELAVIKPEALKSY	0.922469	S(0.922)ES(0.078)ELAVIKPEALK	Yes	S	2		Casein kinase II substrate motif;G protein-coupled receptor kinase 1 substrate motif	2.41944e-05	57.802	47.848	49.12	1.4055	6348300	18.5391	20.3849	19.4314	20.2578	20.1873	18.3899	20.1865	19.9437	20.3518
LOC_Os11g10100.2	mitogen-activated protein kinase kinase kinase 3	PTSPVQSRAFGQCPGSPTARQDDSRSSSSPH	0.919768	AFGQCPGS(0.92)PT(0.08)AR	Yes	S	212		Casein kinase II substrate motif;ERK1,2 kinase substrate motif;GSK-3, ERK1, ERK2, CDK5 substrate motif;WW domain binding motif	5.70407e-24	88.187	60.858	88.187	-0.43407	33601000	18.5	23.3461	22.5924	23.0999	19.8289	22.8621	20.4855	19.7848	19.1448
LOC_Os01g01150.3	RNA recognition motif (RRM)-containing protein	LHRPSSPAQASRDAYSDADDDDDDRPHAPPG	0.918842	DAY(0.081)S(0.919)DADDDDDDRPHAPPGPVDPSK	Yes	S	67		Casein kinase I substrate motif;Casein kinase II substrate motif;Pyruvate dehydrogenase kinase substrate motif	2.49122e-36	83.022	73.535	57.919	-0.87066	522700000	25.4191	20.224	26.1713	25.8219	25.9604	25.7786	25.7309	26.1511	26.2741
LOC_Os01g52550.1	ABC transporter family protein	KGGPYSRLVKLQKMVSYIDQEGGDQFRASSV	0.918814	MVS(0.919)Y(0.081)IDQEGGDQFR	Yes	S	605		Calmodulin-dependent protein kinase II substrate motif;Casein kinase II substrate motif;Chk1 kinase substrate motif;PKA kinase substrate motif;PKC kinase substrate motif;Pyruvate dehydrogenase kinase substrate motif	7.21045e-14	82.543	56.5	82.543	0.95751	24869000	19.5122	22.1551	22.2073	18.8138	22.9638	22.7746	18.6745	19.7598	19.2582
LOC_Os12g07190.1	CBS / octicosapeptide/Phox/Bemp1 (PB1) domains-containing protein	DEECDSRSEVSLLLASETGDGKSSIYPPVIG	0.917784	SEVS(0.004)LLLAS(0.918)ET(0.078)GDGK	Yes	S	392		Casein kinase II substrate motif;G protein-coupled receptor kinase 1 substrate motif	1.98614e-05	57.804	40.368	46.746	1.1488	6444300	21.7058	21.5278	19.2688	19.0857	20.4123	19.0107	19.5001	20.587	20.6635
LOC_Os01g64250.1	Unknown	MGNCSPSPRRRGRPTSPSGSPPLDRTPSAKA	0.917471	GRPT(0.083)S(0.917)PS(0.204)GS(0.796)PPLDR	Yes	S	16		14-3-3 domain binding motif;Akt kinase substrate motif;Calmodulin-dependent protein kinase II substrate motif;Casein kinase II substrate motif;ERK1,2 kinase substrate motif;G protein-coupled receptor kinase 1 substrate motif;GSK3 kinase substrate motif;GSK-3, ERK1, ERK2, CDK5 substrate motif;MAPKAPK1 kinase substrate motif;PKA kinase substrate motif;PKC kinase substrate motif;WW domain binding mo…	7.52578e-14	85.457	59.81	85.457	0.24652	108810000	20.06	24.1339	24.1762	23.994	23.7513	23.7115	19.2074	23.6533	23.7061
LOC_Os01g56360.1	O-acyltransferase (WSD1-like) family protein	GGSKGAAAATPPEPVSPSARLVEDFFIVVVI	0.917426	GAAAATPPEPVS(0.917)PS(0.082)AR	Yes	S	52		Casein kinase I substrate motif;Casein kinase II substrate motif;ERK1,2 kinase substrate motif;GSK-3, ERK1, ERK2, CDK5 substrate motif;WW domain binding motif	1.1286e-06	57.679	45.514	57.679	0.46126	33097000	19.3306	21.5875	21.4989	19.1657	19.1342	19.5523	20.3044	19.1225	19.5081
LOC_Os07g43560.1	cysteine-rich RLK (RECEPTOR-like protein kinase) 10	PYPVTDSTAKHSTAMSLNDVTVTEPEPR___	0.917193	HS(0.018)T(0.027)AMS(0.917)LNDVT(0.035)VT(0.002)EPEPR	Yes	S	665		Casein kinase II substrate motif;MAPKAPK2 kinase substrate motif;Pyruvate dehydrogenase kinase substrate motif	5.00649e-10	61.692	51.099	58.159	-0.40168	17526000	19.7389	22.2992	20.0634	22.3029	19.6559	22.7776	19.6966	19.8196	19.9612
LOC_Os08g02690.1	MA3 domain-containing protein	IAVQNAETLSLASPRSPTGGSTSALLQQYEQ	0.91713	S(0.917)PT(0.08)GGS(0.001)T(0.002)SALLQQYEQQR	Yes	S	35		Casein kinase II substrate motif;ERK1,2 kinase substrate motif;Growth associated histone HI kinase substrate motif;GSK-3, ERK1, ERK2, CDK5 substrate motif;WW domain binding motif	1.36753e-28	132.51	119.53	100.55	0.58033	124880000	19.7359	18.8608	20.3942	23.9562	23.9389	23.834	25.298	19.7944	25.114
LOC_Os10g41749.5	camphor resistance CrcB family protein	SNTSERNRVDYARSVSMDSAGHSLGARSASI	0.91404	S(0.085)VS(0.914)MDS(0.001)AGHSLGAR	Yes	S	23		14-3-3 domain binding motif;Calmodulin-dependent protein kinase II alpha substrate motif;Calmodulin-dependent protein kinase II substrate motif;Calmodulin-dependent protein kinase IV substrate motif;Casein kinase II substrate motif;G protein-coupled receptor kinase 1 substrate motif;PKA kinase substrate motif;PKC kinase substrate motif	8.23395e-09	69.01	58.181	69.01	1.1365	18476000	21.3136	19.2768	21.6673	19.5901	21.6859	19.3297	21.6195	21.3561	21.6363
LOC_Os08g02690.1	MA3 domain-containing protein	KDGAGGKGTWGKLIDTDTDACLDRNDPNYDS	0.913278	LIDT(0.913)DT(0.087)DACLDR	Yes	T	103		b-Adrenergic Receptor kinase substrate motif;Casein kinase II substrate motif;G protein-coupled receptor kinase 1 substrate motif;PKA kinase substrate motif	0.00194153	56.225	25.894	41.052	-3.163	13600000	20.935	20.9243	20.6939	21.1634	19.6418	18.4615	21.304	21.3157	19.4798
LOC_Os04g56740.1	IQ-domain 32	ESARAKASASVSPKLSPDVQDNNPRKRHSLP	0.912426	AS(0.321)AS(0.359)VS(0.407)PKLS(0.912)PDVQDNNPR	Yes	S	836		ERK1,2 kinase substrate motif;GSK-3, ERK1, ERK2, CDK5 substrate motif;MAPKAPK2 kinase substrate motif;PKA kinase substrate motif;PKC kinase substrate motif;WW domain binding motif	4.34839e-06	50.851	33.57	50.851	2.1576	24483000	21.979	22.4245	22.0219	19.1136	20.1465	21.7866	21.0215	20.8864	21.4053
LOC_Os08g29124.1	Tetratricopeptide repeat (TPR)-like superfamily protein	VSASVDQGAICPRSDSPSVASLPKEETSPDP	0.912011	S(0.083)DS(0.912)PS(0.005)VASLPK	Yes	S	704		14-3-3 domain binding motif;b-Adrenergic Receptor kinase substrate motif;Calmodulin-dependent protein kinase II substrate motif;Casein kinase II substrate motif;ERK1,2 kinase substrate motif;G protein-coupled receptor kinase 1 substrate motif;GSK-3, ERK1, ERK2, CDK5 substrate motif;PKA kinase substrate motif;PKC kinase substrate motif;WW domain binding motif	0.00136992	52.579	36.376	47.991	-0.8888	20198000	20.3351	22.4299	18.2742	18.4211	22.3472	18.3666	22.1494	18.4312	22.1205
LOC_Os05g47560.1	STT7 homolog STN7	RKVVRTINESMDELSSQSKSIWWSRWIPKEE	0.91129	VVRT(1)INES(0.006)MDELS(0.051)S(0.911)QS(0.032)K	Yes	S	544		ATM kinase substrate motif;Casein kinase I substrate motif;Casein kinase II substrate motif;DNA dependent Protein kinase substrate motif;G protein-coupled receptor kinase 1 substrate motif;GSK3 kinase substrate motif;MDC1 BRCT domain binding motif;Plk1 PBD domain binding motif	9.65408e-30	205	179.05	172.55	-0.57099	575510000	22.338	22.1543	22.2792	22.2462	19.1313	22.2024	19.5784	22.3827	17.7921
LOC_Os04g46894.1	WD-40 repeat family protein / beige-related	DVPCEILGSSIGRKLSSSENQLLKNLGGINF	0.910487	KLS(0.91)S(0.045)S(0.045)ENQLLK	Yes	S	778		14-3-3 domain binding motif;Calmodulin-dependent protein kinase II substrate motif;Calmodulin-dependent protein kinase IV substrate motif;Casein kinase II substrate motif;Chk1 kinase substrate motif;PKA kinase substrate motif;PKC epsilon kinase substrate motif;PKC kinase substrate motif	1.29691e-08	137.95	104.08	84.169	-0.43532	81433000	23.1313	23.7631	20.3674	23.9985	24.0935	23.4773	19.9498	23.4762	19.072
LOC_Os05g42230.1	Adenine nucleotide alpha hydrolases-like superfamily protein	_________MATHPASPVAGGEKATPPSTPP	0.910415	AT(0.142)HPAS(0.91)PVAGGEKAT(0.932)PPS(0.008)T(0.007)PPPVR	Yes	S	7		ERK1,2 kinase substrate motif;GSK-3, ERK1, ERK2, CDK5 substrate motif;WW domain binding motif	7.39315e-08	43.992	38.212	41.247	-0.054098	22536000	22.7973	20.0831	19.4858	19.7109	22.9252	22.7959	19.0682	19.1122	20.2605
LOC_Os05g08370.1	cellulose synthase 1	HEQHRIPRLTSGQQISGEIPDASPDRHSIRS	0.906756	LT(0.046)S(0.046)GQQIS(0.907)GEIPDAS(0.002)PDR	Yes	S	159		Casein kinase II substrate motif;G protein-coupled receptor kinase 1 substrate motif	2.79816e-07	54.234	40.076	44.196	0.58501	64850000	23.1896	23.362	19.6263	20.7159	19.853	22.6057	22.2356	22.2628	22.3543
LOC_Os05g51420.7	SPFH/Band 7/PHB domain-containing membrane-associated protein family	TQIRDGLLQGQATTTSH______________	0.905194	DGLLQGQAT(0.003)T(0.008)T(0.084)S(0.905)H	Yes	S	287			0.00115734	46.88	39.991	43.549	-0.017558	76432000	20.1323	23.4422	19.8032	23.6315	23.6264	23.5411	23.6214	18.1725	23.7368
LOC_Os10g37230.1	Nucleotide-diphospho-sugar transferases superfamily protein	___________MTVSSPSAEEPFRVFVGYDP	0.903635	T(0.001)VS(0.09)S(0.904)PS(0.006)AEEPFR	Yes	S	5		Casein kinase II substrate motif;ERK1,2 kinase substrate motif;GSK-3, ERK1, ERK2, CDK5 substrate motif;MDC1 BRCT domain binding motif;Plk1 PBD domain binding motif;WW domain binding motif	2.39294e-16	108.37	81.258	108.37	1.1661	13937000	22.2837	22.1864	18.9694	21.9526	18.8981	18.2022	19.1403	19.2216	19.632
LOC_Os01g70020.1	DEK domain-containing chromatin associated protein	ASTRPAKGVSKPSQDTEEDDEPEVELESKKV	0.902807	GVS(0.043)KPS(0.055)QDT(0.903)EEDDEPEVELESK	Yes	T	334		b-Adrenergic Receptor kinase substrate motif;Casein kinase II substrate motif;G protein-coupled receptor kinase 1 substrate motif	3.80094e-45	97.057	84.419	73.676	-0.32275	749400000	26.0792	25.8765	26.2126	26.2251	26.1578	25.8856	19.0196	26.5077	26.4246
LOC_Os01g70020.1	DEK domain-containing chromatin associated protein	ASTRPAKGVSKPSQDTEEDDEPEVELESKKV	0.902807	GVS(0.043)KPS(0.055)QDT(0.903)EEDDEPEVELESK	Yes	T	334		b-Adrenergic Receptor kinase substrate motif;Casein kinase II substrate motif;G protein-coupled receptor kinase 1 substrate motif	3.80094e-45	97.057	84.419	73.676	-0.32275	749400000	24.1895	24.177	23.9807	23.7567	24.1031	23.8495	24.0863	24.1469	19.8389
LOC_Os01g40990.3	Unknown	QPKGKFSSKRAREPDSDAESEIEDIVISGKS	0.900772	AREPDS(0.901)DAES(0.099)EIEDIVISGK	Yes	S	962		b-Adrenergic Receptor kinase substrate motif;Casein kinase I substrate motif;Casein kinase II substrate motif;G protein-coupled receptor kinase 1 substrate motif;GSK3 kinase substrate motif	1.45218e-06	50.787	45.294	50.787	2.1125	25568000	21.6912	21.5096	21.4942	21.5581	21.0862	21.1576	21.4341	21.5769	21.325
LOC_Os01g42294.1	Leucine-rich repeat protein kinase family protein	EEGVRGTSEEERSRGTPPAAPTP________	0.898988	S(0.101)RGT(0.899)PPAAPT(1)P	Yes	T	677		G protein-coupled receptor kinase 1 substrate motif;GSK-3, ERK1, ERK2, CDK5 substrate motif;PKA kinase substrate motif;PKC kinase substrate motif;WW domain binding motif	2.37911e-05	87.498	70.966	76.728	-0.29226	100240000	23.799	23.8071	23.7541	19.4657	20.3885	23.8675	23.6254	23.612	23.7125
LOC_Os02g58440.1	CCCH-type zinc finger family protein	LAENGVEMGEFVREPSPGSDVLTGGADDNTE	0.897889	EPS(0.898)PGS(0.102)DVLTGGADDNTEQSLR	Yes	S	250		14-3-3 domain binding motif;Calmodulin-dependent protein kinase II substrate motif;Calmodulin-dependent protein kinase IV substrate motif;Casein kinase II substrate motif;DNA dependent Protein kinase substrate motif;ERK1,2 kinase substrate motif;GSK-3, ERK1, ERK2, CDK5 substrate motif;PKA kinase substrate motif;PKC epsilon kinase substrate motif;PKC kinase substrate motif;WW domain binding motif	9.17129e-46	118.33	100.23	118.33	0.67349	84562000	23.4243	23.5114	19.3362	23.5345	19.8025	23.3273	23.5513	23.6683	23.6374
LOC_Os03g52239.3	BEL1-like homeodomain 4	SSGAGDDPSGADDTHSPTTTAAAHHQHRHGQ	0.897869	ELEGS(0.001)S(0.001)GAGDDPS(0.01)GADDT(0.043)HS(0.898)PT(0.037)T(0.009)T(0.002)AAAHHQHR	Yes	S	184		Casein kinase I substrate motif;Casein kinase II substrate motif;ERK1,2 kinase substrate motif;G protein-coupled receptor kinase 1 substrate motif;GSK-3, ERK1, ERK2, CDK5 substrate motif;WW domain binding motif	2.81766e-30	71.735	65.574	71.735	0.51384	85741000	19.5085	23.3204	23.8485	23.7063	24.1549	19.2902	21.2101	20.2069	18.7855
LOC_Os12g07190.1	CBS / octicosapeptide/Phox/Bemp1 (PB1) domains-containing protein	NTVMQRFWDSTLALESPDEECDSRSEVSLLL	0.896888	FWDS(0.051)T(0.051)LALES(0.897)PDEECDS(0.002)R	Yes	S	375		b-Adrenergic Receptor kinase substrate motif;Casein kinase II substrate motif;ERK1,2 kinase substrate motif;GSK-3, ERK1, ERK2, CDK5 substrate motif;WW domain binding motif	4.03035e-05	43.297	30.317	43.297	0.82859	4768400	22.0353	18.1569	19.629	17.4411	20.1056	19.1949	18.4679	19.6953	18.4901
LOC_Os05g51630.2	ERD (early-responsive to dehydration stress) family protein	RNTPAQSKYEGSDTLSLPETVHER_______	0.896351	Y(0.078)EGS(0.418)DT(0.529)LS(0.896)LPET(0.078)VHER	Yes	S	758		Casein kinase I substrate motif;Casein kinase II substrate motif;G protein-coupled receptor kinase 1 substrate motif;MAPKAPK2 kinase substrate motif	0.000125721	46.3	35.815	45.863	-0.13962	38916000	19.0892	20.5042	19.2835	22.475	22.8402	19.2343	22.8792	19.5894	20.2791
LOC_Os02g57390.1	pumilio 4	HNFASAVGSSISRSTTPDPQLIRRTPSPCLP	0.895948	S(0.052)T(0.052)T(0.896)PDPQLIR	Yes	T	294		Calmodulin-dependent protein kinase II substrate motif;Calmodulin-dependent protein kinase IV substrate motif;Chk1 kinase substrate motif;GSK-3, ERK1, ERK2, CDK5 substrate motif;MAPKAPK2 kinase substrate motif;PKC kinase substrate motif;WW domain binding motif	0.000593173	83.862	64.73	83.862	0.10715	133040000	23.9982	23.9231	24.0925	19.3594	24.0532	24.1116	23.8502	23.6663	18.9377
LOC_Os04g38870.5	general regulatory factor 7	MQLLRDNLTLWTSDISEDTAEEIREAPKRDS	0.895944	DNLT(0.001)LWT(0.005)S(0.005)DIS(0.896)EDT(0.092)AEEIR	Yes	S	243		Casein kinase II substrate motif;G protein-coupled receptor kinase 1 substrate motif	2.72981e-09	58.671	37.437	52.887	0.50494	87520000	24.1978	24.234	19.3419	24.1116	19.8619	24.0286	18.7145	19.3635	23.5905
LOC_Os06g40640.3	Aldolase superfamily protein	AYIGTPGKGILAADESTGTIGKRFASINVEN;KYIATPGKGILAADESTGTIGKRLASINVEN	0.895922	GILAADES(0.896)T(0.094)GT(0.01)IGK	Yes	S	32		b-Adrenergic Receptor kinase substrate motif;Casein kinase II substrate motif	6.85705e-19	111.39	78.782	111.39	0.36903	50056000	24.1322	24.0036	18.5973	20.702	21.0089	23.824	19.5109	19.8253	19.5857
LOC_Os06g06780.1	Unknown	RGGGVGVGGANYYVQSPSRESHDGGYKSSSM	0.895283	GGGVGVGGANYYVQS(0.895)PS(0.104)R	Yes	S	39		Casein kinase II substrate motif;Cdc2 kinase substrate motif;CDK kinase substrate motif;CDK1,2,4,6 kinase substrate motif;ERK1,2 kinase substrate motif;GSK-3, ERK1, ERK2, CDK5 substrate motif;WW domain binding motif	5.93965e-05	42.647	33.918	42.647	0.78559	19864000	23.1535	18.6319	20.5559	18.9554	19.4831	19.411	22.2471	19.553	22.4054
LOC_Os04g31090.1	SNF1-related protein kinase regulatory subunit gamma 1	GHRVEDLWEVAEPQLSPSEKLNSCFEDITVA	0.895068	VEDLWEVAEPQLS(0.895)PS(0.105)EK	Yes	S	29		Casein kinase II substrate motif;ERK1,2 kinase substrate motif;GSK-3, ERK1, ERK2, CDK5 substrate motif;WW domain binding motif	6.49313e-07	55.173	46.444	55.173	0.86836	315880000	25.0688	24.9004	25.1929	24.9472	25.0779	25.015	24.9346	25.123	25.2798
LOC_Os03g03440.2	Unknown	EKAGGVGVAPPSPSPSEGKAEPGPARTASGR	0.892325	AGGVGVAPPS(0.976)PS(0.132)PS(0.892)EGKAEPGPAR	Yes	S	85		DNA dependent Protein kinase substrate motif;G protein-coupled receptor kinase 1 substrate motif;MAPKAPK2 kinase substrate motif	2.92554e-11	58.858	49.783	58.858	0.066047	173030000	25.1899	25.0787	24.9728	19.7668	18.9734	25.1013	19.6073	18.3375	24.8574
LOC_Os04g40950.2	glyceraldehyde-3-phosphate dehydrogenase C2	VHAITATQKTVDGPSSKDWRGGRAASFNIIP	0.892055	TVDGPS(0.108)S(0.892)KDWR	Yes	S	153		MDC1 BRCT domain binding motif;Plk1 PBD domain binding motif	2.26684e-05	81.017	50.466	58.676	0.57463	26377000	22.4892	22.2732	18.7647	22.5737	20.4804	21.9064	22.0186	19.0339	19.4496
LOC_Os02g31290.2	MEI2-like protein 1	KQESLPHHMGSKSVASSPIEKPQPIGTRMAG	0.891982	S(0.216)VAS(0.892)S(0.892)PIEKPQPIGTR	Yes	S	56		PKA kinase substrate motif	0.000486539	45.863	30.597	44.807	0.21611	26317000	21.2793	20.7082	21.057	20.3392	20.7019	20.9434	21.8524	18.9392	20.1835
LOC_Os02g31290.2	MEI2-like protein 1	QESLPHHMGSKSVASSPIEKPQPIGTRMAGR	0.891982	S(0.216)VAS(0.892)S(0.892)PIEKPQPIGTR	Yes	S	57		Casein kinase II substrate motif;ERK1,2 kinase substrate motif;GSK-3, ERK1, ERK2, CDK5 substrate motif;MAPKAPK2 kinase substrate motif;MDC1 BRCT domain binding motif;Plk1 PBD domain binding motif;WW domain binding motif	0.000486539	44.807	38.903	44.807	0.21611	26317000	21.2793	20.7082	21.057	20.3392	20.7019	20.9434	21.8524	19.2796	19.7238
LOC_Os04g31940.1	DNAJ heat shock N-terminal domain-containing protein	TERAFDSDQVWATYDSEDGMPRLYAMVQKVL	0.891769	AFDS(0.005)DQVWAT(0.098)Y(0.005)DS(0.892)EDGMPR	Yes	S	517		b-Adrenergic Receptor kinase substrate motif;G protein-coupled receptor kinase 1 substrate motif	1.33487e-05	44.196	29.426	44.196	0.46951	9327200	20.9738	21.0409	20.4074	20.1213	20.751	19.8502	20.6165	20.729	20.2862
LOC_Os03g34300.2	Serinc-domain containing serine and sphingolipid biosynthesis protein	VVYSAVRAGSSTTFLSPPSSPRSAMLLTGWT	0.889339	AGS(0.01)S(0.031)T(0.034)T(0.038)FLS(0.889)PPS(0.591)S(0.406)PR	Yes	S	310		Casein kinase II substrate motif;ERK1,2 kinase substrate motif;G protein-coupled receptor kinase 1 substrate motif;GSK3 kinase substrate motif;GSK-3, ERK1, ERK2, CDK5 substrate motif;WW domain binding motif	0.000187804	49.482	29.375	41.378	0.15066	11068000	20.713	19.438	18.3463	22.4609	19.5892	22.3361	18.9381	20.2466	19.9249
LOC_Os03g48140.1	Myosin family protein with Dil domain	MESENKVLRQQAVAISPTAKSLAAYPKSPFQ	0.888905	QQAVAIS(0.889)PT(0.111)AK	Yes	S	1087		Casein kinase II substrate motif;ERK1,2 kinase substrate motif;GSK-3, ERK1, ERK2, CDK5 substrate motif;WW domain binding motif	0.00145908	51.841	43.685	51.841	0.5824	147390000	24.0791	24.0118	23.9215	23.9563	24.1209	23.7947	23.7732	23.8824	24.1006
LOC_Os02g09359.1	Protein kinase superfamily protein	EEKNSKADTIDEAVDSSETVPSAR_______	0.887321	ADTIDEAVDS(0.887)S(0.099)ET(0.013)VPSAR	Yes	S	369		b-Adrenergic Receptor kinase substrate motif;Casein kinase II substrate motif	4.75559e-29	104.2	83.989	94.385	0.3891	82821000	24.4995	19.3714	20.5505	24.2785	19.5648	19.3845	18.4401	24.1249	24.2861
LOC_Os05g44922.2	phosphofructokinase 3	ISRDSYPNLRALRNASSVSLADAAYVKISEG	0.886882	NAS(0.887)S(0.094)VS(0.019)LADAAYVK	Yes	S	71		14-3-3 domain binding motif;AMP-activated protein kinase substrate motif;Calmodulin-dependent protein kinase II substrate motif;Casein kinase II substrate motif;HMGCoA Reductase kinase substrate motif;PKA kinase substrate motif;PKC kinase substrate motif	1.49252e-06	65.043	48.372	65.043	0.81967	424660000	25.4944	25.4317	20.3109	25.622	25.7218	25.7252	25.6696	25.7741	25.8125
LOC_Os10g41030.3	G2484-1 protein	DSKTDPSNMPSKTSDSPTGNIIVPAENDKSQ	0.886474	T(0.038)S(0.038)DS(0.886)PT(0.037)GNIIVPAENDK	Yes	S	148		b-Adrenergic Receptor kinase substrate motif;Casein kinase II substrate motif;ERK1,2 kinase substrate motif;GSK-3, ERK1, ERK2, CDK5 substrate motif;PKA kinase substrate motif;WW domain binding motif	6.98705e-28	111.07	85.459	111.07	0.47436	226350000	24.8895	24.8577	19.1004	20.5949	25.1012	24.9169	24.9726	24.9235	24.9518
LOC_Os04g53450.1	Unknown	PGEETNISIGRSSPASPTGYVGPRLSCNEIM	0.886334	S(0.468)S(0.534)PAS(0.886)PT(0.11)GY(0.001)VGPR	Yes	S	177		Casein kinase II substrate motif;ERK1,2 kinase substrate motif;GSK-3, ERK1, ERK2, CDK5 substrate motif;MAPKAPK2 kinase substrate motif;WW domain binding motif	0.00181997	42.789	30.941	42.789	0.67141	3994800	20.2573	20.6142	20.0918	19.1174	19.0905	18.6388	20.2897	18.3848	20.9275
LOC_Os08g20660.2	sucrose phosphate synthase 1F	STHDESTRGRMPRIGSTDAIEAWASQHKDKK	0.885665	IGS(0.886)T(0.114)DAIEAWASQHK	Yes	S	170		14-3-3 domain binding motif;Calmodulin-dependent protein kinase I substrate motif;Calmodulin-dependent protein kinase II substrate motif;Calmodulin-dependent protein kinase IV substrate motif;Chk1 kinase substrate motif;PKA kinase substrate motif;PKC kinase substrate motif	1.00866e-18	98.439	81.807	91.441	0.46942	63707000	20.3226	21.8382	21.7015	23.2925	22.9144	19.8799	20.2259	24.1739	24.2126
LOC_Os12g33090.1	CCCH-type zinc finger protein with ARM repeat domain	ASRSPRYADQGGAAFSPTRKATVLNQFQLQQ	0.885584	YADQGGAAFS(0.886)PT(0.114)R	Yes	S	436		Casein kinase II substrate motif;Cdc2 kinase substrate motif;CDK kinase substrate motif;CDK1,2,4,6 kinase substrate motif;ERK1,2 kinase substrate motif;GSK-3, ERK1, ERK2, CDK5 substrate motif;WW domain binding motif	4.79959e-07	72.496	60.903	62.14	-0.78002	14935000	21.5375	21.3866	21.5003	21.4349	21.6748	19.2828	19.1893	18.6078	20.5799
LOC_Os07g45570.1	ARM repeat superfamily protein	GQRREPIGDTNNLLETPTRSTHINDQRYIPR	0.885036	REPIGDT(0.003)NNLLET(0.885)PT(0.112)R	Yes	T	541		b-Adrenergic Receptor kinase substrate motif;Cdc2 kinase substrate motif;CDK1,2,4,6 kinase substrate motif;G protein-coupled receptor kinase 1 substrate motif;GSK-3, ERK1, ERK2, CDK5 substrate motif;WW domain binding motif	4.08168e-08	64.723	52.577	46.362	-1.0757	26428000	19.5406	20.7008	21.5238	21.564	21.6957	21.9412	21.7549	22.1326	22.18
LOC_Os06g51250.1	Calcium-binding EF hand family protein	DHDRTDAFARFDSMKSTDYNSRGYSFDEDDP	0.883918	FDS(0.999)MKS(0.884)T(0.114)DYNS(0.003)R	Yes	S	1148		Casein kinase II substrate motif	7.30616e-08	83.204	74.983	50.563	-0.92826	50289000	18.9362	22.8012	22.7163	22.9091	22.9363	18.7399	22.705	22.57	22.7641
LOC_Os06g15360.4	Rad23 UV excision repair protein family	SSSGASTASKAPVSQSQPATPVASVARTPPP	0.881176	APVS(0.975)QS(0.881)QPAT(0.143)PVAS(0.001)VAR	Yes	S	95		ATM kinase substrate motif;DNA dependent Protein kinase substrate motif;G protein-coupled receptor kinase 1 substrate motif	1.98296e-07	58.676	42.787	58.676	0.034572	22978000	22.824	22.998	19.0974	19.6669	20.3623	18.9398	20.2488	22.6573	18.7589
LOC_Os03g29680.1	ELF4-like 4	_________MDGDTLSAAAAEDGKVLHAFQT	0.881008	MDGDT(0.119)LS(0.881)AAAAEDGK	Yes	S	7		Casein kinase I substrate motif;G protein-coupled receptor kinase 1 substrate motif	2.43362e-05	55.401	48.711	55.401	0.36131	5663000	21.0392	18.5175	20.8225	19.7876	20.6574	19.4516	19.4844	19.5659	20.0208
LOC_Os06g16980.2	DNA topoisomerase, type IA, core	GCDRHPKCKYIARTLSDDDDETEASDETQRT	0.880709	T(0.098)LS(0.881)DDDDET(0.02)EAS(0.001)DETQR	Yes	S	1008		14-3-3 domain binding motif;Calmodulin-dependent protein kinase II substrate motif;Calmodulin-dependent protein kinase IV substrate motif;Casein kinase II substrate motif;Chk1 kinase substrate motif;PKA kinase substrate motif;PKC kinase substrate motif;Pyruvate dehydrogenase kinase substrate motif	8.14095e-07	53.967	44.534	45.257	0.14748	5894100	19.4889	19.1669	19.5873	20.9872	21.2062	19.1138	19.2631	20.413	19.4235
LOC_Os03g46920.1	Unknown	GSSEGHLRVKGSQLQTPPVADETERFGGGSG	0.880404	GS(0.118)QLQT(0.88)PPVADET(0.001)ER	Yes	T	674		G protein-coupled receptor kinase 1 substrate motif;GSK-3, ERK1, ERK2, CDK5 substrate motif;MAPKAPK2 kinase substrate motif;WW domain binding motif	0.00084931	45.879	36.091	45.879	1.4054	11994000	19.325	20.1455	21.1965	21.1088	21.1104	21.4014	20.1169	19.5039	21.1301
LOC_Os07g07000.1	syntaxin of plants 132	________MNNLLTDSFELPRGGSSRDGDIE	0.879587	MNNLLT(0.12)DS(0.88)FELPR	Yes	S	8		b-Adrenergic Receptor kinase substrate motif;Casein kinase II substrate motif;G protein-coupled receptor kinase 1 substrate motif	0.00035328	53.252	42.346	53.252	0.055519	3971300	19.6572	19.884	19.4394	19.2054	18.8369	19.126	21.1497	18.808	19.7497
LOC_Os07g43030.1	ethylene induced calmodulin binding protein	KQAEGRLQRALARVKSMTQYPEAREQYSRIA	0.877875	S(0.878)MT(0.12)QY(0.002)PEAR	Yes	S	962		14-3-3 domain binding motif;Calmodulin-dependent protein kinase II alpha substrate motif;Calmodulin-dependent protein kinase II substrate motif;Calmodulin-dependent protein kinase IV substrate motif;Casein kinase II substrate motif;Chk1 kinase substrate motif;PKA kinase substrate motif;PKC kinase substrate motif	0.00217395	61.65	41.346	59.245	0.69946	24910000	21.4713	21.7418	21.6622	21.8625	21.8842	19.1775	21.3585	21.2367	21.1539
LOC_Os02g42520.3	GroES-like zinc-binding dehydrogenase family protein	__________MAAASSPAAAITCRAAVAWAP	0.877814	AAAS(0.122)S(0.878)PAAAITCR	Yes	S	6		ERK1,2 kinase substrate motif;G protein-coupled receptor kinase 1 substrate motif;GSK-3, ERK1, ERK2, CDK5 substrate motif;MDC1 BRCT domain binding motif;Plk1 PBD domain binding motif;WW domain binding motif	4.468e-11	90.926	69.295	90.926	0.030802	40975000	19.9189	21.9063	21.8989	22.5854	22.5853	19.2704	22.7347	22.7309	22.6557
LOC_Os04g34450.1	Exocyst complex component SEC5	IDNKSLRLITDASVSSPVSREKAQGLDPSMR	0.876906	LITDASVS(0.12)S(0.877)PVS(0.002)R	Yes	S	205		Casein kinase II substrate motif;ERK1,2 kinase substrate motif;GSK-3, ERK1, ERK2, CDK5 substrate motif;MDC1 BRCT domain binding motif;Plk1 PBD domain binding motif;WW domain binding motif	5.2493e-13	143.31	111.3	128.31	0.36786	102150000	23.4838	23.6278	23.2943	23.4443	23.6921	23.6283	18.9567	23.706	23.8904
LOC_Os08g45030.1	ATP binding cassette subfamily B1	RRSSARPSSARNSVSSPIITRNSSYGRSPYS	0.876899	NSVS(0.123)S(0.877)PIITR	Yes	S	697		ERK1,2 kinase substrate motif;G protein-coupled receptor kinase 1 substrate motif;GSK-3, ERK1, ERK2, CDK5 substrate motif;MDC1 BRCT domain binding motif;Plk1 PBD domain binding motif;WW domain binding motif	6.30394e-05	91.937	76.275	91.937	0.394	79731000	19.5479	23.3209	23.5112	23.6075	23.5915	23.5737	23.2326	23.1847	19.6648
LOC_Os02g50550.1	dynamin-like 3	RASVASYTNDSSGAESSPRTSGQSGEDWRSA	0.876394	ASVASYTNDSSGAES(0.876)S(0.124)PR	Yes	S	850		b-Adrenergic Receptor kinase substrate motif;G protein-coupled receptor kinase 1 substrate motif;MAPKAPK2 kinase substrate motif	6.11907e-23	171.46	151.26	170.91	0.34783	61001000	20.1213	20.0821	24.273	19.7803	20.1085	23.6892	23.6663	23.7275	18.2394
LOC_Os07g49380.2	Tudor/PWWP/MBT superfamily protein	DSDEDWDPRKKGATDSDSEVDFDRKRVSKGG	0.87519	KGAT(0.154)DS(0.875)DS(0.97)EVDFDR	Yes	S	262		b-Adrenergic Receptor kinase substrate motif;Casein kinase II substrate motif	8.59798e-07	68.809	61.21	55.841	-0.55114	62715000	18.8908	19.798	22.8859	19.7971	22.7249	20.0746	19.2366	22.7759	22.6963
LOC_Os01g72790.1	cyclin-dependent kinase C;1	KLHHQNVIQLKEIVTSPGPERDEQGKPIEGN	0.874143	EIVT(0.126)S(0.874)PGPER	Yes	S	93		ERK1,2 kinase substrate motif;GSK-3, ERK1, ERK2, CDK5 substrate motif;WW domain binding motif	0.000248402	76.143	50.706	76.143	1.1485	31019000	21.4104	21.7476	18.9939	21.6213	21.5624	21.434	22.2983	22.2513	22.3658
ChrSy.fgenesh.mRNA.37	chloride channel C	ESMDGGGGAWRGRYESSEVLLRYDDEAGGGP	0.873769	YES(0.874)S(0.126)EVLLR	Yes	S	42		14-3-3 domain binding motif;Akt kinase substrate motif;b-Adrenergic Receptor kinase substrate motif;Calmodulin-dependent protein kinase II substrate motif;Casein kinase II substrate motif;MAPKAPK1 kinase substrate motif;PKA kinase substrate motif;PKC kinase substrate motif	4.66773e-06	85.845	54.414	62.823	1.3328	31320000	19.376	18.6964	21.4618	21.4113	21.1157	21.4024	21.2291	22.637	22.5738
LOC_Os06g17840.1	binding	GKKGAKKPHAEILSSSPKKSDEAGSSKRTVD	0.873432	KPHAEILS(0.04)S(0.087)S(0.873)PK	Yes	S	1306		Cdc2 kinase substrate motif;CDK kinase substrate motif;CDK1,2,4,6 kinase substrate motif;ERK1,2 kinase substrate motif;G protein-coupled receptor kinase 1 substrate motif;Growth associated histone HI kinase substrate motif;GSK3 kinase substrate motif;GSK-3, ERK1, ERK2, CDK5 substrate motif;MDC1 BRCT domain binding motif;PKA kinase substrate motif;PKC kinase substrate motif;Plk1 PBD domain binding…	9.0116e-07	68.751	57.538	68.751	-0.025926	59585000	23.5495	19.1864	23.3102	23.2922	23.4422	23.672	20.6247	20.0161	18.129
LOC_Os07g07440.1	NAD(P)-binding Rossmann-fold superfamily protein	AALPLSGRVAIVTGASRGIGRAIAIHLASLG	0.871737	VAIVT(0.128)GAS(0.872)R	Yes	S	28			0.00217395	61.65	33.637	61.65	0.20695	7184900	19.7122	20.3057	19.273	19.7598	19.751	19.9707	19.082	20.1094	20.0704
LOC_Os01g70810.1	Homeodomain-like superfamily protein	AEYQTTMARDALWRNSRSPELGAGAVYGSSS	0.871141	NS(0.871)RS(0.871)PELGAGAVY(0.196)GS(0.046)S(0.011)S(0.003)QGY(0.001)VPEPSR	Yes	S	1033		Casein kinase II substrate motif;PKA kinase substrate motif;PKC kinase substrate motif	6.51454e-09	49.453	38.746	49.453	-0.59969	20078000	19.4358	18.4923	22.6985	20.1212	19.3006	19.2889	22.521	22.7901	19.7107
LOC_Os01g70810.1	Homeodomain-like superfamily protein	YQTTMARDALWRNSRSPELGAGAVYGSSSQG	0.871141	NS(0.871)RS(0.871)PELGAGAVY(0.196)GS(0.046)S(0.011)S(0.003)QGY(0.001)VPEPSR	Yes	S	1035		Casein kinase II substrate motif;ERK1,2 kinase substrate motif;Growth associated histone HI kinase substrate motif;GSK-3, ERK1, ERK2, CDK5 substrate motif;WW domain binding motif	6.51454e-09	49.453	38.746	49.453	-0.59969	20078000	19.3828	19.381	22.6985	18.138	20.5709	19.0633	22.521	22.7901	20.0912
LOC_Os06g07200.1	syntaxin of plants 131	________MRNLLTDSFELSKVDQAPANVDI	0.869808	NLLT(0.114)DS(0.87)FELS(0.016)K	Yes	S	8		b-Adrenergic Receptor kinase substrate motif;Casein kinase II substrate motif;G protein-coupled receptor kinase 1 substrate motif;GSK3 kinase substrate motif	0.00183832	48.741	36.893	48.741	1.1072	33029000	22.0163	22.0473	19.25	22.5846	22.5488	22.5242	18.9126	18.9977	22.5154
LOC_Os03g61060.2	calmodulin-binding receptor-like cytoplasmic kinase 2	KEVSGISSCKPTYQRYQSCPPEVYRRQASSY	0.868698	Y(0.869)QS(0.131)CPPEVYR	Yes	Y	32			0.00206765	48.796	37.521	48.796	0.73726	9894500	18.7397	20.0776	20.9334	19.5743	19.5172	22.2426	22.1124	18.7367	18.6013
LOC_Os08g20020.2	Octicosapeptide/Phox/Bem1p (PB1) domain-containing protein / tetratricopeptide repeat (TPR)-containing protein	DPAQELGVDVVRRRSSFASLEKAYYSMSENG	0.868554	RS(0.132)S(0.869)FAS(0.999)LEK	Yes	S	413		14-3-3 domain binding motif;AMP-activated protein kinase substrate motif;Calmodulin-dependent protein kinase I substrate motif;Calmodulin-dependent protein kinase II alpha substrate motif;Calmodulin-dependent protein kinase II substrate motif;Calmodulin-dependent protein kinase IV substrate motif;Casein kinase II substrate motif;Chk1 kinase substrate motif;Doublecortin kinase-1 kinase substrate m…	2.57851e-08	127.87	90.312	46.643	0.4441	232290000	24.1305	18.4798	24.0095	23.5573	23.8434	23.3868	23.1894	23.2082	23.7248
LOC_Os08g20020.2	Octicosapeptide/Phox/Bem1p (PB1) domain-containing protein / tetratricopeptide repeat (TPR)-containing protein	DPAQELGVDVVRRRSSFASLEKAYYSMSENG	0.868554	RS(0.132)S(0.869)FAS(0.999)LEK	Yes	S	413		14-3-3 domain binding motif;AMP-activated protein kinase substrate motif;Calmodulin-dependent protein kinase I substrate motif;Calmodulin-dependent protein kinase II alpha substrate motif;Calmodulin-dependent protein kinase II substrate motif;Calmodulin-dependent protein kinase IV substrate motif;Casein kinase II substrate motif;Chk1 kinase substrate motif;Doublecortin kinase-1 kinase substrate m…	2.57851e-08	127.87	90.312	46.643	0.4441	232290000	24.1522	23.8808	24.1316	23.6772	23.8564	23.859	23.8021	23.8035	19.934
LOC_Os07g46590.1	chromatin remodeling 5	KRKVVEPEAREEGEISESEAETKYRQDKEEK	0.868005	EEGEIS(0.868)ES(0.129)EAET(0.003)K	Yes	S	762		Casein kinase II substrate motif;G protein-coupled receptor kinase 1 substrate motif	6.50466e-07	72.815	63.027	72.815	1.1127	74305000	18.9995	23.4276	23.0069	24.1399	23.453	20.1907	19.7085	24.5536	19.4795
LOC_Os02g40430.1	CLIP-associated protein	KGVSGRQNFSAMRSTSLDLGVDPPSSRDPPI	0.86713	S(0.066)T(0.066)S(0.867)LDLGVDPPSSR	Yes	S	348		14-3-3 domain binding motif;Calmodulin-dependent protein kinase II substrate motif;Phosphorylase kinase substrate motif;PKA kinase substrate motif;PKC kinase substrate motif	0.00032546	49.12	20.488	49.12	0.93373	23463000	18.9891	18.5498	21.869	21.8999	21.776	21.6278	21.4484	21.4358	21.6049
LOC_Os08g43060.3	Unknown	VYNEQQKAQDSSSIVSPIRKFEHQEQTNEFK	0.866589	AQDS(0.003)S(0.016)S(0.115)IVS(0.867)PIR	Yes	S	516		Cdc2 kinase substrate motif;CDK kinase substrate motif;CDK1,2,4,6 kinase substrate motif;ERK1,2 kinase substrate motif;GSK-3, ERK1, ERK2, CDK5 substrate motif;MAPKAPK2 kinase substrate motif;WW domain binding motif	0.000963048	54.7	38.944	54.7	1.638	16300000	20.7935	20.7797	20.8969	20.8181	20.8689	20.6293	20.704	20.6587	20.9174
LOC_Os10g21406.1	iron-sulfur cluster binding;electron carriers;4 iron, 4 sulfur cluster binding	CPTDFLSVRVYLGPETTRSMALSY_______	0.86656	VY(0.001)LGPET(0.867)T(0.133)R	Yes	T	73		b-Adrenergic Receptor kinase substrate motif;Casein kinase II substrate motif;PKA kinase substrate motif;PKC kinase substrate motif	0.00442514	65.5	44.98	65.5	0.55808	40243000	22.219	22.1291	22.2475	21.8715	22.0084	21.8546	22.0125	22.0428	22.3239
LOC_Os10g32980.1	cellulose synthase A4	___________MDTASVTGGEHKGKEKTCRV	0.865346	MDT(0.014)AS(0.865)VT(0.12)GGEHK	Yes	S	5		Casein kinase I substrate motif;Casein kinase II substrate motif	0.00118945	46.592	38.667	46.592	-0.58703	7505000	21.6718	19.2136	21.3414	19.5719	19.6408	20.5233	20.3592	19.4783	19.1512
LOC_Os08g09250.2	glyoxalase I homolog	_____________MASGSEAEKSPEVVLEWP	0.865223	AS(0.865)GS(0.135)EAEKSPEVVLEWPK	Yes	S	3		Casein kinase II substrate motif;G protein-coupled receptor kinase 1 substrate motif	2.76955e-10	64.675	51.247	64.675	-1.3904	53560000	18.7127	23.3142	19.6767	23.207	23.3872	23.4065	19.1476	23.4371	20.1788
LOC_Os06g48750.3	eukaryotic translation initiation factor 4A1	LGDYLGVKVHACVGGTSVREDQRILASGVHV	0.864828	VHACVGGT(0.865)S(0.135)VR	Yes	T	102			3.10622e-11	155.97	120.7	155.97	-0.23811	881490000	19.35	26.4176	25.9651	19.855	19.7597	24.67	19.7396	28.1523	28.5802
LOC_Os09g17740.1	photosystem II light harvesting complex gene B1B2	ITMRKTAAKPKPAASSGSPWYGADRVLYLGP	0.864095	PAAS(0.05)S(0.864)GS(0.086)PWYGADR	Yes	S	45		Casein kinase II substrate motif;MDC1 BRCT domain binding motif;Plk1 PBD domain binding motif	1.81483e-21	124.86	89.85	124.86	-0.42098	96899000	23.5167	23.3928	23.4182	23.7132	20.9354	23.7244	21.3384	24.0117	24.1132
[truncated: 221 more rows]
